# Supplementary material for: Structural basis for the recognition and degradation of host TRIM proteins by Salmonella effector SopA
Source: Nat Commun. 2017 Jan 13;8:14004. doi: 10.1038/ncomms14004 (PMC5241803; doi:10.1038/ncomms14004)
Supplement: Supplementary Data 1 — Proteins quantified from forward and reverse SILAC SopA interactome experiments in HeLa Flp-In TRex GFP-SopA cells. [file ncomms14004-s2.xlsx]

## Sheet: Legend
Supplementary Data 1: Proteins quantified from forward and reverse SILAC SopA interactome experiments in HeLa Flp-In TRex GFP-SopA cells, as described in Figure 1.
Protein names	Full protein decription
Gene names	Gene Symbol of corresponding protein
Fasta headers	Uniprot identifier, Gene Symbol and protein name in FASTA format
PEP	Posterior Error Probability of protein identification
Ratio H/L normalized For	SILAC ratio Heavy/Light of forward experiment
Ratio L/H normalized Rev	SILAC ratio Light/Heavy of reverse experiment
Intensity For	Sum of peptide intensities of forward experiment
Intensity Rev	Sum of peptide intensities of reverse experiment
Peptides	Number of identified peptides in forward and reverse experiment
Razor + unique peptides	Number of identified razor + unique peptides in forward and reverse experiment
Unique peptides	Number of identified unique peptides in forward and reverse experiment
Peptides For	Number of identified peptides in forward experiment
Peptides Rev	Number of identified peptides in reverse experiment
Razor + unique peptides For	Number of identified razor + unique peptides in forward experiment
Razor + unique peptides Rev	Number of identified razor + unique peptides in reverse experiment
Unique peptides For	Number of identified unique peptides in forward experiment
Unique peptides Rev	Number of identified unique peptides in reverse experiment

## Sheet: GFP SopA interactome
Protein names	Gene names	Fasta headers	PEP	Ratio H/L normalized For	Ratio L/H normalized Rev	Intensity For	Intensity Rev	Peptides	Razor + unique peptides	Unique peptides	Peptides For	Peptides Rev	Razor + unique peptides For	Razor + unique peptides Rev	Unique peptides For	Unique peptides Rev
	SopA	>Q9U6Y5 Q9U6Y5 Green fluorescent protein (GFP-Cter-HisTag)	1.8e-288	18.018	14.1159	530340000	127310000	8	8	8	6	8	6	8	6	8
Tripartite motif-containing protein 65	TRIM65	>sp|Q6PJ69|TRI65_HUMAN Tripartite motif-containing protein 65 OS=Homo sapiens GN=TRIM65 PE=1 SV=3;>tr|H0YGS7|H0YGS7_HUMAN Tripartite motif-containing protein 65 (Fragment) OS=Homo sapiens GN=TRIM65 PE=4 SV=1	7.38e-79	16.83	10.8572	19469000	19610000	7	7	7	5	7	5	7	5	7
E3 ubiquitin-protein ligase TRIM56	TRIM56	>sp|Q9BRZ2|TRI56_HUMAN E3 ubiquitin-protein ligase TRIM56 OS=Homo sapiens GN=TRIM56 PE=1 SV=3	3.21e-199	15.301	15.1185	36752000	187120000	23	23	23	11	22	11	22	11	22
Histone deacetylase 10	HDAC10	>sp|Q969S8|HDA10_HUMAN Histone deacetylase 10 OS=Homo sapiens GN=HDAC10 PE=1 SV=1;>tr|C9J8B8|C9J8B8_HUMAN Histone deacetylase 10 OS=Homo sapiens GN=HDAC10 PE=4 SV=1;>tr|Q08AP5|Q08AP5_HUMAN HDAC10 protein OS=Homo sapiens GN=HDAC10 PE=2 SV=1	9.25e-25	2.9272	2.10407	6083700	7777300	4	4	4	3	3	3	3	3	3
Glutathione S-transferase Mu 3	GSTM3	>sp|P21266|GSTM3_HUMAN Glutathione S-transferase Mu 3 OS=Homo sapiens GN=GSTM3 PE=1 SV=3	3.64e-13	2.2469	1.52565	5640600	2984300	4	4	4	3	4	3	4	3	4
Protein-L-isoaspartate O-methyltransferase;Protein-L-isoaspartate(D-aspartate) O-methyltransferase	PCMT1	>tr|H7BY58|H7BY58_HUMAN Protein-L-isoaspartate O-methyltransferase OS=Homo sapiens GN=PCMT1 PE=3 SV=1;>tr|J3KP72|J3KP72_HUMAN Protein-L-isoaspartate (D-aspartate) O-methyltransferase, isoform CRA_a OS=Homo sapiens GN=PCMT1 PE=4 SV=1;>sp|P22061|PIMT_HUMAN P	1.12e-13	2.1932	1.68754	5715700	1024700	3	3	3	2	2	2	2	2	2
Mitogen-activated protein kinase 3	MAPK3	>sp|P27361|MK03_HUMAN Mitogen-activated protein kinase 3 OS=Homo sapiens GN=MAPK3 PE=1 SV=4;>tr|E9PQW4|E9PQW4_HUMAN Mitogen-activated protein kinase 3 OS=Homo sapiens GN=MAPK3 PE=4 SV=1;>tr|E9PJF0|E9PJF0_HUMAN Mitogen-activated protein kinase 3 OS=Homo sap	4.11e-91	2.0072	2.30686	5023200	3934000	7	6	6	5	6	4	5	4	5
AP-2 complex subunit beta	AP2B1	>sp|P63010|AP2B1_HUMAN AP-2 complex subunit beta OS=Homo sapiens GN=AP2B1 PE=1 SV=1;>tr|Q7Z451|Q7Z451_HUMAN AP-2 complex subunit beta OS=Homo sapiens GN=AP2B1 PE=2 SV=1;>tr|F5GYG9|F5GYG9_HUMAN AP-2 complex subunit beta OS=Homo sapiens GN=AP2B1 PE=4 SV=1	2.86e-30	1.9995	1.2009	2929800	3645600	10	10	4	7	6	7	6	3	3
X-ray repair cross-complementing protein 5	XRCC5	>sp|P13010|XRCC5_HUMAN X-ray repair cross-complementing protein 5 OS=Homo sapiens GN=XRCC5 PE=1 SV=3	1.87e-36	1.9848	1.76632	3320500	11574000	7	7	7	4	6	4	6	4	6
Serine/threonine-protein phosphatase 2A 55 kDa regulatory subunit B alpha isoform	PPP2R2A	>sp|P63151|2ABA_HUMAN Serine/threonine-protein phosphatase 2A 55 kDa regulatory subunit B alpha isoform OS=Homo sapiens GN=PPP2R2A PE=1 SV=1	1.06e-69	1.9117	2.57752	6615700	2255200	5	5	5	3	4	3	4	3	4
X-ray repair cross-complementing protein 6	XRCC6	>sp|P12956|XRCC6_HUMAN X-ray repair cross-complementing protein 6 OS=Homo sapiens GN=XRCC6 PE=1 SV=2;>tr|B1AHC8|B1AHC8_HUMAN X-ray repair complementing defective repair in Chinese hamster cells 6 (Ku autoantigen, 70kDa) OS=Homo sapiens GN=XRCC6 PE=2 SV=1;>	5.75e-29	1.9067	1.55243	8775300	13236000	9	9	9	3	9	3	9	3	9
AP-2 complex subunit alpha-1	AP2A1	>sp|O95782|AP2A1_HUMAN AP-2 complex subunit alpha-1 OS=Homo sapiens GN=AP2A1 PE=1 SV=3	1.26e-45	1.8717	1.86612	6569200	1434900	6	6	4	5	2	5	2	3	1
Threonine--tRNA ligase, mitochondrial	TARS2	>sp|Q9BW92|SYTM_HUMAN Threonine--tRNA ligase, mitochondrial OS=Homo sapiens GN=TARS2 PE=1 SV=1;>tr|Q9H9V2|Q9H9V2_HUMAN Threonine--tRNA ligase, mitochondrial OS=Homo sapiens GN=TARSL1 PE=2 SV=1	4.87e-17	1.8642	1.35921	1492200	1093400	3	3	3	3	2	3	2	3	2
Protein S100-A11	S100A11	>sp|P31949|S10AB_HUMAN Protein S100-A11 OS=Homo sapiens GN=S100A11 PE=1 SV=2	6.68e-10	1.8107	1.77926	1806800	1859500	2	2	2	2	2	2	2	2	2
Fatty acid synthase;[Acyl-carrier-protein] S-acetyltransferase;[Acyl-carrier-protein] S-malonyltransferase;3-oxoacyl-[acyl-carrier-protein] synthase;3-oxoacyl-[acyl-carrier-protein] reductase;3-hydroxypalmitoyl-[acyl-carrier-protein] dehydratase;Enoyl-[acyl-carrier-protein] reductase;Oleoyl-[acyl-carrier-protein] hydrolase	FASN	>sp|P49327|FAS_HUMAN Fatty acid synthase OS=Homo sapiens GN=FASN PE=1 SV=3	8.85e-158	1.8007	1.3608	77375000	31231000	36	36	36	32	28	32	28	32	28
Stress-70 protein, mitochondrial	HSPA9	>sp|P38646|GRP75_HUMAN Stress-70 protein, mitochondrial OS=Homo sapiens GN=HSPA9 PE=1 SV=2	8.37e-291	1.7345	1.05114	76020000	54712000	21	21	21	17	17	17	17	17	17
ATP-citrate synthase	ACLY	>sp|P53396|ACLY_HUMAN ATP-citrate synthase OS=Homo sapiens GN=ACLY PE=1 SV=3;>tr|B4E3P0|B4E3P0_HUMAN ATP-citrate synthase OS=Homo sapiens GN=ACLY PE=2 SV=1	5.32e-82	1.734	1.29144	17934000	12360000	15	15	15	13	12	13	12	13	12
Serine/threonine-protein phosphatase 2A 65 kDa regulatory subunit A alpha isoform	PPP2R1A	>sp|P30153|2AAA_HUMAN Serine/threonine-protein phosphatase 2A 65 kDa regulatory subunit A alpha isoform OS=Homo sapiens GN=PPP2R1A PE=1 SV=4;>tr|F5H3X9|F5H3X9_HUMAN Serine/threonine-protein phosphatase 2A 65 kDa regulatory subunit A alpha isoform OS=Homo s	3.33e-71	1.721	1.81235	72124000	40097000	10	10	9	8	9	8	9	7	9
Nuclear migration protein nudC	NUDC	>sp|Q9Y266|NUDC_HUMAN Nuclear migration protein nudC OS=Homo sapiens GN=NUDC PE=1 SV=1	1.2e-13	1.7209	1.61496	9939100	1471600	4	4	4	4	3	4	3	4	3
Programmed cell death protein 2-like	PDCD2L	>sp|Q9BRP1|PDD2L_HUMAN Programmed cell death protein 2-like OS=Homo sapiens GN=PDCD2L PE=1 SV=1	0.001799	1.7129	1.70952	512770	267960	1	1	1	1	1	1	1	1	1
Glycogen debranching enzyme;4-alpha-glucanotransferase;Amylo-alpha-1,6-glucosidase	AGL	>sp|P35573|GDE_HUMAN Glycogen debranching enzyme OS=Homo sapiens GN=AGL PE=1 SV=3	1.28e-26	1.7101	1.44613	9223500	3598700	10	10	10	10	6	10	6	10	6
Peroxiredoxin-6	PRDX6	>sp|P30041|PRDX6_HUMAN Peroxiredoxin-6 OS=Homo sapiens GN=PRDX6 PE=1 SV=3	4.28e-26	1.685	1.72464	940490	1509500	4	4	4	3	3	3	3	3	3
Serine/threonine-protein phosphatase 2A catalytic subunit beta isoform;Serine/threonine-protein phosphatase 2A catalytic subunit alpha isoform;Serine/threonine-protein phosphatase	PPP2CB;PPP2CA	>sp|P62714|PP2AB_HUMAN Serine/threonine-protein phosphatase 2A catalytic subunit beta isoform OS=Homo sapiens GN=PPP2CB PE=1 SV=1;>sp|P67775|PP2AA_HUMAN Serine/threonine-protein phosphatase 2A catalytic subunit alpha isoform OS=Homo sapiens GN=PPP2CA PE=1	1.08e-12	1.6756	1.65347	1080900	4302600	4	4	4	3	3	3	3	3	3
Peroxiredoxin-2	PRDX2	>sp|P32119|PRDX2_HUMAN Peroxiredoxin-2 OS=Homo sapiens GN=PRDX2 PE=1 SV=5;>tr|A6NIW5|A6NIW5_HUMAN Peroxiredoxin 2, isoform CRA_a OS=Homo sapiens GN=PRDX2 PE=4 SV=2	5.53e-36	1.6736	2.25953	13246000	3538000	4	3	3	4	3	3	2	3	2
Mitogen-activated protein kinase 1	MAPK1	>sp|P28482|MK01_HUMAN Mitogen-activated protein kinase 1 OS=Homo sapiens GN=MAPK1 PE=1 SV=3;>tr|A8CZ64|A8CZ64_HUMAN Extracellular signal-regulated kinase-2 splice variant OS=Homo sapiens GN=MAPK1 PE=2 SV=1	5.62e-52	1.6387	2.43013	20110000	45105000	9	9	8	8	8	8	8	7	7
Squalene synthase	FDFT1	>sp|P37268|FDFT_HUMAN Squalene synthase OS=Homo sapiens GN=FDFT1 PE=1 SV=1;>tr|B4DJE5|B4DJE5_HUMAN Squalene synthase OS=Homo sapiens GN=FDFT1 PE=2 SV=1;>tr|E9PNM1|E9PNM1_HUMAN Squalene synthase OS=Homo sapiens GN=FDFT1 PE=4 SV=1;>tr|B7Z1J3|B7Z1J3_HUMAN Squ	1.75e-16	1.5572	0.864678	3048600	1482000	3	3	3	3	2	3	2	3	2
7-dehydrocholesterol reductase	DHCR7	>sp|Q9UBM7|DHCR7_HUMAN 7-dehydrocholesterol reductase OS=Homo sapiens GN=DHCR7 PE=1 SV=1;>tr|E9PM00|E9PM00_HUMAN 7-dehydrocholesterol reductase (Fragment) OS=Homo sapiens GN=DHCR7 PE=4 SV=1;>tr|E9PMT8|E9PMT8_HUMAN 7-dehydrocholesterol reductase (Fragment)	2.02e-20	1.5571	1.50652	5939600	6420400	4	4	4	4	4	4	4	4	4
Molybdenum cofactor sulfurase	MOCOS	>sp|Q96EN8|MOCOS_HUMAN Molybdenum cofactor sulfurase OS=Homo sapiens GN=MOCOS PE=1 SV=2	5.7e-29	1.5499	1.41147	2836600	4009000	9	9	9	5	7	5	7	5	7
Protein transport protein Sec23A	SEC23A	>sp|Q15436|SC23A_HUMAN Protein transport protein Sec23A OS=Homo sapiens GN=SEC23A PE=1 SV=2;>tr|F5H365|F5H365_HUMAN Protein transport protein Sec23A OS=Homo sapiens GN=SEC23A PE=4 SV=1;>tr|F5H6C4|F5H6C4_HUMAN Protein transport protein Sec23A OS=Homo sapien	3.14e-31	1.5202	1.34275	6828800	4773000	6	5	5	6	4	5	4	5	4
Glucosamine--fructose-6-phosphate aminotransferase [isomerizing] 1	GFPT1	>sp|Q06210|GFPT1_HUMAN Glucosamine--fructose-6-phosphate aminotransferase [isomerizing] 1 OS=Homo sapiens GN=GFPT1 PE=1 SV=3	1.1e-20	1.5173	1.16332	323710	611130	5	5	5	3	3	3	3	3	3
Periodic tryptophan protein 1 homolog	PWP1	>sp|Q13610|PWP1_HUMAN Periodic tryptophan protein 1 homolog OS=Homo sapiens GN=PWP1 PE=1 SV=1;>tr|B4DJV5|B4DJV5_HUMAN Periodic tryptophan protein 1 homolog OS=Homo sapiens GN=PWP1 PE=2 SV=1;>tr|J3KN15|J3KN15_HUMAN Periodic tryptophan protein 1 homolog OS=H	7.65e-16	1.5042	2.19945	4739100	2246600	4	4	4	2	2	2	2	2	2
Ensconsin	MAP7	>sp|Q14244|MAP7_HUMAN Ensconsin OS=Homo sapiens GN=MAP7 PE=1 SV=1;>tr|E9PCP3|E9PCP3_HUMAN Ensconsin OS=Homo sapiens GN=MAP7 PE=4 SV=1;>tr|F5H1E2|F5H1E2_HUMAN Ensconsin OS=Homo sapiens GN=MAP7 PE=4 SV=1	2.3e-08	1.5038	1.35459	1623400	512860	3	3	3	3	1	3	1	3	1
Microtubule-associated protein;Microtubule-associated protein 4	MAP4	>tr|E7EVA0|E7EVA0_HUMAN Microtubule-associated protein OS=Homo sapiens GN=MAP4 PE=4 SV=1;>sp|P27816|MAP4_HUMAN Microtubule-associated protein 4 OS=Homo sapiens GN=MAP4 PE=1 SV=3;>tr|E9PGM5|E9PGM5_HUMAN Microtubule-associated protein OS=Homo sapiens GN=MAP4	8.18e-58	1.4995	1.88968	6942600	4138800	16	16	10	14	9	14	9	8	6
Inosine-5-monophosphate dehydrogenase 2	IMPDH2	>sp|P12268|IMDH2_HUMAN Inosine-5-monophosphate dehydrogenase 2 OS=Homo sapiens GN=IMPDH2 PE=1 SV=2;>tr|H0Y4R1|H0Y4R1_HUMAN Inosine-5-monophosphate dehydrogenase 2 (Fragment) OS=Homo sapiens GN=IMPDH2 PE=3 SV=1	2.29e-18	1.4939	1.49196	35486000	5537800	6	6	5	6	3	6	3	5	3
4F2 cell-surface antigen heavy chain	SLC3A2	>tr|J3KPF3|J3KPF3_HUMAN 4F2 cell-surface antigen heavy chain OS=Homo sapiens GN=SLC3A2 PE=4 SV=1;>sp|P08195|4F2_HUMAN 4F2 cell-surface antigen heavy chain OS=Homo sapiens GN=SLC3A2 PE=1 SV=3;>tr|F5GZS6|F5GZS6_HUMAN 4F2 cell-surface antigen heavy chain OS=H	3.75e-35	1.4843	1.20488	16701000	10096000	5	5	3	5	5	5	5	3	3
Prelamin-A/C;Lamin-A/C	LMNA	>sp|P02545|LMNA_HUMAN Prelamin-A/C OS=Homo sapiens GN=LMNA PE=1 SV=1;>tr|Q6UYC3|Q6UYC3_HUMAN Lamin A/C OS=Homo sapiens GN=LMNA PE=2 SV=1;>tr|E7EUI9|E7EUI9_HUMAN Prelamin-A/C OS=Homo sapiens GN=LMNA PE=3 SV=1;>tr|D6RAQ3|D6RAQ3_HUMAN Prelamin-A/C OS=Homo sap	5.18e-107	1.4752	1.42947	20551000	29975000	17	17	16	11	16	11	16	11	15
3-hydroxyacyl-CoA dehydrogenase type-2	HSD17B10	>sp|Q99714|HCD2_HUMAN 3-hydroxyacyl-CoA dehydrogenase type-2 OS=Homo sapiens GN=HSD17B10 PE=1 SV=3;>tr|Q5H928|Q5H928_HUMAN 3-hydroxyacyl-CoA dehydrogenase type-2 OS=Homo sapiens GN=HSD17B10 PE=2 SV=1	2.02e-32	1.4702	1.26751	1629600	674250	4	4	4	4	3	4	3	4	3
DNA-dependent protein kinase catalytic subunit	PRKDC	>sp|P78527|PRKDC_HUMAN DNA-dependent protein kinase catalytic subunit OS=Homo sapiens GN=PRKDC PE=1 SV=3;>tr|E7EUY0|E7EUY0_HUMAN DNA-dependent protein kinase catalytic subunit OS=Homo sapiens GN=PRKDC PE=4 SV=1	5.7e-107	1.4414	1.32586	8713500	7986600	30	30	30	23	22	23	22	23	22
Actin-related protein 2/3 complex subunit 2	ARPC2	>sp|O15144|ARPC2_HUMAN Actin-related protein 2/3 complex subunit 2 OS=Homo sapiens GN=ARPC2 PE=1 SV=1	0.00065216	1.4331	1.11111	682490	723790	1	1	1	1	1	1	1	1	1
Lupus La protein	SSB	>sp|P05455|LA_HUMAN Lupus La protein OS=Homo sapiens GN=SSB PE=1 SV=2;>tr|E9PFH8|E9PFH8_HUMAN Lupus La protein OS=Homo sapiens GN=SSB PE=4 SV=1	1.1e-06	1.4314	2.0749	751480	426010	2	2	2	2	2	2	2	2	2
14-3-3 protein epsilon	YWHAE	>sp|P62258|1433E_HUMAN 14-3-3 protein epsilon OS=Homo sapiens GN=YWHAE PE=1 SV=1;>tr|I3L3T1|I3L3T1_HUMAN 14-3-3 protein epsilon OS=Homo sapiens GN=YWHAE PE=4 SV=1;>tr|B4DJF2|B4DJF2_HUMAN 14-3-3 protein epsilon OS=Homo sapiens GN=YWHAE PE=4 SV=1	1.36e-22	1.4251	1.11518	1276800	3651000	7	7	6	3	7	3	7	3	6
Lamina-associated polypeptide 2, isoform alpha;Thymopoietin;Thymopentin	TMPO	>sp|P42166|LAP2A_HUMAN Lamina-associated polypeptide 2, isoform alpha OS=Homo sapiens GN=TMPO PE=1 SV=2	1.19e-59	1.4246	1.32097	4006900	10594000	14	14	14	9	13	9	13	9	13
Cytoskeleton-associated protein 4	CKAP4	>sp|Q07065|CKAP4_HUMAN Cytoskeleton-associated protein 4 OS=Homo sapiens GN=CKAP4 PE=1 SV=2	7.48e-34	1.4202	1.2665	5339200	2303800	6	6	6	5	2	5	2	5	2
Multifunctional protein ADE2;Phosphoribosylaminoimidazole-succinocarboxamide synthase;Phosphoribosylaminoimidazole carboxylase	PAICS	>sp|P22234|PUR6_HUMAN Multifunctional protein ADE2 OS=Homo sapiens GN=PAICS PE=1 SV=3;>tr|E9PBS1|E9PBS1_HUMAN Phosphoribosylaminoimidazole-succinocarboxamide synthase (Fragment) OS=Homo sapiens GN=PAICS PE=4 SV=1	1.78e-12	1.4176	1.33842	2292300	917370	5	5	5	5	4	5	4	5	4
Elongation of very long chain fatty acids protein 1	ELOVL1	>sp|Q9BW60|ELOV1_HUMAN Elongation of very long chain fatty acids protein 1 OS=Homo sapiens GN=ELOVL1 PE=1 SV=1;>tr|B4DP24|B4DP24_HUMAN Elongation of very long chain fatty acids protein 1 OS=Homo sapiens GN=ELOVL1 PE=2 SV=1	4.56e-26	1.4134	2.84941	1595500	1052200	2	2	2	2	2	2	2	2	2
Apoptosis-inducing factor 1, mitochondrial	AIFM1;PDCD8	>sp|O95831|AIFM1_HUMAN Apoptosis-inducing factor 1, mitochondrial OS=Homo sapiens GN=AIFM1 PE=1 SV=1;>tr|E9PMA0|E9PMA0_HUMAN Apoptosis-inducing factor 1, mitochondrial OS=Homo sapiens GN=AIFM1 PE=4 SV=1;>tr|Q2QKE4|Q2QKE4_HUMAN Apoptosis-inducing factor 1,	1.27e-74	1.406	1.23238	9069300	9141000	8	8	8	8	5	8	5	8	5
Peroxiredoxin-1	PRDX1	>sp|Q06830|PRDX1_HUMAN Peroxiredoxin-1 OS=Homo sapiens GN=PRDX1 PE=1 SV=1	1.62e-35	1.4053	1.71969	99733000	18016000	11	11	8	11	8	11	8	8	7
T-complex protein 1 subunit delta	CCT4	>sp|P50991|TCPD_HUMAN T-complex protein 1 subunit delta OS=Homo sapiens GN=CCT4 PE=1 SV=4;>tr|B7Z9L0|B7Z9L0_HUMAN T-complex protein 1 subunit delta OS=Homo sapiens GN=CCT4 PE=2 SV=1;>tr|F5H5W3|F5H5W3_HUMAN T-complex protein 1 subunit delta OS=Homo sapiens	3.03e-26	1.4044	1.31565	11477000	2094200	7	7	7	7	4	7	4	7	4
Coatomer subunit alpha;Xenin;Proxenin	COPA	>sp|P53621|COPA_HUMAN Coatomer subunit alpha OS=Homo sapiens GN=COPA PE=1 SV=2	6.5e-35	1.4023	1.64737	2989800	1397100	8	8	8	6	6	6	6	6	6
Dynactin subunit 1	DCTN1;DKFZp686E0752	>sp|Q14203|DCTN1_HUMAN Dynactin subunit 1 OS=Homo sapiens GN=DCTN1 PE=1 SV=3;>tr|A8MY36|A8MY36_HUMAN Dynactin subunit 1 OS=Homo sapiens GN=DCTN1 PE=4 SV=2;>tr|E7EX90|E7EX90_HUMAN Dynactin subunit 1 OS=Homo sapiens GN=DCTN1 PE=4 SV=1;>tr|E9PGE1|E9PGE1_HUMAN	7.37e-28	1.4	1.31537	5154800	1847200	8	8	8	8	4	8	4	8	4
Four and a half LIM domains protein 3	FHL3	>sp|Q13643|FHL3_HUMAN Four and a half LIM domains protein 3 OS=Homo sapiens GN=FHL3 PE=1 SV=4	5.74e-26	1.3673	1.23382	9682000	6733700	5	5	5	4	5	4	5	4	5
Heat shock protein 105 kDa	HSPH1	>tr|B4DYH1|B4DYH1_HUMAN Heat shock 105kDa/110kDa protein 1, isoform CRA_b OS=Homo sapiens GN=HSPH1 PE=2 SV=1;>sp|Q92598|HS105_HUMAN Heat shock protein 105 kDa OS=Homo sapiens GN=HSPH1 PE=1 SV=1;>tr|B4DY72|B4DY72_HUMAN Heat shock protein 105 kDa OS=Homo sap	1.5e-19	1.3662	1.56602	423480	2629200	7	7	6	2	6	2	6	2	5
Serine/threonine-protein phosphatase 6 regulatory subunit 1	PPP6R1	>sp|Q9UPN7|PP6R1_HUMAN Serine/threonine-protein phosphatase 6 regulatory subunit 1 OS=Homo sapiens GN=PPP6R1 PE=1 SV=5	0.00065705	1.3654	1.0841	2129100	1155900	1	1	1	1	1	1	1	1	1
Regulator of nonsense transcripts 1	UPF1	>sp|Q92900|RENT1_HUMAN Regulator of nonsense transcripts 1 OS=Homo sapiens GN=UPF1 PE=1 SV=2	2.76e-26	1.3648	1.30993	6738600	3898600	7	7	7	6	7	6	7	6	7
Voltage-dependent anion-selective channel protein 1	VDAC1	>sp|P21796|VDAC1_HUMAN Voltage-dependent anion-selective channel protein 1 OS=Homo sapiens GN=VDAC1 PE=1 SV=2;>tr|C9JI87|C9JI87_HUMAN Voltage-dependent anion-selective channel protein 1 (Fragment) OS=Homo sapiens GN=VDAC1 PE=4 SV=1	1.27e-11	1.3634	7.15359	423970	1674500	4	4	4	2	4	2	4	2	4
Large neutral amino acids transporter small subunit 1	SLC7A5	>sp|Q01650|LAT1_HUMAN Large neutral amino acids transporter small subunit 1 OS=Homo sapiens GN=SLC7A5 PE=1 SV=2	2.71e-70	1.3619	1.22791	3799100	4549400	6	6	6	4	5	4	5	4	5
T-complex protein 1 subunit zeta;T-complex protein 1 subunit zeta-2	CCT6A;CCT6B	>sp|P40227|TCPZ_HUMAN T-complex protein 1 subunit zeta OS=Homo sapiens GN=CCT6A PE=1 SV=3;>tr|B4DPJ8|B4DPJ8_HUMAN T-complex protein 1 subunit zeta OS=Homo sapiens GN=CCT6A PE=2 SV=1;>tr|A6NCD2|A6NCD2_HUMAN T-complex protein 1 subunit zeta OS=Homo sapiens G	4.23e-10	1.3549	1.00623	5329000	1462900	4	4	4	4	3	4	3	4	3
T-complex protein 1 subunit beta	CCT2	>sp|P78371|TCPB_HUMAN T-complex protein 1 subunit beta OS=Homo sapiens GN=CCT2 PE=1 SV=4;>tr|F5GWF6|F5GWF6_HUMAN T-complex protein 1 subunit beta OS=Homo sapiens GN=CCT2 PE=3 SV=2;>tr|F8VQ14|F8VQ14_HUMAN T-complex protein 1 subunit beta OS=Homo sapiens GN=	4.8e-28	1.354	1.30315	5948300	2244400	8	8	8	7	6	7	6	7	6
Inorganic pyrophosphatase 2, mitochondrial	PPA2	>sp|Q9H2U2|IPYR2_HUMAN Inorganic pyrophosphatase 2, mitochondrial OS=Homo sapiens GN=PPA2 PE=1 SV=2;>tr|E2QRM6|E2QRM6_HUMAN Inorganic pyrophosphatase 2, mitochondrial OS=Homo sapiens GN=PPA2 PE=4 SV=1;>tr|F8WDN9|F8WDN9_HUMAN Inorganic pyrophosphatase 2, mi	5.9e-20	1.3529	1.0099	755510	1149400	2	2	2	2	2	2	2	2	2
DNA repair protein RAD50	RAD50	>sp|Q92878|RAD50_HUMAN DNA repair protein RAD50 OS=Homo sapiens GN=RAD50 PE=1 SV=1;>tr|E7EN38|E7EN38_HUMAN DNA repair protein RAD50 (Fragment) OS=Homo sapiens GN=RAD50 PE=4 SV=1;>tr|E7ESD9|E7ESD9_HUMAN DNA repair protein RAD50 OS=Homo sapiens GN=RAD50 PE=4	1.08e-08	1.35	1.16698	1131000	344660	4	4	4	4	2	4	2	4	2
Fatty acyl-CoA reductase 1	FAR1	>sp|Q8WVX9|FACR1_HUMAN Fatty acyl-CoA reductase 1 OS=Homo sapiens GN=FAR1 PE=1 SV=1;>tr|E9PNW8|E9PNW8_HUMAN Fatty acyl-CoA reductase 1 (Fragment) OS=Homo sapiens GN=FAR1 PE=4 SV=1	2.43e-11	1.3476	0.958957	1017700	94553	3	3	3	3	2	3	2	3	2
Valine--tRNA ligase	VARS	>tr|B0V043|B0V043_HUMAN Valine--tRNA ligase A OS=Homo sapiens GN=VARS PE=3 SV=1;>sp|P26640|SYVC_HUMAN Valine--tRNA ligase OS=Homo sapiens GN=VARS PE=1 SV=4;>tr|H0Y4A6|H0Y4A6_HUMAN Valine--tRNA ligase (Fragment) OS=Homo sapiens GN=VARS PE=3 SV=1;>tr|E7EVJ6|	6.05e-06	1.3466	1.18248	1418000	677640	3	3	3	2	2	2	2	2	2
Proteasome activator complex subunit 2	PSME2	>sp|Q9UL46|PSME2_HUMAN Proteasome activator complex subunit 2 OS=Homo sapiens GN=PSME2 PE=1 SV=4;>tr|H0YM70|H0YM70_HUMAN Proteasome activator complex subunit 2 OS=Homo sapiens GN=PSME2 PE=4 SV=1;>tr|H0YKU2|H0YKU2_HUMAN Proteasome activator complex subunit	9.44e-24	1.346	0.916926	2107300	3650900	3	3	3	2	3	2	3	2	3
Cystathionine beta-synthase	CBS	>sp|P35520|CBS_HUMAN Cystathionine beta-synthase OS=Homo sapiens GN=CBS PE=1 SV=2;>tr|F5H2U1|F5H2U1_HUMAN Cystathionine beta-synthase OS=Homo sapiens GN=CBS PE=4 SV=1	2.19e-11	1.3403	0.844951	1804000	1650900	5	5	5	4	2	4	2	4	2
Nck-associated protein 1	NCKAP1	>sp|Q9Y2A7|NCKP1_HUMAN Nck-associated protein 1 OS=Homo sapiens GN=NCKAP1 PE=1 SV=1	9.2e-26	1.3364	1.18617	2309000	2235300	5	5	5	2	5	2	5	2	5
60S acidic ribosomal protein P2	RPLP2	>sp|P05387|RLA2_HUMAN 60S acidic ribosomal protein P2 OS=Homo sapiens GN=RPLP2 PE=1 SV=1;>tr|H0YDD8|H0YDD8_HUMAN 60S acidic ribosomal protein P2 (Fragment) OS=Homo sapiens GN=RPLP2 PE=4 SV=1	2.45e-25	1.3354	1.2172	883010	1164500	5	5	5	4	3	4	3	4	3
Caprin-1	CAPRIN1	>sp|Q14444|CAPR1_HUMAN Caprin-1 OS=Homo sapiens GN=CAPRIN1 PE=1 SV=2;>tr|E9PLA9|E9PLA9_HUMAN Caprin-1 (Fragment) OS=Homo sapiens GN=CAPRIN1 PE=4 SV=1;>tr|E9PP31|E9PP31_HUMAN Caprin-1 OS=Homo sapiens GN=CAPRIN1 PE=4 SV=1;>tr|G3V153|G3V153_HUMAN Caprin-1 OS=	1.08e-41	1.3327	1.18958	8075800	7518300	6	6	6	4	5	4	5	4	5
Proteasome activator complex subunit 1	PSME1	>tr|A6NJG9|A6NJG9_HUMAN Proteasome activator complex subunit 1 OS=Homo sapiens GN=PSME1 PE=4 SV=2;>sp|Q06323|PSME1_HUMAN Proteasome activator complex subunit 1 OS=Homo sapiens GN=PSME1 PE=1 SV=1;>tr|H0YNE3|H0YNE3_HUMAN Proteasome activator complex subunit	1.94e-22	1.3321	0.86423	723890	585470	3	3	3	2	2	2	2	2	2
T-complex protein 1 subunit theta	CCT8	>sp|P50990|TCPQ_HUMAN T-complex protein 1 subunit theta OS=Homo sapiens GN=CCT8 PE=1 SV=4;>tr|G5E9B2|G5E9B2_HUMAN Chaperonin containing TCP1, subunit 8 (Theta), isoform CRA_a OS=Homo sapiens GN=CCT8 PE=3 SV=1;>tr|B4DEM7|B4DEM7_HUMAN T-complex protein 1 sub	1.44e-46	1.3282	1.19063	15240000	3242000	11	11	11	10	6	10	6	10	6
Palladin;Myopalladin	PALLD;MYPN	>sp|Q8WX93|PALLD_HUMAN Palladin OS=Homo sapiens GN=PALLD PE=1 SV=3;>tr|F5GWA6|F5GWA6_HUMAN Myopalladin OS=Homo sapiens GN=MYPN PE=4 SV=1;>sp|Q86TC9|MYPN_HUMAN Myopalladin OS=Homo sapiens GN=MYPN PE=1 SV=2;>tr|H0YA05|H0YA05_HUMAN Palladin (Fragment) OS=Homo	9.53e-12	1.3256	1.79582	1519900	393540	2	2	2	2	2	2	2	2	2
WD repeat and HMG-box DNA-binding protein 1	WDHD1	>sp|O75717|WDHD1_HUMAN WD repeat and HMG-box DNA-binding protein 1 OS=Homo sapiens GN=WDHD1 PE=1 SV=1;>tr|C9JW18|C9JW18_HUMAN WD repeat and HMG-box DNA-binding protein 1 OS=Homo sapiens GN=WDHD1 PE=4 SV=2;>tr|F8W7P7|F8W7P7_HUMAN WD repeat and HMG-box DNA-b	8.4e-10	1.3255	1.11094	666540	107480	3	3	3	3	2	3	2	3	2
Signal recognition particle receptor subunit beta	SRPRB	>sp|Q9Y5M8|SRPRB_HUMAN Signal recognition particle receptor subunit beta OS=Homo sapiens GN=SRPRB PE=1 SV=3;>tr|H7C4H2|H7C4H2_HUMAN Signal recognition particle receptor subunit beta (Fragment) OS=Homo sapiens GN=SRPRB PE=4 SV=1	5.84e-21	1.3218	0.874049	1340200	186530	4	4	4	2	2	2	2	2	2
Tubulin beta-3 chain	TUBB3	>sp|Q13509|TBB3_HUMAN Tubulin beta-3 chain OS=Homo sapiens GN=TUBB3 PE=1 SV=2;>tr|A8K854|A8K854_HUMAN HCG1983504, isoform CRA_f OS=Homo sapiens GN=TUBB3 PE=2 SV=1	2.12e-147	1.3184	0.95338	1187300	579230	10	2	0	10	9	2	2	0	0
Adenosylhomocysteinase	AHCY	>sp|P23526|SAHH_HUMAN Adenosylhomocysteinase OS=Homo sapiens GN=AHCY PE=1 SV=4;>tr|F5H737|F5H737_HUMAN Adenosylhomocysteinase B OS=Homo sapiens GN=AHCY PE=3 SV=1	1e-46	1.3164	1.27577	5682000	2382400	7	7	7	6	4	6	4	6	4
Cysteine--tRNA ligase, cytoplasmic	CARS	>sp|P49589|SYCC_HUMAN Cysteine--tRNA ligase, cytoplasmic OS=Homo sapiens GN=CARS PE=1 SV=3;>tr|B4DKY1|B4DKY1_HUMAN Cysteine--tRNA ligase B OS=Homo sapiens GN=CARS PE=2 SV=1;>tr|A8MVQ3|A8MVQ3_HUMAN Cysteine--tRNA ligase A OS=Homo sapiens GN=CARS PE=2 SV=1	7.79e-23	1.3158	0.934405	4096900	2362200	3	3	3	3	2	3	2	3	2
Bifunctional glutamate/proline--tRNA ligase;Glutamate--tRNA ligase;Proline--tRNA ligase	EPRS	>sp|P07814|SYEP_HUMAN Bifunctional glutamate/proline--tRNA ligase OS=Homo sapiens GN=EPRS PE=1 SV=5	9.01e-278	1.3153	1.06419	197140000	109070000	31	31	30	30	27	30	27	29	26
Heterogeneous nuclear ribonucleoprotein U	HNRNPU	>sp|Q00839|HNRPU_HUMAN Heterogeneous nuclear ribonucleoprotein U OS=Homo sapiens GN=HNRNPU PE=1 SV=6	1.95e-61	1.3099	1.66619	31114000	8325400	14	14	14	14	8	14	8	14	8
Tricarboxylate transport protein, mitochondrial	SLC25A1	>sp|P53007|TXTP_HUMAN Tricarboxylate transport protein, mitochondrial OS=Homo sapiens GN=SLC25A1 PE=1 SV=2	4.8e-14	1.2999	1.07557	3408600	1589100	5	5	5	3	5	3	5	3	5
Replication factor C subunit 4	RFC4	>sp|P35249|RFC4_HUMAN Replication factor C subunit 4 OS=Homo sapiens GN=RFC4 PE=1 SV=2;>tr|C9JZI1|C9JZI1_HUMAN Replication factor C subunit 4 OS=Homo sapiens GN=RFC4 PE=4 SV=1;>tr|C9J8M3|C9J8M3_HUMAN Replication factor C subunit 4 (Fragment) OS=Homo sapien	2.43e-11	1.2973	1.31827	398840	1924300	5	5	5	2	4	2	4	2	4
Cullin-associated NEDD8-dissociated protein 1	CAND1	>sp|Q86VP6|CAND1_HUMAN Cullin-associated NEDD8-dissociated protein 1 OS=Homo sapiens GN=CAND1 PE=1 SV=2	1.13e-15	1.2971	0.882145	6988200	2626600	7	7	7	6	6	6	6	6	6
LanC-like protein 1	LANCL1	>sp|O43813|LANC1_HUMAN LanC-like protein 1 OS=Homo sapiens GN=LANCL1 PE=1 SV=1;>tr|E9PHS0|E9PHS0_HUMAN LanC-like protein 1 (Fragment) OS=Homo sapiens GN=LANCL1 PE=4 SV=1;>tr|F8WDS9|F8WDS9_HUMAN LanC-like protein 1 OS=Homo sapiens GN=LANCL1 PE=4 SV=1	1.82e-49	1.2956	1.17715	20104000	17292000	10	10	10	10	9	10	9	10	9
Pyruvate kinase isozymes M1/M2;Pyruvate kinase	PKM2	>sp|P14618|KPYM_HUMAN Pyruvate kinase isozymes M1/M2 OS=Homo sapiens GN=PKM PE=1 SV=4;>tr|H3BTN5|H3BTN5_HUMAN Pyruvate kinase (Fragment) OS=Homo sapiens GN=PKM PE=3 SV=1;>tr|H3BQ34|H3BQ34_HUMAN Pyruvate kinase OS=Homo sapiens GN=PKM PE=3 SV=1;>tr|Q504U3|Q5	3.51e-68	1.2956	1.55461	17362000	5714700	8	8	8	6	7	6	7	6	7
Probable ubiquitin carboxyl-terminal hydrolase FAF-X	USP9X	>sp|Q93008|USP9X_HUMAN Probable ubiquitin carboxyl-terminal hydrolase FAF-X OS=Homo sapiens GN=USP9X PE=1 SV=3	6.61e-65	1.294	1.05107	15103000	5221200	18	18	10	18	11	18	11	10	6
Developmentally-regulated GTP-binding protein 1	DRG1	>sp|Q9Y295|DRG1_HUMAN Developmentally-regulated GTP-binding protein 1 OS=Homo sapiens GN=DRG1 PE=1 SV=1	1.34e-24	1.2918	1.52267	1043100	2254500	3	3	3	2	3	2	3	2	3
Ribonuclease inhibitor	RNH1	>sp|P13489|RINI_HUMAN Ribonuclease inhibitor OS=Homo sapiens GN=RNH1 PE=1 SV=2	2.2e-20	1.2894	1.49296	4100900	960840	7	7	7	7	3	7	3	7	3
Uncharacterized protein KIAA0564	KIAA0564	>sp|A3KMH1|VWA8_HUMAN von Willebrand factor A domain-containing protein 8 OS=Homo sapiens GN=VWA8 PE=1 SV=2;>tr|E2QRD0|E2QRD0_HUMAN Protein VWA8 OS=Homo sapiens GN=VWA8 PE=4 SV=1	1.6e-26	1.2868	1.00433	3075500	1612400	7	7	7	6	6	6	6	6	6
Mediator of RNA polymerase II transcription subunit 24	MED24	>tr|F5GY88|F5GY88_HUMAN Mediator of RNA polymerase II transcription subunit 24 OS=Homo sapiens GN=MED24 PE=4 SV=2;>sp|O75448|MED24_HUMAN Mediator of RNA polymerase II transcription subunit 24 OS=Homo sapiens GN=MED24 PE=1 SV=1;>tr|F8W9R9|F8W9R9_HUMAN Media	3.96e-16	1.2831	1.16198	1377500	931010	3	3	3	3	3	3	3	3	3
Actin-related protein 3;Actin-related protein 3B	ACTR3;ACTR3B	>sp|P61158|ARP3_HUMAN Actin-related protein 3 OS=Homo sapiens GN=ACTR3 PE=1 SV=3;>sp|Q9P1U1|ARP3B_HUMAN Actin-related protein 3B OS=Homo sapiens GN=ACTR3B PE=1 SV=1;>tr|B4DXW1|B4DXW1_HUMAN Actin-related protein 3 OS=Homo sapiens GN=ACTR3 PE=2 SV=1;>tr|F5H3	6.66e-06	1.2759	1.02514	1994200	725080	2	2	2	2	2	2	2	2	2
T-complex protein 1 subunit eta	CCT7	>sp|Q99832|TCPH_HUMAN T-complex protein 1 subunit eta OS=Homo sapiens GN=CCT7 PE=1 SV=2;>tr|B8ZZC9|B8ZZC9_HUMAN T-complex protein 1 subunit eta OS=Homo sapiens GN=CCT7 PE=3 SV=1;>tr|F5GZK5|F5GZK5_HUMAN T-complex protein 1 subunit eta OS=Homo sapiens GN=CCT	2.07e-21	1.2744	1.02789	4974300	258580	5	5	5	5	2	5	2	5	2
Myosin-9	MYH9	>sp|P35579|MYH9_HUMAN Myosin-9 OS=Homo sapiens GN=MYH9 PE=1 SV=4	2.23e-76	1.2737	1.40272	7260400	1600600	16	16	15	12	9	12	9	11	9
Tripeptidyl-peptidase 2	TPP2	>tr|Q5VZU9|Q5VZU9_HUMAN Tripeptidyl peptidase II OS=Homo sapiens GN=TPP2 PE=2 SV=1;>sp|P29144|TPP2_HUMAN Tripeptidyl-peptidase 2 OS=Homo sapiens GN=TPP2 PE=1 SV=4	1.27e-22	1.2724	1.09888	5659900	2890400	5	5	5	5	4	5	4	5	4
DNA polymerase;DNA polymerase alpha catalytic subunit	POLA1	>tr|A6NMQ1|A6NMQ1_HUMAN DNA polymerase OS=Homo sapiens GN=POLA1 PE=3 SV=1;>sp|P09884|DPOLA_HUMAN DNA polymerase alpha catalytic subunit OS=Homo sapiens GN=POLA1 PE=1 SV=2	2.62e-14	1.2718	0.870625	592090	697670	4	4	4	2	3	2	3	2	3
Prohibitin-2	PHB2	>tr|J3KPX7|J3KPX7_HUMAN Prohibitin-2 OS=Homo sapiens GN=PHB2 PE=4 SV=1;>sp|Q99623|PHB2_HUMAN Prohibitin-2 OS=Homo sapiens GN=PHB2 PE=1 SV=2;>tr|F5GY37|F5GY37_HUMAN Prohibitin-2 OS=Homo sapiens GN=PHB2 PE=4 SV=1;>tr|F5GWA7|F5GWA7_HUMAN Prohibitin-2 (Fragmen	7.45e-29	1.2712	1.41854	3261300	9254400	6	6	6	2	6	2	6	2	6
Mitochondrial-processing peptidase subunit alpha	PMPCA	>sp|Q10713|MPPA_HUMAN Mitochondrial-processing peptidase subunit alpha OS=Homo sapiens GN=PMPCA PE=1 SV=2	3.5e-11	1.2711	0.850629	1319900	564460	3	3	3	2	2	2	2	2	2
Glutamine--tRNA ligase	QARS	>sp|P47897|SYQ_HUMAN Glutamine--tRNA ligase OS=Homo sapiens GN=QARS PE=1 SV=1;>tr|B4DWJ2|B4DWJ2_HUMAN Glutamine--tRNA ligase OS=Homo sapiens GN=QARS PE=2 SV=1	4.6e-130	1.2705	1.0756	21719000	24568000	15	14	14	9	15	8	14	8	14
Ribosome-binding protein 1	RRBP1	>sp|Q9P2E9|RRBP1_HUMAN Ribosome-binding protein 1 OS=Homo sapiens GN=RRBP1 PE=1 SV=4;>tr|F8W7S5|F8W7S5_HUMAN Ribosome-binding protein 1 OS=Homo sapiens GN=RRBP1 PE=4 SV=1	6.56e-21	1.2695	1.21923	2436500	1326800	6	6	6	5	4	5	4	5	4
Long-chain-fatty-acid--CoA ligase 3	ACSL3	>sp|O95573|ACSL3_HUMAN Long-chain-fatty-acid--CoA ligase 3 OS=Homo sapiens GN=ACSL3 PE=1 SV=3;>tr|H7C260|H7C260_HUMAN Long-chain-fatty-acid--CoA ligase 3 (Fragment) OS=Homo sapiens GN=ACSL3 PE=4 SV=1	1e-09	1.2671	0.838504	505910	576820	3	3	3	1	3	1	3	1	3
Translation initiation factor eIF-2B subunit alpha	EIF2B1	>sp|Q14232|EI2BA_HUMAN Translation initiation factor eIF-2B subunit alpha OS=Homo sapiens GN=EIF2B1 PE=1 SV=1;>tr|J3KMX9|J3KMX9_HUMAN Translation initiation factor eIF-2B subunit alpha OS=Homo sapiens GN=EIF2B1 PE=4 SV=1;>tr|B4DGX0|B4DGX0_HUMAN Translation	2e-05	1.2669	1.30727	235740	945990	2	2	2	1	2	1	2	1	2
Dolichyl-diphosphooligosaccharide--protein glycosyltransferase subunit 1	RPN1	>sp|P04843|RPN1_HUMAN Dolichyl-diphosphooligosaccharide--protein glycosyltransferase subunit 1 OS=Homo sapiens GN=RPN1 PE=1 SV=1;>tr|B7Z4L4|B7Z4L4_HUMAN Dolichyl-diphosphooligosaccharide--protein glycosyltransferase subunit 1 OS=Homo sapiens GN=RPN1 PE=2 S	6.63e-28	1.2648	1.29742	2900400	5606000	8	8	8	3	7	3	7	3	7
Isoleucine--tRNA ligase, cytoplasmic	IARS	>sp|P41252|SYIC_HUMAN Isoleucine--tRNA ligase, cytoplasmic OS=Homo sapiens GN=IARS PE=1 SV=2;>tr|J3KR24|J3KR24_HUMAN Isoleucine--tRNA ligase, cytoplasmic OS=Homo sapiens GN=IARS PE=4 SV=1	1.57e-69	1.2609	1.01343	24742000	20982000	21	21	21	17	15	17	15	17	15
Heterogeneous nuclear ribonucleoprotein M	HNRNPM	>sp|P52272|HNRPM_HUMAN Heterogeneous nuclear ribonucleoprotein M OS=Homo sapiens GN=HNRNPM PE=1 SV=3	2.16e-113	1.2568	1.68036	12961000	29210000	21	21	21	14	18	14	18	14	18
Filamin-A	FLNA	>sp|P21333|FLNA_HUMAN Filamin-A OS=Homo sapiens GN=FLNA PE=1 SV=4;>tr|Q5HY54|Q5HY54_HUMAN Filamin-A OS=Homo sapiens GN=FLNA PE=2 SV=1	2e-216	1.2533	1.48965	48303000	21492000	38	38	33	35	26	35	26	31	22
Kinesin-1 heavy chain	KIF5B	>sp|P33176|KINH_HUMAN Kinesin-1 heavy chain OS=Homo sapiens GN=KIF5B PE=1 SV=1	9.89e-33	1.2511	1.06926	1779400	1714700	6	6	6	5	4	5	4	5	4
Polyadenylate-binding protein 4	PABPC4	>sp|Q13310|PABP4_HUMAN Polyadenylate-binding protein 4 OS=Homo sapiens GN=PABPC4 PE=1 SV=1;>tr|B1ANR0|B1ANR0_HUMAN Poly(A) binding protein, cytoplasmic 4 (Inducible form) OS=Homo sapiens GN=PABPC4 PE=4 SV=1;>tr|H0Y5F5|H0Y5F5_HUMAN Polyadenylate-binding pro	5.14e-56	1.2486	1.30239	7364400	10461000	14	9	7	6	12	3	8	3	6
Tetratricopeptide repeat protein 37	TTC37	>sp|Q6PGP7|TTC37_HUMAN Tetratricopeptide repeat protein 37 OS=Homo sapiens GN=TTC37 PE=1 SV=1	2.3e-14	1.2463	1.01113	2806600	1560600	7	7	7	6	5	6	5	6	5
Aspartyl/asparaginyl beta-hydroxylase	ASPH	>sp|Q12797|ASPH_HUMAN Aspartyl/asparaginyl beta-hydroxylase OS=Homo sapiens GN=ASPH PE=1 SV=3;>tr|F5H667|F5H667_HUMAN Aspartyl/asparaginyl beta-hydroxylase OS=Homo sapiens GN=ASPH PE=4 SV=1	7.04e-09	1.2454	1.87885	1513600	860790	1	1	1	1	1	1	1	1	1
Protein-L-isoaspartate O-methyltransferase domain-containing protein 1	PCMTD1	>sp|Q96MG8|PCMD1_HUMAN Protein-L-isoaspartate O-methyltransferase domain-containing protein 1 OS=Homo sapiens GN=PCMTD1 PE=2 SV=2;>tr|F5H1M8|F5H1M8_HUMAN Protein-L-isoaspartate O-methyltransferase domain-containing protein 1 OS=Homo sapiens GN=PCMTD1 PE=4	1.14e-07	1.2441	1.43767	2449900	329030	2	2	2	2	2	2	2	2	2
Hypoxanthine-guanine phosphoribosyltransferase	HPRT1	>sp|P00492|HPRT_HUMAN Hypoxanthine-guanine phosphoribosyltransferase OS=Homo sapiens GN=HPRT1 PE=1 SV=2	3.6e-10	1.244	0.916003	1829200	1706000	2	2	2	1	2	1	2	1	2
60S ribosomal protein L30	RPL30	>sp|P62888|RL30_HUMAN 60S ribosomal protein L30 OS=Homo sapiens GN=RPL30 PE=1 SV=2;>tr|E5RI99|E5RI99_HUMAN 60S ribosomal protein L30 (Fragment) OS=Homo sapiens GN=RPL30 PE=3 SV=1;>tr|E5RJH3|E5RJH3_HUMAN 60S ribosomal protein L30 OS=Homo sapiens GN=RPL30 PE	5.18e-15	1.2407	1.17994	13233000	8314400	4	4	4	2	3	2	3	2	3
Histone deacetylase 6	HDAC6	>tr|B4DZH6|B4DZH6_HUMAN Histone deacetylase 6 OS=Homo sapiens GN=HDAC6 PE=2 SV=1;>sp|Q9UBN7|HDAC6_HUMAN Histone deacetylase 6 OS=Homo sapiens GN=HDAC6 PE=1 SV=2;>tr|E7EPS2|E7EPS2_HUMAN Histone deacetylase 6 (Fragment) OS=Homo sapiens GN=HDAC6 PE=4 SV=1;>tr	4.82e-16	1.24	1.11812	904080	678700	4	4	4	3	4	3	4	3	4
Protein SCO2 homolog, mitochondrial	SCO2	>sp|O43819|SCO2_HUMAN Protein SCO2 homolog, mitochondrial OS=Homo sapiens GN=SCO2 PE=1 SV=3	4.74e-19	1.2377	0.947418	2056300	1622900	1	1	1	1	1	1	1	1	1
WASH complex subunit 7	KIAA1033	>sp|Q2M389|WASH7_HUMAN WASH complex subunit 7 OS=Homo sapiens GN=KIAA1033 PE=1 SV=2	6.36e-11	1.2338	1.2151	2632200	1174500	4	4	4	4	3	4	3	4	3
Transitional endoplasmic reticulum ATPase	VCP	>sp|P55072|TERA_HUMAN Transitional endoplasmic reticulum ATPase OS=Homo sapiens GN=VCP PE=1 SV=4	1.54e-32	1.2328	1.49867	7156600	8005700	11	11	11	7	9	7	9	7	9
T-complex protein 1 subunit gamma	CCT3	>sp|P49368|TCPG_HUMAN T-complex protein 1 subunit gamma OS=Homo sapiens GN=CCT3 PE=1 SV=4;>tr|B4DUR8|B4DUR8_HUMAN T-complex protein 1 subunit gamma OS=Homo sapiens GN=CCT3 PE=2 SV=1	7.23e-23	1.2323	1.26115	3087900	2479900	9	9	9	7	7	7	7	7	7
Polypyrimidine tract-binding protein 1	PTBP1	>sp|P26599|PTBP1_HUMAN Polypyrimidine tract-binding protein 1 OS=Homo sapiens GN=PTBP1 PE=1 SV=1;>tr|A6NLN1|A6NLN1_HUMAN Polypyrimidine tract binding protein 1, isoform CRA_e OS=Homo sapiens GN=PTBP1 PE=4 SV=3	4.92e-10	1.2276	2.02967	1313500	1114100	4	4	4	3	2	3	2	3	2
Tumor susceptibility gene 101 protein	TSG101	>sp|Q99816|TS101_HUMAN Tumor susceptibility gene 101 protein OS=Homo sapiens GN=TSG101 PE=1 SV=2;>tr|F5H442|F5H442_HUMAN Tumor susceptibility gene 101 protein OS=Homo sapiens GN=TSG101 PE=4 SV=1	2.68e-11	1.226	1.31719	2474400	808670	6	6	6	5	2	5	2	5	2
Trifunctional purine biosynthetic protein adenosine-3;Phosphoribosylamine--glycine ligase;Phosphoribosylformylglycinamidine cyclo-ligase;Phosphoribosylglycinamide formyltransferase	GART	>sp|P22102|PUR2_HUMAN Trifunctional purine biosynthetic protein adenosine-3 OS=Homo sapiens GN=GART PE=1 SV=1;>tr|F8WD69|F8WD69_HUMAN Phosphoribosylglycinamide formyltransferase OS=Homo sapiens GN=GART PE=4 SV=1;>tr|C9JTV6|C9JTV6_HUMAN Phosphoribosylglycin	1.53e-09	1.2237	1.0344	1354800	737310	4	4	4	2	3	2	3	2	3
Constitutive coactivator of PPAR-gamma-like protein 1	FAM120A	>sp|Q9NZB2|F120A_HUMAN Constitutive coactivator of PPAR-gamma-like protein 1 OS=Homo sapiens GN=FAM120A PE=1 SV=2;>tr|H7C0T0|H7C0T0_HUMAN Constitutive coactivator of PPAR-gamma-like protein 1 (Fragment) OS=Homo sapiens GN=FAM120A PE=4 SV=1	2.52e-16	1.2176	1.36902	1673600	1088500	5	5	5	4	3	4	3	4	3
Polyadenylate-binding protein 1	PABPC1	>sp|P11940|PABP1_HUMAN Polyadenylate-binding protein 1 OS=Homo sapiens GN=PABPC1 PE=1 SV=2;>tr|E7ERJ7|E7ERJ7_HUMAN Polyadenylate-binding protein 1 OS=Homo sapiens GN=PABPC1 PE=4 SV=1;>tr|E7EQV3|E7EQV3_HUMAN Polyadenylate-binding protein 1 OS=Homo sapiens G	6.87e-96	1.2166	1.26275	21540000	20077000	18	18	12	12	15	12	15	8	10
Protein MON2 homolog	MON2	>sp|Q7Z3U7|MON2_HUMAN Protein MON2 homolog OS=Homo sapiens GN=MON2 PE=1 SV=2;>tr|B9EGP5|B9EGP5_HUMAN MON2 protein OS=Homo sapiens GN=MON2 PE=2 SV=1;>tr|F8VWA6|F8VWA6_HUMAN Protein MON2 homolog OS=Homo sapiens GN=MON2 PE=4 SV=1;>tr|F8W1Z6|F8W1Z6_HUMAN Prote	3.96e-08	1.2157	0.925326	754950	467430	3	3	3	2	3	2	3	2	3
Monocarboxylate transporter 4	SLC16A3	>sp|O15427|MOT4_HUMAN Monocarboxylate transporter 4 OS=Homo sapiens GN=SLC16A3 PE=1 SV=1;>tr|J3QSC3|J3QSC3_HUMAN Monocarboxylate transporter 4 (Fragment) OS=Homo sapiens GN=SLC16A3 PE=4 SV=1;>tr|J3QQV2|J3QQV2_HUMAN Monocarboxylate transporter 4 (Fragment)	5.68e-36	1.2154	1.08602	8906600	8427700	4	4	4	4	4	4	4	4	4
Exosome complex component MTR3	EXOSC6	>sp|Q5RKV6|EXOS6_HUMAN Exosome complex component MTR3 OS=Homo sapiens GN=EXOSC6 PE=1 SV=1	1.89e-26	1.2139	1.29241	639790	1893300	4	4	4	2	4	2	4	2	4
Heat shock protein beta-1	HSPB1	>sp|P04792|HSPB1_HUMAN Heat shock protein beta-1 OS=Homo sapiens GN=HSPB1 PE=1 SV=2	9.37e-13	1.2133	1.10798	4041300	2829300	5	5	5	3	4	3	4	3	4
Tubulin beta-4B chain;Tubulin beta-4A chain	TUBB4B;TUBB4A	>sp|P68371|TBB4B_HUMAN Tubulin beta-4B chain OS=Homo sapiens GN=TUBB4B PE=1 SV=1;>sp|P04350|TBB4A_HUMAN Tubulin beta-4A chain OS=Homo sapiens GN=TUBB4A PE=1 SV=2	2.16e-199	1.213	0.980681	944720	2657600	15	3	2	15	11	3	3	2	2
Replication factor C subunit 3	RFC3	>sp|P40938|RFC3_HUMAN Replication factor C subunit 3 OS=Homo sapiens GN=RFC3 PE=1 SV=2;>tr|C9JU95|C9JU95_HUMAN Replication factor C subunit 3 OS=Homo sapiens GN=RFC3 PE=4 SV=1	9.31e-63	1.2117	1.1066	1493000	1124300	3	3	3	3	2	3	2	3	2
Insulin-like growth factor 2 mRNA-binding protein 3	IGF2BP3	>sp|O00425|IF2B3_HUMAN Insulin-like growth factor 2 mRNA-binding protein 3 OS=Homo sapiens GN=IGF2BP3 PE=1 SV=2	2.68e-25	1.2116	1.41064	2717500	1834000	4	3	3	3	3	3	2	3	2
ATP-dependent RNA helicase DHX29	DHX29	>sp|Q7Z478|DHX29_HUMAN ATP-dependent RNA helicase DHX29 OS=Homo sapiens GN=DHX29 PE=1 SV=2	1.65e-38	1.2081	1.31222	6474100	2838300	9	9	9	9	5	9	5	9	5
Macrophage migration inhibitory factor	MIF	>sp|P14174|MIF_HUMAN Macrophage migration inhibitory factor OS=Homo sapiens GN=MIF PE=1 SV=4	3.22e-32	1.2063	1.34234	6223700	891470	2	2	2	2	2	2	2	2	2
F-actin-capping protein subunit alpha-2	CAPZA2	>sp|P47755|CAZA2_HUMAN F-actin-capping protein subunit alpha-2 OS=Homo sapiens GN=CAPZA2 PE=1 SV=3;>tr|F8W9N7|F8W9N7_HUMAN F-actin-capping protein subunit alpha-2 OS=Homo sapiens GN=CAPZA2 PE=4 SV=1;>tr|B4DG50|B4DG50_HUMAN F-actin-capping protein subunit a	2.24e-39	1.2036	1.00433	6961000	4084900	5	4	4	4	4	4	3	4	3
ATP-dependent RNA helicase A	DHX9	>sp|Q08211|DHX9_HUMAN ATP-dependent RNA helicase A OS=Homo sapiens GN=DHX9 PE=1 SV=4	0	1.2026	1.35422	29694000	13072000	17	17	17	15	13	15	13	15	13
D-3-phosphoglycerate dehydrogenase	PHGDH	>sp|O43175|SERA_HUMAN D-3-phosphoglycerate dehydrogenase OS=Homo sapiens GN=PHGDH PE=1 SV=4;>tr|Q5SZU1|Q5SZU1_HUMAN D-3-phosphoglycerate dehydrogenase OS=Homo sapiens GN=PHGDH PE=2 SV=1	2.61e-32	1.1992	1.0939	4004100	1633700	7	7	7	4	6	4	6	4	6
DNA polymerase delta catalytic subunit	POLD1	>sp|P28340|DPOD1_HUMAN DNA polymerase delta catalytic subunit OS=Homo sapiens GN=POLD1 PE=1 SV=2	1.47e-07	1.1969	1.02543	1576900	579110	3	3	3	3	2	3	2	3	2
NudC domain-containing protein 1	NUDCD1	>sp|Q96RS6|NUDC1_HUMAN NudC domain-containing protein 1 OS=Homo sapiens GN=NUDCD1 PE=1 SV=2	5.96e-10	1.1958	1.07304	1862100	757340	3	3	3	3	1	3	1	3	1
2-oxoglutarate dehydrogenase, mitochondrial	OGDH	>tr|E9PCR7|E9PCR7_HUMAN 2-oxoglutarate dehydrogenase, mitochondrial OS=Homo sapiens GN=OGDH PE=4 SV=1;>tr|E9PDF2|E9PDF2_HUMAN 2-oxoglutarate dehydrogenase, mitochondrial OS=Homo sapiens GN=OGDH PE=4 SV=1;>sp|Q02218|ODO1_HUMAN 2-oxoglutarate dehydrogenase,	3.39e-28	1.1957	1.21518	1275400	530170	3	3	3	2	2	2	2	2	2
Ataxin-2-like protein	ATXN2L	>sp|Q8WWM7|ATX2L_HUMAN Ataxin-2-like protein OS=Homo sapiens GN=ATXN2L PE=1 SV=2;>tr|H3BUF6|H3BUF6_HUMAN Ataxin-2-like protein OS=Homo sapiens GN=ATXN2L PE=4 SV=1;>tr|Q63ZY4|Q63ZY4_HUMAN ATXN2L protein OS=Homo sapiens GN=ATXN2L PE=2 SV=1	3.01e-24	1.1946	1.11238	9890000	4435500	11	11	11	9	6	9	6	9	6
Transcription intermediary factor 1-beta	TRIM28	>sp|Q13263|TIF1B_HUMAN Transcription intermediary factor 1-beta OS=Homo sapiens GN=TRIM28 PE=1 SV=5	9.42e-27	1.1932	1.57769	5554300	2344700	8	8	8	8	5	8	5	8	5
60S ribosomal protein L11	RPL11	>sp|P62913|RL11_HUMAN 60S ribosomal protein L11 OS=Homo sapiens GN=RPL11 PE=1 SV=2;>tr|Q5VVC8|Q5VVC8_HUMAN 60S ribosomal protein L11 (Fragment) OS=Homo sapiens GN=RPL11 PE=2 SV=1;>tr|Q5VVC9|Q5VVC9_HUMAN 60S ribosomal protein L11 (Fragment) OS=Homo sapiens	4.99e-85	1.1892	1.18906	18513000	11769000	18	18	18	14	16	14	16	14	16
Clathrin heavy chain 1	CLTC	>sp|Q00610|CLH1_HUMAN Clathrin heavy chain 1 OS=Homo sapiens GN=CLTC PE=1 SV=5	6.26e-62	1.1892	1.34095	23719000	13766000	6	6	6	5	5	5	5	5	5
WD repeat-containing protein 11	WDR11	>sp|Q9BZH6|WDR11_HUMAN WD repeat-containing protein 11 OS=Homo sapiens GN=WDR11 PE=1 SV=1	1.12e-46	1.185	1.09479	5385600	1443900	6	6	6	6	3	6	3	6	3
ATP synthase subunit alpha, mitochondrial;ATP synthase subunit alpha	ATP5A1	>sp|P25705|ATPA_HUMAN ATP synthase subunit alpha, mitochondrial OS=Homo sapiens GN=ATP5A1 PE=1 SV=1;>tr|A8K092|A8K092_HUMAN ATP synthase subunit alpha OS=Homo sapiens GN=ATP5A1 PE=2 SV=1	6.08e-32	1.1843	1.2997	4731000	2043300	7	7	7	5	7	5	7	5	7
Proliferating cell nuclear antigen	PCNA	>sp|P12004|PCNA_HUMAN Proliferating cell nuclear antigen OS=Homo sapiens GN=PCNA PE=1 SV=1	2.14e-13	1.1837	0.906208	2390600	6015500	5	5	5	3	5	3	5	3	5
Dynamin-like 120 kDa protein, mitochondrial;Dynamin-like 120 kDa protein, form S1	OPA1	>tr|E5KLJ5|E5KLJ5_HUMAN Dynamin-like 120 kDa protein, form S1 OS=Homo sapiens GN=OPA1 PE=3 SV=1;>tr|E5KLJ9|E5KLJ9_HUMAN Dynamin-like 120 kDa protein, form S1 OS=Homo sapiens GN=OPA1 PE=3 SV=1;>tr|E5KLK1|E5KLK1_HUMAN Dynamin-like 120 kDa protein, form S1 OS	4.01e-26	1.1821	0.860289	7000900	6478600	4	4	4	3	2	3	2	3	2
Programmed cell death protein 4	PDCD4	>sp|Q53EL6|PDCD4_HUMAN Programmed cell death protein 4 OS=Homo sapiens GN=PDCD4 PE=1 SV=2;>tr|B5ME91|B5ME91_HUMAN Programmed cell death protein 4 OS=Homo sapiens GN=PDCD4 PE=4 SV=2;>tr|Q5VZS7|Q5VZS7_HUMAN Programmed cell death 4 (Neoplastic transformation	9.18e-12	1.1821	1.35496	1223400	525770	10	10	10	5	9	5	9	5	9
Alpha-actinin-4	ACTN4	>sp|O43707|ACTN4_HUMAN Alpha-actinin-4 OS=Homo sapiens GN=ACTN4 PE=1 SV=2;>tr|D6PXK4|D6PXK4_HUMAN Alpha actinin 4 short isoform OS=Homo sapiens GN=ACTN4 PE=2 SV=1;>tr|F5GXS2|F5GXS2_HUMAN Alpha-actinin-4 OS=Homo sapiens GN=ACTN4 PE=4 SV=1;>tr|H7C144|H7C144_	2.67e-08	1.1814	4.22869	607750	1258400	3	3	3	2	2	2	2	2	2
14-3-3 protein theta	YWHAQ	>sp|P27348|1433T_HUMAN 14-3-3 protein theta OS=Homo sapiens GN=YWHAQ PE=1 SV=1;>tr|E9PG15|E9PG15_HUMAN 14-3-3 protein theta (Fragment) OS=Homo sapiens GN=YWHAQ PE=4 SV=1	1.85e-35	1.1809	1.43074	1567100	497090	4	2	2	2	4	1	2	1	2
UDP-glucose:glycoprotein glucosyltransferase 1	UGGT1	>sp|Q9NYU2|UGGG1_HUMAN UDP-glucose:glycoprotein glucosyltransferase 1 OS=Homo sapiens GN=UGGT1 PE=1 SV=3	4.22e-11	1.1805	0.796115	1410700	136990	4	4	4	4	1	4	1	4	1
Serine/threonine-protein phosphatase 6 regulatory subunit 3	PPP6R3	>tr|G8JLI3|G8JLI3_HUMAN Serine/threonine-protein phosphatase 6 regulatory subunit 3 OS=Homo sapiens GN=PPP6R3 PE=4 SV=1;>sp|Q5H9R7|PP6R3_HUMAN Serine/threonine-protein phosphatase 6 regulatory subunit 3 OS=Homo sapiens GN=PPP6R3 PE=1 SV=2;>tr|E9PKF6|E9PKF6	6.55e-26	1.1795	0.813339	2618700	1514200	6	6	6	5	6	5	6	5	6
40S ribosomal protein S20	RPS20	>sp|P60866|RS20_HUMAN 40S ribosomal protein S20 OS=Homo sapiens GN=RPS20 PE=1 SV=1;>tr|E5RJX2|E5RJX2_HUMAN 40S ribosomal protein S20 OS=Homo sapiens GN=RPS20 PE=4 SV=1	4.32e-08	1.1793	1.47949	15944000	450260	3	3	3	3	1	3	1	3	1
Glucose-6-phosphate 1-dehydrogenase	G6PD	>sp|P11413|G6PD_HUMAN Glucose-6-phosphate 1-dehydrogenase OS=Homo sapiens GN=G6PD PE=1 SV=4;>tr|E7EUI8|E7EUI8_HUMAN Glucose-6-phosphate 1-dehydrogenase (Fragment) OS=Homo sapiens GN=G6PD PE=3 SV=1	1.57e-10	1.1787	1.35986	4000900	2128000	5	5	5	4	4	4	4	4	4
Sarcoplasmic/endoplasmic reticulum calcium ATPase 2	ATP2A2	>sp|P16615|AT2A2_HUMAN Sarcoplasmic/endoplasmic reticulum calcium ATPase 2 OS=Homo sapiens GN=ATP2A2 PE=1 SV=1;>tr|H7C5W9|H7C5W9_HUMAN Sarcoplasmic/endoplasmic reticulum calcium ATPase 2 (Fragment) OS=Homo sapiens GN=ATP2A2 PE=3 SV=1	1.17e-47	1.1779	0.905059	11427000	12578000	14	14	14	13	14	13	14	13	14
Plasma membrane calcium-transporting ATPase 1;Plasma membrane calcium-transporting ATPase 2;Plasma membrane calcium-transporting ATPase 4;Plasma membrane calcium-transporting ATPase 3	ATP2B1;ATP2B2;ATP2B4;ATP2B3	>sp|P20020|AT2B1_HUMAN Plasma membrane calcium-transporting ATPase 1 OS=Homo sapiens GN=ATP2B1 PE=1 SV=3;>sp|Q01814|AT2B2_HUMAN Plasma membrane calcium-transporting ATPase 2 OS=Homo sapiens GN=ATP2B2 PE=1 SV=2;>sp|P23634|AT2B4_HUMAN Plasma membrane calcium	8.93e-06	1.1777	0.806257	310240	241060	3	3	3	2	2	2	2	2	2
DNA damage-binding protein 1	DDB1	>sp|Q16531|DDB1_HUMAN DNA damage-binding protein 1 OS=Homo sapiens GN=DDB1 PE=1 SV=1;>tr|F5GY55|F5GY55_HUMAN DNA damage-binding protein 1 OS=Homo sapiens GN=DDB1 PE=4 SV=1	1.11e-39	1.1774	0.852152	27689000	12994000	15	15	15	14	12	14	12	14	12
Major vault protein	MVP	>sp|Q14764|MVP_HUMAN Major vault protein OS=Homo sapiens GN=MVP PE=1 SV=4;>tr|H3BQK6|H3BQK6_HUMAN Major vault protein (Fragment) OS=Homo sapiens GN=MVP PE=4 SV=1;>tr|H3BRL2|H3BRL2_HUMAN Major vault protein (Fragment) OS=Homo sapiens GN=MVP PE=4 SV=1;>tr|H3	1.6e-08	1.1773	1.00378	375870	843730	4	4	4	2	4	2	4	2	4
Importin subunit alpha-1	KPNA1	>sp|P52294|IMA1_HUMAN Importin subunit alpha-1 OS=Homo sapiens GN=KPNA1 PE=1 SV=3;>tr|C9JYI4|C9JYI4_HUMAN Importin subunit alpha-1 (Fragment) OS=Homo sapiens GN=KPNA1 PE=4 SV=1;>tr|C9J4U1|C9J4U1_HUMAN Importin subunit alpha-1 (Fragment) OS=Homo sapiens GN=	4.82e-16	1.1751	3.25256	2423500	2098000	3	3	2	2	2	2	2	2	1
ATP synthase subunit beta, mitochondrial;ATP synthase subunit beta	ATP5B	>sp|P06576|ATPB_HUMAN ATP synthase subunit beta, mitochondrial OS=Homo sapiens GN=ATP5B PE=1 SV=3;>tr|F8VPV9|F8VPV9_HUMAN ATP synthase subunit beta OS=Homo sapiens GN=ATP5B PE=3 SV=1;>tr|H0YH81|H0YH81_HUMAN ATP synthase subunit beta (Fragment) OS=Homo sapi	1.28e-20	1.1746	1.60452	6953100	1238800	7	7	7	7	5	7	5	7	5
Protein transport protein Sec61 subunit beta	SEC61B	>sp|P60468|SC61B_HUMAN Protein transport protein Sec61 subunit beta OS=Homo sapiens GN=SEC61B PE=1 SV=2	7.24e-13	1.1744	1.18093	2609500	2125300	2	2	2	2	2	2	2	2	2
Superkiller viralicidic activity 2-like 2	SKIV2L2	>sp|P42285|SK2L2_HUMAN Superkiller viralicidic activity 2-like 2 OS=Homo sapiens GN=SKIV2L2 PE=1 SV=3;>tr|F5H7E2|F5H7E2_HUMAN Superkiller viralicidic activity 2-like 2 OS=Homo sapiens GN=SKIV2L2 PE=4 SV=1	7.99e-10	1.1724	1.464	5514300	3119300	4	4	4	3	3	3	3	3	3
Insulin-like growth factor 2 mRNA-binding protein 1	IGF2BP1	>sp|Q9NZI8|IF2B1_HUMAN Insulin-like growth factor 2 mRNA-binding protein 1 OS=Homo sapiens GN=IGF2BP1 PE=1 SV=2;>tr|C9JT33|C9JT33_HUMAN Insulin-like growth factor 2 mRNA-binding protein 1 OS=Homo sapiens GN=IGF2BP1 PE=4 SV=1	1.15e-56	1.1679	1.48985	3207300	8699400	8	8	7	3	7	3	7	3	6
Baculoviral IAP repeat-containing protein 6	BIRC6	>sp|Q9NR09|BIRC6_HUMAN Baculoviral IAP repeat-containing protein 6 OS=Homo sapiens GN=BIRC6 PE=1 SV=2	4.93e-22	1.1672	0.998502	2398200	846990	7	7	7	5	3	5	3	5	3
Unconventional myosin-Ic	MYO1C	>sp|O00159|MYO1C_HUMAN Unconventional myosin-Ic OS=Homo sapiens GN=MYO1C PE=1 SV=4;>tr|F5H6E2|F5H6E2_HUMAN Unconventional myosin-Ic OS=Homo sapiens GN=MYO1C PE=4 SV=1	5.24e-28	1.1666	2.94161	6588700	2637400	4	4	3	3	3	3	3	2	2
Structural maintenance of chromosomes protein 2	SMC2	>sp|O95347|SMC2_HUMAN Structural maintenance of chromosomes protein 2 OS=Homo sapiens GN=SMC2 PE=1 SV=2	3.74e-32	1.1624	0.935716	7356400	3592400	12	12	12	10	9	10	9	10	9
Aspartate--tRNA ligase, cytoplasmic	DARS;DKFZp781B11202	>sp|P14868|SYDC_HUMAN Aspartate--tRNA ligase, cytoplasmic OS=Homo sapiens GN=DARS PE=1 SV=2;>tr|Q68CR9|Q68CR9_HUMAN Aspartate--tRNA ligase, cytoplasmic OS=Homo sapiens GN=DKFZp781B11202 PE=2 SV=1	5.06e-46	1.1622	0.984543	36366000	15256000	12	12	12	11	10	11	10	11	10
CDKN2A-interacting protein	CDKN2AIP	>sp|Q9NXV6|CARF_HUMAN CDKN2A-interacting protein OS=Homo sapiens GN=CDKN2AIP PE=1 SV=3	8.62e-29	1.158	1.31832	1226200	617610	5	5	5	5	2	5	2	5	2
F-actin-capping protein subunit alpha-1	CAPZA1	>sp|P52907|CAZA1_HUMAN F-actin-capping protein subunit alpha-1 OS=Homo sapiens GN=CAPZA1 PE=1 SV=3	6.97e-182	1.157	0.977422	6201400	8242900	5	5	4	3	5	3	5	3	4
CTP synthase 1	CTPS	>sp|P17812|PYRG1_HUMAN CTP synthase 1 OS=Homo sapiens GN=CTPS1 PE=1 SV=2;>tr|B4DR64|B4DR64_HUMAN Protein CTPS1 OS=Homo sapiens GN=CTPS1 PE=2 SV=1	8.99e-49	1.1565	1.01565	7201200	10648000	4	4	4	4	2	4	2	4	2
Hydroxymethylglutaryl-CoA synthase, cytoplasmic	HMGCS1	>sp|Q01581|HMCS1_HUMAN Hydroxymethylglutaryl-CoA synthase, cytoplasmic OS=Homo sapiens GN=HMGCS1 PE=1 SV=2	2.48e-24	1.1565	1.15682	3998300	784150	9	9	8	5	8	5	8	5	7
Cytoplasmic FMR1-interacting protein 1;Cytoplasmic FMR1-interacting protein 2	CYFIP1;CYFIP2	>sp|Q7L576|CYFP1_HUMAN Cytoplasmic FMR1-interacting protein 1 OS=Homo sapiens GN=CYFIP1 PE=1 SV=1;>tr|E7EWA4|E7EWA4_HUMAN Cytoplasmic FMR1-interacting protein 2 OS=Homo sapiens GN=CYFIP2 PE=4 SV=1;>sp|Q96F07|CYFP2_HUMAN Cytoplasmic FMR1-interacting protein	6.11e-14	1.1549	1.22935	1763300	509000	5	5	5	5	2	5	2	5	2
Nucleophosmin	NPM1	>sp|P06748|NPM_HUMAN Nucleophosmin OS=Homo sapiens GN=NPM1 PE=1 SV=2	3.29e-33	1.1518	1.21131	24366000	18623000	5	5	3	5	2	5	2	3	2
40S ribosomal protein S19	RPS19	>sp|P39019|RS19_HUMAN 40S ribosomal protein S19 OS=Homo sapiens GN=RPS19 PE=1 SV=2	3.33e-13	1.1516	0.94518	45580000	14566000	5	5	5	5	2	5	2	5	2
Tubulin beta-6 chain	TUBB6	>sp|Q9BUF5|TBB6_HUMAN Tubulin beta-6 chain OS=Homo sapiens GN=TUBB6 PE=1 SV=1;>tr|B3KS31|B3KS31_HUMAN Tubulin beta-6 chain OS=Homo sapiens GN=TUBB6 PE=2 SV=1	5.32e-139	1.1474	0.935016	1589600	1020100	4	4	4	4	3	4	3	4	3
DNA-directed RNA polymerase, mitochondrial	POLRMT	>sp|O00411|RPOM_HUMAN DNA-directed RNA polymerase, mitochondrial OS=Homo sapiens GN=POLRMT PE=1 SV=2	6.06e-09	1.1474	1.64807	3132200	1555500	10	2	2	10	8	2	2	2	2
Cation-independent mannose-6-phosphate receptor	IGF2R	>sp|P11717|MPRI_HUMAN Cation-independent mannose-6-phosphate receptor OS=Homo sapiens GN=IGF2R PE=1 SV=3	3.24e-10	1.1473	0.99226	654380	312990	4	4	4	4	2	4	2	4	2
Myoferlin	MYOF	>tr|F8W8J4|F8W8J4_HUMAN Myoferlin OS=Homo sapiens GN=MYOF PE=4 SV=1;>sp|Q9NZM1|MYOF_HUMAN Myoferlin OS=Homo sapiens GN=MYOF PE=1 SV=1;>tr|C9JCN0|C9JCN0_HUMAN Myoferlin OS=Homo sapiens GN=MYOF PE=4 SV=2;>tr|H0YD14|H0YD14_HUMAN Myoferlin (Fragment) OS=Homo s	2.77e-08	1.1468	1.06569	717200	288580	3	3	3	3	2	3	2	3	2
Phenylalanine--tRNA ligase beta subunit	FARSB	>sp|Q9NSD9|SYFB_HUMAN Phenylalanine--tRNA ligase beta subunit OS=Homo sapiens GN=FARSB PE=1 SV=3;>tr|F5H6Y1|F5H6Y1_HUMAN Phenylalanine--tRNA ligase beta subunit OS=Homo sapiens GN=FARSB PE=4 SV=1	1.78e-24	1.1466	1.12712	2374800	4892400	6	6	6	2	6	2	6	2	6
Leucine--tRNA ligase, cytoplasmic	LARS	>sp|Q9P2J5|SYLC_HUMAN Leucine--tRNA ligase, cytoplasmic OS=Homo sapiens GN=LARS PE=1 SV=2;>tr|B4DER1|B4DER1_HUMAN Leucine--tRNA ligase, cytoplasmic OS=Homo sapiens GN=LARS PE=2 SV=1;>tr|B4DJ10|B4DJ10_HUMAN Leucine--tRNA ligase, cytoplasmic OS=Homo sapiens	1.51e-58	1.1462	0.923446	43339000	21682000	21	21	21	19	16	19	16	19	16
Myb-binding protein 1A	MYBBP1A	>sp|Q9BQG0|MBB1A_HUMAN Myb-binding protein 1A OS=Homo sapiens GN=MYBBP1A PE=1 SV=2;>tr|I3L1L3|I3L1L3_HUMAN Myb-binding protein 1A (Fragment) OS=Homo sapiens GN=MYBBP1A PE=4 SV=1	1.39e-11	1.1415	1.74031	981670	235250	5	5	5	4	2	4	2	4	2
Ras GTPase-activating protein-binding protein 1	G3BP1;DKFZp313K0921	>sp|Q13283|G3BP1_HUMAN Ras GTPase-activating protein-binding protein 1 OS=Homo sapiens GN=G3BP1 PE=1 SV=1;>tr|F5H4D6|F5H4D6_HUMAN Ras GTPase-activating protein-binding protein 1 OS=Homo sapiens GN=G3BP1 PE=4 SV=1;>tr|E5RJU8|E5RJU8_HUMAN Ras GTPase-activati	6.73e-08	1.1408	1.14172	3078700	4219700	2	2	2	2	2	2	2	2	2
Structural maintenance of chromosomes protein 4;Structural maintenance of chromosomes protein	SMC4	>sp|Q9NTJ3|SMC4_HUMAN Structural maintenance of chromosomes protein 4 OS=Homo sapiens GN=SMC4 PE=1 SV=2;>tr|E9PD53|E9PD53_HUMAN Structural maintenance of chromosomes protein OS=Homo sapiens GN=SMC4 PE=3 SV=1	3.1e-49	1.1396	0.943752	13479000	4951000	2	2	2	2	2	2	2	2	2
40S ribosomal protein S21	RPS21	>sp|P63220|RS21_HUMAN 40S ribosomal protein S21 OS=Homo sapiens GN=RPS21 PE=1 SV=1;>tr|Q8WVC2|Q8WVC2_HUMAN 40S ribosomal protein S21 OS=Homo sapiens GN=RPS21 PE=2 SV=1;>tr|Q9BYK1|Q9BYK1_HUMAN 40S ribosomal protein S21 OS=Homo sapiens GN=RPS21 PE=2 SV=1	6.59e-08	1.1396	1.07129	5400100	1956200	15	15	15	15	12	15	12	15	12
ATP-dependent RNA helicase DDX1	DDX1	>sp|Q92499|DDX1_HUMAN ATP-dependent RNA helicase DDX1 OS=Homo sapiens GN=DDX1 PE=1 SV=2	1.54e-14	1.1383	1.21089	4714400	5628600	6	6	6	4	6	4	6	4	6
U2 small nuclear ribonucleoprotein A	SNRPA1	>sp|P09661|RU2A_HUMAN U2 small nuclear ribonucleoprotein A OS=Homo sapiens GN=SNRPA1 PE=1 SV=2;>tr|H0YMA0|H0YMA0_HUMAN U2 small nuclear ribonucleoprotein A (Fragment) OS=Homo sapiens GN=SNRPA1 PE=4 SV=1;>tr|H0YLR3|H0YLR3_HUMAN U2 small nuclear ribonucleo	3.26e-90	1.1369	1.3364	63104000	52230000	10	10	10	7	9	7	9	7	9
Monofunctional C1-tetrahydrofolate synthase, mitochondrial	MTHFD1L	>sp|Q6UB35|C1TM_HUMAN Monofunctional C1-tetrahydrofolate synthase, mitochondrial OS=Homo sapiens GN=MTHFD1L PE=1 SV=1	2.91e-41	1.1333	1.00452	2298900	3476200	5	5	5	3	4	3	4	3	4
Heat shock protein HSP 90-alpha	HSP90AA1	>sp|P07900|HS90A_HUMAN Heat shock protein HSP 90-alpha OS=Homo sapiens GN=HSP90AA1 PE=1 SV=5;>tr|Q86U12|Q86U12_HUMAN Full-length cDNA clone CS0CAP007YF18 of Thymus of Homo sapiens (human) OS=Homo sapiens GN=HSP90AA1 PE=2 SV=1	1.1e-158	1.1279	1.21142	3944900	11061000	17	11	11	13	13	7	7	7	7
Protein arginine N-methyltransferase 1	PRMT1	>tr|H7C2I1|H7C2I1_HUMAN Protein arginine N-methyltransferase 1 OS=Homo sapiens GN=PRMT1 PE=4 SV=1;>sp|Q99873|ANM1_HUMAN Protein arginine N-methyltransferase 1 OS=Homo sapiens GN=PRMT1 PE=1 SV=2;>tr|G5E9B6|G5E9B6_HUMAN Protein arginine N-methyltransferase 1	6.06e-20	1.1256	0.798594	1070000	682010	6	6	6	4	4	4	4	4	4
60S acidic ribosomal protein P0;60S acidic ribosomal protein P0-like	RPLP0;RPLP0P6	>sp|P05388|RLA0_HUMAN 60S acidic ribosomal protein P0 OS=Homo sapiens GN=RPLP0 PE=1 SV=1;>tr|F8VWS0|F8VWS0_HUMAN 60S acidic ribosomal protein P0 OS=Homo sapiens GN=RPLP0 PE=3 SV=1;>tr|Q3B7A4|Q3B7A4_HUMAN 60S acidic ribosomal protein P0 OS=Homo sapiens GN=R	1.51e-76	1.1238	1.11264	7247000	23620000	8	8	8	6	6	6	6	6	6
Cyclin-dependent kinase 9	CDK9	>sp|P50750|CDK9_HUMAN Cyclin-dependent kinase 9 OS=Homo sapiens GN=CDK9 PE=1 SV=3	2.06e-14	1.1236	1.22976	449730	1112900	3	3	3	3	3	3	3	3	3
Interleukin enhancer-binding factor 3	ILF3	>tr|G5E9M5|G5E9M5_HUMAN Interleukin enhancer binding factor 3, 90kDa, isoform CRA_b OS=Homo sapiens GN=ILF3 PE=4 SV=1;>sp|Q12906|ILF3_HUMAN Interleukin enhancer-binding factor 3 OS=Homo sapiens GN=ILF3 PE=1 SV=3	7.64e-27	1.1216	1.3421	2700100	9097900	11	11	10	6	9	6	9	5	8
Poly(rC)-binding protein 1	PCBP1	>sp|Q15365|PCBP1_HUMAN Poly(rC)-binding protein 1 OS=Homo sapiens GN=PCBP1 PE=1 SV=2	5.94e-43	1.1212	1.31051	8985200	9872200	6	6	4	6	5	6	5	4	3
Ras GTPase-activating-like protein IQGAP1	IQGAP1	>sp|P46940|IQGA1_HUMAN Ras GTPase-activating-like protein IQGAP1 OS=Homo sapiens GN=IQGAP1 PE=1 SV=1;>tr|H0YLE8|H0YLE8_HUMAN Ras GTPase-activating-like protein IQGAP1 OS=Homo sapiens GN=IQGAP1 PE=4 SV=1	3.56e-33	1.1211	1.0299	3797400	2493500	12	12	12	9	6	9	6	9	6
Replication factor C subunit 2	RFC2	>sp|P35250|RFC2_HUMAN Replication factor C subunit 2 OS=Homo sapiens GN=RFC2 PE=1 SV=3	2.6e-06	1.118	1.37204	487850	1021800	3	3	3	3	2	3	2	3	2
Sorting nexin-2	SNX2	>sp|O60749|SNX2_HUMAN Sorting nexin-2 OS=Homo sapiens GN=SNX2 PE=1 SV=2;>tr|B4DEK4|B4DEK4_HUMAN Sorting nexin-2 OS=Homo sapiens GN=SNX2 PE=2 SV=1	8.02e-08	1.1165	0.82447	1489100	1884900	3	3	2	2	3	2	3	1	2
60S ribosomal protein L12	RPL12	>sp|P30050|RL12_HUMAN 60S ribosomal protein L12 OS=Homo sapiens GN=RPL12 PE=1 SV=1	3.93e-172	1.1155	1.27243	17880000	8298200	5	5	5	5	4	5	4	5	4
Delta(24)-sterol reductase	DHCR24	>sp|Q15392|DHC24_HUMAN Delta(24)-sterol reductase OS=Homo sapiens GN=DHCR24 PE=1 SV=2;>tr|B7Z817|B7Z817_HUMAN Delta(24)-sterol reductase OS=Homo sapiens GN=DHCR24 PE=2 SV=1;>tr|F5H0H1|F5H0H1_HUMAN Delta(24)-sterol reductase OS=Homo sapiens GN=DHCR24 PE=4 S	1.51e-05	1.1154	1.03967	2007400	603590	2	2	2	2	2	2	2	2	2
Exportin-T	XPOT	>sp|O43592|XPOT_HUMAN Exportin-T OS=Homo sapiens GN=XPOT PE=1 SV=2	7.69e-23	1.1129	0.847386	4878900	6129900	8	8	8	4	8	4	8	4	8
COP9 signalosome complex subunit 1	GPS1	>sp|Q13098|CSN1_HUMAN COP9 signalosome complex subunit 1 OS=Homo sapiens GN=GPS1 PE=1 SV=4;>tr|C9JFE4|C9JFE4_HUMAN COP9 signalosome complex subunit 1 OS=Homo sapiens GN=GPS1 PE=4 SV=2	1.47e-09	1.1107	1.38843	2135500	695810	4	4	4	4	3	4	3	4	3
Ubiquitin carboxyl-terminal hydrolase 15;Ubiquitin carboxyl-terminal hydrolase	USP15	>sp|Q9Y4E8|UBP15_HUMAN Ubiquitin carboxyl-terminal hydrolase 15 OS=Homo sapiens GN=USP15 PE=1 SV=3;>tr|E9PCQ3|E9PCQ3_HUMAN Ubiquitin carboxyl-terminal hydrolase OS=Homo sapiens GN=USP15 PE=3 SV=2;>tr|Q9H8G9|Q9H8G9_HUMAN USP15 protein OS=Homo sapiens GN=USP	4.67e-21	1.1107	1.56735	3011700	1121400	3	3	3	3	3	3	3	3	3
F-box only protein 3	FBXO3	>sp|Q9UK99|FBX3_HUMAN F-box only protein 3 OS=Homo sapiens GN=FBXO3 PE=1 SV=3;>tr|E9PJM3|E9PJM3_HUMAN F-box only protein 3 OS=Homo sapiens GN=FBXO3 PE=4 SV=1;>tr|G3V1E0|G3V1E0_HUMAN F-box only protein 3 OS=Homo sapiens GN=FBXO3 PE=4 SV=1	3.38e-167	1.1076	0.97229	4127700	7602900	9	9	9	8	7	8	7	8	7
Basigin	BSG	>tr|I3NI00|I3NI00_HUMAN Basigin OS=Homo sapiens GN=BSG PE=4 SV=1;>sp|P35613|BASI_HUMAN Basigin OS=Homo sapiens GN=BSG PE=1 SV=2;>tr|I3L4S8|I3L4S8_HUMAN Basigin OS=Homo sapiens GN=BSG PE=4 SV=1;>tr|I3L1R4|I3L1R4_HUMAN Basigin (Fragment) OS=Homo sapiens GN=B	2.27e-07	1.1045	0.705069	2874100	1121200	3	3	3	3	1	3	1	3	1
Double-strand break repair protein MRE11A	MRE11A	>sp|P49959|MRE11_HUMAN Double-strand break repair protein MRE11A OS=Homo sapiens GN=MRE11A PE=1 SV=3;>tr|B3KTC7|B3KTC7_HUMAN Double-strand break repair protein MRE11A OS=Homo sapiens GN=MRE11A PE=2 SV=1;>tr|F8W7U8|F8W7U8_HUMAN Double-strand break repair pr	1.53e-19	1.1021	1.09914	2135800	1673900	4	4	4	3	3	3	3	3	3
Acetyl-CoA carboxylase 1;Biotin carboxylase	ACACA	>sp|Q13085|ACACA_HUMAN Acetyl-CoA carboxylase 1 OS=Homo sapiens GN=ACACA PE=1 SV=2	4.9e-22	1.1012	1.04547	6736700	652020	10	10	10	9	3	9	3	9	3
Methionine--tRNA ligase, cytoplasmic	MARS	>sp|P56192|SYMC_HUMAN Methionine--tRNA ligase, cytoplasmic OS=Homo sapiens GN=MARS PE=1 SV=2;>tr|B3KVK7|B3KVK7_HUMAN Methionine--tRNA ligase, cytoplasmic OS=Homo sapiens GN=MARS PE=2 SV=1	1.16e-112	1.1	0.99295	5897200	19423000	11	11	11	5	11	5	11	5	11
Transducin beta-like protein 2	TBL2	>sp|Q9Y4P3|TBL2_HUMAN Transducin beta-like protein 2 OS=Homo sapiens GN=TBL2 PE=1 SV=1;>tr|E9PF19|E9PF19_HUMAN Transducin beta-like protein 2 OS=Homo sapiens GN=TBL2 PE=4 SV=1	5.26e-17	1.0959	1.41089	4718600	1419100	5	5	5	5	3	5	3	5	3
Lysine--tRNA ligase	KARS	>sp|Q15046|SYK_HUMAN Lysine--tRNA ligase OS=Homo sapiens GN=KARS PE=1 SV=3	6.5e-95	1.0949	0.986777	32709000	48320000	17	17	17	11	16	11	16	11	16
		>sp|Q05707|COEA1_HUMAN Collagen alpha-1(XIV) chain OS=Homo sapiens GN=COL14A1 PE=1 SV=3;>tr|J3QT83|J3QT83_HUMAN Collagen alpha-1(XIV) chain (Fragment) OS=Homo sapiens GN=COL14A1 PE=4 SV=1;>tr|Q4G0W3|Q4G0W3_HUMAN COL14A1 protein OS=Homo sapiens GN=COL14A1 P	0.0035664	1.0934	1.33388	13999000	6029500	2	2	2	2	1	2	1	2	1
PCI domain-containing protein 2	PCID2	>sp|Q5JVF3|PCID2_HUMAN PCI domain-containing protein 2 OS=Homo sapiens GN=PCID2 PE=1 SV=2	1.4e-06	1.0922	0.764877	300850	130690	20	20	20	13	19	13	19	13	19
Arginine--tRNA ligase, cytoplasmic	RARS	>sp|P54136|SYRC_HUMAN Arginine--tRNA ligase, cytoplasmic OS=Homo sapiens GN=RARS PE=1 SV=2;>tr|F5H3T8|F5H3T8_HUMAN Arginine--tRNA ligase, cytoplasmic OS=Homo sapiens GN=RARS PE=4 SV=1	9.79e-131	1.0912	0.948407	37329000	64708000	1	1	1	1	1	1	1	1	1
40S ribosomal protein S28	RPS28	>sp|P62857|RS28_HUMAN 40S ribosomal protein S28 OS=Homo sapiens GN=RPS28 PE=1 SV=1	0.00065766	1.0897	1.33264	5002000	2689900	7	6	5	4	7	4	6	3	5
14-3-3 protein zeta/delta	YWHAZ	>tr|E7EX29|E7EX29_HUMAN 14-3-3 protein zeta/delta (Fragment) OS=Homo sapiens GN=YWHAZ PE=3 SV=1;>sp|P63104|1433Z_HUMAN 14-3-3 protein zeta/delta OS=Homo sapiens GN=YWHAZ PE=1 SV=1;>tr|E7ESK7|E7ESK7_HUMAN 14-3-3 protein zeta/delta (Fragment) OS=Homo sapiens	6.5e-32	1.0886	1.40984	4301800	3900800	2	2	2	2	1	2	1	2	1
Translocon-associated protein subunit delta	SSR4	>sp|P51571|SSRD_HUMAN Translocon-associated protein subunit delta OS=Homo sapiens GN=SSR4 PE=1 SV=1;>tr|A6NLM8|A6NLM8_HUMAN Translocon-associated protein subunit delta OS=Homo sapiens GN=SSR4 PE=4 SV=1;>tr|H7C1C6|H7C1C6_HUMAN Translocon-associated protein	9.24e-15	1.0873	0.650237	2577800	525560	6	6	6	4	5	4	5	4	5
TNF receptor-associated factor 3	TRAF3	>sp|Q13114|TRAF3_HUMAN TNF receptor-associated factor 3 OS=Homo sapiens GN=TRAF3 PE=1 SV=2;>tr|A6NHG8|A6NHG8_HUMAN TNF receptor-associated factor 3 OS=Homo sapiens GN=TRAF3 PE=4 SV=1;>tr|H0YL26|H0YL26_HUMAN TNF receptor-associated factor 3 (Fragment) OS=Ho	5.05e-13	1.0848	1.13213	2931800	988250	2	2	2	2	2	2	2	2	2
Sodium-coupled neutral amino acid transporter 1	SLC38A1	>tr|F8VX04|F8VX04_HUMAN Sodium-coupled neutral amino acid transporter 1 OS=Homo sapiens GN=SLC38A1 PE=4 SV=1;>sp|Q9H2H9|S38A1_HUMAN Sodium-coupled neutral amino acid transporter 1 OS=Homo sapiens GN=SLC38A1 PE=1 SV=1	0.00020564	1.0841	0.892459	865940	575120	9	9	9	7	8	7	8	7	8
Poly [ADP-ribose] polymerase 1	PARP1	>sp|P09874|PARP1_HUMAN Poly [ADP-ribose] polymerase 1 OS=Homo sapiens GN=PARP1 PE=1 SV=4	3.09e-34	1.0838	1.45342	5238100	5988200	7	7	7	4	7	4	7	4	7
Emerin	EMD	>sp|P50402|EMD_HUMAN Emerin OS=Homo sapiens GN=EMD PE=1 SV=1;>tr|Q5HY57|Q5HY57_HUMAN Emerin OS=Homo sapiens GN=EMD PE=2 SV=1	2.21e-21	1.0797	1.25959	7102200	20586000	2	2	2	2	2	2	2	2	2
40S ribosomal protein S27;40S ribosomal protein S27-like	RPS27L;RPS27	>tr|H0YMV8|H0YMV8_HUMAN 40S ribosomal protein S27 OS=Homo sapiens GN=RPS27L PE=3 SV=1;>sp|P42677|RS27_HUMAN 40S ribosomal protein S27 OS=Homo sapiens GN=RPS27 PE=1 SV=3;>sp|Q71UM5|RS27L_HUMAN 40S ribosomal protein S27-like OS=Homo sapiens GN=RPS27L PE=1 SV	2.24e-07	1.0784	0.971345	6053300	3917100	12	12	12	8	10	8	10	8	10
Guanine nucleotide-binding protein subunit beta-2-like 1	GNB2L1	>sp|P63244|GBLP_HUMAN Guanine nucleotide-binding protein subunit beta-2-like 1 OS=Homo sapiens GN=GNB2L1 PE=1 SV=3;>tr|J3KPE3|J3KPE3_HUMAN Guanine nucleotide-binding protein subunit beta-2-like 1 OS=Homo sapiens GN=GNB2L1 PE=4 SV=1;>tr|D6RAC2|D6RAC2_HUMAN	2.46e-55	1.0773	1.05097	21393000	26089000	2	2	1	2	2	2	2	1	1
Serine/arginine-rich splicing factor 4;Serine/arginine-rich splicing factor 6	SRSF4;SRSF6	>sp|Q08170|SRSF4_HUMAN Serine/arginine-rich splicing factor 4 OS=Homo sapiens GN=SRSF4 PE=1 SV=2;>sp|Q13247|SRSF6_HUMAN Serine/arginine-rich splicing factor 6 OS=Homo sapiens GN=SRSF6 PE=1 SV=2;>tr|F6T1J1|F6T1J1_HUMAN Serine/arginine-rich-splicing factor 4	2.83e-06	1.0764	1.57164	423120	289920	3	3	3	3	3	3	3	3	3
Pre-mRNA-processing factor 19	PRPF19	>sp|Q9UMS4|PRP19_HUMAN Pre-mRNA-processing factor 19 OS=Homo sapiens GN=PRPF19 PE=1 SV=1	6.44e-12	1.0752	1.239	11364000	3881700	4	4	4	2	4	2	4	2	4
Nuclear cap-binding protein subunit 1	NCBP1	>sp|Q09161|NCBP1_HUMAN Nuclear cap-binding protein subunit 1 OS=Homo sapiens GN=NCBP1 PE=1 SV=1	2.55e-14	1.074	1.1221	900370	1787700	6	6	6	3	5	3	5	3	5
Protein arginine N-methyltransferase 5;Protein arginine N-methyltransferase 5, N-terminally processed	PRMT5	>sp|O14744|ANM5_HUMAN Protein arginine N-methyltransferase 5 OS=Homo sapiens GN=PRMT5 PE=1 SV=4;>tr|G3V5W5|G3V5W5_HUMAN Protein arginine N-methyltransferase 5, N-terminally processed OS=Homo sapiens GN=PRMT5 PE=4 SV=1;>tr|G3V580|G3V580_HUMAN Protein argini	1.36e-20	1.073	1.39109	3788100	2325900	7	7	7	6	6	6	6	6	6
T-complex protein 1 subunit epsilon	CCT5	>sp|P48643|TCPE_HUMAN T-complex protein 1 subunit epsilon OS=Homo sapiens GN=CCT5 PE=1 SV=1;>tr|E9PCA1|E9PCA1_HUMAN T-complex protein 1 subunit epsilon OS=Homo sapiens GN=CCT5 PE=3 SV=1;>tr|B7ZAR1|B7ZAR1_HUMAN T-complex protein 1 subunit epsilon OS=Homo sa	6.9e-56	1.0726	1.07171	17780000	6857100	4	4	4	3	2	3	2	3	2
GTP-binding nuclear protein Ran	RAN	>tr|B5MDF5|B5MDF5_HUMAN GTP-binding nuclear protein Ran OS=Homo sapiens GN=RAN PE=4 SV=1;>sp|P62826|RAN_HUMAN GTP-binding nuclear protein Ran OS=Homo sapiens GN=RAN PE=1 SV=3;>tr|J3KQE5|J3KQE5_HUMAN GTP-binding nuclear protein Ran (Fragment) OS=Homo sapien	4.32e-11	1.0725	0.898796	1425200	858740	3	3	3	2	3	2	3	2	3
2-aminoethanethiol dioxygenase	ADO	>sp|Q96SZ5|AEDO_HUMAN 2-aminoethanethiol dioxygenase OS=Homo sapiens GN=ADO PE=1 SV=2	2.74e-40	1.0667	0.915751	2611700	5212100	1	1	1	1	1	1	1	1	1
Heat shock cognate 71 kDa protein	HSPA8	>sp|P11142|HSP7C_HUMAN Heat shock cognate 71 kDa protein OS=Homo sapiens GN=HSPA8 PE=1 SV=1;>tr|E9PKE3|E9PKE3_HUMAN Heat shock cognate 71 kDa protein OS=Homo sapiens GN=HSPA8 PE=3 SV=1;>tr|E9PNE6|E9PNE6_HUMAN Heat shock cognate 71 kDa protein OS=Homo sapie	0	1.0658	1.1227	268640000	291690000	28	28	9	24	26	24	26	9	8
Probable ATP-dependent RNA helicase DDX6	DDX6	>sp|P26196|DDX6_HUMAN Probable ATP-dependent RNA helicase DDX6 OS=Homo sapiens GN=DDX6 PE=1 SV=2	0.0037995	1.0658	1.8557	1043900	299230	1	1	1	1	1	1	1	1	1
Centrosomal protein of 290 kDa	CEP290	>tr|J3KNF5|J3KNF5_HUMAN Centrosomal protein of 290 kDa OS=Homo sapiens GN=CEP290 PE=4 SV=1;>sp|O15078|CE290_HUMAN Centrosomal protein of 290 kDa OS=Homo sapiens GN=CEP290 PE=1 SV=2;>tr|F8VS29|F8VS29_HUMAN Centrosomal protein of 290 kDa OS=Homo sapiens GN=C	0.0035774	1.0606	1.06995	484890	1268600	1	1	1	1	1	1	1	1	1
Translocon-associated protein subunit alpha	SSR1	>tr|C9IZQ1|C9IZQ1_HUMAN Translocon-associated protein subunit alpha OS=Homo sapiens GN=SSR1 PE=4 SV=1;>tr|E9PAL7|E9PAL7_HUMAN Translocon-associated protein subunit alpha OS=Homo sapiens GN=SSR1 PE=4 SV=1;>sp|P43307|SSRA_HUMAN Translocon-associated protein	0.00048998	1.058	0.708717	1082100	1057700	4	4	4	4	1	4	1	4	1
40S ribosomal protein S7	RPS7	>sp|P62081|RS7_HUMAN 40S ribosomal protein S7 OS=Homo sapiens GN=RPS7 PE=1 SV=1;>tr|B5MCP9|B5MCP9_HUMAN 40S ribosomal protein S7 OS=Homo sapiens GN=RPS7 PE=4 SV=1	1.36e-09	1.0576	0.995025	39383000	1487600	5	4	4	3	3	3	2	3	2
CTP synthase 2	CTPS2	>sp|Q9NRF8|PYRG2_HUMAN CTP synthase 2 OS=Homo sapiens GN=CTPS2 PE=1 SV=1	5.92e-17	1.0571	0.919625	731570	617700	23	23	23	19	12	19	12	19	12
E3 ubiquitin-protein ligase UBR5	UBR5	>sp|O95071|UBR5_HUMAN E3 ubiquitin-protein ligase UBR5 OS=Homo sapiens GN=UBR5 PE=1 SV=2;>tr|J3KMW7|J3KMW7_HUMAN E3 ubiquitin-protein ligase UBR5 OS=Homo sapiens GN=UBR5 PE=4 SV=1;>tr|E7EMW7|E7EMW7_HUMAN E3 ubiquitin-protein ligase UBR5 OS=Homo sapiens GN=	3.4e-60	1.057	0.894935	8491000	5872300	4	4	4	2	3	2	3	2	3
Phosphoribosylformylglycinamidine synthase	PFAS	>sp|O15067|PUR4_HUMAN Phosphoribosylformylglycinamidine synthase OS=Homo sapiens GN=PFAS PE=1 SV=4	1.64e-10	1.0558	1.17859	1102000	782710	12	12	12	11	9	11	9	11	9
Structural maintenance of chromosomes protein 3	SMC3	>sp|Q9UQE7|SMC3_HUMAN Structural maintenance of chromosomes protein 3 OS=Homo sapiens GN=SMC3 PE=1 SV=2	1.26e-58	1.0545	1.17994	6716500	2328200	3	3	2	2	3	2	3	1	2
Moesin	MSN	>sp|P26038|MOES_HUMAN Moesin OS=Homo sapiens GN=MSN PE=1 SV=3	3.53e-07	1.0529	1.60715	665010	1642600	8	8	7	5	4	5	4	4	4
Protein transport protein Sec23B	SEC23B	>sp|Q15437|SC23B_HUMAN Protein transport protein Sec23B OS=Homo sapiens GN=SEC23B PE=1 SV=2;>tr|Q5QPE2|Q5QPE2_HUMAN Protein transport protein Sec23B (Fragment) OS=Homo sapiens GN=SEC23B PE=2 SV=1	5.42e-24	1.0515	1.0929	4137900	4825600	1	1	1	1	1	1	1	1	1
Disks large homolog 1	DLG1	>sp|Q12959|DLG1_HUMAN Disks large homolog 1 OS=Homo sapiens GN=DLG1 PE=1 SV=2;>tr|E7EWL7|E7EWL7_HUMAN Disks large homolog 1 OS=Homo sapiens GN=DLG1 PE=4 SV=1;>tr|E9PG21|E9PG21_HUMAN Disks large homolog 1 OS=Homo sapiens GN=DLG1 PE=4 SV=1;>tr|E7EQD7|E7EQD7_	3.39e-08	1.0508	1.09022	749990	473670	2	2	2	2	2	2	2	2	2
60S ribosomal protein L10a	RPL10A	>sp|P62906|RL10A_HUMAN 60S ribosomal protein L10a OS=Homo sapiens GN=RPL10A PE=1 SV=2	6.14e-06	1.0494	1.10161	28869000	21619000	8	3	3	5	8	2	3	2	3
Calcium-binding mitochondrial carrier protein Aralar1	SLC25A12	>sp|O75746|CMC1_HUMAN Calcium-binding mitochondrial carrier protein Aralar1 OS=Homo sapiens GN=SLC25A12 PE=1 SV=2;>tr|B3KR64|B3KR64_HUMAN Calcium-binding mitochondrial carrier protein Aralar1 OS=Homo sapiens GN=SLC25A12 PE=2 SV=1	2.66e-30	1.0489	1.07319	1333800	1160500	3	3	3	1	3	1	3	1	3
Dolichyl-diphosphooligosaccharide--protein glycosyltransferase subunit 2	RPN2	>sp|P04844|RPN2_HUMAN Dolichyl-diphosphooligosaccharide--protein glycosyltransferase subunit 2 OS=Homo sapiens GN=RPN2 PE=1 SV=3	2.96e-22	1.0479	1.19604	547910	1584400	6	6	6	6	4	6	4	6	4
Ubiquitin carboxyl-terminal hydrolase 7;Ubiquitin carboxyl-terminal hydrolase	USP7	>sp|Q93009|UBP7_HUMAN Ubiquitin carboxyl-terminal hydrolase 7 OS=Homo sapiens GN=USP7 PE=1 SV=2;>tr|B7Z815|B7Z815_HUMAN Ubiquitin carboxyl-terminal hydrolase OS=Homo sapiens GN=USP7 PE=2 SV=1;>tr|F5H8E5|F5H8E5_HUMAN Ubiquitin carboxyl-terminal hydrolase OS	1.46e-17	1.0469	1.12054	3856200	1948900	4	4	4	3	4	3	4	3	4
Leucine-rich repeat-containing protein 59	LRRC59	>sp|Q96AG4|LRC59_HUMAN Leucine-rich repeat-containing protein 59 OS=Homo sapiens GN=LRRC59 PE=1 SV=1	4.41e-10	1.0454	1.23956	2091700	2164400	6	6	6	6	5	6	5	6	5
DnaJ homolog subfamily A member 2	DNAJA2	>sp|O60884|DNJA2_HUMAN DnaJ homolog subfamily A member 2 OS=Homo sapiens GN=DNAJA2 PE=1 SV=1	7.81e-22	1.045	0.887942	27617000	13724000	3	3	3	3	3	3	3	3	3
28S ribosomal protein S18b, mitochondrial	MRPS18B	>sp|Q9Y676|RT18B_HUMAN 28S ribosomal protein S18b, mitochondrial OS=Homo sapiens GN=MRPS18B PE=1 SV=1;>tr|Q5STN0|Q5STN0_HUMAN 28S ribosomal protein S18b, mitochondrial OS=Homo sapiens GN=MRPS18B PE=4 SV=2;>tr|B4DFG6|B4DFG6_HUMAN 28S ribosomal protein S18b,	1.83e-16	1.0425	1.15707	287530	474770	3	3	3	3	2	3	2	3	2
40S ribosomal protein S15a	RPS15A	>tr|H3BN98|H3BN98_HUMAN Uncharacterized protein (Fragment) OS=Homo sapiens PE=4 SV=2;>sp|P62244|RS15A_HUMAN 40S ribosomal protein S15a OS=Homo sapiens GN=RPS15A PE=1 SV=2;>tr|I3L246|I3L246_HUMAN 40S ribosomal protein S15a OS=Homo sapiens GN=RPS15A PE=4 SV=	2.17e-08	1.0415	1.00205	11871000	1944300	7	7	7	6	4	6	4	6	4
40S ribosomal protein S5;40S ribosomal protein S5, N-terminally processed	RPS5	>sp|P46782|RS5_HUMAN 40S ribosomal protein S5 OS=Homo sapiens GN=RPS5 PE=1 SV=4	8.98e-57	1.041	1.08021	17461000	12562000	12	12	12	9	11	9	11	9	11
La-related protein 1	LARP1	>sp|Q6PKG0|LARP1_HUMAN La-related protein 1 OS=Homo sapiens GN=LARP1 PE=1 SV=2	6.41e-33	1.0405	1.15636	15424000	9564500	11	11	11	8	10	8	10	8	10
Heterogeneous nuclear ribonucleoprotein K	HNRNPK	>sp|P61978|HNRPK_HUMAN Heterogeneous nuclear ribonucleoprotein K OS=Homo sapiens GN=HNRNPK PE=1 SV=1;>tr|Q5T6W5|Q5T6W5_HUMAN Heterogeneous nuclear ribonucleoprotein K OS=Homo sapiens GN=HNRNPK PE=2 SV=1;>tr|Q5T6W2|Q5T6W2_HUMAN Heterogeneous nuclear ribonuc	2.87e-166	1.0399	1.46709	33654000	23130000	8	8	8	5	5	5	5	5	5
Treacle protein	TCOF1	>tr|E9PHK9|E9PHK9_HUMAN Treacle protein OS=Homo sapiens GN=TCOF1 PE=4 SV=1;>tr|E7ETY2|E7ETY2_HUMAN Treacle protein OS=Homo sapiens GN=TCOF1 PE=4 SV=1;>sp|Q13428|TCOF_HUMAN Treacle protein OS=Homo sapiens GN=TCOF1 PE=1 SV=3;>tr|J3KQ96|J3KQ96_HUMAN Treacle p	2.09e-19	1.0395	1.6491	2414700	762800	14	3	2	14	11	3	3	2	2
Tubulin beta-2A chain;Tubulin beta-2B chain	TUBB2A;TUBB2B	>sp|Q13885|TBB2A_HUMAN Tubulin beta-2A chain OS=Homo sapiens GN=TUBB2A PE=1 SV=1;>sp|Q9BVA1|TBB2B_HUMAN Tubulin beta-2B chain OS=Homo sapiens GN=TUBB2B PE=1 SV=1	4.15e-180	1.0377	1.0073	465930	748670	3	3	3	2	1	2	1	2	1
Mitochondrial import inner membrane translocase subunit TIM44	TIMM44	>sp|O43615|TIM44_HUMAN Mitochondrial import inner membrane translocase subunit TIM44 OS=Homo sapiens GN=TIMM44 PE=1 SV=2	2.35e-06	1.037	0.706414	522990	305180	11	11	11	11	9	11	9	11	9
40S ribosomal protein S3	RPS3	>tr|J3KN86|J3KN86_HUMAN 40S ribosomal protein S3 OS=Homo sapiens GN=RPS3 PE=4 SV=1;>sp|P23396|RS3_HUMAN 40S ribosomal protein S3 OS=Homo sapiens GN=RPS3 PE=1 SV=2;>tr|E9PL09|E9PL09_HUMAN 40S ribosomal protein S3 OS=Homo sapiens GN=RPS3 PE=3 SV=1;>tr|H0YEU2	2.67e-108	1.0354	1.05584	27206000	39580000	3	3	3	2	2	2	2	2	2
Intron-binding protein aquarius	AQR	>sp|O60306|AQR_HUMAN Intron-binding protein aquarius OS=Homo sapiens GN=AQR PE=1 SV=4	1.65e-15	1.0349	1.13565	596240	734230	17	17	17	15	11	15	11	15	11
60 kDa heat shock protein, mitochondrial	HSPD1	>sp|P10809|CH60_HUMAN 60 kDa heat shock protein, mitochondrial OS=Homo sapiens GN=HSPD1 PE=1 SV=2	6.42e-141	1.0258	1.08036	80852000	25747000	4	4	4	4	2	4	2	4	2
Epidermal growth factor receptor	EGFR	>sp|P00533|EGFR_HUMAN Epidermal growth factor receptor OS=Homo sapiens GN=EGFR PE=1 SV=2;>tr|E9PFD7|E9PFD7_HUMAN Epidermal growth factor receptor OS=Homo sapiens GN=EGFR PE=3 SV=2;>tr|Q504U8|Q504U8_HUMAN EGFR protein OS=Homo sapiens GN=EGFR PE=2 SV=1	5.09e-11	1.0226	0.924898	1379700	434210	8	8	8	8	3	8	3	8	3
Protein DJ-1	PARK7	>sp|Q99497|PARK7_HUMAN Protein DJ-1 OS=Homo sapiens GN=PARK7 PE=1 SV=2	1.09e-31	1.0214	0.869414	22991000	774150	5	5	5	3	4	3	4	3	4
Pantothenate kinase 4	PANK4	>sp|Q9NVE7|PANK4_HUMAN Pantothenate kinase 4 OS=Homo sapiens GN=PANK4 PE=1 SV=1;>tr|E9PHT6|E9PHT6_HUMAN Pantothenate kinase 4 OS=Homo sapiens GN=PANK4 PE=4 SV=1	2.16e-44	1.0207	0.356049	3023200	5101200	4	4	4	3	4	3	4	3	4
Exosome component 10	EXOSC10	>sp|Q01780|EXOSX_HUMAN Exosome component 10 OS=Homo sapiens GN=EXOSC10 PE=1 SV=2;>tr|B4DKG8|B4DKG8_HUMAN Exosome component 10 OS=Homo sapiens GN=EXOSC10 PE=2 SV=1	3.25e-09	1.0204	1.25511	2098100	1350000	18	18	10	14	13	14	13	6	9
Sodium/potassium-transporting ATPase subunit alpha-1	ATP1A1	>tr|F5H3A1|F5H3A1_HUMAN Sodium/potassium-transporting ATPase subunit alpha-1 OS=Homo sapiens GN=ATP1A1 PE=3 SV=1;>sp|P05023|AT1A1_HUMAN Sodium/potassium-transporting ATPase subunit alpha-1 OS=Homo sapiens GN=ATP1A1 PE=1 SV=1	2.31e-80	1.019	0.837661	9843900	7662500	2	2	2	2	2	2	2	2	2
6-phosphofructokinase type C;6-phosphofructokinase	PFKP	>sp|Q01813|K6PP_HUMAN 6-phosphofructokinase type C OS=Homo sapiens GN=PFKP PE=1 SV=2;>tr|Q5VSR7|Q5VSR7_HUMAN 6-phosphofructokinase OS=Homo sapiens GN=PFKP PE=2 SV=1;>tr|B1APP6|B1APP6_HUMAN 6-phosphofructokinase type C (Fragment) OS=Homo sapiens GN=PFKP PE=	4.21e-05	1.0189	1.0317	2383100	1610400	3	3	2	2	2	2	2	2	1
L-lactate dehydrogenase A chain;L-lactate dehydrogenase	LDHA	>sp|P00338|LDHA_HUMAN L-lactate dehydrogenase A chain OS=Homo sapiens GN=LDHA PE=1 SV=2;>tr|F5H308|F5H308_HUMAN L-lactate dehydrogenase OS=Homo sapiens GN=LDHA PE=3 SV=1	1.33e-20	1.0177	0.990884	710500	2261300	5	5	5	5	3	5	3	5	3
Glutathione reductase, mitochondrial	GSR	>sp|P00390|GSHR_HUMAN Glutathione reductase, mitochondrial OS=Homo sapiens GN=GSR PE=1 SV=2	2.45e-22	1.0169	0.907606	2769800	1949200	5	5	5	4	4	4	4	4	4
Heterogeneous nuclear ribonucleoprotein H;Heterogeneous nuclear ribonucleoprotein H, N-terminally processed	HNRNPH1	>tr|G8JLB6|G8JLB6_HUMAN Heterogeneous nuclear ribonucleoprotein H, N-terminally processed OS=Homo sapiens GN=HNRNPH1 PE=4 SV=1;>sp|P31943|HNRH1_HUMAN Heterogeneous nuclear ribonucleoprotein H OS=Homo sapiens GN=HNRNPH1 PE=1 SV=4;>tr|E9PCY7|E9PCY7_HUMAN Het	9.82e-37	1.0169	1.27366	3921400	1430300	6	6	6	6	4	6	4	6	4
Structural maintenance of chromosomes protein 1A	SMC1A	>sp|Q14683|SMC1A_HUMAN Structural maintenance of chromosomes protein 1A OS=Homo sapiens GN=SMC1A PE=1 SV=2;>tr|G8JLG1|G8JLG1_HUMAN Structural maintenance of chromosomes protein 1A OS=Homo sapiens GN=SMC1A PE=4 SV=1	4.19e-30	1.0155	0.989609	4132000	1483300	2	2	2	1	2	1	2	1	2
39S ribosomal protein L19, mitochondrial	MRPL19	>sp|P49406|RM19_HUMAN 39S ribosomal protein L19, mitochondrial OS=Homo sapiens GN=MRPL19 PE=1 SV=2	4.66e-05	1.0154	1.2879	535160	1073000	2	2	2	2	2	2	2	2	2
RNA-binding protein 4;RNA-binding protein 4B	RBM4;RBM4B	>sp|Q9BWF3|RBM4_HUMAN RNA-binding protein 4 OS=Homo sapiens GN=RBM4 PE=1 SV=1;>sp|Q9BQ04|RBM4B_HUMAN RNA-binding protein 4B OS=Homo sapiens GN=RBM4B PE=1 SV=1;>tr|E9PB51|E9PB51_HUMAN RNA-binding protein 4 (Fragment) OS=Homo sapiens GN=RBM4 PE=4 SV=1;>tr|E7	2.13e-06	1.0102	1.34481	535130	803470	5	5	5	5	5	5	5	5	5
F-box only protein 22	FBXO22	>sp|Q8NEZ5|FBX22_HUMAN F-box only protein 22 OS=Homo sapiens GN=FBXO22 PE=1 SV=1;>tr|H3BTH6|H3BTH6_HUMAN F-box only protein 22 (Fragment) OS=Homo sapiens GN=FBXO22 PE=4 SV=1	1.44e-34	1.0093	1.01289	12745000	6084600	6	6	6	5	4	5	4	5	4
Protein transport protein Sec61 subunit alpha isoform 1	SEC61A1	>tr|B4DR61|B4DR61_HUMAN Protein transport protein Sec61 subunit alpha isoform 1 OS=Homo sapiens GN=SEC61A1 PE=2 SV=1;>sp|P61619|S61A1_HUMAN Protein transport protein Sec61 subunit alpha isoform 1 OS=Homo sapiens GN=SEC61A1 PE=1 SV=2	4.47e-15	1.0092	1.02193	5719600	8680500	4	4	4	3	3	3	3	3	3
Aminoacyl tRNA synthase complex-interacting multifunctional protein 1;Endothelial monocyte-activating polypeptide 2	AIMP1	>sp|Q12904|AIMP1_HUMAN Aminoacyl tRNA synthase complex-interacting multifunctional protein 1 OS=Homo sapiens GN=AIMP1 PE=1 SV=2;>tr|D6R937|D6R937_HUMAN Endothelial monocyte-activating polypeptide 2 (Fragment) OS=Homo sapiens GN=AIMP1 PE=4 SV=1	1.72e-17	1.0088	1.26565	3687900	4203400	26	26	25	20	24	20	24	19	23
Elongation factor 2	EEF2	>sp|P13639|EF2_HUMAN Elongation factor 2 OS=Homo sapiens GN=EEF2 PE=1 SV=4	1.38e-160	1.007	1.2236	131420000	136550000	4	4	4	4	2	4	2	4	2
Helicase SKI2W	SKIV2L	>sp|Q15477|SKIV2_HUMAN Helicase SKI2W OS=Homo sapiens GN=SKIV2L PE=1 SV=3;>tr|B4DM01|B4DM01_HUMAN Helicase SKI2W OS=Homo sapiens GN=SKIV2L PE=2 SV=1;>tr|F8VNU1|F8VNU1_HUMAN Helicase SKI2W OS=Homo sapiens GN=SKIV2L PE=4 SV=1;>tr|F5H7B0|F5H7B0_HUMAN Helicase	1.84e-08	1.0053	0.952472	850950	310850	3	3	3	2	3	2	3	2	3
Aminoacyl tRNA synthase complex-interacting multifunctional protein 2	AIMP2	>sp|Q13155|AIMP2_HUMAN Aminoacyl tRNA synthase complex-interacting multifunctional protein 2 OS=Homo sapiens GN=AIMP2 PE=1 SV=2;>tr|F8W950|F8W950_HUMAN Aminoacyl tRNA synthase complex-interacting multifunctional protein 2 OS=Homo sapiens GN=AIMP2 PE=4 SV=1	5.96e-14	1.0049	0.933358	778220	912650	8	8	8	8	4	8	4	8	4
Four and a half LIM domains protein 2	FHL2	>tr|J3KNW4|J3KNW4_HUMAN Four and a half LIM domains protein 2 OS=Homo sapiens GN=FHL2 PE=4 SV=1;>sp|Q14192|FHL2_HUMAN Four and a half LIM domains protein 2 OS=Homo sapiens GN=FHL2 PE=1 SV=3	2.08e-50	1.0048	1.05274	19908000	2755100	9	9	9	6	7	6	7	6	7
Putative pre-mRNA-splicing factor ATP-dependent RNA helicase DHX15	DHX15	>sp|O43143|DHX15_HUMAN Putative pre-mRNA-splicing factor ATP-dependent RNA helicase DHX15 OS=Homo sapiens GN=DHX15 PE=1 SV=2	2.04e-42	1.0035	1.24395	5283700	3863900	2	2	2	2	2	2	2	2	2
Dolichol-phosphate mannosyltransferase	DPM1	>tr|H0Y368|H0Y368_HUMAN Dolichol-phosphate mannosyltransferase (Fragment) OS=Homo sapiens GN=DPM1 PE=4 SV=1;>tr|Q5QPK2|Q5QPK2_HUMAN Dolichol-phosphate mannosyltransferase OS=Homo sapiens GN=DPM1 PE=2 SV=1;>sp|O60762|DPM1_HUMAN Dolichol-phosphate mannosyltr	4.45e-10	1.0026	0.744325	5281500	2822100	10	10	10	9	9	9	9	9	9
Trifunctional enzyme subunit alpha, mitochondrial;Long-chain enoyl-CoA hydratase;Long chain 3-hydroxyacyl-CoA dehydrogenase	HADHA	>sp|P40939|ECHA_HUMAN Trifunctional enzyme subunit alpha, mitochondrial OS=Homo sapiens GN=HADHA PE=1 SV=2;>tr|H0YFD6|H0YFD6_HUMAN Trifunctional enzyme subunit alpha, mitochondrial (Fragment) OS=Homo sapiens GN=HADHA PE=4 SV=1	1.22e-71	1.0021	0.97352	15159000	14531000	4	4	4	4	3	4	3	4	3
DNA-directed RNA polymerase III subunit RPC2;DNA-directed RNA polymerase	POLR3B	>sp|Q9NW08|RPC2_HUMAN DNA-directed RNA polymerase III subunit RPC2 OS=Homo sapiens GN=POLR3B PE=1 SV=2;>tr|F5H1E6|F5H1E6_HUMAN DNA-directed RNA polymerase OS=Homo sapiens GN=POLR3B PE=3 SV=1;>tr|F8VRE2|F8VRE2_HUMAN DNA-directed RNA polymerase III subunit R	1.05e-08	1.0016	0.966651	1410800	655540	4	4	4	2	2	2	2	2	2
Sorting nexin-9	SNX9	>sp|Q9Y5X1|SNX9_HUMAN Sorting nexin-9 OS=Homo sapiens GN=SNX9 PE=1 SV=1;>tr|B3KXH8|B3KXH8_HUMAN Sorting nexin-9 OS=Homo sapiens GN=SNX9 PE=2 SV=1	1.31e-25	1.0014	1.14716	289340	1013700	4	4	4	2	4	2	4	2	4
Succinate dehydrogenase [ubiquinone] flavoprotein subunit, mitochondrial	SDHA	>sp|P31040|DHSA_HUMAN Succinate dehydrogenase [ubiquinone] flavoprotein subunit, mitochondrial OS=Homo sapiens GN=SDHA PE=1 SV=2;>tr|E9PBJ5|E9PBJ5_HUMAN Succinate dehydrogenase [ubiquinone] flavoprotein subunit, mitochondrial OS=Homo sapiens GN=SDHA PE=4 S	1.6e-106	1.0005	0.749232	11706000	7563200	6	6	6	4	6	4	6	4	6
Neutral amino acid transporter B(0)	SLC1A5	>sp|Q15758|AAAT_HUMAN Neutral amino acid transporter B(0) OS=Homo sapiens GN=SLC1A5 PE=1 SV=2;>tr|E9PC01|E9PC01_HUMAN Neutral amino acid transporter B(0) OS=Homo sapiens GN=SLC1A5 PE=4 SV=1;>tr|B4DWS4|B4DWS4_HUMAN Neutral amino acid transporter B(0) OS=Hom	9.66e-38	0.99972	0.785053	14380000	5499700	8	8	8	8	3	8	3	8	3
Elongator complex protein 1	IKBKAP	>sp|O95163|ELP1_HUMAN Elongator complex protein 1 OS=Homo sapiens GN=IKBKAP PE=1 SV=3;>tr|F5H2T0|F5H2T0_HUMAN Elongator complex protein 1 OS=Homo sapiens GN=IKBKAP PE=4 SV=1	3.17e-23	0.99844	1.01251	10069000	3231500	3	3	3	3	2	3	2	3	2
S-phase kinase-associated protein 1	SKP1	>tr|E5RJR5|E5RJR5_HUMAN S-phase kinase-associated protein 1 OS=Homo sapiens GN=SKP1 PE=4 SV=1;>sp|P63208|SKP1_HUMAN S-phase kinase-associated protein 1 OS=Homo sapiens GN=SKP1 PE=1 SV=2;>tr|F8W8N3|F8W8N3_HUMAN S-phase kinase-associated protein 1 (Fragment)	3.44e-147	0.99382	0.841609	21820000	8088000	6	6	6	6	6	6	6	6	6
Trifunctional enzyme subunit beta, mitochondrial;3-ketoacyl-CoA thiolase	HADHB	>sp|P55084|ECHB_HUMAN Trifunctional enzyme subunit beta, mitochondrial OS=Homo sapiens GN=HADHB PE=1 SV=3;>tr|F5GZQ3|F5GZQ3_HUMAN 3-ketoacyl-CoA thiolase OS=Homo sapiens GN=HADHB PE=3 SV=1;>tr|B4E2W0|B4E2W0_HUMAN 3-ketoacyl-CoA thiolase OS=Homo sapiens GN=	3.92e-30	0.99277	1.05223	8155800	2121100	5	5	5	5	2	5	2	5	2
Stress-induced-phosphoprotein 1	STIP1	>sp|P31948|STIP1_HUMAN Stress-induced-phosphoprotein 1 OS=Homo sapiens GN=STIP1 PE=1 SV=1;>tr|F5H0T1|F5H0T1_HUMAN Stress-induced-phosphoprotein 1 OS=Homo sapiens GN=STIP1 PE=4 SV=1;>tr|G3XAD8|G3XAD8_HUMAN Stress-induced-phosphoprotein 1 OS=Homo sapiens GN=	2.53e-11	0.99263	1.01825	2562500	811210	3	3	3	3	1	3	1	3	1
tRNA-splicing ligase RtcB homolog	C22orf28	>sp|Q9Y3I0|RTCB_HUMAN tRNA-splicing ligase RtcB homolog OS=Homo sapiens GN=C22orf28 PE=1 SV=1	7.11e-08	0.99193	1.01506	693400	160170	8	8	8	7	3	7	3	7	3
T-complex protein 1 subunit alpha	TCP1	>sp|P17987|TCPA_HUMAN T-complex protein 1 subunit alpha OS=Homo sapiens GN=TCP1 PE=1 SV=1;>tr|E7ERF2|E7ERF2_HUMAN T-complex protein 1 subunit alpha OS=Homo sapiens GN=TCP1 PE=3 SV=1;>tr|E7EQR6|E7EQR6_HUMAN T-complex protein 1 subunit alpha OS=Homo sapiens	2.9e-71	0.99186	1.12261	9060800	518740	4	4	4	2	2	2	2	2	2
182 kDa tankyrase-1-binding protein	TNKS1BP1	>sp|Q9C0C2|TB182_HUMAN 182 kDa tankyrase-1-binding protein OS=Homo sapiens GN=TNKS1BP1 PE=1 SV=4;>tr|E9PKK0|E9PKK0_HUMAN 182 kDa tankyrase-1-binding protein OS=Homo sapiens GN=TNKS1BP1 PE=4 SV=1	8.53e-10	0.99048	1.16835	435460	180200	18	18	9	16	15	16	15	8	6
Heat shock protein HSP 90-beta;Putative heat shock protein HSP 90-beta-3	HSP90AB1;HSP90AB3P	>sp|P08238|HS90B_HUMAN Heat shock protein HSP 90-beta OS=Homo sapiens GN=HSP90AB1 PE=1 SV=4;>sp|Q58FF7|H90B3_HUMAN Putative heat shock protein HSP 90-beta-3 OS=Homo sapiens GN=HSP90AB3P PE=5 SV=1	1.43e-196	0.99004	0.947957	43761000	64715000	4	4	4	2	3	2	3	2	3
Exocyst complex component 4	EXOC4	>sp|Q96A65|EXOC4_HUMAN Exocyst complex component 4 OS=Homo sapiens GN=EXOC4 PE=1 SV=1;>tr|B7Z321|B7Z321_HUMAN Exocyst complex component 4 OS=Homo sapiens GN=EXOC4 PE=2 SV=1;>tr|F5GZT1|F5GZT1_HUMAN Exocyst complex component 4 OS=Homo sapiens GN=EXOC4 PE=4 S	3.98e-25	0.98712	1.14617	538820	1020500	3	3	3	1	3	1	3	1	3
60S ribosomal protein L8	RPL8	>sp|P62917|RL8_HUMAN 60S ribosomal protein L8 OS=Homo sapiens GN=RPL8 PE=1 SV=2;>tr|E9PKZ0|E9PKZ0_HUMAN 60S ribosomal protein L8 OS=Homo sapiens GN=RPL8 PE=4 SV=1;>tr|E9PKU4|E9PKU4_HUMAN 60S ribosomal protein L8 (Fragment) OS=Homo sapiens GN=RPL8 PE=4 SV=1	8.74e-17	0.98135	1.06725	6495900	8222700	2	2	2	2	2	2	2	2	2
Replication protein A 32 kDa subunit	RPA2	>sp|P15927|RFA2_HUMAN Replication protein A 32 kDa subunit OS=Homo sapiens GN=RPA2 PE=1 SV=1;>tr|Q5TEJ7|Q5TEJ7_HUMAN Replication protein A 32 kDa subunit (Fragment) OS=Homo sapiens GN=RPA2 PE=2 SV=1	2.12e-08	0.98081	1.00738	1062600	2710700	6	6	6	5	5	5	5	5	5
Endoplasmic reticulum resident protein 44	ERP44	>sp|Q9BS26|ERP44_HUMAN Endoplasmic reticulum resident protein 44 OS=Homo sapiens GN=ERP44 PE=1 SV=1	9.31e-21	0.98042	1.29529	7663200	5524400	8	8	8	8	8	8	8	8	8
Replication protein A 70 kDa DNA-binding subunit	RPA1	>sp|P27694|RFA1_HUMAN Replication protein A 70 kDa DNA-binding subunit OS=Homo sapiens GN=RPA1 PE=1 SV=2	5.87e-36	0.98014	1.11088	7800000	10273000	6	6	6	5	2	5	2	5	2
Disco-interacting protein 2 homolog B	DIP2B	>sp|Q9P265|DIP2B_HUMAN Disco-interacting protein 2 homolog B OS=Homo sapiens GN=DIP2B PE=1 SV=3	1.08e-09	0.97997	1.13435	2164700	515250	3	3	3	2	2	2	2	2	2
Exportin-2	CSE1L	>sp|P55060|XPO2_HUMAN Exportin-2 OS=Homo sapiens GN=CSE1L PE=1 SV=3;>tr|F8W904|F8W904_HUMAN Exportin-2 OS=Homo sapiens GN=CSE1L PE=4 SV=1;>tr|B4DUC5|B4DUC5_HUMAN Exportin-2 OS=Homo sapiens GN=CSE1L PE=2 SV=1	2.1e-06	0.97988	0.868131	1736200	648540	2	2	2	2	2	2	2	2	2
Ribonuclease P protein subunit p30	RPP30;RP11-320F15.1	>tr|E9PB02|E9PB02_HUMAN Ribonuclease P protein subunit p30 OS=Homo sapiens GN=RPP30 PE=4 SV=1;>sp|P78346|RPP30_HUMAN Ribonuclease P protein subunit p30 OS=Homo sapiens GN=RPP30 PE=1 SV=1;>tr|Q5VU10|Q5VU10_HUMAN Ribonuclease P (30kD) (RPP30) (Fragment) OS=H	3.36e-14	0.97834	0.851934	212710	167970	11	11	11	11	3	11	3	11	3
Probable ATP-dependent RNA helicase YTHDC2	YTHDC2	>sp|Q9H6S0|YTDC2_HUMAN Probable ATP-dependent RNA helicase YTHDC2 OS=Homo sapiens GN=YTHDC2 PE=1 SV=2	4.19e-37	0.9776	1.24564	5060600	809730	6	6	6	5	6	5	6	5	6
40S ribosomal protein SA	RPSAP58;RPSA	>tr|A6NE09|A6NE09_HUMAN Protein RPSAP58 OS=Homo sapiens GN=RPSAP58 PE=3 SV=1;>sp|P08865|RSSA_HUMAN 40S ribosomal protein SA OS=Homo sapiens GN=RPSA PE=1 SV=4;>tr|C9J9K3|C9J9K3_HUMAN 40S ribosomal protein SA (Fragment) OS=Homo sapiens GN=RPSA PE=3 SV=1	7.79e-120	0.97753	1.21545	5345700	5405000	6	6	6	6	4	6	4	6	4
HBS1-like protein	HBS1L	>sp|Q9Y450|HBS1L_HUMAN HBS1-like protein OS=Homo sapiens GN=HBS1L PE=1 SV=1;>tr|J3QT46|J3QT46_HUMAN HBS1-like protein OS=Homo sapiens GN=HBS1L PE=4 SV=1;>tr|H0YDX7|H0YDX7_HUMAN HBS1-like protein (Fragment) OS=Homo sapiens GN=HBS1L PE=4 SV=1;>tr|B7Z524|B7Z5	1.56e-16	0.97723	1.00454	2811700	2148900	18	18	18	16	10	16	10	16	10
Splicing factor 3B subunit 1	SF3B1	>sp|O75533|SF3B1_HUMAN Splicing factor 3B subunit 1 OS=Homo sapiens GN=SF3B1 PE=1 SV=3	4.49e-80	0.97671	1.1895	15087000	5414800	7	7	7	4	7	4	7	4	7
Phosphate carrier protein, mitochondrial	SLC25A3	>sp|Q00325|MPCP_HUMAN Phosphate carrier protein, mitochondrial OS=Homo sapiens GN=SLC25A3 PE=1 SV=2;>tr|F8VVM2|F8VVM2_HUMAN Phosphate carrier protein, mitochondrial OS=Homo sapiens GN=SLC25A3 PE=3 SV=1	1.36e-40	0.97637	0.844951	22992000	17994000	5	5	5	3	4	3	4	3	4
Tetratricopeptide repeat protein 27	TTC27	>sp|Q6P3X3|TTC27_HUMAN Tetratricopeptide repeat protein 27 OS=Homo sapiens GN=TTC27 PE=1 SV=1	8.18e-95	0.97354	0.823927	348780	1595300	13	13	13	12	9	12	9	12	9
Putative ATP-dependent RNA helicase DHX30	DHX30	>sp|Q7L2E3|DHX30_HUMAN Putative ATP-dependent RNA helicase DHX30 OS=Homo sapiens GN=DHX30 PE=1 SV=1;>tr|H7BXY3|H7BXY3_HUMAN Putative ATP-dependent RNA helicase DHX30 OS=Homo sapiens GN=DHX30 PE=4 SV=1	2.08e-57	0.97054	1.09952	13950000	5304300	22	19	8	14	21	12	18	4	8
Heat shock 70 kDa protein 1A/1B	HSPA1A;HSPA1B	>sp|P08107|HSP71_HUMAN Heat shock 70 kDa protein 1A/1B OS=Homo sapiens GN=HSPA1A PE=1 SV=5;>tr|F8VZJ4|F8VZJ4_HUMAN Heat shock 70 kDa protein 1A/1B OS=Homo sapiens GN=HSPA1B PE=3 SV=1;>tr|E7EP94|E7EP94_HUMAN Heat shock 70 kDa protein 1A/1B OS=Homo sapiens G	1.99e-254	0.96888	1.00425	62205000	58677000	4	4	4	2	2	2	2	2	2
E3 ubiquitin-protein ligase UBR4	UBR4	>sp|Q5T4S7|UBR4_HUMAN E3 ubiquitin-protein ligase UBR4 OS=Homo sapiens GN=UBR4 PE=1 SV=1	1.06e-07	0.96837	1.41707	183270	250530	6	5	4	4	6	4	5	4	4
14-3-3 protein gamma;14-3-3 protein gamma, N-terminally processed	YWHAG	>sp|P61981|1433G_HUMAN 14-3-3 protein gamma OS=Homo sapiens GN=YWHAG PE=1 SV=2	4.05e-54	0.96705	1.08828	3736200	3377500	2	2	2	2	2	2	2	2	2
Double-stranded RNA-specific adenosine deaminase	ADAR	>tr|E7ENU4|E7ENU4_HUMAN Double-stranded RNA-specific adenosine deaminase OS=Homo sapiens GN=ADAR PE=4 SV=1;>sp|P55265|DSRAD_HUMAN Double-stranded RNA-specific adenosine deaminase OS=Homo sapiens GN=ADAR PE=1 SV=4;>tr|H0YCK3|H0YCK3_HUMAN Double-stranded RNA	1.45e-05	0.96554	1.70427	1111700	523980	3	3	3	3	3	3	3	3	3
Mitotic spindle assembly checkpoint protein MAD2A	MAD2L1	>sp|Q13257|MD2L1_HUMAN Mitotic spindle assembly checkpoint protein MAD2A OS=Homo sapiens GN=MAD2L1 PE=1 SV=1	1.17e-15	0.96133	0.704473	4851200	1420900	3	3	3	3	1	3	1	3	1
Eukaryotic translation initiation factor 3 subunit K	EIF3K	>sp|Q9UBQ5|EIF3K_HUMAN Eukaryotic translation initiation factor 3 subunit K OS=Homo sapiens GN=EIF3K PE=1 SV=1;>tr|B7ZAM9|B7ZAM9_HUMAN Eukaryotic translation initiation factor 3 subunit K OS=Homo sapiens GN=EIF3K PE=2 SV=1	1.49e-07	0.96115	0.934667	2931200	1278300	11	11	11	11	4	11	4	11	4
Splicing factor 3B subunit 3	SF3B3	>sp|Q15393|SF3B3_HUMAN Splicing factor 3B subunit 3 OS=Homo sapiens GN=SF3B3 PE=1 SV=4	2.12e-83	0.95777	1.13622	7154400	1064500	7	7	7	5	5	5	5	5	5
Eukaryotic translation initiation factor 3 subunit H	EIF3S3;EIF3H	>tr|B3KS98|B3KS98_HUMAN Eukaryotic translation initiation factor 3 subunit H OS=Homo sapiens GN=EIF3H PE=2 SV=1;>sp|O15372|EIF3H_HUMAN Eukaryotic translation initiation factor 3 subunit H OS=Homo sapiens GN=EIF3H PE=1 SV=1	7.75e-55	0.95498	0.964599	6991900	6817400	1	1	1	1	1	1	1	1	1
Monocarboxylate transporter 1	SLC16A1	>sp|P53985|MOT1_HUMAN Monocarboxylate transporter 1 OS=Homo sapiens GN=SLC16A1 PE=1 SV=3;>tr|Q5T8R5|Q5T8R5_HUMAN Monocarboxylate transporter 1 (Fragment) OS=Homo sapiens GN=SLC16A1 PE=2 SV=1	0.0045109	0.95361	0.81103	739560	579310	8	8	8	6	5	6	5	6	5
Translational activator GCN1	GCN1L1	>sp|Q92616|GCN1L_HUMAN Translational activator GCN1 OS=Homo sapiens GN=GCN1L1 PE=1 SV=6	1.14e-18	0.95161	0.891663	12288000	1730500	6	6	6	5	3	5	3	5	3
Nuclear pore complex protein Nup155	NUP155	>sp|O75694|NU155_HUMAN Nuclear pore complex protein Nup155 OS=Homo sapiens GN=NUP155 PE=1 SV=1;>tr|E9PF10|E9PF10_HUMAN Nuclear pore complex protein Nup155 OS=Homo sapiens GN=NUP155 PE=4 SV=1	1.62e-25	0.94886	1.25381	3724400	727640	15	15	2	15	11	15	11	2	2
Tubulin beta chain	TUBB	>sp|P07437|TBB5_HUMAN Tubulin beta chain OS=Homo sapiens GN=TUBB PE=1 SV=2;>tr|F8VW92|F8VW92_HUMAN Tubulin beta chain OS=Homo sapiens GN=TUBB PE=3 SV=1;>tr|F8VYX6|F8VYX6_HUMAN Tubulin beta chain OS=Homo sapiens GN=TUBB PE=3 SV=1;>tr|Q5JP53|Q5JP53_HUMAN Tub	1.09e-195	0.94819	0.905387	55258000	25441000	5	5	5	5	3	5	3	5	3
Serine palmitoyltransferase 1	SPTLC1	>sp|O15269|SPTC1_HUMAN Serine palmitoyltransferase 1 OS=Homo sapiens GN=SPTLC1 PE=1 SV=1	3.85e-11	0.94817	0.839067	5238000	1153700	3	3	3	3	2	3	2	3	2
ATP-dependent Clp protease ATP-binding subunit clpX-like, mitochondrial	CLPX	>sp|O76031|CLPX_HUMAN ATP-dependent Clp protease ATP-binding subunit clpX-like, mitochondrial OS=Homo sapiens GN=CLPX PE=1 SV=2	1.05e-11	0.94682	0.899119	661780	296690	3	3	3	3	3	3	3	3	3
Single-stranded DNA-binding protein, mitochondrial	SSBP1	>sp|Q04837|SSBP_HUMAN Single-stranded DNA-binding protein, mitochondrial OS=Homo sapiens GN=SSBP1 PE=1 SV=1;>tr|E7EUY5|E7EUY5_HUMAN Single-stranded DNA-binding protein (Fragment) OS=Homo sapiens GN=SSBP1 PE=3 SV=1;>tr|C9K0U8|C9K0U8_HUMAN Single-stranded DN	4.59e-27	0.94626	0.854993	3711900	1864600	3	3	3	3	3	3	3	3	3
Exosome complex component RRP41	EXOSC4	>sp|Q9NPD3|EXOS4_HUMAN Exosome complex component RRP41 OS=Homo sapiens GN=EXOSC4 PE=1 SV=3;>tr|E9PI41|E9PI41_HUMAN Exosome complex component RRP41 (Fragment) OS=Homo sapiens GN=EXOSC4 PE=4 SV=1	1.96e-20	0.94576	0.92302	5358600	3746200	3	3	3	3	2	3	2	3	2
Sideroflexin-3	SFXN3	>sp|Q9BWM7|SFXN3_HUMAN Sideroflexin-3 OS=Homo sapiens GN=SFXN3 PE=2 SV=2	2.02e-11	0.94499	0.895496	1436800	1162000	6	6	6	2	5	2	5	2	5
Heterogeneous nuclear ribonucleoprotein A1	HNRNPA1	>sp|P09651|ROA1_HUMAN Heterogeneous nuclear ribonucleoprotein A1 OS=Homo sapiens GN=HNRNPA1 PE=1 SV=5;>tr|F8W6I7|F8W6I7_HUMAN Heterogeneous nuclear ribonucleoprotein A1 OS=Homo sapiens GN=HNRNPA1 PE=4 SV=1;>tr|F8VRQ1|F8VRQ1_HUMAN Heterogeneous nuclear ribo	2.39e-80	0.94239	1.4861	449020	6313800	2	2	2	2	2	2	2	2	2
Cytoplasmic dynein 1 light intermediate chain 2	DYNC1LI2	>sp|O43237|DC1L2_HUMAN Cytoplasmic dynein 1 light intermediate chain 2 OS=Homo sapiens GN=DYNC1LI2 PE=1 SV=1;>tr|B4DZP4|B4DZP4_HUMAN Cytoplasmic dynein 1 light intermediate chain 2 OS=Homo sapiens GN=DYNC1LI2 PE=2 SV=1;>tr|J3KRI4|J3KRI4_HUMAN Cytoplasmic d	2.98e-06	0.94174	1.01246	467220	197000	1	1	1	1	1	1	1	1	1
Separin	ESPL1	>sp|Q14674|ESPL1_HUMAN Separin OS=Homo sapiens GN=ESPL1 PE=1 SV=3;>tr|H3BRX7|H3BRX7_HUMAN Separin (Fragment) OS=Homo sapiens GN=ESPL1 PE=4 SV=1	7e-20	0.93902	1.04628	3763200	8061300	3	3	3	3	2	3	2	3	2
Histone H2A.x;Histone H2A type 1-A;Histone H2A type 1-B/E;Histone H2A type 1;Histone H2A type 1-D;Histone H2A type 2-A;Histone H2A type 3;Histone H2A type 1-C;Histone H2A type 2-C;Histone H2A.J;Histone H2A type 1-H;Histone H2A type 1-J;Histone H2A;Histone H2A type 2-B	H2AFX;HIST1H2AA;HIST1H2AB;HIST1H2AG;HIST1H2AD;HIST2H2AA3;HIST3H2A;HIST1H2AC;HIST2H2AC;H2AFJ;HIST1H2AH;HIST1H2AJ;HIST2H2AB	>sp|P16104|H2AX_HUMAN Histone H2A.x OS=Homo sapiens GN=H2AFX PE=1 SV=2;>sp|Q96QV6|H2A1A_HUMAN Histone H2A type 1-A OS=Homo sapiens GN=HIST1H2AA PE=1 SV=3;>sp|P04908|H2A1B_HUMAN Histone H2A type 1-B/E OS=Homo sapiens GN=HIST1H2AB PE=1 SV=2;>sp|P0C0S8|H2A1_H	1.3e-18	0.93691	1.49078	9880100	2018700	4	4	4	1	4	1	4	1	4
F-box only protein 21	FBXO21	>sp|O94952|FBX21_HUMAN F-box only protein 21 OS=Homo sapiens GN=FBXO21 PE=2 SV=2;>tr|H0YIE9|H0YIE9_HUMAN F-box only protein 21 (Fragment) OS=Homo sapiens GN=FBXO21 PE=4 SV=1;>tr|H0YHF6|H0YHF6_HUMAN F-box only protein 21 (Fragment) OS=Homo sapiens GN=FBXO21	3.69e-10	0.93638	0.831186	599780	6389600	2	2	2	2	2	2	2	2	2
E3 ubiquitin-protein ligase RBX1	RBX1	>sp|P62877|RBX1_HUMAN E3 ubiquitin-protein ligase RBX1 OS=Homo sapiens GN=RBX1 PE=1 SV=1	5.44e-16	0.93433	0.784129	2784700	2066500	5	5	5	5	4	5	4	5	4
Plasminogen activator inhibitor 1 RNA-binding protein	SERBP1	>sp|Q8NC51|PAIRB_HUMAN Plasminogen activator inhibitor 1 RNA-binding protein OS=Homo sapiens GN=SERBP1 PE=1 SV=2	1.19e-28	0.93133	1.22315	4459100	1835700	4	4	4	3	3	3	3	3	3
Importin-4	IPO4	>sp|Q8TEX9|IPO4_HUMAN Importin-4 OS=Homo sapiens GN=IPO4 PE=1 SV=2;>tr|H0YN14|H0YN14_HUMAN Importin-4 OS=Homo sapiens GN=IPO4 PE=4 SV=1	3.19e-08	0.92927	1.24746	963400	713530	12	12	6	10	12	10	12	4	6
ADP/ATP translocase 3;ADP/ATP translocase 1	SLC25A6;SLC25A4	>sp|P12236|ADT3_HUMAN ADP/ATP translocase 3 OS=Homo sapiens GN=SLC25A6 PE=1 SV=4;>sp|P12235|ADT1_HUMAN ADP/ATP translocase 1 OS=Homo sapiens GN=SLC25A4 PE=1 SV=4	4.56e-93	0.92847	0.619579	137440000	126120000	3	3	3	2	2	2	2	2	2
40S ribosomal protein S17;40S ribosomal protein S17-like	RPS17;RPS17L	>tr|H0YK46|H0YK46_HUMAN 40S ribosomal protein S17 (Fragment) OS=Homo sapiens GN=RPS17 PE=3 SV=1;>tr|H0YN88|H0YN88_HUMAN 30S ribosomal protein S17e A OS=Homo sapiens GN=RPS17L PE=3 SV=1;>sp|P08708|RS17_HUMAN 40S ribosomal protein S17 OS=Homo sapiens GN=RPS1	3.78e-08	0.9281	1.84254	3175800	448500	2	2	2	2	2	2	2	2	2
Tubulin alpha-1B chain;Tubulin alpha-1A chain;Tubulin alpha-1C chain;Tubulin alpha-3C/D chain	TUBA1C;TUBA1B;TUBA1A;TUBA3C	>tr|F5H5D3|F5H5D3_HUMAN Tubulin alpha-1C chain OS=Homo sapiens GN=TUBA1C PE=3 SV=1;>sp|P68363|TBA1B_HUMAN Tubulin alpha-1B chain OS=Homo sapiens GN=TUBA1B PE=1 SV=1;>sp|Q71U36|TBA1A_HUMAN Tubulin alpha-1A chain OS=Homo sapiens GN=TUBA1A PE=1 SV=1;>sp|Q9BQE	4.48e-77	0.92759	0.975419	53072000	38020000	18	16	16	13	14	12	12	12	12
26S protease regulatory subunit 7	PSMC2	>sp|P35998|PRS7_HUMAN 26S protease regulatory subunit 7 OS=Homo sapiens GN=PSMC2 PE=1 SV=3;>tr|B7Z5E2|B7Z5E2_HUMAN 26S protease regulatory subunit 7 OS=Homo sapiens GN=PSMC2 PE=2 SV=1;>tr|C9JLS9|C9JLS9_HUMAN 26S protease regulatory subunit 7 (Fragment) OS=	2.52e-21	0.92682	1.18167	2742700	774010	11	5	5	10	11	4	5	4	5
CAD protein;Glutamine-dependent carbamoyl-phosphate synthase;Aspartate carbamoyltransferase;Dihydroorotase	CAD	>sp|P27708|PYR1_HUMAN CAD protein OS=Homo sapiens GN=CAD PE=1 SV=3;>tr|F8VPD4|F8VPD4_HUMAN Dihydroorotase OS=Homo sapiens GN=CAD PE=3 SV=1	7.64e-54	0.92622	0.723014	13291000	7979000	3	3	3	2	3	2	3	2	3
ADP/ATP translocase 2	SLC25A5	>sp|P05141|ADT2_HUMAN ADP/ATP translocase 2 OS=Homo sapiens GN=SLC25A5 PE=1 SV=7	7.97e-97	0.92598	0.679394	53661000	46389000	8	8	8	8	3	8	3	8	3
Serine-threonine kinase receptor-associated protein	STRAP	>tr|B4DNJ6|B4DNJ6_HUMAN Serine-threonine kinase receptor-associated protein OS=Homo sapiens GN=STRAP PE=2 SV=1;>sp|Q9Y3F4|STRAP_HUMAN Serine-threonine kinase receptor-associated protein OS=Homo sapiens GN=STRAP PE=1 SV=1;>tr|B0AZV0|B0AZV0_HUMAN Serine-thre	1.9e-13	0.92576	0.952744	1609700	1652200	4	3	3	4	3	3	3	3	3
Gem-associated protein 5	GEMIN5	>sp|Q8TEQ6|GEMI5_HUMAN Gem-associated protein 5 OS=Homo sapiens GN=GEMIN5 PE=1 SV=3	1.63e-25	0.92556	1.04307	3920100	831020	4	4	4	3	3	3	3	3	3
Serine/threonine-protein phosphatase 2A 65 kDa regulatory subunit A beta isoform	PPP2R1B	>sp|P30154|2AAB_HUMAN Serine/threonine-protein phosphatase 2A 65 kDa regulatory subunit A beta isoform OS=Homo sapiens GN=PPP2R1B PE=1 SV=3;>tr|A8MY67|A8MY67_HUMAN Serine/threonine-protein phosphatase 2A 65 kDa regulatory subunit A beta isoform OS=Homo sap	2.52e-09	0.92498	1.02798	761850	536720	3	3	3	3	2	3	2	3	2
Gephyrin;Molybdopterin adenylyltransferase;Molybdopterin molybdenumtransferase	GPHN	>tr|F5H039|F5H039_HUMAN Molybdopterin adenylyltransferase OS=Homo sapiens GN=GPHN PE=4 SV=1;>sp|Q9NQX3|GEPH_HUMAN Gephyrin OS=Homo sapiens GN=GPHN PE=1 SV=1;>tr|F8W7D6|F8W7D6_HUMAN Molybdopterin adenylyltransferase OS=Homo sapiens GN=GPHN PE=4 SV=1;>tr|G3V	5.98e-16	0.92401	0.833681	1288600	1404400	5	5	5	4	2	4	2	4	2
Ankyrin repeat domain-containing protein 17;Ankyrin repeat and KH domain-containing protein 1	ANKRD17;ANKHD1	>sp|O75179|ANR17_HUMAN Ankyrin repeat domain-containing protein 17 OS=Homo sapiens GN=ANKRD17 PE=1 SV=3;>sp|Q8IWZ3|ANKH1_HUMAN Ankyrin repeat and KH domain-containing protein 1 OS=Homo sapiens GN=ANKHD1 PE=1 SV=1;>tr|E7EUV3|E7EUV3_HUMAN Ankyrin repeat doma	4.54e-12	0.92362	1.26545	1080500	285620	12	12	1	11	8	11	8	1	1
Kinesin-like protein KIF14	KIF14	>sp|Q15058|KIF14_HUMAN Kinesin-like protein KIF14 OS=Homo sapiens GN=KIF14 PE=1 SV=1	5.4e-11	0.92264	1.26585	888730	213870	5	5	5	5	2	5	2	5	2
Eukaryotic translation initiation factor 4 gamma 1	EIF4G1	>tr|E9PFM1|E9PFM1_HUMAN Eukaryotic translation initiation factor 4 gamma 1 OS=Homo sapiens GN=EIF4G1 PE=4 SV=1;>sp|Q04637|IF4G1_HUMAN Eukaryotic translation initiation factor 4 gamma 1 OS=Homo sapiens GN=EIF4G1 PE=1 SV=4;>tr|C9JF13|C9JF13_HUMAN Eukaryotic	3.95e-58	0.92145	1.26704	8979600	2448400	22	21	21	15	21	14	20	14	20
Protein TANC2	TANC2	>sp|Q9HCD6|TANC2_HUMAN Protein TANC2 OS=Homo sapiens GN=TANC2 PE=1 SV=3	1.56e-28	0.92087	1.22989	1952300	414330	8	8	8	4	5	4	5	4	5
78 kDa glucose-regulated protein	HSPA5	>sp|P11021|GRP78_HUMAN 78 kDa glucose-regulated protein OS=Homo sapiens GN=HSPA5 PE=1 SV=2	0	0.92059	1.08633	59056000	77836000	8	8	8	7	6	7	6	7	6
Heterogeneous nuclear ribonucleoproteins A2/B1	HNRNPA2B1	>sp|P22626|ROA2_HUMAN Heterogeneous nuclear ribonucleoproteins A2/B1 OS=Homo sapiens GN=HNRNPA2B1 PE=1 SV=2	2.9e-26	0.92054	1.14325	970520	3484100	3	3	3	2	3	2	3	2	3
Eukaryotic translation initiation factor 3 subunit L	EIF3EIP;EIF3L	>tr|B0QY89|B0QY89_HUMAN Eukaryotic translation initiation factor 3 subunit L OS=Homo sapiens GN=EIF3EIP PE=4 SV=1;>sp|Q9Y262|EIF3L_HUMAN Eukaryotic translation initiation factor 3 subunit L OS=Homo sapiens GN=EIF3L PE=1 SV=1;>tr|J3KN35|J3KN35_HUMAN Eukaryo	6.88e-44	0.91672	1.04857	33683000	23783000	5	5	5	5	2	5	2	5	2
Mitotic checkpoint protein BUB3	BUB3	>sp|O43684|BUB3_HUMAN Mitotic checkpoint protein BUB3 OS=Homo sapiens GN=BUB3 PE=1 SV=1;>tr|J3QT28|J3QT28_HUMAN Mitotic checkpoint protein BUB3 (Fragment) OS=Homo sapiens GN=BUB3 PE=4 SV=1;>tr|B4DDM6|B4DDM6_HUMAN Mitotic checkpoint protein BUB3 OS=Homo sap	6.62e-18	0.91652	1.032	1212400	1241800	9	9	5	9	7	9	7	5	4
Nuclear export mediator factor NEMF	NEMF	>sp|O60524|NEMF_HUMAN Nuclear export mediator factor NEMF OS=Homo sapiens GN=NEMF PE=1 SV=4;>tr|G3V5V3|G3V5V3_HUMAN Nuclear export mediator factor NEMF (Fragment) OS=Homo sapiens GN=NEMF PE=4 SV=1	2.49e-13	0.9144	1.25642	2531800	517370	6	6	5	4	3	4	3	3	2
E3 ubiquitin-protein ligase SIAH1	SIAH1	>sp|Q8IUQ4|SIAH1_HUMAN E3 ubiquitin-protein ligase SIAH1 OS=Homo sapiens GN=SIAH1 PE=1 SV=2	2.97e-25	0.91205	0.709572	36922000	51060000	5	5	4	3	4	3	4	2	4
DNA-directed RNA polymerase III subunit RPC1	POLR3A	>sp|O14802|RPC1_HUMAN DNA-directed RNA polymerase III subunit RPC1 OS=Homo sapiens GN=POLR3A PE=1 SV=2	4.77e-11	0.91102	1.00543	1557000	952240	7	7	7	7	7	7	7	7	7
Spermatogenesis-associated protein 5	SPATA5	>sp|Q8NB90|SPAT5_HUMAN Spermatogenesis-associated protein 5 OS=Homo sapiens GN=SPATA5 PE=1 SV=3	5.36e-13	0.91083	0.730034	2150800	1217900	9	9	9	9	6	9	6	9	6
60S ribosomal protein L7	RPL7	>sp|P18124|RL7_HUMAN 60S ribosomal protein L7 OS=Homo sapiens GN=RPL7 PE=1 SV=1;>tr|A8MUD9|A8MUD9_HUMAN 60S ribosomal protein L7 OS=Homo sapiens GN=RPL7 PE=3 SV=1	5.7e-57	0.91079	1.19387	19877000	17213000	58	58	58	45	47	45	47	45	47
Nucleolin	NCL	>sp|P19338|NUCL_HUMAN Nucleolin OS=Homo sapiens GN=NCL PE=1 SV=3;>tr|H7BY16|H7BY16_HUMAN Nucleolin (Fragment) OS=Homo sapiens GN=NCL PE=4 SV=1	1.52e-77	0.91065	1.39854	8213800	4696900	31	31	31	20	18	20	18	20	18
Golgin subfamily A member 4	GOLGA4	>sp|Q13439|GOGA4_HUMAN Golgin subfamily A member 4 OS=Homo sapiens GN=GOLGA4 PE=1 SV=1;>tr|F8W8Q7|F8W8Q7_HUMAN Golgin subfamily A member 4 OS=Homo sapiens GN=GOLGA4 PE=4 SV=1;>tr|H0Y6I0|H0Y6I0_HUMAN Golgin subfamily A member 4 (Fragment) OS=Homo sapiens GN	7.31e-294	0.9104	0.762369	77218000	44395000	7	7	7	5	5	5	5	5	5
Cytoplasmic dynein 1 heavy chain 1	DYNC1H1	>sp|Q14204|DYHC1_HUMAN Cytoplasmic dynein 1 heavy chain 1 OS=Homo sapiens GN=DYNC1H1 PE=1 SV=5	5.87e-74	0.91018	0.959509	7292800	3879600	7	7	7	6	2	6	2	6	2
DnaJ homolog subfamily C member 10	DNAJC10	>sp|Q8IXB1|DJC10_HUMAN DnaJ homolog subfamily C member 10 OS=Homo sapiens GN=DNAJC10 PE=1 SV=2	1.56e-75	0.90822	0.63488	13984000	10097000	2	2	2	2	2	2	2	2	2
Splicing factor 3A subunit 1	SF3A1	>sp|Q15459|SF3A1_HUMAN Splicing factor 3A subunit 1 OS=Homo sapiens GN=SF3A1 PE=1 SV=1;>tr|E9PAW1|E9PAW1_HUMAN Splicing factor 3A subunit 1 OS=Homo sapiens GN=SF3A1 PE=4 SV=1	2.22e-17	0.90787	1.0848	1931100	467220	5	5	5	5	4	5	4	5	4
RRP12-like protein	RRP12	>sp|Q5JTH9|RRP12_HUMAN RRP12-like protein OS=Homo sapiens GN=RRP12 PE=1 SV=2;>tr|E9PCK7|E9PCK7_HUMAN RRP12-like protein OS=Homo sapiens GN=RRP12 PE=4 SV=1;>tr|F5H456|F5H456_HUMAN RRP12-like protein OS=Homo sapiens GN=RRP12 PE=4 SV=1	2.27e-05	0.90756	1.22421	786440	302730	1	1	1	1	1	1	1	1	1
Phenylalanine--tRNA ligase alpha subunit	FARSA	>sp|Q9Y285|SYFA_HUMAN Phenylalanine--tRNA ligase alpha subunit OS=Homo sapiens GN=FARSA PE=1 SV=3;>tr|B4E363|B4E363_HUMAN Phenylalanine--tRNA ligase alpha subunit OS=Homo sapiens GN=FARSA PE=2 SV=1	8.78e-27	0.90659	1.10331	4392700	1473400	3	3	3	2	3	2	3	2	3
Prothymosin alpha;Thymosin alpha-1	PTMA	>sp|P06454|PTMA_HUMAN Prothymosin alpha OS=Homo sapiens GN=PTMA PE=1 SV=2;>tr|B8ZZQ6|B8ZZQ6_HUMAN Prothymosin alpha OS=Homo sapiens GN=PTMA PE=4 SV=1	1.37e-05	0.90505	0.899604	426650	145780	2	2	2	2	2	2	2	2	2
BAG family molecular chaperone regulator 5	BAG5	>sp|Q9UL15|BAG5_HUMAN BAG family molecular chaperone regulator 5 OS=Homo sapiens GN=BAG5 PE=1 SV=1	6.05e-08	0.90416	1.05776	1978700	983120	3	3	3	3	3	3	3	3	3
60S ribosomal protein L22	RPL22	>sp|P35268|RL22_HUMAN 60S ribosomal protein L22 OS=Homo sapiens GN=RPL22 PE=1 SV=2	1.46e-87	0.90342	0.861252	4367700	3266800	21	21	21	20	16	20	16	20	16
Heterogeneous nuclear ribonucleoprotein U-like protein 2	HNRNPUL2;hCG_2044799	>sp|Q1KMD3|HNRL2_HUMAN Heterogeneous nuclear ribonucleoprotein U-like protein 2 OS=Homo sapiens GN=HNRNPUL2 PE=1 SV=1;>tr|H3BQZ7|H3BQZ7_HUMAN HCG2044799 OS=Homo sapiens GN=hCG_2044799 PE=4 SV=1	1.27e-08	0.90336	1.60736	1191800	605790	13	13	13	9	12	9	12	9	12
Protein transport protein Sec16A	SEC16A	>tr|J3KNL6|J3KNL6_HUMAN Protein transport protein Sec16A OS=Homo sapiens GN=SEC16A PE=4 SV=1;>sp|O15027|SC16A_HUMAN Protein transport protein Sec16A OS=Homo sapiens GN=SEC16A PE=1 SV=3	4.65e-99	0.90231	1.05681	37414000	14199000	6	6	6	5	6	5	6	5	6
Eukaryotic translation initiation factor 3 subunit B	EIF3B	>sp|P55884|EIF3B_HUMAN Eukaryotic translation initiation factor 3 subunit B OS=Homo sapiens GN=EIF3B PE=1 SV=3	6.97e-57	0.89966	1.07304	7590900	5719500	4	4	4	3	2	3	2	3	2
40S ribosomal protein S3a	RPS3A	>sp|P61247|RS3A_HUMAN 40S ribosomal protein S3a OS=Homo sapiens GN=RPS3A PE=1 SV=2;>tr|D6RAT0|D6RAT0_HUMAN 40S ribosomal protein S3a OS=Homo sapiens GN=RPS3A PE=3 SV=1;>tr|D6RG13|D6RG13_HUMAN 40S ribosomal protein S3a (Fragment) OS=Homo sapiens GN=RPS3A PE	2.06e-26	0.89793	0.944465	19058000	22904000	5	5	5	4	2	4	2	4	2
RNA-binding protein 28	RBM28	>sp|Q9NW13|RBM28_HUMAN RNA-binding protein 28 OS=Homo sapiens GN=RBM28 PE=1 SV=3;>tr|E9PDD9|E9PDD9_HUMAN RNA-binding protein 28 OS=Homo sapiens GN=RBM28 PE=4 SV=1;>tr|C9JAA9|C9JAA9_HUMAN RNA-binding protein 28 (Fragment) OS=Homo sapiens GN=RBM28 PE=4 SV=1	7.43e-12	0.89459	1.92001	950140	309340	10	4	4	8	9	3	4	3	4
Elongation factor 1-gamma	EEF1G	>sp|P26641|EF1G_HUMAN Elongation factor 1-gamma OS=Homo sapiens GN=EEF1G PE=1 SV=3;>tr|B4DTG2|B4DTG2_HUMAN Elongation factor 1-gamma OS=Homo sapiens GN=EEF1G PE=2 SV=1	1.61e-29	0.89429	1.41407	5071000	321210	4	4	4	4	3	4	3	4	3
Probable ATP-dependent RNA helicase DDX17	DDX17	>tr|H3BLZ8|H3BLZ8_HUMAN Probable ATP-dependent RNA helicase DDX17 OS=Homo sapiens GN=DDX17 PE=3 SV=1;>sp|Q92841|DDX17_HUMAN Probable ATP-dependent RNA helicase DDX17 OS=Homo sapiens GN=DDX17 PE=1 SV=2;>tr|C9JMU5|C9JMU5_HUMAN Probable ATP-dependent RNA heli	3.39e-87	0.89422	1.23689	4264400	4056200	9	9	3	9	6	9	6	3	2
Elongation factor 1-alpha 1;Putative elongation factor 1-alpha-like 3	EEF1A1;EEF1A1P5	>sp|P68104|EF1A1_HUMAN Elongation factor 1-alpha 1 OS=Homo sapiens GN=EEF1A1 PE=1 SV=1;>sp|Q5VTE0|EF1A3_HUMAN Putative elongation factor 1-alpha-like 3 OS=Homo sapiens GN=EEF1A1P5 PE=5 SV=1	1.02e-30	0.89391	0.952109	70866000	20286000	7	7	7	6	4	6	4	6	4
Eukaryotic translation initiation factor 3 subunit F	EIF3F	>tr|B3KSH1|B3KSH1_HUMAN Eukaryotic translation initiation factor 3 subunit F OS=Homo sapiens GN=EIF3F PE=2 SV=1;>sp|O00303|EIF3F_HUMAN Eukaryotic translation initiation factor 3 subunit F OS=Homo sapiens GN=EIF3F PE=1 SV=1;>tr|B4DEW9|B4DEW9_HUMAN Eukaryoti	4.03e-18	0.89391	1.15117	650970	390130	2	2	2	2	2	2	2	2	2
Putative annexin A2-like protein;Annexin A2;Annexin	ANXA2P2;ANXA2	>sp|A6NMY6|AXA2L_HUMAN Putative annexin A2-like protein OS=Homo sapiens GN=ANXA2P2 PE=5 SV=2;>sp|P07355|ANXA2_HUMAN Annexin A2 OS=Homo sapiens GN=ANXA2 PE=1 SV=2;>tr|H0YN42|H0YN42_HUMAN Annexin (Fragment) OS=Homo sapiens GN=ANXA2 PE=3 SV=1;>tr|H0YMU9|H0YMU	1.91e-110	0.88229	2.65428	3156900	9364000	2	2	2	2	2	2	2	2	2
KH domain-containing, RNA-binding, signal transduction-associated protein 1	KHDRBS1	>sp|Q07666|KHDR1_HUMAN KH domain-containing, RNA-binding, signal transduction-associated protein 1 OS=Homo sapiens GN=KHDRBS1 PE=1 SV=1	2.59e-17	0.8807	1.22683	2681600	3507800	6	6	6	4	5	4	5	4	5
WD repeat-containing protein C2orf44	C2orf44	>sp|Q9H6R7|CB044_HUMAN WD repeat-containing protein C2orf44 OS=Homo sapiens GN=C2orf44 PE=1 SV=1	1.39e-06	0.87956	0.854701	1423900	795140	7	7	7	7	2	7	2	7	2
Uncharacterized protein KIAA0528	KIAA0528	>tr|F5H2A1|F5H2A1_HUMAN Uncharacterized protein KIAA0528 OS=Homo sapiens GN=KIAA0528 PE=4 SV=1;>tr|B4DRN7|B4DRN7_HUMAN Uncharacterized protein KIAA0528 OS=Homo sapiens GN=KIAA0528 PE=2 SV=1;>sp|Q86YS7|K0528_HUMAN Uncharacterized protein KIAA0528 OS=Homo sa	3.33e-13	0.87631	0.914829	4782500	2760900	5	5	5	5	2	5	2	5	2
Serrate RNA effector molecule homolog	SRRT	>sp|Q9BXP5|SRRT_HUMAN Serrate RNA effector molecule homolog OS=Homo sapiens GN=SRRT PE=1 SV=1;>tr|H7C3A1|H7C3A1_HUMAN Serrate RNA effector molecule homolog (Fragment) OS=Homo sapiens GN=SRRT PE=4 SV=1	6.16e-15	0.8761	1.09	2816600	661960	2	2	2	1	2	1	2	1	2
HEAT repeat-containing protein 1	HEATR1	>sp|Q9H583|HEAT1_HUMAN HEAT repeat-containing protein 1 OS=Homo sapiens GN=HEATR1 PE=1 SV=3;>tr|Q5T3Q7|Q5T3Q7_HUMAN HEAT repeat containing 1 OS=Homo sapiens GN=HEATR1 PE=2 SV=1	4.9e-12	0.87543	1.78269	4865500	1414100	3	3	3	2	3	2	3	2	3
Coiled-coil domain-containing protein 124	CCDC124	>sp|Q96CT7|CC124_HUMAN Coiled-coil domain-containing protein 124 OS=Homo sapiens GN=CCDC124 PE=1 SV=1	7.25e-05	0.87508	1.0236	922870	1670300	5	5	5	3	5	3	5	3	5
Mitochondrial glutamate carrier 1;Mitochondrial glutamate carrier 2	SLC25A22;SLC25A18	>sp|Q9H936|GHC1_HUMAN Mitochondrial glutamate carrier 1 OS=Homo sapiens GN=SLC25A22 PE=1 SV=1;>sp|Q9H1K4|GHC2_HUMAN Mitochondrial glutamate carrier 2 OS=Homo sapiens GN=SLC25A18 PE=2 SV=1;>tr|E9PJH7|E9PJH7_HUMAN Mitochondrial glutamate carrier 1 (Fragment)	9.8e-09	0.87291	0.68861	1073900	1746600	4	4	4	2	3	2	3	2	3
ATP-binding cassette sub-family F member 2	ABCF2	>tr|Q75MJ1|Q75MJ1_HUMAN ATP-binding cassette sub-family F member 2 OS=Homo sapiens GN=ABCF2 PE=2 SV=1;>sp|Q9UG63|ABCF2_HUMAN ATP-binding cassette sub-family F member 2 OS=Homo sapiens GN=ABCF2 PE=1 SV=2	1.92e-12	0.8728	0.988728	889760	1991300	2	2	2	1	2	1	2	1	2
WD repeat-containing protein mio	MIOS	>sp|Q9NXC5|MIO_HUMAN WD repeat-containing protein mio OS=Homo sapiens GN=MIOS PE=1 SV=2	3.95e-11	0.87124	1.13484	1383600	1078300	6	3	3	3	6	2	3	2	3
A-kinase anchor protein 8	AKAP8	>sp|O43823|AKAP8_HUMAN A-kinase anchor protein 8 OS=Homo sapiens GN=AKAP8 PE=1 SV=1;>tr|B7Z8L8|B7Z8L8_HUMAN A-kinase anchor protein 8 OS=Homo sapiens GN=AKAP8 PE=2 SV=1	1.32e-27	0.87087	0.683714	2548200	1756900	5	5	5	1	5	1	5	1	5
14-3-3 protein beta/alpha;14-3-3 protein beta/alpha, N-terminally processed	YWHAB	>sp|P31946|1433B_HUMAN 14-3-3 protein beta/alpha OS=Homo sapiens GN=YWHAB PE=1 SV=3;>tr|Q4VY19|Q4VY19_HUMAN 14-3-3 protein beta/alpha (Fragment) OS=Homo sapiens GN=YWHAB PE=2 SV=1;>tr|Q4VY20|Q4VY20_HUMAN 14-3-3 protein beta/alpha (Fragment) OS=Homo sapiens	4.27e-16	0.86798	1.07641	2414900	2821200	4	4	4	3	3	3	3	3	3
60S ribosomal protein L5	RPL5	>sp|P46777|RL5_HUMAN 60S ribosomal protein L5 OS=Homo sapiens GN=RPL5 PE=1 SV=3	6.17e-20	0.86635	1.26915	304900	2513900	3	3	3	3	2	3	2	3	2
Heterogeneous nuclear ribonucleoproteins C1/C2;Heterogeneous nuclear ribonucleoprotein C-like 1	HNRNPC;HNRNPCL1	>sp|P07910|HNRPC_HUMAN Heterogeneous nuclear ribonucleoproteins C1/C2 OS=Homo sapiens GN=HNRNPC PE=1 SV=4;>tr|G3V2Q1|G3V2Q1_HUMAN Heterogeneous nuclear ribonucleoproteins C1/C2 OS=Homo sapiens GN=HNRNPC PE=4 SV=1;>tr|G3V4C1|G3V4C1_HUMAN Heterogeneous nucle	2.69e-08	0.86486	1.83248	751990	1029000	13	13	8	7	13	7	13	4	8
40S ribosomal protein S14	RPS14	>sp|P62263|RS14_HUMAN 40S ribosomal protein S14 OS=Homo sapiens GN=RPS14 PE=1 SV=3;>tr|E5RH77|E5RH77_HUMAN 40S ribosomal protein S14 OS=Homo sapiens GN=RPS14 PE=4 SV=1;>tr|H0YB22|H0YB22_HUMAN 40S ribosomal protein S14 (Fragment) OS=Homo sapiens GN=RPS14 PE	5.83e-21	0.86439	1.06109	31482000	19367000	7	7	7	6	4	6	4	6	4
Calcium-binding mitochondrial carrier protein Aralar2	SLC25A13	>sp|Q9UJS0|CMC2_HUMAN Calcium-binding mitochondrial carrier protein Aralar2 OS=Homo sapiens GN=SLC25A13 PE=1 SV=2;>tr|F5GX33|F5GX33_HUMAN Calcium-binding mitochondrial carrier protein Aralar2 OS=Homo sapiens GN=SLC25A13 PE=3 SV=1	3.88e-45	0.86409	0.721449	6535400	18048000	5	5	5	4	3	4	3	4	3
Golgin subfamily A member 2	GOLGA2	>sp|Q08379|GOGA2_HUMAN Golgin subfamily A member 2 OS=Homo sapiens GN=GOLGA2 PE=1 SV=3	5.37e-20	0.8637	0.943663	2706700	1004600	3	3	3	2	2	2	2	2	2
DnaJ homolog subfamily C member 7	DNAJC7	>sp|Q99615|DNJC7_HUMAN DnaJ homolog subfamily C member 7 OS=Homo sapiens GN=DNAJC7 PE=1 SV=2	2.08e-17	0.86279	1.19499	8659000	2708800	5	5	4	4	4	4	4	3	3
Sperm-associated antigen 5	SPAG5	>sp|Q96R06|SPAG5_HUMAN Sperm-associated antigen 5 OS=Homo sapiens GN=SPAG5 PE=1 SV=2	9.95e-09	0.86277	0.980584	1524200	618280	6	6	6	6	5	6	5	6	5
Heterogeneous nuclear ribonucleoprotein Q	SYNCRIP	>sp|O60506|HNRPQ_HUMAN Heterogeneous nuclear ribonucleoprotein Q OS=Homo sapiens GN=SYNCRIP PE=1 SV=2	1.8e-14	0.86208	1.04516	1997800	3725700	2	2	2	2	2	2	2	2	2
Matrin-3	MATR3	>tr|A8MXP9|A8MXP9_HUMAN Matrin-3 OS=Homo sapiens GN=MATR3 PE=4 SV=1;>sp|P43243|MATR3_HUMAN Matrin-3 OS=Homo sapiens GN=MATR3 PE=1 SV=2;>tr|D6REM6|D6REM6_HUMAN Matrin-3 OS=Homo sapiens GN=MATR3 PE=4 SV=1;>tr|D6R991|D6R991_HUMAN Matrin-3 (Fragment) OS=Homo s	4.42e-48	0.85915	1.10356	5790100	2768700	6	6	6	4	4	4	4	4	4
Eukaryotic translation initiation factor 2D	EIF2D;LGTN	>sp|P41214|EIF2D_HUMAN Eukaryotic translation initiation factor 2D OS=Homo sapiens GN=EIF2D PE=1 SV=3;>tr|Q5SY38|Q5SY38_HUMAN Eukaryotic translation initiation factor 2D (Fragment) OS=Homo sapiens GN=LGTN PE=2 SV=1	1.43e-19	0.859	1.13946	414490	493620	5	5	5	4	2	4	2	4	2
CCR4-NOT transcription complex subunit 1	CNOT1	>sp|A5YKK6|CNOT1_HUMAN CCR4-NOT transcription complex subunit 1 OS=Homo sapiens GN=CNOT1 PE=1 SV=2;>tr|B5MDN3|B5MDN3_HUMAN CCR4-NOT transcription complex subunit 1 OS=Homo sapiens GN=CNOT1 PE=4 SV=2	9.9e-20	0.85831	0.875274	839670	810550	23	23	23	23	9	23	9	23	9
60S ribosomal protein L23a	RPL23A	>tr|A8MUS3|A8MUS3_HUMAN 60S ribosomal protein L23a OS=Homo sapiens GN=RPL23A PE=3 SV=1;>tr|H7BY10|H7BY10_HUMAN 60S ribosomal protein L23a (Fragment) OS=Homo sapiens GN=RPL23A PE=3 SV=1;>sp|P62750|RL23A_HUMAN 60S ribosomal protein L23a OS=Homo sapiens GN=RP	2.14e-24	0.85674	1.04227	9689900	1915100	5	5	5	4	4	4	4	4	4
Spectrin alpha chain, brain	SPTAN1	>tr|A6NG51|A6NG51_HUMAN Spectrin alpha chain, non-erythrocytic 1 OS=Homo sapiens GN=SPTAN1 PE=4 SV=2;>sp|Q13813|SPTN1_HUMAN Spectrin alpha chain, non-erythrocytic 1 OS=Homo sapiens GN=SPTAN1 PE=1 SV=3	3e-80	0.85561	1.56182	12756000	3075100	10	10	10	10	7	10	7	10	7
A-kinase anchor protein 8-like	AKAP8L	>sp|Q9ULX6|AKP8L_HUMAN A-kinase anchor protein 8-like OS=Homo sapiens GN=AKAP8L PE=1 SV=3	1.44e-16	0.85194	0.815661	1918800	632330	26	26	24	21	20	21	20	20	18
Eukaryotic translation initiation factor 3 subunit E	EIF3E	>sp|P60228|EIF3E_HUMAN Eukaryotic translation initiation factor 3 subunit E OS=Homo sapiens GN=EIF3E PE=1 SV=1;>tr|E5RGA2|E5RGA2_HUMAN Eukaryotic translation initiation factor 3 subunit E OS=Homo sapiens GN=EIF3E PE=3 SV=1	2.7e-43	0.85071	1.00211	27139000	6372600	16	16	14	15	11	15	11	13	11
Carbamoyl-phosphate synthase [ammonia], mitochondrial	CPS1	>tr|J3KQL0|J3KQL0_HUMAN Carbamoyl-phosphate synthase [ammonia], mitochondrial OS=Homo sapiens GN=CPS1 PE=4 SV=1;>sp|P31327|CPSM_HUMAN Carbamoyl-phosphate synthase [ammonia], mitochondrial OS=Homo sapiens GN=CPS1 PE=1 SV=2	4.93e-87	0.85019	0.680828	49284000	20028000	9	9	9	9	3	9	3	9	3
Spectrin beta chain, brain 1	SPTBN1	>sp|Q01082|SPTB2_HUMAN Spectrin beta chain, non-erythrocytic 1 OS=Homo sapiens GN=SPTBN1 PE=1 SV=2;>tr|F8W6C1|F8W6C1_HUMAN Spectrin beta chain, non-erythrocytic 1 (Fragment) OS=Homo sapiens GN=SPTBN1 PE=4 SV=1	1.62e-58	0.84941	1.6687	13328000	5927700	4	4	4	4	3	4	3	4	3
Protein VPRBP	VPRBP	>sp|Q9Y4B6|VPRBP_HUMAN Protein VPRBP OS=Homo sapiens GN=VPRBP PE=1 SV=3;>tr|H0Y4P3|H0Y4P3_HUMAN Protein VPRBP (Fragment) OS=Homo sapiens GN=VPRBP PE=4 SV=1	8.56e-20	0.84913	1.03938	4311600	765580	2	2	2	2	1	2	1	2	1
DNA-directed RNA polymerase II subunit RPB2;DNA-directed RNA polymerase	POLR2B	>sp|P30876|RPB2_HUMAN DNA-directed RNA polymerase II subunit RPB2 OS=Homo sapiens GN=POLR2B PE=1 SV=1;>tr|C9J2Y9|C9J2Y9_HUMAN DNA-directed RNA polymerase OS=Homo sapiens GN=POLR2B PE=3 SV=2;>tr|C9J4M6|C9J4M6_HUMAN DNA-directed RNA polymerase OS=Homo sapien	3.33e-34	0.84572	0.865876	3715500	1702200	3	3	3	2	3	2	3	2	3
60S ribosomal protein L14	RPL14	>sp|P50914|RL14_HUMAN 60S ribosomal protein L14 OS=Homo sapiens GN=RPL14 PE=1 SV=4;>tr|E7EPB3|E7EPB3_HUMAN 60S ribosomal protein L14 OS=Homo sapiens GN=RPL14 PE=4 SV=1	2.93e-41	0.84462	1.14492	4167200	556100	11	11	3	11	7	11	7	3	1
Ribose-phosphate pyrophosphokinase 1;Ribose-phosphate pyrophosphokinase	PRPS1	>sp|P60891|PRPS1_HUMAN Ribose-phosphate pyrophosphokinase 1 OS=Homo sapiens GN=PRPS1 PE=1 SV=2;>tr|B4DNL6|B4DNL6_HUMAN Ribose-phosphate pyrophosphokinase OS=Homo sapiens GN=PRPS1 PE=2 SV=1;>tr|B1ALA9|B1ALA9_HUMAN Phosphoribosyl pyrophosphate synthetase 1 O	2.21e-11	0.84438	0.694155	1125500	1229400	6	6	6	3	6	3	6	3	6
Eukaryotic translation initiation factor 2 subunit 1	EIF2S1	>sp|P05198|IF2A_HUMAN Eukaryotic translation initiation factor 2 subunit 1 OS=Homo sapiens GN=EIF2S1 PE=1 SV=3;>tr|G3V4T5|G3V4T5_HUMAN Eukaryotic translation initiation factor 2 subunit 1 (Fragment) OS=Homo sapiens GN=EIF2S1 PE=4 SV=1;>tr|H0YJS4|H0YJS4_HUM	1.05e-33	0.84299	1.00349	3431600	3629300	9	8	8	8	7	7	6	7	6
116 kDa U5 small nuclear ribonucleoprotein component	EFTUD2	>sp|Q15029|U5S1_HUMAN 116 kDa U5 small nuclear ribonucleoprotein component OS=Homo sapiens GN=EFTUD2 PE=1 SV=1	7.79e-23	0.84049	0.835282	4022400	2947300	5	5	5	4	4	4	4	4	4
Cold shock domain-containing protein E1	CSDE1	>tr|G5E9Q2|G5E9Q2_HUMAN Cold shock domain containing E1, RNA-binding, isoform CRA_d OS=Homo sapiens GN=CSDE1 PE=4 SV=1;>tr|E9PGZ0|E9PGZ0_HUMAN Cold shock domain-containing protein E1 OS=Homo sapiens GN=CSDE1 PE=4 SV=1;>sp|O75534|CSDE1_HUMAN Cold shock doma	4.06e-27	0.8404	1.36012	4253100	2747600	8	8	8	8	6	8	6	8	6
Eukaryotic translation initiation factor 3 subunit I	EIF3I	>sp|Q13347|EIF3I_HUMAN Eukaryotic translation initiation factor 3 subunit I OS=Homo sapiens GN=EIF3I PE=1 SV=1	1.08e-37	0.83985	0.838715	7524400	15839000	6	6	6	6	5	6	5	6	5
60S ribosomal protein L4	RPL4	>sp|P36578|RL4_HUMAN 60S ribosomal protein L4 OS=Homo sapiens GN=RPL4 PE=1 SV=5;>tr|H3BM89|H3BM89_HUMAN 60S ribosomal protein L4 OS=Homo sapiens GN=RPL4 PE=4 SV=1;>tr|H3BU31|H3BU31_HUMAN 60S ribosomal protein L4 (Fragment) OS=Homo sapiens GN=RPL4 PE=4 SV=1	7.25e-26	0.83758	1.16858	20564000	6935300	4	4	4	4	2	4	2	4	2
WD40 repeat-containing protein SMU1	SMU1	>sp|Q2TAY7|SMU1_HUMAN WD40 repeat-containing protein SMU1 OS=Homo sapiens GN=SMU1 PE=1 SV=2;>tr|B4E3L0|B4E3L0_HUMAN WD40 repeat-containing protein SMU1 OS=Homo sapiens GN=SMU1 PE=2 SV=1	3.66e-26	0.83607	1.0647	4048200	1278900	11	11	11	11	5	11	5	11	5
RuvB-like 2	RUVBL2	>sp|Q9Y230|RUVB2_HUMAN RuvB-like 2 OS=Homo sapiens GN=RUVBL2 PE=1 SV=3;>tr|B3KQ59|B3KQ59_HUMAN RuvB-like 2 OS=Homo sapiens GN=RUVBL2 PE=2 SV=1	4.72e-62	0.83577	0.831739	12949000	3444500	7	7	7	7	3	7	3	7	3
40S ribosomal protein S18	RPS18	>sp|P62269|RS18_HUMAN 40S ribosomal protein S18 OS=Homo sapiens GN=RPS18 PE=1 SV=3	2.13e-82	0.83393	0.869263	69495000	15365000	5	5	5	3	5	3	5	3	5
Importin-7	IPO7	>sp|O95373|IPO7_HUMAN Importin-7 OS=Homo sapiens GN=IPO7 PE=1 SV=1	1.47e-16	0.83253	0.882846	1352300	757730	4	4	4	4	2	4	2	4	2
Thioredoxin reductase 1, cytoplasmic	TXNRD1	>sp|Q16881|TRXR1_HUMAN Thioredoxin reductase 1, cytoplasmic OS=Homo sapiens GN=TXNRD1 PE=1 SV=3;>tr|B7Z904|B7Z904_HUMAN Thioredoxin reductase 1 OS=Homo sapiens GN=TXNRD1 PE=2 SV=1;>tr|E7EW10|E7EW10_HUMAN Thioredoxin reductase 1, cytoplasmic OS=Homo sapiens	8.04e-11	0.83233	1.03978	2476600	589510	3	3	3	3	2	3	2	3	2
Signal recognition particle 14 kDa protein	SRP14	>sp|P37108|SRP14_HUMAN Signal recognition particle 14 kDa protein OS=Homo sapiens GN=SRP14 PE=1 SV=2;>tr|H0YLA2|H0YLA2_HUMAN Signal recognition particle 14 kDa protein OS=Homo sapiens GN=SRP14 PE=4 SV=1	6.28e-38	0.83019	6.49984	7386300	2597600	15	15	15	14	11	14	11	14	11
FACT complex subunit SPT16	SUPT16H	>sp|Q9Y5B9|SP16H_HUMAN FACT complex subunit SPT16 OS=Homo sapiens GN=SUPT16H PE=1 SV=1	7.28e-50	0.82975	1.28333	17367000	9540200	5	5	5	4	4	4	4	4	4
RuvB-like 1	RUVBL1	>sp|Q9Y265|RUVB1_HUMAN RuvB-like 1 OS=Homo sapiens GN=RUVBL1 PE=1 SV=1;>tr|E7ETR0|E7ETR0_HUMAN RuvB-like 1 OS=Homo sapiens GN=RUVBL1 PE=4 SV=1	3.9e-24	0.82628	0.812612	10566000	3641700	10	2	2	9	8	1	2	1	2
Tubulin alpha-4A chain	TUBA4A	>sp|P68366|TBA4A_HUMAN Tubulin alpha-4A chain OS=Homo sapiens GN=TUBA4A PE=1 SV=1;>tr|A8MUB1|A8MUB1_HUMAN Tubulin alpha-4A chain OS=Homo sapiens GN=TUBA4A PE=2 SV=1	7.78e-64	0.82619	0.863036	3657800	2993700	7	7	7	6	2	6	2	6	2
Kinesin-like protein KIF2C	KIF2C	>sp|Q99661|KIF2C_HUMAN Kinesin-like protein KIF2C OS=Homo sapiens GN=KIF2C PE=1 SV=2;>tr|B7Z6Q6|B7Z6Q6_HUMAN Kinesin-like protein KIF2C OS=Homo sapiens GN=KIF2C PE=2 SV=1;>tr|B7Z7M6|B7Z7M6_HUMAN Kinesin-like protein KIF2C OS=Homo sapiens GN=KIF2C PE=2 SV=1	6e-31	0.82475	1.17583	2452800	784590	1	1	1	1	1	1	1	1	1
Glutaminase kidney isoform, mitochondrial	GLS	>sp|O94925|GLSK_HUMAN Glutaminase kidney isoform, mitochondrial OS=Homo sapiens GN=GLS PE=1 SV=1	0.00014381	0.82361	0.639182	274830	180260	11	11	5	8	10	8	10	4	4
ATPase family AAA domain-containing protein 3A	ATAD3A	>sp|Q9NVI7|ATD3A_HUMAN ATPase family AAA domain-containing protein 3A OS=Homo sapiens GN=ATAD3A PE=1 SV=2;>tr|H0Y2W2|H0Y2W2_HUMAN ATPase family AAA domain-containing protein 3A (Fragment) OS=Homo sapiens GN=ATAD3A PE=4 SV=1	2.78e-43	0.82348	0.913826	15255000	14968000	6	6	6	3	3	3	3	3	3
Catenin delta-1	CTNND1	>sp|O60716|CTND1_HUMAN Catenin delta-1 OS=Homo sapiens GN=CTNND1 PE=1 SV=1;>tr|C9JZR2|C9JZR2_HUMAN Catenin delta-1 OS=Homo sapiens GN=CTNND1 PE=4 SV=2;>tr|F8WA43|F8WA43_HUMAN Catenin delta-1 OS=Homo sapiens GN=CTNND1 PE=4 SV=1;>tr|E9PIE5|E9PIE5_HUMAN Caten	1.9e-15	0.8228	1.34403	1480800	1256000	3	3	3	2	2	2	2	2	2
Cell division cycle 5-like protein	CDC5L	>sp|Q99459|CDC5L_HUMAN Cell division cycle 5-like protein OS=Homo sapiens GN=CDC5L PE=1 SV=2	2.12e-08	0.82186	1.30509	1304600	572900	3	3	3	3	2	3	2	3	2
60S ribosomal protein L19	RPL19	>sp|P84098|RL19_HUMAN 60S ribosomal protein L19 OS=Homo sapiens GN=RPL19 PE=1 SV=1;>tr|J3KTE4|J3KTE4_HUMAN 60S ribosomal protein L19 OS=Homo sapiens GN=RPL19 PE=4 SV=1;>tr|J3QR09|J3QR09_HUMAN 60S ribosomal protein L19 OS=Homo sapiens GN=RPL19 PE=4 SV=1;>tr	7.86e-52	0.82056	1.05593	19318000	10838000	16	16	16	15	12	15	12	15	12
Eukaryotic translation initiation factor 3 subunit A	EIF3A	>sp|Q14152|EIF3A_HUMAN Eukaryotic translation initiation factor 3 subunit A OS=Homo sapiens GN=EIF3A PE=1 SV=1;>tr|F5H335|F5H335_HUMAN Eukaryotic translation initiation factor 3 subunit A OS=Homo sapiens GN=EIF3A PE=4 SV=1	3.23e-47	0.82007	0.910581	21669000	6639300	5	5	5	3	5	3	5	3	5
40S ribosomal protein S6	RPS6	>sp|P62753|RS6_HUMAN 40S ribosomal protein S6 OS=Homo sapiens GN=RPS6 PE=1 SV=1;>tr|A2A3R7|A2A3R7_HUMAN 40S ribosomal protein S6 OS=Homo sapiens GN=RPS6 PE=4 SV=1	1.6e-17	0.81926	1.09732	4152800	9457400	7	7	7	6	5	6	5	6	5
40S ribosomal protein S4, X isoform;40S ribosomal protein S4, Y isoform 2	RPS4X;RPS4Y2	>sp|P62701|RS4X_HUMAN 40S ribosomal protein S4, X isoform OS=Homo sapiens GN=RPS4X PE=1 SV=2;>sp|Q8TD47|RS4Y2_HUMAN 40S ribosomal protein S4, Y isoform 2 OS=Homo sapiens GN=RPS4Y2 PE=1 SV=3	4.53e-19	0.8186	0.964134	15977000	12731000	4	4	4	3	3	3	3	3	3
Melanoma-associated antigen G1	NDNL2	>sp|Q96MG7|MAGG1_HUMAN Melanoma-associated antigen G1 OS=Homo sapiens GN=NDNL2 PE=1 SV=1	1.28e-12	0.81855	1.28914	320730	229170	4	4	3	3	3	3	3	2	3
YTH domain family protein 2	YTHDF2	>sp|Q9Y5A9|YTHD2_HUMAN YTH domain family protein 2 OS=Homo sapiens GN=YTHDF2 PE=1 SV=2	1.47e-10	0.81852	1.07326	2402000	1007600	11	11	11	6	10	6	10	6	10
Cullin-1	CUL1	>sp|Q13616|CUL1_HUMAN Cullin-1 OS=Homo sapiens GN=CUL1 PE=1 SV=2	1.45e-38	0.81681	0.660895	6663900	20622000	5	5	5	4	5	4	5	4	5
Eukaryotic translation initiation factor 3 subunit G	EIF3G	>sp|O75821|EIF3G_HUMAN Eukaryotic translation initiation factor 3 subunit G OS=Homo sapiens GN=EIF3G PE=1 SV=2	8.4e-119	0.81504	1.25158	6085600	3064600	6	6	6	2	6	2	6	2	6
60S ribosomal protein L6	RPL6	>sp|Q02878|RL6_HUMAN 60S ribosomal protein L6 OS=Homo sapiens GN=RPL6 PE=1 SV=3;>tr|F8W181|F8W181_HUMAN 60S ribosomal protein L6 (Fragment) OS=Homo sapiens GN=RPL6 PE=3 SV=1	1.23e-45	0.81484	1.3715	1757700	9264900	3	3	3	3	2	3	2	3	2
40S ribosomal protein S13	RPS13	>sp|P62277|RS13_HUMAN 40S ribosomal protein S13 OS=Homo sapiens GN=RPS13 PE=1 SV=2;>tr|J3KMX5|J3KMX5_HUMAN 40S ribosomal protein S13 OS=Homo sapiens GN=RPS13 PE=4 SV=1	1.25e-08	0.81439	1.07995	1851400	711160	2	2	2	2	2	2	2	2	2
60S ribosomal protein L24	RPL24	>sp|P83731|RL24_HUMAN 60S ribosomal protein L24 OS=Homo sapiens GN=RPL24 PE=1 SV=1;>tr|C9JNW5|C9JNW5_HUMAN 60S ribosomal protein L24 OS=Homo sapiens GN=RPL24 PE=4 SV=1;>tr|C9JXB8|C9JXB8_HUMAN 60S ribosomal protein L24 OS=Homo sapiens GN=RPL24 PE=4 SV=1	6.65e-06	0.81434	0.852079	4192500	1612200	2	2	2	2	2	2	2	2	2
Formin-binding protein 4	FNBP4	>sp|Q8N3X1|FNBP4_HUMAN Formin-binding protein 4 OS=Homo sapiens GN=FNBP4 PE=1 SV=3	2.36e-15	0.81387	1.44182	277370	168200	7	7	7	5	4	5	4	5	4
Nucleolar RNA helicase 2	DDX21	>sp|Q9NR30|DDX21_HUMAN Nucleolar RNA helicase 2 OS=Homo sapiens GN=DDX21 PE=1 SV=5	6.19e-22	0.81199	1.21486	5386200	2432400	7	7	7	7	2	7	2	7	2
40S ribosomal protein S11	RPS11	>sp|P62280|RS11_HUMAN 40S ribosomal protein S11 OS=Homo sapiens GN=RPS11 PE=1 SV=3	3.28e-18	0.81025	0.928074	40960000	3096400	4	4	4	4	4	4	4	4	4
RNA-binding protein 27	RBM27	>sp|Q9P2N5|RBM27_HUMAN RNA-binding protein 27 OS=Homo sapiens GN=RBM27 PE=1 SV=2	4.45e-11	0.80965	1.1132	1762600	6399300	2	2	2	2	2	2	2	2	2
DnaJ homolog subfamily B member 2;DnaJ homolog subfamily B member 6;DnaJ homolog subfamily B member 8	DNAJB2;DNAJB6;DNAJB8	>sp|P25686|DNJB2_HUMAN DnaJ homolog subfamily B member 2 OS=Homo sapiens GN=DNAJB2 PE=1 SV=3;>tr|C9JXB9|C9JXB9_HUMAN DnaJ homolog subfamily B member 2 (Fragment) OS=Homo sapiens GN=DNAJB2 PE=4 SV=1;>tr|C9JRD2|C9JRD2_HUMAN DnaJ homolog subfamily B member 2	3.45e-09	0.80924	0.88098	1688200	1776800	4	4	4	3	2	3	2	3	2
60S ribosomal protein L18a	RPL18A	>sp|Q02543|RL18A_HUMAN 60S ribosomal protein L18a OS=Homo sapiens GN=RPL18A PE=1 SV=2;>tr|B4DM74|B4DM74_HUMAN 60S ribosomal protein L18a OS=Homo sapiens GN=RPL18A PE=2 SV=1	3.08e-23	0.80872	1.06156	8369700	509100	17	17	17	17	8	17	8	17	8
Unconventional myosin-VI	MYO6	>tr|E7EW20|E7EW20_HUMAN Unconventional myosin-VI OS=Homo sapiens GN=MYO6 PE=4 SV=1;>sp|Q9UM54|MYO6_HUMAN Unconventional myosin-VI OS=Homo sapiens GN=MYO6 PE=1 SV=4	6.05e-92	0.80641	1.10558	26709000	7900900	3	3	3	2	2	2	2	2	2
Transmembrane protein 126A	TMEM126A	>sp|Q9H061|T126A_HUMAN Transmembrane protein 126A OS=Homo sapiens GN=TMEM126A PE=1 SV=1;>tr|E9PI90|E9PI90_HUMAN Transmembrane protein 126A OS=Homo sapiens GN=TMEM126A PE=4 SV=1	5.61e-08	0.80638	0.780762	1113200	658690	6	6	6	5	3	5	3	5	3
N-acetyltransferase 10	NAT10	>sp|Q9H0A0|NAT10_HUMAN N-acetyltransferase 10 OS=Homo sapiens GN=NAT10 PE=1 SV=2;>tr|E7ESU4|E7ESU4_HUMAN N-acetyltransferase 10 OS=Homo sapiens GN=NAT10 PE=4 SV=1;>tr|E9PMN9|E9PMN9_HUMAN Uncharacterized protein OS=Homo sapiens GN=NAT10 PE=4 SV=1	2.71e-64	0.80516	0.931359	3218100	908110	5	5	5	3	5	3	5	3	5
Serine/threonine-protein phosphatase PGAM5, mitochondrial	PGAM5	>sp|Q96HS1|PGAM5_HUMAN Serine/threonine-protein phosphatase PGAM5, mitochondrial OS=Homo sapiens GN=PGAM5 PE=1 SV=2	1.14e-26	0.80481	0.739153	2338300	7125700	3	3	3	3	2	3	2	3	2
60S ribosomal protein L3	RPL3	>sp|P39023|RL3_HUMAN 60S ribosomal protein L3 OS=Homo sapiens GN=RPL3 PE=1 SV=2;>tr|G5E9G0|G5E9G0_HUMAN 60S ribosomal protein L3 OS=Homo sapiens GN=RPL3 PE=2 SV=1;>tr|B5MCW2|B5MCW2_HUMAN 60S ribosomal protein L3 (Fragment) OS=Homo sapiens GN=RPL3 PE=3 SV=1	3.18e-16	0.80425	1.08092	20296000	10050000	5	5	5	5	4	5	4	5	4
BAG family molecular chaperone regulator 2	BAG2	>sp|O95816|BAG2_HUMAN BAG family molecular chaperone regulator 2 OS=Homo sapiens GN=BAG2 PE=1 SV=1;>tr|B4DXE2|B4DXE2_HUMAN BAG family molecular chaperone regulator 2 OS=Homo sapiens GN=BAG2 PE=2 SV=1	1.81e-13	0.80345	0.886918	26991000	20329000	4	4	4	3	3	3	3	3	3
Eukaryotic translation initiation factor 3 subunit D	EIF3D	>sp|O15371|EIF3D_HUMAN Eukaryotic translation initiation factor 3 subunit D OS=Homo sapiens GN=EIF3D PE=1 SV=1;>tr|B4DVY1|B4DVY1_HUMAN Eukaryotic translation initiation factor 3 subunit D OS=Homo sapiens GN=EIF3D PE=2 SV=1;>tr|B0QYA3|B0QYA3_HUMAN Eukaryoti	9.89e-17	0.80071	1.0018	4267200	2864500	10	10	10	3	10	3	10	3	10
Eukaryotic translation initiation factor 3 subunit C	EIF3CL;EIF3C	>tr|B5ME19|B5ME19_HUMAN Eukaryotic translation initiation factor 3 subunit C OS=Homo sapiens GN=EIF3CL PE=4 SV=1;>sp|Q99613|EIF3C_HUMAN Eukaryotic translation initiation factor 3 subunit C OS=Homo sapiens GN=EIF3C PE=1 SV=1;>tr|H3BRV0|H3BRV0_HUMAN Eukaryot	6.34e-36	0.80031	0.96367	8315700	7027300	3	3	3	3	3	3	3	3	3
Protein pelota homolog	PELO	>sp|Q9BRX2|PELO_HUMAN Protein pelota homolog OS=Homo sapiens GN=PELO PE=1 SV=2	7.18e-10	0.79632	1.11627	3246300	762570	6	6	6	4	3	4	3	4	3
60S ribosomal protein L13a;Putative 60S ribosomal protein L13a-like MGC87657	RPL13A	>sp|P40429|RL13A_HUMAN 60S ribosomal protein L13a OS=Homo sapiens GN=RPL13A PE=1 SV=2;>sp|Q6NVV1|R13AX_HUMAN Putative 60S ribosomal protein L13a-like MGC87657 OS=Homo sapiens PE=5 SV=1	3.62e-16	0.79494	1.07644	14745000	3638900	4	4	4	4	2	4	2	4	2
60S ribosomal protein L9	RPL9	>sp|P32969|RL9_HUMAN 60S ribosomal protein L9 OS=Homo sapiens GN=RPL9 PE=1 SV=1;>tr|H0Y9V9|H0Y9V9_HUMAN 60S ribosomal protein L9 (Fragment) OS=Homo sapiens GN=RPL9 PE=4 SV=1;>tr|D6RAN4|D6RAN4_HUMAN 60S ribosomal protein L9 (Fragment) OS=Homo sapiens GN=RPL	2.52e-30	0.79447	1.53393	5154300	572790	5	5	5	5	1	5	1	5	1
60S ribosomal protein L7a	RPL7A	>tr|J3QS99|J3QS99_HUMAN Uncharacterized protein OS=Homo sapiens PE=4 SV=1;>sp|P62424|RL7A_HUMAN 60S ribosomal protein L7a OS=Homo sapiens GN=RPL7A PE=1 SV=2;>tr|Q5T8U3|Q5T8U3_HUMAN 60S ribosomal protein L7a (Fragment) OS=Homo sapiens GN=RPL7A PE=4 SV=1;>tr	6.03e-38	0.79411	0.932575	2548800	222210	22	22	22	19	13	19	13	19	13
U5 small nuclear ribonucleoprotein 200 kDa helicase	SNRNP200	>sp|O75643|U520_HUMAN U5 small nuclear ribonucleoprotein 200 kDa helicase OS=Homo sapiens GN=SNRNP200 PE=1 SV=2	1.37e-51	0.79299	0.855871	16070000	9701700	4	4	4	2	4	2	4	2	4
Importin subunit beta-1	KPNB1	>sp|Q14974|IMB1_HUMAN Importin subunit beta-1 OS=Homo sapiens GN=KPNB1 PE=1 SV=2;>tr|B7ZAV6|B7ZAV6_HUMAN Importin subunit beta-1 OS=Homo sapiens GN=KPNB1 PE=2 SV=1;>tr|J3KTM9|J3KTM9_HUMAN Importin subunit beta-1 (Fragment) OS=Homo sapiens GN=KPNB1 PE=4 SV=	8.53e-17	0.78848	0.819672	4717000	3833300	4	4	4	4	3	4	3	4	3
Eukaryotic initiation factor 4A-III	EIF4A3	>sp|P38919|IF4A3_HUMAN Eukaryotic initiation factor 4A-III OS=Homo sapiens GN=EIF4A3 PE=1 SV=4;>tr|I3L3F6|I3L3F6_HUMAN Eukaryotic initiation factor 4A-III (Fragment) OS=Homo sapiens GN=EIF4A3 PE=4 SV=1;>tr|I3L2Z3|I3L2Z3_HUMAN Eukaryotic initiation factor 4	2.71e-42	0.78808	1.19551	3656700	1743100	13	13	13	10	6	10	6	10	6
DNA mismatch repair protein Msh6	MSH6	>sp|P52701|MSH6_HUMAN DNA mismatch repair protein Msh6 OS=Homo sapiens GN=MSH6 PE=1 SV=2;>tr|B4DF41|B4DF41_HUMAN DNA mismatch repair protein Msh6 OS=Homo sapiens GN=MSH6 PE=2 SV=1;>tr|F5H2F9|F5H2F9_HUMAN DNA mismatch repair protein Msh6 OS=Homo sapiens GN=	3.92e-54	0.78697	0.715615	5612000	2399200	5	5	5	5	5	5	5	5	5
Proliferation-associated protein 2G4	PA2G4	>sp|Q9UQ80|PA2G4_HUMAN Proliferation-associated protein 2G4 OS=Homo sapiens GN=PA2G4 PE=1 SV=3;>tr|F8VTY8|F8VTY8_HUMAN Proliferation-associated protein 2G4 OS=Homo sapiens GN=PA2G4 PE=4 SV=1;>tr|F8VRZ3|F8VRZ3_HUMAN Proliferation-associated protein 2G4 OS=H	1.65e-146	0.78391	1.06826	5989100	3565700	5	5	5	4	3	4	3	4	3
Heterogeneous nuclear ribonucleoprotein F;Heterogeneous nuclear ribonucleoprotein F, N-terminally processed	HNRNPF	>sp|P52597|HNRPF_HUMAN Heterogeneous nuclear ribonucleoprotein F OS=Homo sapiens GN=HNRNPF PE=1 SV=3	3.51e-18	0.78356	0.942685	3771900	3497000	7	7	7	5	6	5	6	5	6
Procollagen-lysine,2-oxoglutarate 5-dioxygenase 3	PLOD3	>sp|O60568|PLOD3_HUMAN Procollagen-lysine,2-oxoglutarate 5-dioxygenase 3 OS=Homo sapiens GN=PLOD3 PE=1 SV=1;>tr|H7C2S8|H7C2S8_HUMAN Procollagen-lysine,2-oxoglutarate 5-dioxygenase 3 (Fragment) OS=Homo sapiens GN=PLOD3 PE=4 SV=1	5.45e-27	0.78327	0.901957	2771700	2677900	3	3	3	3	3	3	3	3	3
GPN-loop GTPase 1	GPN1	>tr|B4DQM4|B4DQM4_HUMAN GPN-loop GTPase 1 OS=Homo sapiens GN=GPN1 PE=2 SV=1;>sp|Q9HCN4|GPN1_HUMAN GPN-loop GTPase 1 OS=Homo sapiens GN=GPN1 PE=1 SV=1;>tr|B5MBZ5|B5MBZ5_HUMAN GPN-loop GTPase 1 OS=Homo sapiens GN=GPN1 PE=4 SV=1	2e-14	0.78147	0.881523	989770	581160	5	5	5	5	3	5	3	5	3
60S ribosomal protein L18	RPL18	>tr|J3QQ67|J3QQ67_HUMAN 60S ribosomal protein L18 (Fragment) OS=Homo sapiens GN=RPL18 PE=4 SV=1;>sp|Q07020|RL18_HUMAN 60S ribosomal protein L18 OS=Homo sapiens GN=RPL18 PE=1 SV=2;>tr|H0YHA7|H0YHA7_HUMAN 60S ribosomal protein L18 (Fragment) OS=Homo sapiens	1.46e-35	0.78137	1.1947	11721000	696600	2	2	2	2	2	2	2	2	2
Adenosine 3-phospho 5-phosphosulfate transporter 1	SLC35B2	>sp|Q8TB61|S35B2_HUMAN Adenosine 3-phospho 5-phosphosulfate transporter 1 OS=Homo sapiens GN=SLC35B2 PE=1 SV=1;>tr|F5H7Y9|F5H7Y9_HUMAN Adenosine 3-phospho 5-phosphosulfate transporter 1 OS=Homo sapiens GN=SLC35B2 PE=4 SV=1;>tr|B4DDM2|B4DDM2_HUMAN Adeno	5.14e-31	0.78032	1.33163	1192900	642180	5	5	5	3	5	3	5	3	5
Mitochondrial import inner membrane translocase subunit TIM50	TIMM50	>sp|Q3ZCQ8|TIM50_HUMAN Mitochondrial import inner membrane translocase subunit TIM50 OS=Homo sapiens GN=TIMM50 PE=1 SV=2	2.4e-80	0.77618	0.857633	2159100	5712300	1	1	1	1	1	1	1	1	1
Cytosolic Fe-S cluster assembly factor NUBP2	NUBP2	>sp|Q9Y5Y2|NUBP2_HUMAN Cytosolic Fe-S cluster assembly factor NUBP2 OS=Homo sapiens GN=NUBP2 PE=1 SV=1;>tr|H3BNF0|H3BNF0_HUMAN Cytosolic Fe-S cluster assembly factor NUBP2 OS=Homo sapiens GN=NUBP2 PE=4 SV=1;>tr|H3BMW1|H3BMW1_HUMAN Cytosolic Fe-S cluster as	5.35e-14	0.77609	0.907771	865420	575540	5	5	4	2	5	2	5	1	4
Splicing factor, proline- and glutamine-rich	SFPQ	>sp|P23246|SFPQ_HUMAN Splicing factor, proline- and glutamine-rich OS=Homo sapiens GN=SFPQ PE=1 SV=2	2.13e-13	0.77541	1.27291	3078400	2340300	15	15	15	7	14	7	14	7	14
Zinc finger CCCH-type antiviral protein 1	ZC3HAV1	>sp|Q7Z2W4|ZCCHV_HUMAN Zinc finger CCCH-type antiviral protein 1 OS=Homo sapiens GN=ZC3HAV1 PE=1 SV=3;>tr|C9J6P4|C9J6P4_HUMAN Zinc finger CCCH-type antiviral protein 1 OS=Homo sapiens GN=ZC3HAV1 PE=4 SV=1	1.41e-107	0.77442	1.55032	5034000	6205800	10	10	10	9	9	9	9	9	9
ATPase WRNIP1	WRNIP1	>sp|Q96S55|WRIP1_HUMAN ATPase WRNIP1 OS=Homo sapiens GN=WRNIP1 PE=1 SV=2	8.41e-80	0.77431	0.863707	27459000	33708000	6	6	6	6	4	6	4	6	4
Leucine-rich repeat-containing protein 16A	LRRC16A	>sp|Q5VZK9|LR16A_HUMAN Leucine-rich repeat-containing protein 16A OS=Homo sapiens GN=LRRC16A PE=1 SV=1	8.23e-25	0.77419	0.783147	3034800	1055900	3	3	3	3	2	3	2	3	2
Retrotransposon-derived protein PEG10	PEG10	>sp|Q86TG7|PEG10_HUMAN Retrotransposon-derived protein PEG10 OS=Homo sapiens GN=PEG10 PE=1 SV=2	2.83e-22	0.77414	0.740357	2871000	1072500	6	6	6	6	5	6	5	6	5
40S ribosomal protein S2	RPS2	>sp|P15880|RS2_HUMAN 40S ribosomal protein S2 OS=Homo sapiens GN=RPS2 PE=1 SV=2;>tr|H0YEN5|H0YEN5_HUMAN 40S ribosomal protein S2 (Fragment) OS=Homo sapiens GN=RPS2 PE=3 SV=1;>tr|E9PQD7|E9PQD7_HUMAN 40S ribosomal protein S2 OS=Homo sapiens GN=RPS2 PE=4 SV=1	1.52e-40	0.77392	0.871764	19588000	14912000	3	3	3	2	2	2	2	2	2
Gem-associated protein 4	GEMIN4	>sp|P57678|GEMI4_HUMAN Gem-associated protein 4 OS=Homo sapiens GN=GEMIN4 PE=1 SV=2;>tr|I3L2C7|I3L2C7_HUMAN Gem-associated protein 4 OS=Homo sapiens GN=GEMIN4 PE=4 SV=1	8.04e-07	0.77204	0.637877	2032800	677030	17	17	17	16	11	16	11	16	11
Pre-mRNA-processing-splicing factor 8	PRPF8	>sp|Q6P2Q9|PRP8_HUMAN Pre-mRNA-processing-splicing factor 8 OS=Homo sapiens GN=PRPF8 PE=1 SV=2	1.56e-33	0.7712	0.791014	19519000	7721600	5	5	5	5	3	5	3	5	3
60S ribosomal protein L13	RPL13	>sp|P26373|RL13_HUMAN 60S ribosomal protein L13 OS=Homo sapiens GN=RPL13 PE=1 SV=4;>tr|F5H1S2|F5H1S2_HUMAN 60S ribosomal protein L13 OS=Homo sapiens GN=RPL13 PE=3 SV=1;>tr|J3QSB4|J3QSB4_HUMAN 60S ribosomal protein L13 (Fragment) OS=Homo sapiens GN=RPL13 PE	1.61e-24	0.77091	1.11596	25352000	7617900	3	3	1	2	2	2	2	1	1
Mitochondrial dicarboxylate carrier	SLC25A10	>sp|Q9UBX3|DIC_HUMAN Mitochondrial dicarboxylate carrier OS=Homo sapiens GN=SLC25A10 PE=1 SV=2	2.4e-08	0.77035	0.768876	982940	821410	1	1	1	1	1	1	1	1	1
RNA-binding protein 39	RBM39	>sp|Q14498|RBM39_HUMAN RNA-binding protein 39 OS=Homo sapiens GN=RBM39 PE=1 SV=2;>tr|G3XAC6|G3XAC6_HUMAN RNA-binding protein 39 OS=Homo sapiens GN=RBM39 PE=4 SV=1;>tr|E1P5S2|E1P5S2_HUMAN RNA-binding protein 39 OS=Homo sapiens GN=RBM39 PE=4 SV=1;>tr|H0Y4X3|	2.72e-23	0.76474	0.990884	2180500	1714200	1	1	1	1	1	1	1	1	1
Nestin	NES	>sp|P48681|NEST_HUMAN Nestin OS=Homo sapiens GN=NES PE=1 SV=2	0.00032034	0.76408	1.37661	943810	516460	3	3	3	2	2	2	2	2	2
Protein N-terminal glutamine amidohydrolase	WDYHV1	>sp|Q96HA8|NTAQ1_HUMAN Protein N-terminal glutamine amidohydrolase OS=Homo sapiens GN=WDYHV1 PE=1 SV=2;>tr|B4DE68|B4DE68_HUMAN Chromosome 8 open reading frame 32, isoform CRA_b OS=Homo sapiens GN=WDYHV1 PE=2 SV=1;>tr|E5RIY9|E5RIY9_HUMAN Protein N-terminal	1.76e-08	0.76263	1.17266	1866000	251690	2	2	2	1	2	1	2	1	2
Heterogeneous nuclear ribonucleoprotein A/B	HNRNPAB	>tr|D6RBZ0|D6RBZ0_HUMAN Heterogeneous nuclear ribonucleoprotein A/B OS=Homo sapiens GN=HNRNPAB PE=4 SV=1;>tr|D6RD18|D6RD18_HUMAN Heterogeneous nuclear ribonucleoprotein A/B OS=Homo sapiens GN=HNRNPAB PE=4 SV=1;>tr|D6R9P3|D6R9P3_HUMAN Heterogeneous nuclear	5.97e-15	0.76164	1.20392	428130	564260	5	5	5	3	3	3	3	3	3
Protein PRRC2B	PRRC2B	>sp|Q5JSZ5|PRC2B_HUMAN Protein PRRC2B OS=Homo sapiens GN=PRRC2B PE=1 SV=2	1.89e-27	0.76147	0.788022	677320	15419000	2	2	2	1	2	1	2	1	2
Mitochondrial inner membrane protein OXA1L	OXA1L	>tr|J3KNA0|J3KNA0_HUMAN Mitochondrial inner membrane protein OXA1L OS=Homo sapiens GN=OXA1L PE=4 SV=1;>sp|Q15070|OXA1L_HUMAN Mitochondrial inner membrane protein OXA1L OS=Homo sapiens GN=OXA1L PE=1 SV=3;>tr|E7EVY0|E7EVY0_HUMAN Mitochondrial inner membrane	2.45e-05	0.76057	0.839208	437540	395050	16	15	10	11	13	10	13	6	8
Probable ATP-dependent RNA helicase DDX5	DDX5	>tr|J3KTA4|J3KTA4_HUMAN Probable ATP-dependent RNA helicase DDX5 OS=Homo sapiens GN=DDX5 PE=4 SV=1;>sp|P17844|DDX5_HUMAN Probable ATP-dependent RNA helicase DDX5 OS=Homo sapiens GN=DDX5 PE=1 SV=1;>tr|B4DLW8|B4DLW8_HUMAN Probable ATP-dependent RNA helicase	5.14e-63	0.75877	1.12728	36176000	20920000	4	4	4	4	2	4	2	4	2
Cytosolic carboxypeptidase 1	AGTPBP1	>sp|Q9UPW5|CBPC1_HUMAN Cytosolic carboxypeptidase 1 OS=Homo sapiens GN=AGTPBP1 PE=1 SV=3;>tr|Q5VZW3|Q5VZW3_HUMAN ATP/GTP binding protein 1 OS=Homo sapiens GN=AGTPBP1 PE=2 SV=1	3.95e-12	0.75537	0.983284	1194800	388410	1	1	1	1	1	1	1	1	1
Sorting nexin-33	SNX33	>sp|Q8WV41|SNX33_HUMAN Sorting nexin-33 OS=Homo sapiens GN=SNX33 PE=1 SV=1;>tr|H3BPR3|H3BPR3_HUMAN Sorting nexin-33 (Fragment) OS=Homo sapiens GN=SNX33 PE=4 SV=1	0.0018488	0.75396	1.2878	789810	533040	3	3	3	3	1	3	1	3	1
60S ribosomal protein L10;60S ribosomal protein L10-like	RPL10;RPL10L	>sp|P27635|RL10_HUMAN 60S ribosomal protein L10 OS=Homo sapiens GN=RPL10 PE=1 SV=4;>tr|F8W7C6|F8W7C6_HUMAN 60S ribosomal protein L10 OS=Homo sapiens GN=RPL10 PE=4 SV=1;>sp|Q96L21|RL10L_HUMAN 60S ribosomal protein L10-like OS=Homo sapiens GN=RPL10L PE=1 SV=	2.48e-17	0.75196	1.08223	3078700	151690	7	7	7	5	5	5	5	5	5
Golgi apparatus protein 1	GLG1	>sp|Q92896|GSLG1_HUMAN Golgi apparatus protein 1 OS=Homo sapiens GN=GLG1 PE=1 SV=2;>tr|H3BM42|H3BM42_HUMAN Golgi apparatus protein 1 OS=Homo sapiens GN=GLG1 PE=4 SV=1	2.76e-21	0.74854	0.842886	4266000	3382400	2	2	2	2	1	2	1	2	1
60S ribosomal protein L29	RPL29	>sp|P47914|RL29_HUMAN 60S ribosomal protein L29 OS=Homo sapiens GN=RPL29 PE=1 SV=2	1.02e-21	0.74793	1.34675	3385900	556460	3	3	3	2	3	2	3	2	3
28S ribosomal protein S27, mitochondrial	MRPS27	>tr|B4DRT2|B4DRT2_HUMAN 28S ribosomal protein S27, mitochondrial OS=Homo sapiens GN=MRPS27 PE=2 SV=1;>sp|Q92552|RT27_HUMAN 28S ribosomal protein S27, mitochondrial OS=Homo sapiens GN=MRPS27 PE=1 SV=3;>tr|G5EA06|G5EA06_HUMAN 28S ribosomal protein S27, mitoc	5.89e-07	0.74756	1.22713	1041900	1052700	12	12	12	12	8	12	8	12	8
Leucine-rich PPR motif-containing protein, mitochondrial	LRPPRC	>sp|P42704|LPPRC_HUMAN Leucine-rich PPR motif-containing protein, mitochondrial OS=Homo sapiens GN=LRPPRC PE=1 SV=3	7.52e-45	0.74723	0.937031	9711000	2668400	2	2	2	2	2	2	2	2	2
Sideroflexin-4	SFXN4	>sp|Q6P4A7|SFXN4_HUMAN Sideroflexin-4 OS=Homo sapiens GN=SFXN4 PE=1 SV=1;>tr|E9PGB5|E9PGB5_HUMAN Sideroflexin-4 OS=Homo sapiens GN=SFXN4 PE=4 SV=1	8.31e-13	0.74713	0.694975	1092400	730250	5	5	4	4	5	4	5	3	4
Nuclease-sensitive element-binding protein 1	YBX1	>tr|H0Y449|H0Y449_HUMAN Nuclease-sensitive element-binding protein 1 (Fragment) OS=Homo sapiens GN=YBX1 PE=4 SV=1;>sp|P67809|YBOX1_HUMAN Nuclease-sensitive element-binding protein 1 OS=Homo sapiens GN=YBX1 PE=1 SV=3;>tr|C9J5V9|C9J5V9_HUMAN Nuclease-sensiti	8.98e-102	0.74671	1.31142	2809200	1632000	5	5	5	4	4	4	4	4	4
tRNA (cytosine(34)-C(5))-methyltransferase	NSUN2	>sp|Q08J23|NSUN2_HUMAN tRNA (cytosine(34)-C(5))-methyltransferase OS=Homo sapiens GN=NSUN2 PE=1 SV=2;>tr|G3V1R4|G3V1R4_HUMAN NOL1/NOP2/Sun domain family, member 2, isoform CRA_b OS=Homo sapiens GN=NSUN2 PE=4 SV=1	3.53e-13	0.74587	1.11729	2654400	2251700	4	4	4	2	3	2	3	2	3
La-related protein 4	LARP4	>sp|Q71RC2|LARP4_HUMAN La-related protein 4 OS=Homo sapiens GN=LARP4 PE=1 SV=3;>tr|G3XAA8|G3XAA8_HUMAN La ribonucleoprotein domain family, member 4, isoform CRA_j OS=Homo sapiens GN=LARP4 PE=4 SV=1;>tr|G5E976|G5E976_HUMAN La ribonucleoprotein domain family	7.74e-09	0.74316	0.852515	1532100	2753700	7	7	7	7	4	7	4	7	4
E3 ubiquitin-protein ligase RNF31	RNF31	>sp|Q96EP0|RNF31_HUMAN E3 ubiquitin-protein ligase RNF31 OS=Homo sapiens GN=RNF31 PE=1 SV=1;>tr|H0YKX0|H0YKX0_HUMAN E3 ubiquitin-protein ligase RNF31 (Fragment) OS=Homo sapiens GN=RNF31 PE=4 SV=1	3.37e-21	0.74309	0.857412	3236200	1861200	5	5	4	4	4	4	4	3	4
Heterogeneous nuclear ribonucleoprotein L	HNRNPL	>sp|P14866|HNRPL_HUMAN Heterogeneous nuclear ribonucleoprotein L OS=Homo sapiens GN=HNRNPL PE=1 SV=2	1.4e-11	0.74288	1.41281	4013200	1341700	5	5	5	2	5	2	5	2	5
Catenin beta-1	CTNNB1	>sp|P35222|CTNB1_HUMAN Catenin beta-1 OS=Homo sapiens GN=CTNNB1 PE=1 SV=1;>tr|B4DGU4|B4DGU4_HUMAN Catenin beta-1 OS=Homo sapiens GN=CTNNB1 PE=2 SV=1	6.15e-20	0.74279	0.808931	627760	2398500	3	3	3	2	3	2	3	2	3
Voltage-dependent anion-selective channel protein 2	VDAC2	>sp|P45880|VDAC2_HUMAN Voltage-dependent anion-selective channel protein 2 OS=Homo sapiens GN=VDAC2 PE=1 SV=2;>tr|B4DKM5|B4DKM5_HUMAN Voltage-dependent anion-selective channel protein 2 OS=Homo sapiens GN=VDAC2 PE=2 SV=1;>tr|Q5JSD1|Q5JSD1_HUMAN Voltage-dep	1.81e-08	0.74089	2.58011	791770	2029900	3	3	3	3	2	3	2	3	2
Chromosome-associated kinesin KIF4A;Chromosome-associated kinesin KIF4B	KIF4A;KIF4B	>sp|O95239|KIF4A_HUMAN Chromosome-associated kinesin KIF4A OS=Homo sapiens GN=KIF4A PE=1 SV=3;>sp|Q2VIQ3|KIF4B_HUMAN Chromosome-associated kinesin KIF4B OS=Homo sapiens GN=KIF4B PE=1 SV=2	1.25e-09	0.7393	0.765287	773770	351990	3	3	3	3	2	3	2	3	2
Inactive ubiquitin carboxyl-terminal hydrolase 54	USP54	>sp|Q70EL1|UBP54_HUMAN Inactive ubiquitin carboxyl-terminal hydrolase 54 OS=Homo sapiens GN=USP54 PE=1 SV=4;>tr|G8JLB5|G8JLB5_HUMAN Inactive ubiquitin carboxyl-terminal hydrolase 54 OS=Homo sapiens GN=USP54 PE=4 SV=1;>tr|H7C1E9|H7C1E9_HUMAN Inactive ubiqui	9.08e-10	0.738	0.690512	1108500	332590	6	6	6	6	2	6	2	6	2
DBIRD complex subunit KIAA1967	KIAA1967	>sp|Q8N163|K1967_HUMAN DBIRD complex subunit KIAA1967 OS=Homo sapiens GN=KIAA1967 PE=1 SV=2;>tr|H0YB24|H0YB24_HUMAN DBIRD complex subunit KIAA1967 (Fragment) OS=Homo sapiens GN=KIAA1967 PE=4 SV=1;>tr|G3V119|G3V119_HUMAN DBIRD complex subunit KIAA1967 OS=Ho	4.13e-15	0.73673	1.14184	3627100	1103500	2	2	2	1	2	1	2	1	2
ATP synthase subunit gamma, mitochondrial;ATP synthase gamma chain	ATP5C1	>sp|P36542|ATPG_HUMAN ATP synthase subunit gamma, mitochondrial OS=Homo sapiens GN=ATP5C1 PE=1 SV=1;>tr|B4DL14|B4DL14_HUMAN ATP synthase gamma chain OS=Homo sapiens GN=ATP5C1 PE=2 SV=1	3.64e-06	0.73604	0.696282	4459100	3563200	3	3	3	2	3	2	3	2	3
Ribosome biogenesis protein BMS1 homolog	BMS1	>sp|Q14692|BMS1_HUMAN Ribosome biogenesis protein BMS1 homolog OS=Homo sapiens GN=BMS1 PE=1 SV=1	6.56e-07	0.73543	1.65098	610540	325110	1	1	1	1	1	1	1	1	1
Proteasomal ubiquitin receptor ADRM1	ADRM1	>sp|Q16186|ADRM1_HUMAN Proteasomal ubiquitin receptor ADRM1 OS=Homo sapiens GN=ADRM1 PE=1 SV=2	1.32e-18	0.73532	0.998203	380520	236160	3	3	3	3	3	3	3	3	3
60S ribosomal protein L27a	RPL27A	>sp|P46776|RL27A_HUMAN 60S ribosomal protein L27a OS=Homo sapiens GN=RPL27A PE=1 SV=2;>tr|E9PJD9|E9PJD9_HUMAN 60S ribosomal protein L27a OS=Homo sapiens GN=RPL27A PE=3 SV=1;>tr|E9PLX7|E9PLX7_HUMAN 60S ribosomal protein L27a OS=Homo sapiens GN=RPL27A PE=3 S	1.16e-13	0.73455	1.02609	2050000	671170	11	11	11	10	6	10	6	10	6
Transcription elongation factor SPT5	SUPT5H	>sp|O00267|SPT5H_HUMAN Transcription elongation factor SPT5 OS=Homo sapiens GN=SUPT5H PE=1 SV=1	2.04e-42	0.73409	0.809454	12499000	4622700	6	6	6	5	2	5	2	5	2
Centrosomal protein of 170 kDa	CEP170	>sp|Q5SW79|CE170_HUMAN Centrosomal protein of 170 kDa OS=Homo sapiens GN=CEP170 PE=1 SV=1;>tr|H0Y2V6|H0Y2V6_HUMAN Centrosomal protein of 170 kDa (Fragment) OS=Homo sapiens GN=CEP170 PE=4 SV=1	7.07e-14	0.73349	1.44076	1818000	527010	11	11	11	9	6	9	6	9	6
Cytoskeleton-associated protein 5	CKAP5	>sp|Q14008|CKAP5_HUMAN Cytoskeleton-associated protein 5 OS=Homo sapiens GN=CKAP5 PE=1 SV=3	2.1e-40	0.72968	1.01665	5002600	2995500	2	2	2	2	2	2	2	2	2
Eukaryotic translation initiation factor 2 subunit 2	EIF2S2	>sp|P20042|IF2B_HUMAN Eukaryotic translation initiation factor 2 subunit 2 OS=Homo sapiens GN=EIF2S2 PE=1 SV=2	4.34e-31	0.72958	0.953198	7803100	2060700	9	9	9	8	5	8	5	8	5
Rapamycin-insensitive companion of mTOR	RICTOR	>sp|Q6R327|RICTR_HUMAN Rapamycin-insensitive companion of mTOR OS=Homo sapiens GN=RICTOR PE=1 SV=1	2.92e-20	0.72874	0.806127	4889100	1580100	10	10	10	9	9	9	9	9	9
F-box only protein 31	FBXO31	>sp|Q5XUX0|FBX31_HUMAN F-box only protein 31 OS=Homo sapiens GN=FBXO31 PE=1 SV=2	1.08e-42	0.72756	0.788955	28310000	18405000	4	4	4	3	3	3	3	3	3
Nuclear pore complex protein Nup160	NUP160	>sp|Q12769|NU160_HUMAN Nuclear pore complex protein Nup160 OS=Homo sapiens GN=NUP160 PE=1 SV=3;>tr|G3V198|G3V198_HUMAN Nuclear pore complex protein Nup160 OS=Homo sapiens GN=NUP160 PE=4 SV=1;>tr|E9PR16|E9PR16_HUMAN Nuclear pore complex protein Nup160 OS=Ho	1.27e-09	0.72753	0.910167	1462900	914040	4	4	4	3	3	3	3	3	3
Small nuclear ribonucleoprotein Sm D2	SNRPD2	>sp|P62316|SMD2_HUMAN Small nuclear ribonucleoprotein Sm D2 OS=Homo sapiens GN=SNRPD2 PE=1 SV=1;>tr|J3KPM5|J3KPM5_HUMAN Small nuclear ribonucleoprotein D2 polypeptide 16.5kDa, isoform CRA_b OS=Homo sapiens GN=SNRPD2 PE=4 SV=1	4.6e-141	0.72514	0.929454	4398400	3571100	2	2	2	2	2	2	2	2	2
Serologically defined colon cancer antigen 3	SDCCAG3	>sp|Q96C92|SDCG3_HUMAN Serologically defined colon cancer antigen 3 OS=Homo sapiens GN=SDCCAG3 PE=1 SV=3;>tr|H7C331|H7C331_HUMAN Serologically defined colon cancer antigen 3 (Fragment) OS=Homo sapiens GN=SDCCAG3 PE=4 SV=1	3.97e-09	0.72297	0.686106	2042600	693710	7	7	7	2	7	2	7	2	7
Polymerase delta-interacting protein 2	POLDIP2	>sp|Q9Y2S7|PDIP2_HUMAN Polymerase delta-interacting protein 2 OS=Homo sapiens GN=POLDIP2 PE=1 SV=1	5.98e-29	0.72269	0.77688	1114800	7977700	4	4	4	4	3	4	3	4	3
Phosphatidylinositol 4-phosphate 3-kinase C2 domain-containing subunit alpha	PIK3C2A	>sp|O00443|P3C2A_HUMAN Phosphatidylinositol 4-phosphate 3-kinase C2 domain-containing subunit alpha OS=Homo sapiens GN=PIK3C2A PE=1 SV=2;>tr|B4E2G4|B4E2G4_HUMAN Phosphatidylinositol 4-phosphate 3-kinase C2 domain-containing subunit alpha OS=Homo sapiens GN	6.97e-20	0.71802	0.732279	1429900	470860	2	2	2	2	1	2	1	2	1
WD repeat-containing protein 75	WDR75	>sp|Q8IWA0|WDR75_HUMAN WD repeat-containing protein 75 OS=Homo sapiens GN=WDR75 PE=1 SV=1;>tr|F8WC81|F8WC81_HUMAN WD repeat-containing protein 75 OS=Homo sapiens GN=WDR75 PE=4 SV=1;>tr|F8WE20|F8WE20_HUMAN WD repeat-containing protein 75 OS=Homo sapiens GN=	3.28e-06	0.71502	0.998702	3552400	1778100	6	6	6	5	4	5	4	5	4
Protein PRRC2C	PRRC2C	>sp|Q9Y520|PRC2C_HUMAN Protein PRRC2C OS=Homo sapiens GN=PRRC2C PE=1 SV=4;>tr|E7EPN9|E7EPN9_HUMAN Protein PRRC2C OS=Homo sapiens GN=PRRC2C PE=4 SV=1;>tr|H7C5N8|H7C5N8_HUMAN Protein PRRC2C (Fragment) OS=Homo sapiens GN=PRRC2C PE=4 SV=1	4.08e-16	0.71362	1.00946	1165900	822170	18	18	1	18	17	18	17	1	1
	BIRC2	>tr|E9PMH5|E9PMH5_HUMAN Baculoviral IAP repeat-containing protein 2 OS=Homo sapiens GN=BIRC2 PE=4 SV=1	2.53e-164	0.7122	0.744491	234790000	118610000	11	11	11	6	9	6	9	6	9
Pre-mRNA-processing factor 6	PRPF6	>sp|O94906|PRP6_HUMAN Pre-mRNA-processing factor 6 OS=Homo sapiens GN=PRPF6 PE=1 SV=1	8.91e-64	0.71219	0.87321	4103600	3487000	14	14	14	12	8	12	8	12	8
General transcription factor II-I	GTF2I	>sp|P78347|GTF2I_HUMAN General transcription factor II-I OS=Homo sapiens GN=GTF2I PE=1 SV=2;>tr|Q86U51|Q86U51_HUMAN General transcription factor II, i OS=Homo sapiens GN=GTF2I PE=2 SV=1	5.43e-35	0.71075	0.851861	14605000	6267600	4	4	4	4	1	4	1	4	1
40S ribosomal protein S8	RPS8	>sp|P62241|RS8_HUMAN 40S ribosomal protein S8 OS=Homo sapiens GN=RPS8 PE=1 SV=2;>tr|Q5JR95|Q5JR95_HUMAN 40S ribosomal protein S8 OS=Homo sapiens GN=RPS8 PE=4 SV=1	1.27e-12	0.70947	0.871384	9602800	3184000	9	9	9	8	4	8	4	8	4
RNA-binding protein 6	RBM6	>sp|P78332|RBM6_HUMAN RNA-binding protein 6 OS=Homo sapiens GN=RBM6 PE=1 SV=5;>tr|E9PGM9|E9PGM9_HUMAN RNA-binding protein 6 OS=Homo sapiens GN=RBM6 PE=4 SV=1;>tr|F8WCA5|F8WCA5_HUMAN RNA-binding protein 6 OS=Homo sapiens GN=RBM6 PE=4 SV=1;>tr|B4E0G6|B4E0G6_	3.23e-26	0.70798	0.885112	5161900	1152400	2	2	2	2	2	2	2	2	2
Uncharacterized protein C20orf4	C20orf4	>tr|A2A2Q9|A2A2Q9_HUMAN Chromosome 20 open reading frame 4 OS=Homo sapiens GN=C20orf4 PE=4 SV=1;>sp|Q9Y312|AAR2_HUMAN Protein AAR2 homolog OS=Homo sapiens GN=AAR2 PE=1 SV=2	3.33e-10	0.70763	0.805542	1907800	956820	3	3	3	3	3	3	3	3	3
Protein NipSnap homolog 2	GBAS	>sp|O75323|NIPS2_HUMAN Protein NipSnap homolog 2 OS=Homo sapiens GN=GBAS PE=1 SV=1;>tr|C9IYJ3|C9IYJ3_HUMAN Glioblastoma amplified sequence, isoform CRA_a OS=Homo sapiens GN=GBAS PE=4 SV=1;>tr|H7C333|H7C333_HUMAN Protein NipSnap homolog 2 (Fragment) OS=Homo	8.98e-08	0.70568	0.860733	2295300	2603200	4	4	4	4	1	4	1	4	1
Casein kinase II subunit beta	CSNK2B	>tr|Q5SRQ6|Q5SRQ6_HUMAN Casein kinase 2 beta polypeptide OS=Homo sapiens GN=CSNK2B PE=4 SV=2;>sp|P67870|CSK2B_HUMAN Casein kinase II subunit beta OS=Homo sapiens GN=CSNK2B PE=1 SV=1;>tr|Q5SRQ3|Q5SRQ3_HUMAN Casein kinase 2 beta polypeptide OS=Homo sapiens G	7.74e-13	0.70185	0.843241	6648200	862750	14	14	14	13	10	13	10	13	10
CLIP-associating protein 1	CLASP1	>sp|Q7Z460|CLAP1_HUMAN CLIP-associating protein 1 OS=Homo sapiens GN=CLASP1 PE=1 SV=1;>tr|F8WA11|F8WA11_HUMAN CLIP-associating protein 1 OS=Homo sapiens GN=CLASP1 PE=4 SV=1;>tr|F5GWS0|F5GWS0_HUMAN CLIP-associating protein 1 OS=Homo sapiens GN=CLASP1 PE=4 S	2.87e-61	0.6997	0.814664	5068800	1962300	2	2	2	2	2	2	2	2	2
Ancient ubiquitous protein 1	AUP1	>sp|Q9Y679|AUP1_HUMAN Ancient ubiquitous protein 1 OS=Homo sapiens GN=AUP1 PE=1 SV=1	1.58e-07	0.69667	0.884486	1311200	1303800	7	7	7	7	4	7	4	7	4
CLIP-associating protein 2	CLASP2	>tr|E7EW49|E7EW49_HUMAN CLIP-associating protein 2 OS=Homo sapiens GN=CLASP2 PE=4 SV=1;>tr|E7ERI8|E7ERI8_HUMAN CLIP-associating protein 2 OS=Homo sapiens GN=CLASP2 PE=4 SV=1;>tr|F5H604|F5H604_HUMAN CLIP-associating protein 2 OS=Homo sapiens GN=CLASP2 PE=4	1.96e-83	0.69636	0.816193	3673700	1386700	11	11	11	10	6	10	6	10	6
DnaJ homolog subfamily A member 1	DNAJA1	>sp|P31689|DNJA1_HUMAN DnaJ homolog subfamily A member 1 OS=Homo sapiens GN=DNAJA1 PE=1 SV=2	4.49e-36	0.69523	0.849907	5975000	4955800	16	16	16	14	13	14	13	14	13
Kinectin	KTN1	>sp|Q86UP2|KTN1_HUMAN Kinectin OS=Homo sapiens GN=KTN1 PE=1 SV=1	8.63e-78	0.69269	0.739317	15457000	8329900	7	7	7	4	5	4	5	4	5
E3 ubiquitin-protein ligase TRIM32	TRIM32	>sp|Q13049|TRI32_HUMAN E3 ubiquitin-protein ligase TRIM32 OS=Homo sapiens GN=TRIM32 PE=1 SV=2	6.49e-27	0.69029	0.947957	968700	6325100	24	24	23	16	15	16	15	15	15
ATP-dependent RNA helicase DDX3X;ATP-dependent RNA helicase DDX3Y	DDX3X;DDX3Y	>sp|O00571|DDX3X_HUMAN ATP-dependent RNA helicase DDX3X OS=Homo sapiens GN=DDX3X PE=1 SV=3;>sp|O15523|DDX3Y_HUMAN ATP-dependent RNA helicase DDX3Y OS=Homo sapiens GN=DDX3Y PE=1 SV=2;>tr|B4DXX7|B4DXX7_HUMAN ATP-dependent RNA helicase DDX3Y OS=Homo sapiens G	3.4e-239	0.68914	1.05238	116890000	62732000	3	3	3	3	3	3	3	3	3
Ras GTPase-activating protein-binding protein 2	G3BP2	>sp|Q9UN86|G3BP2_HUMAN Ras GTPase-activating protein-binding protein 2 OS=Homo sapiens GN=G3BP2 PE=1 SV=2	4e-19	0.68872	2.94308	5434600	2840300	7	7	7	7	4	7	4	7	4
Eukaryotic translation initiation factor 2 subunit 3;Putative eukaryotic translation initiation factor 2 subunit 3-like protein	EIF2S3;EIF2S3L	>sp|P41091|IF2G_HUMAN Eukaryotic translation initiation factor 2 subunit 3 OS=Homo sapiens GN=EIF2S3 PE=1 SV=3;>sp|Q2VIR3|IF2GL_HUMAN Putative eukaryotic translation initiation factor 2 subunit 3-like protein OS=Homo sapiens GN=EIF2S3L PE=5 SV=2;>tr|F8W810	1.73e-27	0.68463	0.96918	9304600	992250	4	4	4	2	3	2	3	2	3
Protein NipSnap homolog 1	NIPSNAP1	>sp|Q9BPW8|NIPS1_HUMAN Protein NipSnap homolog 1 OS=Homo sapiens GN=NIPSNAP1 PE=1 SV=1;>tr|H7C2U6|H7C2U6_HUMAN Protein NipSnap homolog 1 (Fragment) OS=Homo sapiens GN=NIPSNAP1 PE=4 SV=1;>tr|F8WCR5|F8WCR5_HUMAN Protein NipSnap homolog 1 OS=Homo sapiens GN=N	3.71e-08	0.68197	0.890313	379250	338920	11	11	11	9	10	9	10	9	10
TNF receptor-associated factor 2	TRAF2	>sp|Q12933|TRAF2_HUMAN TNF receptor-associated factor 2 OS=Homo sapiens GN=TRAF2 PE=1 SV=2;>tr|B1AMX9|B1AMX9_HUMAN TNF receptor-associated factor 2 OS=Homo sapiens GN=TRAF2 PE=4 SV=1	2.79e-144	0.6789	0.804635	70844000	34066000	4	4	4	4	3	4	3	4	3
Transcription elongation factor SPT6	SUPT6H	>sp|Q7KZ85|SPT6H_HUMAN Transcription elongation factor SPT6 OS=Homo sapiens GN=SUPT6H PE=1 SV=2	1.7e-14	0.67874	0.790514	4094200	1532700	6	6	6	3	6	3	6	3	6
Serine/threonine-protein kinase TBK1	TBK1	>sp|Q9UHD2|TBK1_HUMAN Serine/threonine-protein kinase TBK1 OS=Homo sapiens GN=TBK1 PE=1 SV=1	7.89e-18	0.67787	0.877424	2551800	4581200	7	7	7	5	5	5	5	5	5
Carnitine O-palmitoyltransferase 1, liver isoform	CPT1A	>sp|P50416|CPT1A_HUMAN Carnitine O-palmitoyltransferase 1, liver isoform OS=Homo sapiens GN=CPT1A PE=1 SV=2	2.45e-48	0.67534	0.650618	3074300	2037800	9	9	9	6	7	6	7	6	7
Staphylococcal nuclease domain-containing protein 1	SND1	>sp|Q7KZF4|SND1_HUMAN Staphylococcal nuclease domain-containing protein 1 OS=Homo sapiens GN=SND1 PE=1 SV=1	3.4e-57	0.67273	0.869187	5922500	5520700	5	5	5	4	3	4	3	4	3
Protein PRRC2A	PRRC2A	>sp|P48634|PRC2A_HUMAN Protein PRRC2A OS=Homo sapiens GN=PRRC2A PE=1 SV=3;>tr|C9JD87|C9JD87_HUMAN Protein PRRC2A OS=Homo sapiens GN=PRRC2A PE=4 SV=1;>tr|C9JI26|C9JI26_HUMAN Protein PRRC2A OS=Homo sapiens GN=PRRC2A PE=4 SV=1;>tr|C9JI93|C9JI93_HUMAN Protein	8.62e-23	0.66894	1.08339	1294600	1946100	8	8	8	3	7	3	7	3	7
Kinesin-like protein KIF2A	KIF2A	>sp|O00139|KIF2A_HUMAN Kinesin-like protein KIF2A OS=Homo sapiens GN=KIF2A PE=1 SV=3;>tr|E9PB70|E9PB70_HUMAN Kinesin-like protein KIF2A OS=Homo sapiens GN=KIF2A PE=3 SV=1	7.1e-19	0.66674	0.872296	3434400	4389300	5	4	4	2	3	2	2	2	2
MAP/microtubule affinity-regulating kinase 3	MARK3	>tr|J3KNR0|J3KNR0_HUMAN MAP/microtubule affinity-regulating kinase 3 OS=Homo sapiens GN=MARK3 PE=4 SV=1;>sp|P27448|MARK3_HUMAN MAP/microtubule affinity-regulating kinase 3 OS=Homo sapiens GN=MARK3 PE=1 SV=4;>tr|H0YIY6|H0YIY6_HUMAN MAP/microtubule affinity-	2.34e-15	0.66584	0.705816	518090	805750	10	10	10	7	5	7	5	7	5
E3 ubiquitin-protein ligase HERC2	HERC2	>sp|O95714|HERC2_HUMAN E3 ubiquitin-protein ligase HERC2 OS=Homo sapiens GN=HERC2 PE=1 SV=2	1.57e-33	0.66476	0.901469	1721300	476610	6	6	5	2	4	2	4	2	3
Serine/threonine-protein kinase MARK2	MARK2	>sp|Q7KZI7|MARK2_HUMAN Serine/threonine-protein kinase MARK2 OS=Homo sapiens GN=MARK2 PE=1 SV=2;>tr|E9PC69|E9PC69_HUMAN Serine/threonine-protein kinase MARK2 OS=Homo sapiens GN=MARK2 PE=4 SV=2;>tr|E7ETY4|E7ETY4_HUMAN Serine/threonine-protein kinase MARK2 O	9.99e-19	0.6637	1.14565	1405300	1064700	2	2	2	2	2	2	2	2	2
DNA topoisomerase 2-alpha	TOP2A	>sp|P11388|TOP2A_HUMAN DNA topoisomerase 2-alpha OS=Homo sapiens GN=TOP2A PE=1 SV=3	0.00013984	0.66358	1.10285	1205400	814210	2	2	2	2	2	2	2	2	2
Heterogeneous nuclear ribonucleoprotein D0	HNRNPD	>sp|Q14103|HNRPD_HUMAN Heterogeneous nuclear ribonucleoprotein D0 OS=Homo sapiens GN=HNRNPD PE=1 SV=1;>tr|B4DTC3|B4DTC3_HUMAN Heterogeneous nuclear ribonucleoprotein D0 OS=Homo sapiens GN=HNRNPD PE=2 SV=1;>tr|H0Y8G5|H0Y8G5_HUMAN Heterogeneous nuclear ribon	4.38e-07	0.65962	1.29348	274610	140740	5	5	5	5	3	5	3	5	3
Eukaryotic initiation factor 4A-I;Eukaryotic initiation factor 4A-II	EIF4A1;EIF4A2	>sp|P60842|IF4A1_HUMAN Eukaryotic initiation factor 4A-I OS=Homo sapiens GN=EIF4A1 PE=1 SV=1;>tr|J3QLC4|J3QLC4_HUMAN Eukaryotic initiation factor 4A-I OS=Homo sapiens GN=EIF4A1 PE=4 SV=1;>tr|J3KT12|J3KT12_HUMAN Eukaryotic initiation factor 4A-I OS=Homo sap	4.45e-28	0.65874	1.18022	5117400	1970700	4	4	4	4	1	4	1	4	1
Mitochondrial 2-oxoglutarate/malate carrier protein	SLC25A11	>sp|Q02978|M2OM_HUMAN Mitochondrial 2-oxoglutarate/malate carrier protein OS=Homo sapiens GN=SLC25A11 PE=1 SV=3;>tr|I3L1P8|I3L1P8_HUMAN Mitochondrial 2-oxoglutarate/malate carrier protein (Fragment) OS=Homo sapiens GN=SLC25A11 PE=3 SV=1;>tr|F5GY65|F5GY65_H	2.38e-46	0.65843	1.43484	3282500	1256000	3	3	3	3	2	3	2	3	2
Protein LYRIC	MTDH	>sp|Q86UE4|LYRIC_HUMAN Protein LYRIC OS=Homo sapiens GN=MTDH PE=1 SV=2;>tr|E5RJU9|E5RJU9_HUMAN Protein LYRIC OS=Homo sapiens GN=MTDH PE=4 SV=1;>tr|H0YB56|H0YB56_HUMAN Protein LYRIC (Fragment) OS=Homo sapiens GN=MTDH PE=4 SV=1	3.85e-09	0.65351	0.794344	1774000	1274800	3	3	3	3	3	3	3	3	3
Fibronectin type III domain-containing protein 3B	FNDC3B	>sp|Q53EP0|FND3B_HUMAN Fibronectin type III domain-containing protein 3B OS=Homo sapiens GN=FNDC3B PE=1 SV=2	1.09e-09	0.65267	0.765697	1101000	462100	8	8	8	8	3	8	3	8	3
Eukaryotic translation initiation factor 5B	EIF5B	>sp|O60841|IF2P_HUMAN Eukaryotic translation initiation factor 5B OS=Homo sapiens GN=EIF5B PE=1 SV=4	2.2e-49	0.64723	1.0881	9005400	875440	4	4	4	4	1	4	1	4	1
RanBP-type and C3HC4-type zinc finger-containing protein 1	RBCK1	>sp|Q9BYM8|HOIL1_HUMAN RanBP-type and C3HC4-type zinc finger-containing protein 1 OS=Homo sapiens GN=RBCK1 PE=1 SV=2;>tr|A6PVK0|A6PVK0_HUMAN HCG2019817, isoform CRA_b OS=Homo sapiens GN=RBCK1 PE=4 SV=1;>tr|G3XAG9|G3XAG9_HUMAN HCG2019817, isoform CRA_d OS=H	4.48e-15	0.64549	0.806127	1302200	280960	3	3	3	2	2	2	2	2	2
Ras GTPase-activating protein nGAP	RASAL2	>tr|F8W755|F8W755_HUMAN Ras GTPase-activating protein nGAP OS=Homo sapiens GN=RASAL2 PE=4 SV=1;>tr|B1AKC7|B1AKC7_HUMAN RAS protein activator like 2 OS=Homo sapiens GN=RASAL2 PE=4 SV=1;>sp|Q9UJF2|NGAP_HUMAN Ras GTPase-activating protein nGAP OS=Homo sapiens	1.1e-06	0.64546	1.23788	648800	351440	5	5	5	5	4	5	4	5	4
Serine/arginine-rich splicing factor 1	SRSF1	>tr|J3KTL2|J3KTL2_HUMAN Serine/arginine-rich-splicing factor 1 OS=Homo sapiens GN=SRSF1 PE=4 SV=1;>sp|Q07955|SRSF1_HUMAN Serine/arginine-rich splicing factor 1 OS=Homo sapiens GN=SRSF1 PE=1 SV=2;>tr|J3KSR8|J3KSR8_HUMAN Serine/arginine-rich-splicing factor	1.65e-15	0.64217	1.01679	1979100	1460700	4	4	4	4	4	4	4	4	4
Polyubiquitin-C;Ubiquitin;Polyubiquitin-B;Ubiquitin;Ubiquitin-40S ribosomal protein S27a;Ubiquitin;40S ribosomal protein S27a;Ubiquitin-60S ribosomal protein L40;Ubiquitin;60S ribosomal protein L40	UBC;UBB;RPS27A;UBA52	>sp|P0CG48|UBC_HUMAN Polyubiquitin-C OS=Homo sapiens GN=UBC PE=1 SV=3;>tr|F5H041|F5H041_HUMAN Ubiquitin OS=Homo sapiens GN=UBC PE=4 SV=1;>tr|F5H7K6|F5H7K6_HUMAN Ubiquitin OS=Homo sapiens GN=UBC PE=4 SV=1;>tr|Q96C32|Q96C32_HUMAN UBC protein OS=Homo sapiens	1.6e-96	0.6416	1.03038	302230000	205940000	3	3	3	3	3	3	3	3	3
E3 ubiquitin-protein ligase TRIM41	TRIM41	>sp|Q8WV44|TRI41_HUMAN E3 ubiquitin-protein ligase TRIM41 OS=Homo sapiens GN=TRIM41 PE=1 SV=3;>tr|H0Y9T3|H0Y9T3_HUMAN E3 ubiquitin-protein ligase TRIM41 (Fragment) OS=Homo sapiens GN=TRIM41 PE=4 SV=1;>tr|D6REK2|D6REK2_HUMAN E3 ubiquitin-protein ligase TRIM	1.38e-08	0.64152	0.767342	4077600	2282500	3	3	3	2	3	2	3	2	3
tRNA (guanine(26)-N(2))-dimethyltransferase	TRMT1	>sp|Q9NXH9|TRM1_HUMAN tRNA (guanine(26)-N(2))-dimethyltransferase OS=Homo sapiens GN=TRMT1 PE=1 SV=1	1.15e-10	0.6277	0.83675	780470	745120	4	4	4	2	3	2	3	2	3
Ubiquitin carboxyl-terminal hydrolase CYLD	CYLD	>tr|F5H2R7|F5H2R7_HUMAN Ubiquitin carboxyl-terminal hydrolase CYLD OS=Homo sapiens GN=CYLD PE=4 SV=1;>sp|Q9NQC7|CYLD_HUMAN Ubiquitin carboxyl-terminal hydrolase CYLD OS=Homo sapiens GN=CYLD PE=1 SV=1;>tr|J3KRR7|J3KRR7_HUMAN Ubiquitin carboxyl-terminal hydr	5.77e-16	0.62431	0.838997	1493600	3805800	6	6	6	5	3	5	3	5	3
Kelch-like protein 13;Kelch-like protein 9	KLHL13;KLHL9;DKFZp686L0695	>sp|Q9P2N7|KLH13_HUMAN Kelch-like protein 13 OS=Homo sapiens GN=KLHL13 PE=1 SV=3;>sp|Q9P2J3|KLHL9_HUMAN Kelch-like protein 9 OS=Homo sapiens GN=KLHL9 PE=1 SV=2;>tr|Q7Z350|Q7Z350_HUMAN Kelch-like protein 9 OS=Homo sapiens GN=DKFZp686L0695 PE=2 SV=1	7.92e-17	0.62201	0.635082	2128900	985370	13	13	13	7	9	7	9	7	9
Hexokinase-2	HK2	>sp|P52789|HXK2_HUMAN Hexokinase-2 OS=Homo sapiens GN=HK2 PE=1 SV=2;>tr|E9PB90|E9PB90_HUMAN Hexokinase-2 OS=Homo sapiens GN=HK2 PE=3 SV=1	7.21e-62	0.60954	0.783147	5824500	7934900	7	7	7	5	5	5	5	5	5
Coronin-1C	CORO1C	>tr|A7MAP1|A7MAP1_HUMAN Coronin-1C OS=Homo sapiens GN=CORO1C PE=2 SV=1;>tr|A7MAP0|A7MAP0_HUMAN Coronin-1C OS=Homo sapiens GN=CORO1C PE=2 SV=1;>sp|Q9ULV4|COR1C_HUMAN Coronin-1C OS=Homo sapiens GN=CORO1C PE=1 SV=1;>tr|B4E3S0|B4E3S0_HUMAN Coronin-1C OS=Homo s	1.62e-33	0.59869	0.99295	11726000	7556500	2	2	2	2	1	2	1	2	1
60S ribosomal protein L35a	RPL35A	>sp|P18077|RL35A_HUMAN 60S ribosomal protein L35a OS=Homo sapiens GN=RPL35A PE=1 SV=2;>tr|C9K025|C9K025_HUMAN 60S ribosomal protein L35a (Fragment) OS=Homo sapiens GN=RPL35A PE=4 SV=1;>tr|F8WB72|F8WB72_HUMAN 60S ribosomal protein L35a OS=Homo sapiens GN=RP	1.7e-06	0.59789	1.01657	6391200	915890	7	7	7	5	5	5	5	5	5
RNA polymerase II-associated factor 1 homolog	PAF1	>sp|Q8N7H5|PAF1_HUMAN RNA polymerase II-associated factor 1 homolog OS=Homo sapiens GN=PAF1 PE=1 SV=2;>tr|F8W9Q2|F8W9Q2_HUMAN RNA polymerase II-associated factor 1 homolog OS=Homo sapiens GN=PAF1 PE=4 SV=1	3.46e-47	0.58716	0.890631	3828500	1297400	2	2	2	1	2	1	2	1	2
Calponin-2	CNN2	>tr|B4DUT8|B4DUT8_HUMAN Calponin-2 OS=Homo sapiens GN=CNN2 PE=2 SV=1;>sp|Q99439|CNN2_HUMAN Calponin-2 OS=Homo sapiens GN=CNN2 PE=1 SV=4;>tr|B4DDF4|B4DDF4_HUMAN Calponin-2 OS=Homo sapiens GN=CNN2 PE=2 SV=1;>tr|H3BTZ5|H3BTZ5_HUMAN Calponin-2 (Fragment) OS=Ho	9.61e-10	0.58476	0.711389	181510	208210	5	5	5	3	3	3	3	3	3
Eukaryotic translation initiation factor 4 gamma 2	EIF4G2	>sp|P78344|IF4G2_HUMAN Eukaryotic translation initiation factor 4 gamma 2 OS=Homo sapiens GN=EIF4G2 PE=1 SV=1;>tr|D3DQV9|D3DQV9_HUMAN Eukaryotic translation initiation factor 4 gamma 2 (Fragment) OS=Homo sapiens GN=EIF4G2 PE=4 SV=1;>tr|H0Y3P2|H0Y3P2_HUMAN	3.01e-16	0.58105	0.961076	781920	1145400	3	3	3	2	3	2	3	2	3
Coatomer subunit beta	COPB1	>sp|P53618|COPB_HUMAN Coatomer subunit beta OS=Homo sapiens GN=COPB1 PE=1 SV=3	8.75e-08	0.57653	0.523972	577220	1712000	2	2	2	2	2	2	2	2	2
Guanine nucleotide-binding protein subunit beta-4;Guanine nucleotide-binding protein G(I)/G(S)/G(T) subunit beta-3;Guanine nucleotide-binding protein G(I)/G(S)/G(T) subunit beta-1;Guanine nucleotide-binding protein G(I)/G(S)/G(T) subunit beta-2	GNB4;GNB3;GNB1;GNB2	>sp|Q9HAV0|GBB4_HUMAN Guanine nucleotide-binding protein subunit beta-4 OS=Homo sapiens GN=GNB4 PE=1 SV=3;>sp|P16520|GBB3_HUMAN Guanine nucleotide-binding protein G(I)/G(S)/G(T) subunit beta-3 OS=Homo sapiens GN=GNB3 PE=1 SV=1;>sp|P62873|GBB1_HUMAN Guanine	1.54e-07	0.57625	1.40891	2066100	3092200	10	1	1	6	10	1	1	1	1
Heat shock 70 kDa protein 6;Putative heat shock 70 kDa protein 7	HSPA6;HSPA7;HSPA1A	>sp|P17066|HSP76_HUMAN Heat shock 70 kDa protein 6 OS=Homo sapiens GN=HSPA6 PE=1 SV=2;>sp|P48741|HSP77_HUMAN Putative heat shock 70 kDa protein 7 OS=Homo sapiens GN=HSPA7 PE=5 SV=2;>tr|E7EP11|E7EP11_HUMAN Heat shock 70 kDa protein 1A/1B OS=Homo sapiens GN=	1.28e-240	0.57384	1.1213	4507200	224230000	13	13	13	10	7	10	7	10	7
Coiled-coil domain-containing protein 165	CCDC165	>sp|Q9Y4B5|SOGA2_HUMAN Protein SOGA2 OS=Homo sapiens GN=SOGA2 PE=1 SV=5	1.29e-41	0.56731	0.806062	2060200	1433200	7	7	7	6	4	6	4	6	4
Breakpoint cluster region protein	BCR	>sp|P11274|BCR_HUMAN Breakpoint cluster region protein OS=Homo sapiens GN=BCR PE=1 SV=2	1.13e-21	0.56672	0.852588	2702200	1376100	3	3	3	3	2	3	2	3	2
Histone H2B;Histone H2B type 1-K;Histone H2B type F-S;Histone H2B type 1-D;Histone H2B type 1-C/E/F/G/I;Histone H2B type 2-F;Histone H2B type 1-H;Histone H2B type 1-N;Histone H2B type 1-M;Histone H2B type 1-L;Histone H2B type 1-A;Histone H2B type 1-J;Histone H2B type 1-O;Histone H2B type 1-B;Histone H2B type 2-E;Histone H2B type 3-B	HIST2H2BF;HIST1H2BK;H2BFS;HIST1H2BD;HIST1H2BC;HIST1H2BH;HIST1H2BN;HIST1H2BM;HIST1H2BL;HIST1H2BA;HIST1H2BJ;HIST1H2BO;HIST1H2BB;HIST2H2BE;HIST3H2BB	>tr|B4DR52|B4DR52_HUMAN Histone H2B OS=Homo sapiens GN=HIST2H2BF PE=2 SV=1;>sp|O60814|H2B1K_HUMAN Histone H2B type 1-K OS=Homo sapiens GN=HIST1H2BK PE=1 SV=3;>sp|P57053|H2BFS_HUMAN Histone H2B type F-S OS=Homo sapiens GN=H2BFS PE=1 SV=2;>sp|P58876|H2B1D_HU	2.65e-08	0.566	1.17583	9190100	2530900	20	20	20	17	14	17	14	17	14
Activating signal cointegrator 1 complex subunit 3	ASCC3	>sp|Q8N3C0|ASCC3_HUMAN Activating signal cointegrator 1 complex subunit 3 OS=Homo sapiens GN=ASCC3 PE=1 SV=3	1.4e-63	0.56161	0.808865	16341000	8157700	4	4	4	3	3	3	3	3	3
ATP-binding cassette sub-family F member 1	ABCF1	>sp|Q8NE71|ABCF1_HUMAN ATP-binding cassette sub-family F member 1 OS=Homo sapiens GN=ABCF1 PE=1 SV=2;>tr|H0YGW7|H0YGW7_HUMAN ATP-binding cassette sub-family F member 1 (Fragment) OS=Homo sapiens GN=ABCF1 PE=3 SV=1;>tr|E9PC67|E9PC67_HUMAN ATP-binding casset	1.97e-55	0.55899	1.17145	1292600	1189800	35	35	35	29	29	29	29	29	29
Desmoplakin	DSP	>sp|P15924|DESP_HUMAN Desmoplakin OS=Homo sapiens GN=DSP PE=1 SV=3	4.28e-88	0.55858	1.83338	26045000	26985000	8	8	8	8	6	8	6	8	6
Parafibromin	CDC73	>sp|Q6P1J9|CDC73_HUMAN Parafibromin OS=Homo sapiens GN=CDC73 PE=1 SV=1	1.01e-46	0.55291	0.942241	11299000	4960000	9	9	9	7	6	7	6	7	6
Chromodomain-helicase-DNA-binding protein 1	CHD1	>sp|O14646|CHD1_HUMAN Chromodomain-helicase-DNA-binding protein 1 OS=Homo sapiens GN=CHD1 PE=1 SV=2	2.15e-88	0.54544	1.02999	11004000	4848500	5	5	5	3	2	3	2	3	2
Protocadherin Fat 1;Protocadherin Fat 1, nuclear form	FAT1	>sp|Q14517|FAT1_HUMAN Protocadherin Fat 1 OS=Homo sapiens GN=FAT1 PE=1 SV=2	3.83e-13	0.52785	0.657246	391120	189150	2	2	2	2	1	2	1	2	1
Histone H1.5	HIST1H1B	>sp|P16401|H15_HUMAN Histone H1.5 OS=Homo sapiens GN=HIST1H1B PE=1 SV=3	3.56e-09	0.52619	1.52996	821940	557190	2	2	2	2	2	2	2	2	2
Guanine nucleotide-binding protein G(k) subunit alpha;Guanine nucleotide-binding protein G(s) subunit alpha isoforms XLas;Guanine nucleotide-binding protein G(s) subunit alpha isoforms short;Guanine nucleotide-binding protein G(olf) subunit alpha;Guanine nucleotide-binding protein G(i) subunit alpha-2;Guanine nucleotide-binding protein G(t) subunit alpha-3;Guanine nucleotide-binding protein G(o) …	GNAI3;GNAS;GNAL;GNAI2;GNAT3;GNAO1;GNAT2;GNAI1;GNAT1	>sp|P08754|GNAI3_HUMAN Guanine nucleotide-binding protein G(k) subunit alpha OS=Homo sapiens GN=GNAI3 PE=1 SV=3;>sp|Q5JWF2|GNAS1_HUMAN Guanine nucleotide-binding protein G(s) subunit alpha isoforms XLas OS=Homo sapiens GN=GNAS PE=1 SV=2;>tr|A6NI00|A6NI00_H	0.00016922	0.52605	1.66176	230090	363090	5	5	5	5	3	5	3	5	3
Triple functional domain protein	TRIO	>sp|O75962|TRIO_HUMAN Triple functional domain protein OS=Homo sapiens GN=TRIO PE=1 SV=2;>tr|E7EWP2|E7EWP2_HUMAN Triple functional domain protein OS=Homo sapiens GN=TRIO PE=4 SV=2;>tr|E7EPJ7|E7EPJ7_HUMAN Triple functional domain protein OS=Homo sapiens GN=	6.67e-11	0.52229	0.607275	1640400	733550	2	2	2	2	2	2	2	2	2
Testisin	PRSS21	>sp|Q9Y6M0|TEST_HUMAN Testisin OS=Homo sapiens GN=PRSS21 PE=2 SV=1;>tr|I3L0U2|I3L0U2_HUMAN Testisin (Fragment) OS=Homo sapiens GN=PRSS21 PE=3 SV=1;>tr|I3L3C7|I3L3C7_HUMAN Testisin (Fragment) OS=Homo sapiens GN=PRSS21 PE=3 SV=1	0.00010903	0.51462	0.520915	912290	680770	7	7	7	7	3	7	3	7	3
Histone H4	HIST1H4A	>sp|P62805|H4_HUMAN Histone H4 OS=Homo sapiens GN=HIST1H4A PE=1 SV=2	1.79e-86	0.51016	1.32631	7577200	5322500	3	3	3	2	3	2	3	2	3
Cyclin-dependent kinase 7	CDK7	>sp|P50613|CDK7_HUMAN Cyclin-dependent kinase 7 OS=Homo sapiens GN=CDK7 PE=1 SV=1;>tr|D6RAD4|D6RAD4_HUMAN Cyclin-dependent kinase 7 OS=Homo sapiens GN=CDK7 PE=4 SV=1;>tr|D6R9G1|D6R9G1_HUMAN Cyclin-dependent kinase 7 OS=Homo sapiens GN=CDK7 PE=4 SV=1	1.73e-07	0.50879	0.796559	248380	1114000	4	4	4	4	4	4	4	4	4
Activating signal cointegrator 1 complex subunit 1	ASCC1	>tr|F5H874|F5H874_HUMAN Activating signal cointegrator 1 complex subunit 1 OS=Homo sapiens GN=ASCC1 PE=4 SV=1;>sp|Q8N9N2|ASCC1_HUMAN Activating signal cointegrator 1 complex subunit 1 OS=Homo sapiens GN=ASCC1 PE=1 SV=1;>tr|H0YCB3|H0YCB3_HUMAN Activating si	7.44e-12	0.50492	0.847242	3837600	4857900	14	14	14	9	9	9	9	9	9
Probable E3 ubiquitin-protein ligase MYCBP2	MYCBP2	>tr|J3KPZ3|J3KPZ3_HUMAN Probable E3 ubiquitin-protein ligase MYCBP2 OS=Homo sapiens GN=MYCBP2 PE=4 SV=1;>sp|O75592|MYCB2_HUMAN Probable E3 ubiquitin-protein ligase MYCBP2 OS=Homo sapiens GN=MYCBP2 PE=1 SV=3	1.48e-36	0.50444	0.697837	1950600	1125900	8	8	8	6	3	6	3	6	3
RNA polymerase-associated protein CTR9 homolog	CTR9	>sp|Q6PD62|CTR9_HUMAN RNA polymerase-associated protein CTR9 homolog OS=Homo sapiens GN=CTR9 PE=1 SV=1	3.27e-16	0.50037	0.87804	6353200	600810	6	6	6	3	3	3	3	3	3
Nucleolar transcription factor 1	UBTF	>sp|P17480|UBF1_HUMAN Nucleolar transcription factor 1 OS=Homo sapiens GN=UBTF PE=1 SV=1;>tr|E9PKP7|E9PKP7_HUMAN Nucleolar transcription factor 1 OS=Homo sapiens GN=UBTF PE=4 SV=1	4.02e-13	0.49734	1.01754	555160	1138200	3	3	3	3	3	3	3	3	3
Nuclear pore complex protein Nup205	NUP205	>sp|Q92621|NU205_HUMAN Nuclear pore complex protein Nup205 OS=Homo sapiens GN=NUP205 PE=1 SV=3	1.89e-18	0.49449	0.629564	1110600	942280	6	6	6	4	3	4	3	4	3
E3 ubiquitin-protein ligase RNF216	RNF216	>sp|Q9NWF9|RN216_HUMAN E3 ubiquitin-protein ligase RNF216 OS=Homo sapiens GN=RNF216 PE=1 SV=3;>tr|F8W6D1|F8W6D1_HUMAN E3 ubiquitin-protein ligase RNF216 OS=Homo sapiens GN=RNF216 PE=4 SV=1	8.16e-29	0.49033	0.579677	3172700	1654500	5	5	5	4	2	4	2	4	2
Sequestosome-1	SQSTM1	>sp|Q13501|SQSTM_HUMAN Sequestosome-1 OS=Homo sapiens GN=SQSTM1 PE=1 SV=1;>tr|E7EMC7|E7EMC7_HUMAN Sequestosome-1 OS=Homo sapiens GN=SQSTM1 PE=4 SV=1;>tr|E9PFW8|E9PFW8_HUMAN Sequestosome-1 (Fragment) OS=Homo sapiens GN=SQSTM1 PE=4 SV=1	2.39e-35	0.48856	0.895415	17855000	10473000	7	6	6	4	5	4	4	4	4
Lamin-B1	LMNB1	>sp|P20700|LMNB1_HUMAN Lamin-B1 OS=Homo sapiens GN=LMNB1 PE=1 SV=2;>tr|E9PBF6|E9PBF6_HUMAN Lamin-B1 OS=Homo sapiens GN=LMNB1 PE=3 SV=1	2.25e-36	0.48254	0.97012	2162100	2638800	8	8	8	7	3	7	3	7	3
Collagen alpha-1(XII) chain	COL12A1	>sp|Q99715|COCA1_HUMAN Collagen alpha-1(XII) chain OS=Homo sapiens GN=COL12A1 PE=1 SV=2;>tr|D6RGG3|D6RGG3_HUMAN Collagen alpha-1(XII) chain OS=Homo sapiens GN=COL12A1 PE=4 SV=1	7.91e-19	0.4708	0.677599	1306000	440810	11	11	11	4	9	4	9	4	9
Neuroblast differentiation-associated protein AHNAK	AHNAK	>sp|Q09666|AHNK_HUMAN Neuroblast differentiation-associated protein AHNAK OS=Homo sapiens GN=AHNAK PE=1 SV=2	7.64e-27	0.47058	2.23949	1934100	1406000	3	3	3	3	2	3	2	3	2
5-azacytidine-induced protein 2	AZI2	>sp|Q9H6S1|AZI2_HUMAN 5-azacytidine-induced protein 2 OS=Homo sapiens GN=AZI2 PE=1 SV=1;>tr|C9JB40|C9JB40_HUMAN 5-azacytidine-induced protein 2 OS=Homo sapiens GN=AZI2 PE=4 SV=1;>tr|H7BXU6|H7BXU6_HUMAN 5-azacytidine-induced protein 2 OS=Homo sapiens GN=AZI	6.13e-08	0.46332	0.822978	914550	363630	10	10	10	7	8	7	8	7	8
Mitochondrial inner membrane protein	IMMT	>sp|Q16891|IMMT_HUMAN Mitochondrial inner membrane protein OS=Homo sapiens GN=IMMT PE=1 SV=1;>tr|B9A067|B9A067_HUMAN Mitochondrial inner membrane protein OS=Homo sapiens GN=IMMT PE=4 SV=2;>tr|C9J406|C9J406_HUMAN Mitochondrial inner membrane protein OS=Homo	5.83e-87	0.4492	0.745768	8389700	5277300	4	4	4	3	3	3	3	3	3
Glyceraldehyde-3-phosphate dehydrogenase	GAPDH	>sp|P04406|G3P_HUMAN Glyceraldehyde-3-phosphate dehydrogenase OS=Homo sapiens GN=GAPDH PE=1 SV=3;>tr|E7EUT4|E7EUT4_HUMAN Glyceraldehyde-3-phosphate dehydrogenase OS=Homo sapiens GN=GAPDH PE=3 SV=1;>tr|E7EUT5|E7EUT5_HUMAN Glyceraldehyde-3-phosphate dehydrog	2.19e-12	0.44646	2.68464	1765200	2583400	1	1	1	1	1	1	1	1	1
Programmed cell death protein 6	PDCD6	>sp|O75340|PDCD6_HUMAN Programmed cell death protein 6 OS=Homo sapiens GN=PDCD6 PE=1 SV=1;>tr|Q2YDC2|Q2YDC2_HUMAN HCG1985580, isoform CRA_f OS=Homo sapiens GN=PDCD6 PE=2 SV=1;>tr|H0Y9N1|H0Y9N1_HUMAN Programmed cell death protein 6 (Fragment) OS=Homo sapien	0.0003267	0.41947	3.8373	3080900	381190	2	2	2	2	1	2	1	2	1
Trans-2,3-enoyl-CoA reductase	TECR	>tr|B3KSQ1|B3KSQ1_HUMAN Trans-2,3-enoyl-CoA reductase OS=Homo sapiens GN=TECR PE=2 SV=1;>sp|Q9NZ01|TECR_HUMAN Trans-2,3-enoyl-CoA reductase OS=Homo sapiens GN=TECR PE=1 SV=1	1.44e-08	0.40841	4.47407	2695500	1385000	6	6	6	4	4	4	4	4	4
Nuclear mitotic apparatus protein 1	NUMA1	>sp|Q14980|NUMA1_HUMAN Nuclear mitotic apparatus protein 1 OS=Homo sapiens GN=NUMA1 PE=1 SV=2	4.78e-19	0.39302	1.19804	883630	708560	3	3	1	3	2	3	2	1	1
		>ENSEMBL:ENSBTAP00000038253 (Bos taurus) 63 kDa protein	0	0.37906	2.72346	1335400	1598600	16	15	13	15	9	14	9	13	7
Histone H1.4;Histone H1.3	HIST1H1E;HIST1H1D	>sp|P10412|H14_HUMAN Histone H1.4 OS=Homo sapiens GN=HIST1H1E PE=1 SV=2;>sp|P16402|H13_HUMAN Histone H1.3 OS=Homo sapiens GN=HIST1H1D PE=1 SV=2	6.04e-18	0.34669	1.96692	5087700	1987900	50	50	47	36	32	36	32	33	31
Vimentin	VIM	>sp|P08670|VIME_HUMAN Vimentin OS=Homo sapiens GN=VIM PE=1 SV=4;>tr|B0YJC4|B0YJC4_HUMAN Vimentin OS=Homo sapiens GN=VIM PE=3 SV=1;>tr|B0YJC5|B0YJC5_HUMAN Vimentin OS=Homo sapiens GN=VIM PE=3 SV=1	2.71e-37	0.338	1.72111	15954000	5003100	3	1	1	3	2	1	1	1	1
Plectin	PLEC	>sp|Q15149|PLEC_HUMAN Plectin OS=Homo sapiens GN=PLEC PE=1 SV=3	6.37e-129	0.32947	1.76457	15258000	8029900	4	4	4	3	3	3	3	3	3
Histone H1.2	HIST1H1C	>sp|P16403|H12_HUMAN Histone H1.2 OS=Homo sapiens GN=HIST1H1C PE=1 SV=2	7.51e-14	0.31721	1.96417	1798800	584650	1	1	1	1	1	1	1	1	1
60S ribosomal protein L28	RPL28	>tr|H0YKD8|H0YKD8_HUMAN 60S ribosomal protein L28 OS=Homo sapiens GN=RPL28 PE=4 SV=1;>tr|E9PB24|E9PB24_HUMAN 60S ribosomal protein L28 OS=Homo sapiens GN=RPL28 PE=4 SV=1;>sp|P46779|RL28_HUMAN 60S ribosomal protein L28 OS=Homo sapiens GN=RPL28 PE=1 SV=3;>tr	5.49e-19	0.2912	1.07175	9910600	11465000	9	9	9	7	9	7	9	7	9
Bone marrow stromal antigen 2	BST2	>sp|Q10589|BST2_HUMAN Bone marrow stromal antigen 2 OS=Homo sapiens GN=BST2 PE=1 SV=1	0.0037036	0.28953	1.09218	1539600	1429400	2	2	2	2	2	2	2	2	2
Desmoglein-1	DSG1	>sp|Q02413|DSG1_HUMAN Desmoglein-1 OS=Homo sapiens GN=DSG1 PE=1 SV=2	1.71e-95	0.28407	3.13509	1469100	6541200	14	14	14	13	9	13	9	13	9
Fatty acid-binding protein, epidermal	FABP5	>sp|Q01469|FABP5_HUMAN Fatty acid-binding protein, epidermal OS=Homo sapiens GN=FABP5 PE=1 SV=3;>tr|I6L8B7|I6L8B7_HUMAN Fatty acid-binding protein, epidermal OS=Homo sapiens GN=FABP5 PE=4 SV=1	4.22e-17	0.27736	2.10217	2301900	2954800	13	8	0	8	13	4	8	0	0
Protein FAM83H	FAM83H	>sp|Q6ZRV2|FA83H_HUMAN Protein FAM83H OS=Homo sapiens GN=FAM83H PE=1 SV=3;>tr|J3KPS2|J3KPS2_HUMAN Protein FAM83H (Fragment) OS=Homo sapiens GN=FAM83H PE=4 SV=1	1.54e-81	0.25667	0.385996	13522000	3299500	3	3	3	2	2	2	2	2	2
	JUP	>tr|F5GWP8|F5GWP8_HUMAN Junction plakoglobin OS=Homo sapiens GN=JUP PE=3 SV=1	3.43e-125	0.23442	5.82852	1737600	6441800	5	5	5	2	4	2	4	2	4
WD repeat-containing protein 36	WDR36	>sp|Q8NI36|WDR36_HUMAN WD repeat-containing protein 36 OS=Homo sapiens GN=WDR36 PE=1 SV=1	1.85e-08	0.22129	1.4415	2144500	476930	3	3	3	3	3	3	3	3	3
Keratinocyte proline-rich protein	KPRP	>sp|Q5T749|KPRP_HUMAN Keratinocyte proline-rich protein OS=Homo sapiens GN=KPRP PE=1 SV=1	2.69e-11	0.12407	5.40745	259300	940910	3	3	3	3	2	3	2	3	2
Small proline-rich protein 2E;Small proline-rich protein 2G;Small proline-rich protein 2D;Small proline-rich protein 2B;Small proline-rich protein 2A;Small proline-rich protein 2F	SPRR2E;SPRR2G;SPRR2D;SPRR2B;SPRR2A;SPRR2F	>sp|P22531|SPR2E_HUMAN Small proline-rich protein 2E OS=Homo sapiens GN=SPRR2E PE=2 SV=2;>sp|Q9BYE4|SPR2G_HUMAN Small proline-rich protein 2G OS=Homo sapiens GN=SPRR2G PE=2 SV=1;>sp|P22532|SPR2D_HUMAN Small proline-rich protein 2D OS=Homo sapiens GN=SPRR2D	4.52e-33	0.11562	7.61673	1434400	1959600	2	2	2	2	2	2	2	2	2
PERQ amino acid-rich with GYF domain-containing protein 2	GIGYF2	>tr|I1E4Y6|I1E4Y6_HUMAN PERQ amino acid-rich with GYF domain-containing protein 2 OS=Homo sapiens GN=GIGYF2 PE=4 SV=1;>sp|Q6Y7W6|PERQ2_HUMAN PERQ amino acid-rich with GYF domain-containing protein 2 OS=Homo sapiens GN=GIGYF2 PE=1 SV=1;>tr|E9PBB0|E9PBB0_HUM	4.1e-08	0.061511	27.1651	3860300	2603800	2	2	2	2	2	2	2	2	2
Protein S100-A8	S100A8	>sp|P05109|S10A8_HUMAN Protein S100-A8 OS=Homo sapiens GN=S100A8 PE=1 SV=1	7.91e-24	0.05339	5.38619	730110	1308800
Dermcidin;Survival-promoting peptide;DCD-1	DCD	>sp|P81605|DCD_HUMAN Dermcidin OS=Homo sapiens GN=DCD PE=1 SV=2	6.44e-06	0.050084	8.90789	2513800	4741000
