# Supplementary material for: Structural basis for the recognition and degradation of host TRIM proteins by Salmonella effector SopA
Source: Nat Commun. 2017 Jan 13;8:14004. doi: 10.1038/ncomms14004 (PMC5241803; doi:10.1038/ncomms14004)
Supplement: Supplementary Data 2 — Proteins quantified from forward and reverse SILAC SopA interactome experiments in SopA-HA Salmonella-infected HCT116 cells. [file ncomms14004-s3.xlsx]

## Sheet: Legend
Supplementary Data 2: Proteins quantified from forward and reverse SILAC SopA interactome experiments in SopA-HA Salmonella strain infected HCT116 cells, as described in Figure 1
Protein names	Full protein decription
Gene names	Gene Symbol of corresponding protein
Fasta headers	Uniprot identifier, Gene Symbol and protein name in FASTA format
PEP	Posterior Error Probability of protein identification
Ratio H/L normalized For	SILAC ratio Heavy/Light of forward experiment
Ratio L/H normalized Rev	SILAC ratio Light/Heavy of reverse experiment
Intensity For	Sum of peptide intensities of forward experiment
Intensity Rev	Sum of peptide intensities of reverse experiment
Peptides	Number of identified peptides in forward and reverse experiment
Razor + unique peptides	Number of identified razor + unique peptides in forward and reverse experiment
Unique peptides	Number of identified unique peptides in forward and reverse experiment
Peptides For	Number of identified peptides in forward experiment
Peptides Rev	Number of identified peptides in reverse experiment
Razor + unique peptides For	Number of identified razor + unique peptides in forward experiment
Razor + unique peptides Rev	Number of identified razor + unique peptides in reverse experiment
Unique peptides For	Number of identified unique peptides in forward experiment
Unique peptides Rev	Number of identified unique peptides in reverse experiment

## Sheet: SopA-HA infection interactome
Protein names	Gene names	Fasta headers	PEP	Ratio H/L normalized For	Ratio L/H normalized Rev	Intensity For	Intensity Rev	Peptides	Razor + unique peptides	Unique peptides	Peptides For	Peptides Rev	Razor + unique peptides For	Razor + unique peptides Rev	Unique peptides For	Unique peptides Rev
	SopA	>tr|E1WGZ9|E1WGZ9_SALTS Secreted protein SopA OS=Salmonella typhimurium (strain SL1344) GN=sopA PE=4 SV=1	0	1.2834	23.1873	62512000000	30085000000	39	39	39	36	36	36	36	36	36
Tripartite motif-containing protein 65	TRIM65	>sp|Q6PJ69|TRI65_HUMAN Tripartite motif-containing protein 65 OS=Homo sapiens GN=TRIM65 PE=1 SV=3;>tr|H0YGS7|H0YGS7_HUMAN Tripartite motif-containing protein 65 (Fragment) OS=Homo sapiens GN=TRIM65 PE=4 SV=1;>tr|H0YG27|H0YG27_HUMAN Tripartite motif-contain	1.26e-127	13.885	6.81524	312530000	223940000	13	13	13	12	10	12	10	12	10
E3 ubiquitin-protein ligase TRIM56	TRIM56	>sp|Q9BRZ2|TRI56_HUMAN E3 ubiquitin-protein ligase TRIM56 OS=Homo sapiens GN=TRIM56 PE=1 SV=3	0	3.9994	3.90031	4320500000	3352500000	42	42	42	41	37	41	37	41	37
Epidermal growth factor receptor substrate 15-like 1	EPS15L1	>sp|Q9UBC2|EP15R_HUMAN Epidermal growth factor receptor substrate 15-like 1 OS=Homo sapiens GN=EPS15L1 PE=1 SV=1;>tr|A2RRF3|A2RRF3_HUMAN EPS15L1 protein OS=Homo sapiens GN=EPS15L1 PE=2 SV=1	1.13e-05	3.8585	1.17712	637590	561320	2	2	2	1	1	1	1	1	1
General transcription factor IIF subunit 2	GTF2F2	>sp|P13984|T2FB_HUMAN General transcription factor IIF subunit 2 OS=Homo sapiens GN=GTF2F2 PE=1 SV=2	1.8e-60	3.7903	1.74122	71962000	28772000	8	8	8	7	3	7	3	7	3
PDZ and LIM domain protein 7	PDLIM7	>sp|Q9NR12|PDLI7_HUMAN PDZ and LIM domain protein 7 OS=Homo sapiens GN=PDLIM7 PE=1 SV=1;>tr|D6RH06|D6RH06_HUMAN PDZ and LIM domain protein 7 (Fragment) OS=Homo sapiens GN=PDLIM7 PE=4 SV=1;>tr|H7BYK4|H7BYK4_HUMAN PDZ and LIM domain protein 7 (Fragment) OS=H	1.15e-06	3.612	1.22859	13155000	8030100	3	3	3	2	2	2	2	2	2
Cleavage stimulation factor subunit 1	CSTF1	>sp|Q05048|CSTF1_HUMAN Cleavage stimulation factor subunit 1 OS=Homo sapiens GN=CSTF1 PE=1 SV=1	6.17e-122	3.5644	4.32582	844560000	546280000	13	13	13	13	10	13	10	13	10
General transcription factor IIF subunit 1	GTF2F1	>sp|P35269|T2FA_HUMAN General transcription factor IIF subunit 1 OS=Homo sapiens GN=GTF2F1 PE=1 SV=2;>tr|E7EUG6|E7EUG6_HUMAN General transcription factor IIF subunit 1 OS=Homo sapiens GN=GTF2F1 PE=4 SV=1	1.12e-21	3.3142	2.26249	49957000	31432000	7	7	7	5	5	5	5	5	5
UV excision repair protein RAD23 homolog B	RAD23B	>sp|P54727|RD23B_HUMAN UV excision repair protein RAD23 homolog B OS=Homo sapiens GN=RAD23B PE=1 SV=1;>tr|Q5W0S5|Q5W0S5_HUMAN RAD23 homolog B (S. cerevisiae) (Fragment) OS=Homo sapiens GN=RAD23B PE=2 SV=1	4.66e-11	3.2792	2.18493	20522000	28224000	7	7	6	3	4	3	4	3	3
Microtubule-associated protein RP/EB family member 1	MAPRE1	>sp|Q15691|MARE1_HUMAN Microtubule-associated protein RP/EB family member 1 OS=Homo sapiens GN=MAPRE1 PE=1 SV=3	8.13e-64	2.9638	1.32263	69609000	72513000	7	7	7	7	5	7	5	7	5
Glucose-6-phosphate 1-dehydrogenase	G6PD	>sp|P11413|G6PD_HUMAN Glucose-6-phosphate 1-dehydrogenase OS=Homo sapiens GN=G6PD PE=1 SV=4;>tr|E7EUI8|E7EUI8_HUMAN Glucose-6-phosphate 1-dehydrogenase (Fragment) OS=Homo sapiens GN=G6PD PE=3 SV=1;>tr|E7EM57|E7EM57_HUMAN Glucose-6-phosphate 1-dehydrogenase	1.31e-12	2.8401	1.27395	6407300	9854700	4	4	4	2	4	2	4	2	4
26S proteasome non-ATPase regulatory subunit 2	PSMD2	>sp|Q13200|PSMD2_HUMAN 26S proteasome non-ATPase regulatory subunit 2 OS=Homo sapiens GN=PSMD2 PE=1 SV=3;>tr|E7EW34|E7EW34_HUMAN 26S proteasome non-ATPase regulatory subunit 2 OS=Homo sapiens GN=PSMD2 PE=4 SV=1;>tr|E9PCS3|E9PCS3_HUMAN 26S proteasome non-AT	6.14e-69	2.6244	1.35571	41492000	38701000	6	6	6	6	5	6	5	6	5
Heat shock protein 105 kDa	HSPH1	>sp|Q92598|HS105_HUMAN Heat shock protein 105 kDa OS=Homo sapiens GN=HSPH1 PE=1 SV=1;>tr|B4DYH1|B4DYH1_HUMAN Heat shock 105kDa/110kDa protein 1, isoform CRA_b OS=Homo sapiens GN=HSPH1 PE=2 SV=1;>tr|B4DY72|B4DY72_HUMAN Heat shock protein 105 kDa OS=Homo sap	2.9e-63	2.6188	2.24699	34357000	60192000	11	11	10	7	9	7	9	6	8
Protein S100-A4	S100A4	>sp|P26447|S10A4_HUMAN Protein S100-A4 OS=Homo sapiens GN=S100A4 PE=1 SV=1	9.98e-05	2.5995	1.94856	2053100	45767000	2	2	2	1	2	1	2	1	2
Forkhead box protein C2	FOXC2	>sp|Q99958|FOXC2_HUMAN Forkhead box protein C2 OS=Homo sapiens GN=FOXC2 PE=1 SV=1	8.7e-15	2.5766	1.15019	3187800	1026900	1	1	1	1	1	1	1	1	1
Translational activator GCN1	GCN1L1	>sp|Q92616|GCN1L_HUMAN Translational activator GCN1 OS=Homo sapiens GN=GCN1L1 PE=1 SV=6	1.13e-59	2.5389	1.37242	25433000	29391000	1	1	1	1	1	1	1	1	1
Septin-7	SEPT7	>sp|Q16181|SEPT7_HUMAN Septin-7 OS=Homo sapiens GN=SEPT7 PE=1 SV=2;>tr|E7EPK1|E7EPK1_HUMAN Septin-7 OS=Homo sapiens GN=SEPT7 PE=3 SV=1;>tr|E7ES33|E7ES33_HUMAN Septin-7 OS=Homo sapiens GN=SEPT7 PE=3 SV=2;>tr|G3V1Q4|G3V1Q4_HUMAN Septin 7, isoform CRA_a OS=Ho	2.44e-53	2.5194	1.36067	30276000	16521000	19	19	19	10	12	10	12	10	12
ATP-dependent RNA helicase DDX42	DDX42	>sp|Q86XP3|DDX42_HUMAN ATP-dependent RNA helicase DDX42 OS=Homo sapiens GN=DDX42 PE=1 SV=1	1.82e-08	2.4857	1.01529	5107800	3198000	7	7	7	7	2	7	2	7	2
Large proline-rich protein BAG6	BAG6;BAT3	>tr|G3V1Z5|G3V1Z5_HUMAN HLA-B associated transcript 3, isoform CRA_c OS=Homo sapiens GN=BAG6 PE=4 SV=1;>sp|P46379|BAG6_HUMAN Large proline-rich protein BAG6 OS=Homo sapiens GN=BAG6 PE=1 SV=2;>tr|B0UX83|B0UX83_HUMAN HLA-B associated transcript 3 OS=Homo sap	8.06e-05	2.4846	1.10956	2199400	2957800	4	4	4	3	1	3	1	3	1
Actin, cytoplasmic 2;Actin, cytoplasmic 2, N-terminally processed	ACTG1;ACTA1	>sp|P63261|ACTG_HUMAN Actin, cytoplasmic 2 OS=Homo sapiens GN=ACTG1 PE=1 SV=1;>tr|I3L3I4|I3L3I4_HUMAN Actin, cytoplasmic 2, N-terminally processed OS=Homo sapiens GN=ACTG1 PE=3 SV=1;>tr|I3L4N8|I3L4N8_HUMAN Actin, cytoplasmic 2, N-terminally processed (Frag	0	2.4818	0.796622	31958000	45437000	2	2	2	1	1	1	1	1	1
Importin-5	IPO5	>tr|H0Y8C6|H0Y8C6_HUMAN Importin-5 (Fragment) OS=Homo sapiens GN=IPO5 PE=4 SV=1;>sp|O00410|IPO5_HUMAN Importin-5 OS=Homo sapiens GN=IPO5 PE=1 SV=4;>tr|B4E0R6|B4E0R6_HUMAN Importin-5 OS=Homo sapiens GN=IPO5 PE=2 SV=1	7.19e-105	2.4735	2.25119	47143000	41453000	22	1	1	21	21	1	1	1	1
Long-chain-fatty-acid--CoA ligase 4	ACSL4	>sp|O60488|ACSL4_HUMAN Long-chain-fatty-acid--CoA ligase 4 OS=Homo sapiens GN=ACSL4 PE=1 SV=2	1.14e-14	2.4485	1.41943	6427300	9012100	15	15	15	14	11	14	11	14	11
Uridine-cytidine kinase 2	UCK2	>sp|Q9BZX2|UCK2_HUMAN Uridine-cytidine kinase 2 OS=Homo sapiens GN=UCK2 PE=1 SV=1;>tr|B4DGD3|B4DGD3_HUMAN Uridine-cytidine kinase 2 OS=Homo sapiens GN=UCK2 PE=2 SV=1	1.44e-34	2.4396	1.17411	24796000	28757000	3	3	1	3	3	3	3	1	1
T-complex protein 1 subunit theta	CCT8	>sp|P50990|TCPQ_HUMAN T-complex protein 1 subunit theta OS=Homo sapiens GN=CCT8 PE=1 SV=4;>tr|G5E9B2|G5E9B2_HUMAN Chaperonin containing TCP1, subunit 8 (Theta), isoform CRA_a OS=Homo sapiens GN=CCT8 PE=3 SV=1;>tr|B4DEM7|B4DEM7_HUMAN T-complex protein 1 sub	4.66e-192	2.4297	1.41006	696830000	598680000	5	5	5	4	5	4	5	4	5
26S protease regulatory subunit 6A	PSMC3	>sp|P17980|PRS6A_HUMAN 26S protease regulatory subunit 6A OS=Homo sapiens GN=PSMC3 PE=1 SV=3;>tr|E9PM69|E9PM69_HUMAN 26S protease regulatory subunit 6A OS=Homo sapiens GN=PSMC3 PE=3 SV=1;>tr|E9PKD5|E9PKD5_HUMAN 26S protease regulatory subunit 6A (Fragment)	9.53e-37	2.4241	1.39318	36466000	32420000	22	22	22	20	18	20	18	20	18
RNA 3-terminal phosphate cyclase	RTCD1	>sp|O00442|RTCA_HUMAN RNA 3-terminal phosphate cyclase OS=Homo sapiens GN=RTCA PE=1 SV=1	1.06e-31	2.4209	1.59553	9520100	40976000	8	8	7	7	6	7	6	6	5
T-complex protein 1 subunit eta	CCT7	>sp|Q99832|TCPH_HUMAN T-complex protein 1 subunit eta OS=Homo sapiens GN=CCT7 PE=1 SV=2;>tr|B8ZZC9|B8ZZC9_HUMAN T-complex protein 1 subunit eta OS=Homo sapiens GN=CCT7 PE=3 SV=1;>tr|F5GZK5|F5GZK5_HUMAN T-complex protein 1 subunit eta OS=Homo sapiens GN=CCT	1.3e-226	2.4146	1.39532	614550000	352900000	5	5	5	2	5	2	5	2	5
2,3-cyclic-nucleotide 3-phosphodiesterase	CNP	>sp|P09543|CN37_HUMAN 2,3-cyclic-nucleotide 3-phosphodiesterase OS=Homo sapiens GN=CNP PE=1 SV=2	4.28e-13	2.3947	1.1582	16949000	14909000	19	19	19	18	15	18	15	18	15
Inverted formin-2	INF2	>sp|Q27J81|INF2_HUMAN Inverted formin-2 OS=Homo sapiens GN=INF2 PE=1 SV=2	5.16e-09	2.3911	1.49898	4276400	7587900	5	5	5	4	3	4	3	4	3
Endoplasmic reticulum mannosyl-oligosaccharide 1,2-alpha-mannosidase	MAN1B1	>tr|H0YG20|H0YG20_HUMAN Endoplasmic reticulum mannosyl-oligosaccharide 1,2-alpha-mannosidase (Fragment) OS=Homo sapiens GN=MAN1B1 PE=4 SV=1;>sp|Q9UKM7|MA1B1_HUMAN Endoplasmic reticulum mannosyl-oligosaccharide 1,2-alpha-mannosidase OS=Homo sapiens GN=MAN1B	9.46e-15	2.3905	1.48474	1747400	2148700	4	4	4	2	3	2	3	2	3
T-complex protein 1 subunit beta	CCT2	>sp|P78371|TCPB_HUMAN T-complex protein 1 subunit beta OS=Homo sapiens GN=CCT2 PE=1 SV=4;>tr|F5GWF6|F5GWF6_HUMAN T-complex protein 1 subunit beta OS=Homo sapiens GN=CCT2 PE=3 SV=2;>tr|F8VQ14|F8VQ14_HUMAN T-complex protein 1 subunit beta OS=Homo sapiens GN=	6.21e-168	2.3771	1.38271	616570000	413770000	1	1	1	1	1	1	1	1	1
Pachytene checkpoint protein 2 homolog	TRIP13	>sp|Q15645|PCH2_HUMAN Pachytene checkpoint protein 2 homolog OS=Homo sapiens GN=TRIP13 PE=1 SV=2	1.1e-30	2.3703	1.14524	50168000	43369000	23	23	23	21	17	21	17	21	17
Copine-1	CPNE1	>tr|B0QZ18|B0QZ18_HUMAN Copine I OS=Homo sapiens GN=CPNE1 PE=4 SV=1;>sp|Q99829|CPNE1_HUMAN Copine-1 OS=Homo sapiens GN=CPNE1 PE=1 SV=1;>tr|F2Z2V0|F2Z2V0_HUMAN Copine-1 (Fragment) OS=Homo sapiens GN=CPNE1 PE=4 SV=1;>tr|A6PVH9|A6PVH9_HUMAN Copine I OS=Homo s	0.0012375	2.3542	1.18735	3152800	1796600	7	7	7	7	5	7	5	7	5
Extended synaptotagmin-1	ESYT1	>sp|Q9BSJ8|ESYT1_HUMAN Extended synaptotagmin-1 OS=Homo sapiens GN=ESYT1 PE=1 SV=1	2.46e-19	2.3448	1.5004	11047000	16032000	1	1	1	1	1	1	1	1	1
Actin, alpha cardiac muscle 1;Actin, alpha skeletal muscle;Actin, aortic smooth muscle;Actin, gamma-enteric smooth muscle	ACTC1;ACTA1;ACTA2;ACTG2	>sp|P68032|ACTC_HUMAN Actin, alpha cardiac muscle 1 OS=Homo sapiens GN=ACTC1 PE=1 SV=1;>sp|P68133|ACTS_HUMAN Actin, alpha skeletal muscle OS=Homo sapiens GN=ACTA1 PE=1 SV=1;>sp|P62736|ACTA_HUMAN Actin, aortic smooth muscle OS=Homo sapiens GN=ACTA2 PE=1 SV=	1.89e-123	2.3448	0.850847	823760000	986940000	6	6	6	3	6	3	6	3	6
T-complex protein 1 subunit delta	CCT4	>sp|P50991|TCPD_HUMAN T-complex protein 1 subunit delta OS=Homo sapiens GN=CCT4 PE=1 SV=4;>tr|B7Z9L0|B7Z9L0_HUMAN T-complex protein 1 subunit delta OS=Homo sapiens GN=CCT4 PE=2 SV=1;>tr|F5H5W3|F5H5W3_HUMAN T-complex protein 1 subunit delta OS=Homo sapiens	4.21e-216	2.328	1.385	366370000	426290000	13	1	1	13	13	1	1	1	1
Myosin-9	MYH9	>sp|P35579|MYH9_HUMAN Myosin-9 OS=Homo sapiens GN=MYH9 PE=1 SV=4	2.81e-111	2.3191	1.14915	87063000	117550000	17	17	17	16	12	16	12	16	12
Multifunctional protein ADE2;Phosphoribosylaminoimidazole-succinocarboxamide synthase;Phosphoribosylaminoimidazole carboxylase	PAICS	>sp|P22234|PUR6_HUMAN Multifunctional protein ADE2 OS=Homo sapiens GN=PAICS PE=1 SV=3;>tr|E9PBS1|E9PBS1_HUMAN Phosphoribosylaminoimidazole-succinocarboxamide synthase (Fragment) OS=Homo sapiens GN=PAICS PE=4 SV=1;>tr|D6RF62|D6RF62_HUMAN Phosphoribosylamino	5.91e-65	2.3012	1.4361	24618000	27105000	28	28	25	17	19	17	19	16	17
Programmed cell death 6-interacting protein	PDCD6IP	>tr|E9PFU1|E9PFU1_HUMAN Programmed cell death 6-interacting protein OS=Homo sapiens GN=PDCD6IP PE=4 SV=1;>sp|Q8WUM4|PDC6I_HUMAN Programmed cell death 6-interacting protein OS=Homo sapiens GN=PDCD6IP PE=1 SV=1	1.69e-88	2.289	1.37365	19448000	24326000	9	9	9	7	6	7	6	7	6
26S proteasome non-ATPase regulatory subunit 11	PSMD11	>sp|O00231|PSD11_HUMAN 26S proteasome non-ATPase regulatory subunit 11 OS=Homo sapiens GN=PSMD11 PE=1 SV=3;>tr|J3QRY4|J3QRY4_HUMAN 26S proteasome non-ATPase regulatory subunit 11 (Fragment) OS=Homo sapiens GN=PSMD11 PE=4 SV=1	1.39e-36	2.2836	1.43351	25026000	20259000	11	11	11	7	8	7	8	7	8
Endothelial differentiation-related factor 1	EDF1	>sp|O60869|EDF1_HUMAN Endothelial differentiation-related factor 1 OS=Homo sapiens GN=EDF1 PE=1 SV=1	1.46e-12	2.2699	1.04958	9021600	8882100	7	7	7	5	5	5	5	5	5
T-complex protein 1 subunit zeta	CCT6A	>sp|P40227|TCPZ_HUMAN T-complex protein 1 subunit zeta OS=Homo sapiens GN=CCT6A PE=1 SV=3;>tr|B4DPJ8|B4DPJ8_HUMAN T-complex protein 1 subunit zeta OS=Homo sapiens GN=CCT6A PE=2 SV=1;>tr|A6NCD2|A6NCD2_HUMAN T-complex protein 1 subunit zeta OS=Homo sapiens G	2.85e-93	2.2529	1.34401	513740000	487600000	2	2	2	2	1	2	1	2	1
Acyl-CoA desaturase	SCD	>sp|O00767|ACOD_HUMAN Acyl-CoA desaturase OS=Homo sapiens GN=SCD PE=1 SV=2	7.16e-15	2.2476	1.1863	5526200	8024700	15	15	15	13	12	13	12	13	12
26S proteasome non-ATPase regulatory subunit 3	PSMD3	>sp|O43242|PSMD3_HUMAN 26S proteasome non-ATPase regulatory subunit 3 OS=Homo sapiens GN=PSMD3 PE=1 SV=2;>tr|B4DT72|B4DT72_HUMAN 26S proteasome non-ATPase regulatory subunit 3 OS=Homo sapiens GN=PSMD3 PE=2 SV=1	1.96e-10	2.241	1.42124	9085300	2274600	1	1	1	1	1	1	1	1	1
T-complex protein 1 subunit epsilon	CCT5	>sp|P48643|TCPE_HUMAN T-complex protein 1 subunit epsilon OS=Homo sapiens GN=CCT5 PE=1 SV=1;>tr|E9PCA1|E9PCA1_HUMAN T-complex protein 1 subunit epsilon OS=Homo sapiens GN=CCT5 PE=3 SV=1;>tr|B7ZAR1|B7ZAR1_HUMAN T-complex protein 1 subunit epsilon OS=Homo sa	4.46e-70	2.2341	1.39831	626480000	359790000	2	2	2	2	1	2	1	2	1
Serine/threonine-protein phosphatase 2A 55 kDa regulatory subunit B alpha isoform	PPP2R2A	>sp|P63151|2ABA_HUMAN Serine/threonine-protein phosphatase 2A 55 kDa regulatory subunit B alpha isoform OS=Homo sapiens GN=PPP2R2A PE=1 SV=1	1.82e-70	2.2217	2.03732	98227000	77963000	19	19	19	16	12	16	12	16	12
LIM and SH3 domain protein 1	LASP1	>sp|Q14847|LASP1_HUMAN LIM and SH3 domain protein 1 OS=Homo sapiens GN=LASP1 PE=1 SV=2;>tr|C9J9W2|C9J9W2_HUMAN LIM and SH3 domain protein 1 (Fragment) OS=Homo sapiens GN=LASP1 PE=4 SV=1;>tr|B4DGQ0|B4DGQ0_HUMAN LIM and SH3 domain protein 1 OS=Homo sapiens G	9.98e-09	2.2194	1.29072	7223500	1525400	8	8	8	6	6	6	6	6	6
Disabled homolog 2	DAB2	>sp|P98082|DAB2_HUMAN Disabled homolog 2 OS=Homo sapiens GN=DAB2 PE=1 SV=3	2.57e-22	2.2151	1.2575	5761300	17666000	3	3	3	3	1	3	1	3	1
T-complex protein 1 subunit alpha	TCP1	>sp|P17987|TCPA_HUMAN T-complex protein 1 subunit alpha OS=Homo sapiens GN=TCP1 PE=1 SV=1;>tr|E7EQR6|E7EQR6_HUMAN T-complex protein 1 subunit alpha OS=Homo sapiens GN=TCP1 PE=3 SV=1;>tr|E7ERF2|E7ERF2_HUMAN T-complex protein 1 subunit alpha OS=Homo sapiens	8.2e-134	2.2124	1.44354	601180000	327250000	7	7	7	3	6	3	6	3	6
Alpha-actinin-4	ACTN4	>sp|O43707|ACTN4_HUMAN Alpha-actinin-4 OS=Homo sapiens GN=ACTN4 PE=1 SV=2;>tr|D6PXK4|D6PXK4_HUMAN Alpha actinin 4 short isoform OS=Homo sapiens GN=ACTN4 PE=2 SV=1	0	2.1862	0.648887	431170000	376870000	20	20	19	18	16	18	16	17	15
26S protease regulatory subunit 7	PSMC2	>sp|P35998|PRS7_HUMAN 26S protease regulatory subunit 7 OS=Homo sapiens GN=PSMC2 PE=1 SV=3;>tr|B7Z5E2|B7Z5E2_HUMAN 26S protease regulatory subunit 7 OS=Homo sapiens GN=PSMC2 PE=2 SV=1	2.52e-102	2.1799	1.42324	54271000	59627000	34	34	23	33	24	33	24	22	15
Suppressor of G2 allele of SKP1 homolog	SUGT1	>sp|Q9Y2Z0|SUGT1_HUMAN Suppressor of G2 allele of SKP1 homolog OS=Homo sapiens GN=SUGT1 PE=1 SV=3;>tr|F5H5A9|F5H5A9_HUMAN Suppressor of G2 allele of SKP1 homolog OS=Homo sapiens GN=SUGT1 PE=4 SV=1	1.52e-26	2.1771	1.24036	23929000	23256000	14	14	14	10	11	10	11	10	11
Eukaryotic translation initiation factor 4H	EIF4H	>sp|Q15056|IF4H_HUMAN Eukaryotic translation initiation factor 4H OS=Homo sapiens GN=EIF4H PE=1 SV=5	7.15e-11	2.1761	1.11388	7758500	19120000	6	6	6	5	4	5	4	5	4
6-phosphofructokinase type C;6-phosphofructokinase	PFKP	>sp|Q01813|K6PP_HUMAN 6-phosphofructokinase type C OS=Homo sapiens GN=PFKP PE=1 SV=2;>tr|Q5VSR7|Q5VSR7_HUMAN 6-phosphofructokinase OS=Homo sapiens GN=PFKP PE=2 SV=1	6.77e-16	2.1608	1.13829	5811600	11613000	4	4	4	1	4	1	4	1	4
Far upstream element-binding protein 1	FUBP1	>tr|E9PEB5|E9PEB5_HUMAN Far upstream element-binding protein 1 OS=Homo sapiens GN=FUBP1 PE=4 SV=1;>sp|Q96AE4|FUBP1_HUMAN Far upstream element-binding protein 1 OS=Homo sapiens GN=FUBP1 PE=1 SV=3;>tr|B4DT31|B4DT31_HUMAN Far upstream element-binding protein	8.39e-154	2.1345	1.29845	251930000	251310000	5	5	5	4	3	4	3	4	3
Proteasomal ubiquitin receptor ADRM1	ADRM1	>sp|Q16186|ADRM1_HUMAN Proteasomal ubiquitin receptor ADRM1 OS=Homo sapiens GN=ADRM1 PE=1 SV=2	0.0019148	2.1335	1.62604	2074300	2915800	18	17	14	16	16	15	15	12	14
Drebrin	DBN1	>tr|A8MV58|A8MV58_HUMAN Drebrin OS=Homo sapiens GN=DBN1 PE=4 SV=1;>sp|Q16643|DREB_HUMAN Drebrin OS=Homo sapiens GN=DBN1 PE=1 SV=4;>tr|D6R9W4|D6R9W4_HUMAN Drebrin (Fragment) OS=Homo sapiens GN=DBN1 PE=4 SV=1;>tr|D6RFI1|D6RFI1_HUMAN Drebrin (Fragment) OS=Hom	1.06e-19	2.1323	0.82713	19336000	111850000	1	1	1	1	1	1	1	1	1
Regulator of chromosome condensation	RCC1	>sp|P18754|RCC1_HUMAN Regulator of chromosome condensation OS=Homo sapiens GN=RCC1 PE=1 SV=1;>tr|C9JW69|C9JW69_HUMAN Regulator of chromosome condensation (Fragment) OS=Homo sapiens GN=RCC1 PE=4 SV=1;>tr|C9JQZ4|C9JQZ4_HUMAN Regulator of chromosome condensat	2.6e-06	2.1265	0.592136	9365900	8351100	6	6	6	3	6	3	6	3	6
26S protease regulatory subunit 10B	PSMC6	>sp|P62333|PRS10_HUMAN 26S protease regulatory subunit 10B OS=Homo sapiens GN=PSMC6 PE=1 SV=1;>tr|H0YJC0|H0YJC0_HUMAN 26S protease regulatory subunit 10B (Fragment) OS=Homo sapiens GN=PSMC6 PE=4 SV=1;>tr|H0YJS8|H0YJS8_HUMAN 26S protease regulatory subunit	1.14e-23	2.1024	1.48938	27565000	12361000	3	3	3	3	2	3	2	3	2
NEDD8-conjugating enzyme Ubc12	UBE2M	>sp|P61081|UBC12_HUMAN NEDD8-conjugating enzyme Ubc12 OS=Homo sapiens GN=UBE2M PE=1 SV=1	1.95e-06	2.1005	1.37521	4525500	574390	6	6	6	6	3	6	3	6	3
Elongator complex protein 6 homolog	C3orf75	>sp|Q0PNE2|ELP6_HUMAN Elongator complex protein 6 OS=Homo sapiens GN=ELP6 PE=1 SV=1;>tr|C9IYN7|C9IYN7_HUMAN Protein ELP6 OS=Homo sapiens GN=ELP6 PE=4 SV=1;>tr|C9JEX8|C9JEX8_HUMAN Protein ELP6 OS=Homo sapiens GN=C3orf75 PE=4 SV=1;>tr|C9J9N8|C9J9N8_HUMAN Pro	2.72e-05	2.097	1.08341	961060	1288300	2	2	2	2	1	2	1	2	1
D-glucuronyl C5-epimerase	GLCE	>sp|O94923|GLCE_HUMAN D-glucuronyl C5-epimerase OS=Homo sapiens GN=GLCE PE=1 SV=3;>tr|H0YNP1|H0YNP1_HUMAN D-glucuronyl C5-epimerase OS=Homo sapiens GN=GLCE PE=4 SV=1	1.22e-08	2.0855	0.96918	1190500	1814500	2	2	2	1	1	1	1	1	1
26S protease regulatory subunit 4	PSMC1	>sp|P62191|PRS4_HUMAN 26S protease regulatory subunit 4 OS=Homo sapiens GN=PSMC1 PE=1 SV=1;>tr|B4DR63|B4DR63_HUMAN 26S protease regulatory subunit 4 OS=Homo sapiens GN=PSMC1 PE=2 SV=1	2.72e-07	2.0851	1.8848	4544000	1543100	2	2	2	1	2	1	2	1	2
Protein-glutamine gamma-glutamyltransferase 2	TGM2	>sp|P21980|TGM2_HUMAN Protein-glutamine gamma-glutamyltransferase 2 OS=Homo sapiens GN=TGM2 PE=1 SV=2;>tr|B4DIT7|B4DIT7_HUMAN Protein-glutamine gamma-glutamyltransferase 2 OS=Homo sapiens GN=TGM2 PE=2 SV=1;>tr|F5H6P0|F5H6P0_HUMAN Protein-glutamine gamma-gl	4.54e-09	2.073	1.73656	6350000	2298300	1	1	1	1	1	1	1	1	1
Death domain-associated protein 6	DAXX	>sp|Q9UER7|DAXX_HUMAN Death domain-associated protein 6 OS=Homo sapiens GN=DAXX PE=1 SV=2;>tr|F5H082|F5H082_HUMAN Death domain-associated protein 6 OS=Homo sapiens GN=DAXX PE=4 SV=1	1.01e-45	2.0726	1.26325	3590400	8821100	3	3	3	3	2	3	2	3	2
26S proteasome non-ATPase regulatory subunit 5	PSMD5	>sp|Q16401|PSMD5_HUMAN 26S proteasome non-ATPase regulatory subunit 5 OS=Homo sapiens GN=PSMD5 PE=1 SV=3;>tr|B4DZM8|B4DZM8_HUMAN 26S proteasome non-ATPase regulatory subunit 5 OS=Homo sapiens GN=PSMD5 PE=2 SV=1;>tr|F2Z3J2|F2Z3J2_HUMAN 26S proteasome non-AT	0.00084239	2.0603	1.31964	1545600	1817000	3	3	3	3	2	3	2	3	2
T-complex protein 1 subunit gamma	CCT3	>sp|P49368|TCPG_HUMAN T-complex protein 1 subunit gamma OS=Homo sapiens GN=CCT3 PE=1 SV=4;>tr|B4DUR8|B4DUR8_HUMAN T-complex protein 1 subunit gamma OS=Homo sapiens GN=CCT3 PE=2 SV=1	2.54e-151	2.0459	1.44136	605740000	536450000	1	1	1	1	1	1	1	1	1
Armadillo repeat-containing X-linked protein 3	ARMCX3	>sp|Q9UH62|ARMX3_HUMAN Armadillo repeat-containing X-linked protein 3 OS=Homo sapiens GN=ARMCX3 PE=1 SV=1	1.16e-13	1.9844	1.7256	24147000	23717000	20	20	20	20	18	20	18	20	18
Trifunctional purine biosynthetic protein adenosine-3;Phosphoribosylamine--glycine ligase;Phosphoribosylformylglycinamidine cyclo-ligase;Phosphoribosylglycinamide formyltransferase	GART	>sp|P22102|PUR2_HUMAN Trifunctional purine biosynthetic protein adenosine-3 OS=Homo sapiens GN=GART PE=1 SV=1;>tr|B4DJ93|B4DJ93_HUMAN Phosphoribosylglycinamide formyltransferase OS=Homo sapiens GN=GART PE=2 SV=1	0.00025134	1.9834	1.42195	350760	509580	5	5	5	4	4	4	4	4	4
Phosphatidylinositol 5-phosphate 4-kinase type-2 gamma	PIP4K2C	>sp|Q8TBX8|PI42C_HUMAN Phosphatidylinositol 5-phosphate 4-kinase type-2 gamma OS=Homo sapiens GN=PIP4K2C PE=1 SV=3;>tr|F8VU68|F8VU68_HUMAN Phosphatidylinositol 5-phosphate 4-kinase type-2 gamma OS=Homo sapiens GN=PIP4K2C PE=4 SV=1;>tr|F8VNT5|F8VNT5_HUMAN P	8.07e-06	1.9761	1.20174	6275500	1593600	1	1	1	1	1	1	1	1	1
LIM domain and actin-binding protein 1	LIMA1	>sp|Q9UHB6|LIMA1_HUMAN LIM domain and actin-binding protein 1 OS=Homo sapiens GN=LIMA1 PE=1 SV=1;>tr|F8VQE1|F8VQE1_HUMAN LIM domain and actin-binding protein 1 OS=Homo sapiens GN=LIMA1 PE=4 SV=1;>tr|F8VS07|F8VS07_HUMAN LIM domain and actin-binding protein	1.06e-23	1.9734	0.724533	58341000	57377000	2	2	2	2	1	2	1	2	1
Heat shock 70 kDa protein 4	HSPA4	>sp|P34932|HSP74_HUMAN Heat shock 70 kDa protein 4 OS=Homo sapiens GN=HSPA4 PE=1 SV=4	2.75e-28	1.9728	1.4738	1933500	519600	7	7	7	5	4	5	4	5	4
Filamin-A	FLNA	>sp|P21333|FLNA_HUMAN Filamin-A OS=Homo sapiens GN=FLNA PE=1 SV=4;>tr|Q5HY54|Q5HY54_HUMAN Filamin-A OS=Homo sapiens GN=FLNA PE=2 SV=1	0	1.9662	1.08702	829260000	684810000	4	3	3	3	2	2	1	2	1
ADP-ribosylation factor GTPase-activating protein 1	ARFGAP1	>sp|Q8N6T3|ARFG1_HUMAN ADP-ribosylation factor GTPase-activating protein 1 OS=Homo sapiens GN=ARFGAP1 PE=1 SV=2;>tr|E7EV62|E7EV62_HUMAN ADP-ribosylation factor GTPase-activating protein 1 OS=Homo sapiens GN=ARFGAP1 PE=4 SV=1;>tr|F8VWH9|F8VWH9_HUMAN ADP-rib	2.06e-34	1.9528	1.22014	8263100	35686000	77	77	70	61	59	61	59	56	53
Glutamate dehydrogenase 1, mitochondrial;Glutamate dehydrogenase;Glutamate dehydrogenase 2, mitochondrial	GLUD1;GLUD2	>sp|P00367|DHE3_HUMAN Glutamate dehydrogenase 1, mitochondrial OS=Homo sapiens GN=GLUD1 PE=1 SV=2;>tr|B4DGN5|B4DGN5_HUMAN Glutamate dehydrogenase OS=Homo sapiens GN=GLUD1 PE=2 SV=1;>tr|B3KV55|B3KV55_HUMAN Glutamate dehydrogenase OS=Homo sapiens GN=GLUD1 PE	6.71e-31	1.9492	0.762835	36798000	10423000	6	6	6	3	5	3	5	3	5
DnaJ homolog subfamily C member 9	DNAJC9	>sp|Q8WXX5|DNJC9_HUMAN DnaJ homolog subfamily C member 9 OS=Homo sapiens GN=DNAJC9 PE=1 SV=1	1.63e-16	1.9404	1.13145	18252000	16443000	8	8	8	7	3	7	3	7	3
DNA mismatch repair protein Msh2	MSH2	>sp|P43246|MSH2_HUMAN DNA mismatch repair protein Msh2 OS=Homo sapiens GN=MSH2 PE=1 SV=1;>tr|B4E2Z2|B4E2Z2_HUMAN DNA mismatch repair protein Msh2 OS=Homo sapiens GN=MSH2 PE=2 SV=1;>tr|E9PHA6|E9PHA6_HUMAN DNA mismatch repair protein Msh2 OS=Homo sapiens GN=	5.28e-22	1.9216	1.14532	22404000	32629000	3	3	3	2	2	2	2	2	2
Cell division cycle protein 16 homolog	CDC16	>sp|Q13042|CDC16_HUMAN Cell division cycle protein 16 homolog OS=Homo sapiens GN=CDC16 PE=1 SV=2;>tr|Q7Z651|Q7Z651_HUMAN CDC16 cell division cycle 16 homolog (S. cerevisiae), isoform CRA_h OS=Homo sapiens GN=CDC16 PE=2 SV=1;>tr|Q5T8C6|Q5T8C6_HUMAN Cell div	0.00014394	1.9132	1.04744	7516600	5793400	8	8	8	6	5	6	5	6	5
Sister chromatid cohesion protein PDS5 homolog A	PDS5A	>sp|Q29RF7|PDS5A_HUMAN Sister chromatid cohesion protein PDS5 homolog A OS=Homo sapiens GN=PDS5A PE=1 SV=1	2.69e-29	1.9126	0.983865	6347300	11588000	2	2	2	2	2	2	2	2	2
Phosphoinositide 3-kinase regulatory subunit 4	PIK3R4	>sp|Q99570|PI3R4_HUMAN Phosphoinositide 3-kinase regulatory subunit 4 OS=Homo sapiens GN=PIK3R4 PE=1 SV=3;>tr|D6RJ98|D6RJ98_HUMAN Phosphoinositide 3-kinase regulatory subunit 4 (Fragment) OS=Homo sapiens GN=PIK3R4 PE=4 SV=1	0.00019493	1.9046	0.744934	1061500	574200	8	7	7	5	6	4	6	4	6
RNA-binding protein 26	RBM26	>sp|Q5T8P6|RBM26_HUMAN RNA-binding protein 26 OS=Homo sapiens GN=RBM26 PE=1 SV=3	1.79e-20	1.895	1.50035	13060000	4986400	1	1	1	1	1	1	1	1	1
Serine/threonine-protein kinase Nek9	NEK9	>sp|Q8TD19|NEK9_HUMAN Serine/threonine-protein kinase Nek9 OS=Homo sapiens GN=NEK9 PE=1 SV=2	4.45e-14	1.8788	1.0596	15282000	38145000	6	5	5	5	4	4	3	4	3
Apoptosis-inducing factor 1, mitochondrial	AIFM1	>sp|O95831|AIFM1_HUMAN Apoptosis-inducing factor 1, mitochondrial OS=Homo sapiens GN=AIFM1 PE=1 SV=1;>tr|E9PMA0|E9PMA0_HUMAN Apoptosis-inducing factor 1, mitochondrial OS=Homo sapiens GN=AIFM1 PE=4 SV=1	1.84e-96	1.8717	1.51789	107310000	107090000	6	6	6	4	3	4	3	4	3
DnaJ homolog subfamily B member 1	DNAJB1	>sp|P25685|DNJB1_HUMAN DnaJ homolog subfamily B member 1 OS=Homo sapiens GN=DNAJB1 PE=1 SV=4;>tr|B4DX52|B4DX52_HUMAN DnaJ homolog subfamily B member 1 OS=Homo sapiens GN=DNAJB1 PE=2 SV=1	1.56e-07	1.8717	1.35982	1189200	1081100	13	13	13	11	11	11	11	11	11
Guanine nucleotide-binding protein G(s) subunit alpha isoforms XLas;Guanine nucleotide-binding protein G(s) subunit alpha isoforms short	GNAS	>sp|Q5JWF2|GNAS1_HUMAN Guanine nucleotide-binding protein G(s) subunit alpha isoforms XLas OS=Homo sapiens GN=GNAS PE=1 SV=2;>tr|A6NI00|A6NI00_HUMAN Guanine nucleotide-binding protein G(s) subunit alpha isoforms short OS=Homo sapiens GN=GNAS PE=4 SV=3;>sp|	4.02e-11	1.8705	0.893975	39604000	30448000	2	2	2	2	1	2	1	2	1
Negative elongation factor B	COBRA1	>sp|Q8WX92|NELFB_HUMAN Negative elongation factor B OS=Homo sapiens GN=COBRA1 PE=1 SV=1	4.4e-19	1.8599	1.26738	12168000	7398700	5	5	4	5	3	5	3	4	2
Nuclear migration protein nudC	NUDC	>sp|Q9Y266|NUDC_HUMAN Nuclear migration protein nudC OS=Homo sapiens GN=NUDC PE=1 SV=1	8.69e-08	1.8541	1.35665	11820000	4872600	3	3	3	3	2	3	2	3	2
Serine/threonine-protein phosphatase 2A 65 kDa regulatory subunit A alpha isoform	PPP2R1A	>sp|P30153|2AAA_HUMAN Serine/threonine-protein phosphatase 2A 65 kDa regulatory subunit A alpha isoform OS=Homo sapiens GN=PPP2R1A PE=1 SV=4;>tr|F5H3X9|F5H3X9_HUMAN Serine/threonine-protein phosphatase 2A 65 kDa regulatory subunit A alpha isoform OS=Homo s	9.36e-72	1.8493	1.63508	302770000	167860000	2	2	2	2	1	2	1	2	1
AP-2 complex subunit alpha-2	AP2A2	>sp|O94973|AP2A2_HUMAN AP-2 complex subunit alpha-2 OS=Homo sapiens GN=AP2A2 PE=1 SV=2;>tr|E9PJJ7|E9PJJ7_HUMAN AP-2 complex subunit alpha-2 OS=Homo sapiens GN=AP2A2 PE=4 SV=1	9.27e-156	1.843	1.32887	67970000	114240000	16	16	16	14	10	14	10	14	10
Ras suppressor protein 1	RSU1	>sp|Q15404|RSU1_HUMAN Ras suppressor protein 1 OS=Homo sapiens GN=RSU1 PE=1 SV=3;>tr|F2Z2H2|F2Z2H2_HUMAN Ras suppressor protein 1 OS=Homo sapiens GN=RSU1 PE=4 SV=1	7.33e-06	1.8426	1.32652	2673200	446830	22	11	11	16	20	7	9	7	9
COP9 signalosome complex subunit 2	COPS2	>sp|P61201|CSN2_HUMAN COP9 signalosome complex subunit 2 OS=Homo sapiens GN=COPS2 PE=1 SV=1;>tr|B4DIH5|B4DIH5_HUMAN COP9 signalosome complex subunit 2 OS=Homo sapiens GN=COPS2 PE=2 SV=1;>tr|H0YKU5|H0YKU5_HUMAN COP9 signalosome complex subunit 2 (Fragment)	2.43e-07	1.8338	1.10004	1235900	7200800	2	2	2	1	1	1	1	1	1
Anaphase-promoting complex subunit 4	ANAPC4	>tr|E9PCR4|E9PCR4_HUMAN Anaphase-promoting complex subunit 4 OS=Homo sapiens GN=ANAPC4 PE=4 SV=1;>sp|Q9UJX5|APC4_HUMAN Anaphase-promoting complex subunit 4 OS=Homo sapiens GN=ANAPC4 PE=1 SV=2;>tr|D6RAP6|D6RAP6_HUMAN Anaphase-promoting complex subunit 4 (Fr	8.28e-05	1.8293	1.25753	1709400	2356100	3	3	3	1	2	1	2	1	2
26S protease regulatory subunit 8	PSMC5	>sp|P62195|PRS8_HUMAN 26S protease regulatory subunit 8 OS=Homo sapiens GN=PSMC5 PE=1 SV=1;>tr|A8K3Z3|A8K3Z3_HUMAN 26S protease regulatory subunit 8 OS=Homo sapiens GN=PSMC5 PE=2 SV=1;>tr|J3QQM1|J3QQM1_HUMAN 26S protease regulatory subunit 8 (Fragment) OS=	1.31e-17	1.8278	1.38893	12703000	11997000	2	2	2	2	1	2	1	2	1
Helicase-like transcription factor	HLTF	>sp|Q14527|HLTF_HUMAN Helicase-like transcription factor OS=Homo sapiens GN=HLTF PE=1 SV=2;>tr|H7C5K0|H7C5K0_HUMAN Helicase-like transcription factor (Fragment) OS=Homo sapiens GN=HLTF PE=4 SV=1	1.45e-46	1.8116	1.12646	88723000	110630000	6	5	5	5	4	4	3	4	3
Carnitine O-palmitoyltransferase 1, liver isoform	CPT1A	>sp|P50416|CPT1A_HUMAN Carnitine O-palmitoyltransferase 1, liver isoform OS=Homo sapiens GN=CPT1A PE=1 SV=2	6.66e-214	1.8105	1.18533	50729000	50184000	12	12	12	8	10	8	10	8	10
26S proteasome non-ATPase regulatory subunit 6	PSMD6	>tr|C9IZE4|C9IZE4_HUMAN 26S proteasome non-ATPase regulatory subunit 6 OS=Homo sapiens GN=PSMD6 PE=4 SV=1;>sp|Q15008|PSMD6_HUMAN 26S proteasome non-ATPase regulatory subunit 6 OS=Homo sapiens GN=PSMD6 PE=1 SV=1;>tr|Q6UV22|Q6UV22_HUMAN 26S proteasome non-AT	1.56e-11	1.8058	1.38571	5439000	8844200	9	9	9	8	7	8	7	8	7
26S proteasome non-ATPase regulatory subunit 13	PSMD13	>sp|Q9UNM6|PSD13_HUMAN 26S proteasome non-ATPase regulatory subunit 13 OS=Homo sapiens GN=PSMD13 PE=1 SV=2;>tr|J3KNQ3|J3KNQ3_HUMAN 26S proteasome non-ATPase regulatory subunit 13 OS=Homo sapiens GN=PSMD13 PE=4 SV=1	2.68e-17	1.803	1.52476	19882000	29435000	3	3	3	2	3	2	3	2	3
DNA polymerase delta subunit 2	POLD2	>sp|P49005|DPOD2_HUMAN DNA polymerase delta subunit 2 OS=Homo sapiens GN=POLD2 PE=1 SV=1;>tr|F8W8R3|F8W8R3_HUMAN DNA polymerase delta subunit 2 OS=Homo sapiens GN=POLD2 PE=4 SV=1;>tr|H7C1B3|H7C1B3_HUMAN DNA polymerase delta subunit 2 (Fragment) OS=Homo sap	2.91e-06	1.8004	0.755287	3682700	4077900	7	7	7	5	5	5	5	5	5
Threonylcarbamoyladenosine tRNA methylthiotransferase	CDKAL1	>sp|Q5VV42|CDKAL_HUMAN Threonylcarbamoyladenosine tRNA methylthiotransferase OS=Homo sapiens GN=CDKAL1 PE=1 SV=1	1.23e-17	1.8002	1.20964	1746700	7988100	1	1	1	1	1	1	1	1	1
Delta(24)-sterol reductase	DHCR24	>sp|Q15392|DHC24_HUMAN Delta(24)-sterol reductase OS=Homo sapiens GN=DHCR24 PE=1 SV=2;>tr|B7Z817|B7Z817_HUMAN Delta(24)-sterol reductase OS=Homo sapiens GN=DHCR24 PE=2 SV=1	3.11e-06	1.7992	1.71874	6052400	17843000	2	2	2	1	2	1	2	1	2
Kinesin-like protein KIF21A	KIF21A	>tr|F8WCP6|F8WCP6_HUMAN Kinesin-like protein KIF21A OS=Homo sapiens GN=KIF21A PE=3 SV=1;>sp|Q7Z4S6|KI21A_HUMAN Kinesin-like protein KIF21A OS=Homo sapiens GN=KIF21A PE=1 SV=2;>tr|F5H219|F5H219_HUMAN Kinesin-like protein KIF21A OS=Homo sapiens GN=KIF21A PE=	4.35e-15	1.791	1.4689	25755000	5374500	2	2	2	1	2	1	2	1	2
Splicing factor U2AF 35 kDa subunit;Splicing factor U2AF 26 kDa subunit	U2AF1;U2AF1L4	>sp|Q01081|U2AF1_HUMAN Splicing factor U2AF 35 kDa subunit OS=Homo sapiens GN=U2AF1 PE=1 SV=3;>sp|Q8WU68|U2AF4_HUMAN Splicing factor U2AF 26 kDa subunit OS=Homo sapiens GN=U2AF1L4 PE=1 SV=2	4.97e-52	1.7886	1.19036	307210000	396580000	6	6	5	5	2	5	2	4	2
Cytosolic Fe-S cluster assembly factor NUBP2	NUBP2	>tr|H3BNS4|H3BNS4_HUMAN Cytosolic Fe-S cluster assembly factor NUBP2 (Fragment) OS=Homo sapiens GN=NUBP2 PE=4 SV=1;>sp|Q9Y5Y2|NUBP2_HUMAN Cytosolic Fe-S cluster assembly factor NUBP2 OS=Homo sapiens GN=NUBP2 PE=1 SV=1;>tr|H3BNF0|H3BNF0_HUMAN Cytosolic Fe-S	0.00010876	1.7885	1.26624	1820200	966490	8	8	8	7	8	7	8	7	8
Peroxiredoxin-6	PRDX6	>sp|P30041|PRDX6_HUMAN Peroxiredoxin-6 OS=Homo sapiens GN=PRDX6 PE=1 SV=3	2.74e-10	1.7868	1.96194	14915000	16956000	2	2	2	1	1	1	1	1	1
Voltage-dependent anion-selective channel protein 2	VDAC2	>sp|P45880|VDAC2_HUMAN Voltage-dependent anion-selective channel protein 2 OS=Homo sapiens GN=VDAC2 PE=1 SV=2;>tr|B4DKM5|B4DKM5_HUMAN Voltage-dependent anion-selective channel protein 2 OS=Homo sapiens GN=VDAC2 PE=2 SV=1;>tr|Q5JSD1|Q5JSD1_HUMAN Voltage-dep	1.22e-39	1.7854	1.40363	46316000	96697000	4	4	4	4	3	4	3	4	3
Origin recognition complex subunit 2	ORC2	>sp|Q13416|ORC2_HUMAN Origin recognition complex subunit 2 OS=Homo sapiens GN=ORC2 PE=1 SV=2	1.4e-05	1.7844	0.930146	625970	295570	7	7	7	6	7	6	7	6	7
GTP-binding protein 8	GTPBP8	>sp|Q8N3Z3|GTPB8_HUMAN GTP-binding protein 8 OS=Homo sapiens GN=GTPBP8 PE=2 SV=1;>tr|F8WDL8|F8WDL8_HUMAN GTP-binding protein 8 OS=Homo sapiens GN=GTPBP8 PE=4 SV=1;>tr|F8WBY6|F8WBY6_HUMAN GTP-binding protein 8 OS=Homo sapiens GN=GTPBP8 PE=4 SV=1	3.61e-18	1.7736	1.31055	3141600	8031100	1	1	1	1	1	1	1	1	1
Cancer-related nucleoside-triphosphatase	NTPCR;C1orf57	>sp|Q9BSD7|NTPCR_HUMAN Cancer-related nucleoside-triphosphatase OS=Homo sapiens GN=NTPCR PE=1 SV=1;>tr|Q5TDF0|Q5TDF0_HUMAN Cancer-related nucleoside-triphosphatase OS=Homo sapiens GN=C1orf57 PE=2 SV=1	3.72e-17	1.7735	1.18855	2411300	13840000	3	3	3	2	2	2	2	2	2
Transmembrane protein 33	TMEM33	>sp|P57088|TMM33_HUMAN Transmembrane protein 33 OS=Homo sapiens GN=TMEM33 PE=1 SV=2;>tr|D6RAA6|D6RAA6_HUMAN Transmembrane protein 33 (Fragment) OS=Homo sapiens GN=TMEM33 PE=4 SV=1	1.47e-06	1.7718	1.26573	1030400	9719400	4	4	4	2	3	2	3	2	3
Septin-2	2016-09-02	>sp|Q15019|SEPT2_HUMAN Septin-2 OS=Homo sapiens GN=SEPT2 PE=1 SV=1;>tr|B5MCX3|B5MCX3_HUMAN Septin-2 OS=Homo sapiens GN=SEPT2 PE=3 SV=1;>tr|C9J2Q4|C9J2Q4_HUMAN Septin-2 (Fragment) OS=Homo sapiens GN=SEPT2 PE=4 SV=1;>tr|C9JB25|C9JB25_HUMAN Septin-2 (Fragment	6.98e-27	1.7655	1.34622	28158000	21060000	1	1	1	1	1	1	1	1	1
E3 ubiquitin-protein ligase RNF213	RNF213	>sp|Q63HN8|RN213_HUMAN E3 ubiquitin-protein ligase RNF213 OS=Homo sapiens GN=RNF213 PE=1 SV=3;>tr|H3BLU6|H3BLU6_HUMAN E3 ubiquitin-protein ligase RNF213 OS=Homo sapiens GN=RNF213 PE=4 SV=1	2.97e-47	1.7627	1.84822	12463000	4700300	6	6	6	5	5	5	5	5	5
AP-2 complex subunit sigma	AP2S1	>sp|P53680|AP2S1_HUMAN AP-2 complex subunit sigma OS=Homo sapiens GN=AP2S1 PE=1 SV=2	5.39e-08	1.7581	0.78796	165440000	165740000	9	8	8	7	3	6	3	6	3
Protein-tyrosine phosphatase mitochondrial 1	PTPMT1	>sp|Q8WUK0|PTPM1_HUMAN Phosphatidylglycerophosphatase and protein-tyrosine phosphatase 1 OS=Homo sapiens GN=PTPMT1 PE=1 SV=1;>tr|E9PQM0|E9PQM0_HUMAN Protein-tyrosine phosphatase mitochondrial 1 OS=Homo sapiens GN=PTPMT1 PE=4 SV=1;>tr|E9PAT8|E9PAT8_HUMAN Pr	0.0010815	1.7558	0.539811	211200	520580	3	3	3	2	2	2	2	2	2
AP-3 complex subunit beta-1	AP3B1	>sp|O00203|AP3B1_HUMAN AP-3 complex subunit beta-1 OS=Homo sapiens GN=AP3B1 PE=1 SV=3;>tr|E5RJ68|E5RJ68_HUMAN AP-3 complex subunit beta-1 OS=Homo sapiens GN=AP3B1 PE=4 SV=1	2.24e-05	1.7531	1.41647	970310	1682300	1	1	1	1	1	1	1	1	1
Poly(rC)-binding protein 1	PCBP1	>sp|Q15365|PCBP1_HUMAN Poly(rC)-binding protein 1 OS=Homo sapiens GN=PCBP1 PE=1 SV=2	4.12e-272	1.7509	1.21953	549580000	694880000	2	2	2	1	1	1	1	1	1
Tight junction protein ZO-1	TJP1	>tr|G3V1L9|G3V1L9_HUMAN Tight junction protein 1 (Zona occludens 1), isoform CRA_a OS=Homo sapiens GN=TJP1 PE=4 SV=1;>sp|Q07157|ZO1_HUMAN Tight junction protein ZO-1 OS=Homo sapiens GN=TJP1 PE=1 SV=3;>tr|G5E9E7|G5E9E7_HUMAN Tight junction protein 1 (Zona o	7.86e-105	1.7451	1.04272	99270000	88923000	10	7	7	8	10	6	7	6	7
Coatomer subunit gamma-1;Coatomer subunit gamma-2	COPG1;COPG2	>sp|Q9Y678|COPG1_HUMAN Coatomer subunit gamma-1 OS=Homo sapiens GN=COPG1 PE=1 SV=1;>sp|Q9UBF2|COPG2_HUMAN Coatomer subunit gamma-2 OS=Homo sapiens GN=COPG2 PE=1 SV=1	4.69e-06	1.7438	1.1376	1271400	1316600	15	15	15	13	11	13	11	13	11
AP-3 complex subunit mu-1	AP3M1	>sp|Q9Y2T2|AP3M1_HUMAN AP-3 complex subunit mu-1 OS=Homo sapiens GN=AP3M1 PE=1 SV=1	3.24e-44	1.7357	1.32998	29540000	47799000	1	1	1	1	1	1	1	1	1
Poly(U)-binding-splicing factor PUF60	PUF60	>sp|Q9UHX1|PUF60_HUMAN Poly(U)-binding-splicing factor PUF60 OS=Homo sapiens GN=PUF60 PE=1 SV=1;>tr|H0YEM1|H0YEM1_HUMAN Poly(U)-binding-splicing factor PUF60 (Fragment) OS=Homo sapiens GN=PUF60 PE=4 SV=1;>tr|E9PQ56|E9PQ56_HUMAN Poly(U)-binding-splicing fac	1.91e-86	1.7335	0.990491	174400000	101230000	7	7	7	5	5	5	5	5	5
Eukaryotic translation initiation factor 2-alpha kinase 4	EIF2AK4	>sp|Q9P2K8|E2AK4_HUMAN Eukaryotic translation initiation factor 2-alpha kinase 4 OS=Homo sapiens GN=EIF2AK4 PE=1 SV=3;>tr|H0YME5|H0YME5_HUMAN Eukaryotic translation initiation factor 2-alpha kinase 4 (Fragment) OS=Homo sapiens GN=EIF2AK4 PE=4 SV=1	1.58e-05	1.7332	1.33837	438900	845780	12	12	12	10	9	10	9	10	9
ATP-dependent Clp protease ATP-binding subunit clpX-like, mitochondrial	CLPX	>sp|O76031|CLPX_HUMAN ATP-dependent Clp protease ATP-binding subunit clpX-like, mitochondrial OS=Homo sapiens GN=CLPX PE=1 SV=2	2.81e-16	1.7268	1.14107	37075000	10886000	2	2	2	1	1	1	1	1	1
HAUS augmin-like complex subunit 2	HAUS2	>sp|Q9NVX0|HAUS2_HUMAN HAUS augmin-like complex subunit 2 OS=Homo sapiens GN=HAUS2 PE=1 SV=1	5.03e-05	1.726	0.90843	1448500	1874000	4	4	4	4	2	4	2	4	2
DNA replication licensing factor MCM2	MCM2	>sp|P49736|MCM2_HUMAN DNA replication licensing factor MCM2 OS=Homo sapiens GN=MCM2 PE=1 SV=4;>tr|H0Y8E6|H0Y8E6_HUMAN DNA replication licensing factor MCM2 (Fragment) OS=Homo sapiens GN=MCM2 PE=3 SV=1	5.7e-05	1.7202	0.607312	265510	2491200	1	1	1	1	1	1	1	1	1
WD repeat-containing protein 92	WDR92;DKFZp434B156	>sp|Q96MX6|WDR92_HUMAN WD repeat-containing protein 92 OS=Homo sapiens GN=WDR92 PE=1 SV=1;>tr|Q96CR6|Q96CR6_HUMAN WD repeat-containing protein 92 OS=Homo sapiens GN=WDR92 PE=2 SV=2;>tr|Q8ND98|Q8ND98_HUMAN Putative uncharacterized protein DKFZp434B156 OS=Ho	1.18e-17	1.7198	1.12788	33258000	15290000	2	2	2	1	2	1	2	1	2
Metastasis-associated protein MTA1;Metastasis-associated protein MTA2;Metastasis-associated protein MTA3	MTA1;MTA2;MTA3	>sp|Q13330|MTA1_HUMAN Metastasis-associated protein MTA1 OS=Homo sapiens GN=MTA1 PE=1 SV=2;>tr|E7ESY4|E7ESY4_HUMAN Metastasis-associated protein MTA1 OS=Homo sapiens GN=MTA1 PE=4 SV=1;>sp|O94776|MTA2_HUMAN Metastasis-associated protein MTA2 OS=Homo sapiens	0.00012458	1.7124	0.527009	1121600	731200	7	7	7	5	4	5	4	5	4
Mitochondrial ribonuclease P protein 3	KIAA0391	>sp|O15091|MRRP3_HUMAN Mitochondrial ribonuclease P protein 3 OS=Homo sapiens GN=KIAA0391 PE=1 SV=2;>tr|G3V2W2|G3V2W2_HUMAN Mitochondrial ribonuclease P protein 3 (Fragment) OS=Homo sapiens GN=KIAA0391 PE=4 SV=1	1.83e-14	1.7082	1.20314	5451100	5725400	2	2	2	1	2	1	2	1	2
Dehydrogenase/reductase SDR family member 7B	DHRS7B	>sp|Q6IAN0|DRS7B_HUMAN Dehydrogenase/reductase SDR family member 7B OS=Homo sapiens GN=DHRS7B PE=1 SV=2;>tr|J3KRS1|J3KRS1_HUMAN Dehydrogenase/reductase SDR family member 7B (Fragment) OS=Homo sapiens GN=DHRS7B PE=4 SV=1	5.82e-09	1.7069	1.16723	1241100	233200	4	4	4	2	3	2	3	2	3
Src substrate cortactin	CTTN	>sp|Q14247|SRC8_HUMAN Src substrate cortactin OS=Homo sapiens GN=CTTN PE=1 SV=2	2.19e-126	1.7056	1.1629	221730000	229020000	2	2	2	1	1	1	1	1	1
Unconventional myosin-VI	MYO6	>sp|Q9UM54|MYO6_HUMAN Unconventional myosin-VI OS=Homo sapiens GN=MYO6 PE=1 SV=4;>tr|E7EW20|E7EW20_HUMAN Unconventional myosin-VI OS=Homo sapiens GN=MYO6 PE=4 SV=1	9.9e-44	1.7045	0.948497	6954200	10526000	15	15	15	9	13	9	13	9	13
Serine/threonine-protein kinase N2	PKN2	>sp|Q16513|PKN2_HUMAN Serine/threonine-protein kinase N2 OS=Homo sapiens GN=PKN2 PE=1 SV=1	0.00015928	1.7042	1.06144	169220	36257000	5	5	5	3	3	3	3	3	3
Wings apart-like protein homolog	WAPAL	>sp|Q7Z5K2|WAPL_HUMAN Wings apart-like protein homolog OS=Homo sapiens GN=WAPAL PE=1 SV=1;>tr|Q8WVX6|Q8WVX6_HUMAN WAPAL protein OS=Homo sapiens GN=WAPAL PE=2 SV=1	5.76e-08	1.7002	1.36086	1407500	3952000	2	2	2	1	2	1	2	1	2
Putative RNA-binding protein Luc7-like 2	LUC7L2	>tr|B7Z4Q3|B7Z4Q3_HUMAN Putative RNA-binding protein Luc7-like 2 OS=Homo sapiens GN=LUC7L2 PE=2 SV=1;>sp|Q9Y383|LC7L2_HUMAN Putative RNA-binding protein Luc7-like 2 OS=Homo sapiens GN=LUC7L2 PE=1 SV=2;>tr|B7Z500|B7Z500_HUMAN Putative RNA-binding protein Lu	6.3e-44	1.6995	1.1566	24314000	21660000	2	2	2	1	1	1	1	1	1
Cullin-4A;Cullin-4B	CUL4A;CUL4B	>sp|Q13619|CUL4A_HUMAN Cullin-4A OS=Homo sapiens GN=CUL4A PE=1 SV=3;>sp|Q13620|CUL4B_HUMAN Cullin-4B OS=Homo sapiens GN=CUL4B PE=1 SV=4	1.88e-14	1.6979	0.947059	10998000	15559000	7	4	4	7	5	4	2	4	2
Centromere protein V	CENPV	>sp|Q7Z7K6|CENPV_HUMAN Centromere protein V OS=Homo sapiens GN=CENPV PE=1 SV=1;>tr|J3QQY6|J3QQY6_HUMAN Centromere protein V OS=Homo sapiens GN=CENPV PE=4 SV=1	7.15e-06	1.6934	0.634598	1001200	1450400	5	5	5	4	5	4	5	4	5
Serine--tRNA ligase, mitochondrial	SARS2;FBXO17	>sp|Q9NP81|SYSM_HUMAN Serine--tRNA ligase, mitochondrial OS=Homo sapiens GN=SARS2 PE=1 SV=1;>tr|E7EX87|E7EX87_HUMAN F-box only protein 17 OS=Homo sapiens GN=FBXO17 PE=3 SV=1	6.73e-43	1.6924	1.58587	34117000	32328000	1	1	1	1	1	1	1	1	1
Cap-specific mRNA (nucleoside-2-O-)-methyltransferase 1	FTSJD2	>sp|Q8N1G2|MTR1_HUMAN Cap-specific mRNA (nucleoside-2-O-)-methyltransferase 1 OS=Homo sapiens GN=FTSJD2 PE=1 SV=1	7.67e-16	1.6877	1.47054	24521000	15055000	10	10	10	9	8	9	8	9	8
Cell division cycle protein 123 homolog	CDC123	>sp|O75794|CD123_HUMAN Cell division cycle protein 123 homolog OS=Homo sapiens GN=CDC123 PE=1 SV=1	7.53e-51	1.6838	1.27571	15774000	14035000	6	6	6	6	4	6	4	6	4
Splicing factor U2AF 65 kDa subunit	U2AF2	>sp|P26368|U2AF2_HUMAN Splicing factor U2AF 65 kDa subunit OS=Homo sapiens GN=U2AF2 PE=1 SV=4	3.06e-190	1.6823	1.31394	686730000	647180000	5	5	5	4	4	4	4	4	4
Elongation factor 1-alpha 1;Putative elongation factor 1-alpha-like 3	EEF1A1;EEF1A1P5	>sp|P68104|EF1A1_HUMAN Elongation factor 1-alpha 1 OS=Homo sapiens GN=EEF1A1 PE=1 SV=1;>sp|Q5VTE0|EF1A3_HUMAN Putative elongation factor 1-alpha-like 3 OS=Homo sapiens GN=EEF1A1P5 PE=5 SV=1	0	1.6806	1.41173	6454600000	6106600000	11	11	11	10	10	10	10	10	10
ATP-dependent RNA helicase DDX39A;Spliceosome RNA helicase DDX39B	DDX39A;DDX39B;BAT1;DDX39	>sp|O00148|DX39A_HUMAN ATP-dependent RNA helicase DDX39A OS=Homo sapiens GN=DDX39A PE=1 SV=2;>tr|F8VQ10|F8VQ10_HUMAN Spliceosome RNA helicase DDX39B OS=Homo sapiens GN=DDX39B PE=4 SV=1;>sp|Q13838|DX39B_HUMAN Spliceosome RNA helicase DDX39B OS=Homo sapiens	4.55e-32	1.68	0.985416	181850000	200070000	18	18	10	17	16	17	16	10	9
Heat shock protein beta-1	HSPB1	>sp|P04792|HSPB1_HUMAN Heat shock protein beta-1 OS=Homo sapiens GN=HSPB1 PE=1 SV=2;>tr|F8WE04|F8WE04_HUMAN Heat shock protein beta-1 OS=Homo sapiens GN=HSPB1 PE=4 SV=1	2.14e-36	1.6784	1.27337	205960000	243440000	8	8	8	7	7	7	7	7	7
SEC23-interacting protein	SEC23IP	>sp|Q9Y6Y8|S23IP_HUMAN SEC23-interacting protein OS=Homo sapiens GN=SEC23IP PE=1 SV=1;>tr|F5H0L8|F5H0L8_HUMAN SEC23-interacting protein OS=Homo sapiens GN=SEC23IP PE=4 SV=1	3.29e-14	1.6697	1.25447	4686200	10792000	7	7	7	7	4	7	4	7	4
Annexin A2;Annexin;Putative annexin A2-like protein	ANXA2;ANXA2P2	>sp|P07355|ANXA2_HUMAN Annexin A2 OS=Homo sapiens GN=ANXA2 PE=1 SV=2;>tr|H0YN42|H0YN42_HUMAN Annexin (Fragment) OS=Homo sapiens GN=ANXA2 PE=3 SV=1;>tr|H0YMU9|H0YMU9_HUMAN Annexin OS=Homo sapiens GN=ANXA2 PE=3 SV=1;>tr|H0YMD0|H0YMD0_HUMAN Annexin (Fragment)	0	1.6676	1.19686	1091700000	1091400000	5	5	5	3	4	3	4	3	4
AP-2 complex subunit alpha-1	AP2A1	>sp|O95782|AP2A1_HUMAN AP-2 complex subunit alpha-1 OS=Homo sapiens GN=AP2A1 PE=1 SV=3	1.21e-232	1.6652	1.23612	1676000000	2204000000	21	21	21	21	18	21	18	21	18
DNA replication licensing factor MCM3	MCM3	>sp|P25205|MCM3_HUMAN DNA replication licensing factor MCM3 OS=Homo sapiens GN=MCM3 PE=1 SV=3;>tr|J3KQ69|J3KQ69_HUMAN DNA replication licensing factor MCM3 OS=Homo sapiens GN=MCM3 PE=4 SV=1	2.57e-130	1.6558	1.0423	49905000	89923000	42	42	31	38	40	38	40	29	29
Cyclin-dependent kinase 11B;Cyclin-dependent kinase 11A	CDK11B;CDK11A;CDC2L2	>sp|P21127|CD11B_HUMAN Cyclin-dependent kinase 11B OS=Homo sapiens GN=CDK11B PE=1 SV=3;>tr|J3QR44|J3QR44_HUMAN Cyclin-dependent kinase 11B OS=Homo sapiens GN=CDK11B PE=4 SV=1;>tr|J3QKR5|J3QKR5_HUMAN Cyclin-dependent kinase 11B OS=Homo sapiens GN=CDK11B PE=	1.11e-35	1.6531	1.22542	29690000	26128000	12	12	11	11	11	11	11	10	10
GTP-binding protein 1	GTPBP1	>sp|O00178|GTPB1_HUMAN GTP-binding protein 1 OS=Homo sapiens GN=GTPBP1 PE=1 SV=3	5.55e-35	1.6496	1.40038	132400000	112130000	7	7	7	5	5	5	5	5	5
Mitochondrial inner membrane protein	IMMT	>sp|Q16891|IMMT_HUMAN Mitochondrial inner membrane protein OS=Homo sapiens GN=IMMT PE=1 SV=1;>tr|B9A067|B9A067_HUMAN Mitochondrial inner membrane protein OS=Homo sapiens GN=IMMT PE=4 SV=2;>tr|C9J406|C9J406_HUMAN Mitochondrial inner membrane protein OS=Homo	5.47e-112	1.6406	0.629366	149250000	125200000	9	9	9	7	6	7	6	7	6
THO complex subunit 6 homolog	THOC6	>sp|Q86W42|THOC6_HUMAN THO complex subunit 6 homolog OS=Homo sapiens GN=THOC6 PE=1 SV=1	8.2e-22	1.6348	0.789889	17862000	10267000	13	13	13	9	9	9	9	9	9
DNA topoisomerase 1	TOP1	>sp|P11387|TOP1_HUMAN DNA topoisomerase 1 OS=Homo sapiens GN=TOP1 PE=1 SV=2	3.76e-230	1.6265	1.18915	1272700000	1917100000	6	6	6	4	4	4	4	4	4
SAP30-binding protein	SAP30BP	>tr|J3QQJ0|J3QQJ0_HUMAN SAP30-binding protein (Fragment) OS=Homo sapiens GN=SAP30BP PE=4 SV=1;>sp|Q9UHR5|S30BP_HUMAN SAP30-binding protein OS=Homo sapiens GN=SAP30BP PE=1 SV=1;>tr|J3QLH3|J3QLH3_HUMAN SAP30-binding protein (Fragment) OS=Homo sapiens GN=SAP3	1.3e-09	1.6257	0.876501	7519500	12891000	28	28	28	24	26	24	26	24	26
Ankyrin repeat and zinc finger domain-containing protein 1	ANKZF1	>sp|Q9H8Y5|ANKZ1_HUMAN Ankyrin repeat and zinc finger domain-containing protein 1 OS=Homo sapiens GN=ANKZF1 PE=1 SV=1;>tr|B8ZZS4|B8ZZS4_HUMAN Ankyrin repeat and zinc finger domain-containing protein 1 OS=Homo sapiens GN=ANKZF1 PE=4 SV=1	1.41e-63	1.6246	1.39774	77211000	65323000	2	2	2	1	2	1	2	1	2
Inosine-5-monophosphate dehydrogenase;Inosine-5-monophosphate dehydrogenase 1	IMPDH1	>tr|A4D0Z6|A4D0Z6_HUMAN Inosine-5-monophosphate dehydrogenase OS=Homo sapiens GN=IMPDH1 PE=3 SV=1;>tr|J3KNX8|J3KNX8_HUMAN Inosine-5-monophosphate dehydrogenase 1 OS=Homo sapiens GN=IMPDH1 PE=4 SV=1;>tr|C9JV30|C9JV30_HUMAN Inosine-5-monophosphate dehydro	5.41e-19	1.6213	0.984931	32165000	19645000	11	11	11	10	8	10	8	10	8
Caseinolytic peptidase B protein homolog	CLPB	>sp|Q9H078|CLPB_HUMAN Caseinolytic peptidase B protein homolog OS=Homo sapiens GN=CLPB PE=1 SV=1;>tr|H0YGM0|H0YGM0_HUMAN Caseinolytic peptidase B protein homolog (Fragment) OS=Homo sapiens GN=CLPB PE=4 SV=1;>tr|E7EWN6|E7EWN6_HUMAN Caseinolytic peptidase B	5.34e-101	1.6175	1.36898	762000000	493390000	6	5	5	5	3	4	2	4	2
Nucleosome assembly protein 1-like 1	NAP1L1	>sp|P55209|NP1L1_HUMAN Nucleosome assembly protein 1-like 1 OS=Homo sapiens GN=NAP1L1 PE=1 SV=1;>tr|H0YIV4|H0YIV4_HUMAN Nucleosome assembly protein 1-like 1 (Fragment) OS=Homo sapiens GN=NAP1L1 PE=3 SV=1;>tr|F5H4R6|F5H4R6_HUMAN Nucleosome assembly protein	1.29e-104	1.6155	1.15497	7915500	1076600	18	18	0	15	12	15	12	0	0
AFG3-like protein 2	AFG3L2	>sp|Q9Y4W6|AFG32_HUMAN AFG3-like protein 2 OS=Homo sapiens GN=AFG3L2 PE=1 SV=2	5.87e-74	1.614	1.24639	81172000	116070000	10	2	2	8	8	1	1	1	1
Inosine-5-monophosphate dehydrogenase 2	IMPDH2	>sp|P12268|IMDH2_HUMAN Inosine-5-monophosphate dehydrogenase 2 OS=Homo sapiens GN=IMPDH2 PE=1 SV=2;>tr|H0Y4R1|H0Y4R1_HUMAN Inosine-5-monophosphate dehydrogenase 2 (Fragment) OS=Homo sapiens GN=IMPDH2 PE=3 SV=1;>tr|E7ETK5|E7ETK5_HUMAN Inosine-5-monophosp	6.55e-105	1.6123	1.10512	716290000	605290000	9	9	9	6	7	6	7	6	7
Tricarboxylate transport protein, mitochondrial	SLC25A1	>sp|P53007|TXTP_HUMAN Tricarboxylate transport protein, mitochondrial OS=Homo sapiens GN=SLC25A1 PE=1 SV=2;>tr|B4DP62|B4DP62_HUMAN Solute carrier family 25 (Mitochondrial carrier; citrate transporter), member 1, isoform CRA_b OS=Homo sapiens GN=SLC25A1 PE=	1.5e-22	1.6103	1.29809	26807000	24260000	20	20	19	20	16	20	16	19	15
Voltage-dependent anion-selective channel protein 3	VDAC3	>tr|F5H740|F5H740_HUMAN Voltage-dependent anion-selective channel protein 3 OS=Homo sapiens GN=VDAC3 PE=4 SV=1;>sp|Q9Y277|VDAC3_HUMAN Voltage-dependent anion-selective channel protein 3 OS=Homo sapiens GN=VDAC3 PE=1 SV=1;>tr|E5RHZ6|E5RHZ6_HUMAN Voltage-dep	9.16e-08	1.6089	1.12969	5853800	1676600	5	5	5	5	3	5	3	5	3
DNA topoisomerase 2-beta;DNA topoisomerase 2	TOP2B	>sp|Q02880|TOP2B_HUMAN DNA topoisomerase 2-beta OS=Homo sapiens GN=TOP2B PE=1 SV=3;>tr|E9PCY5|E9PCY5_HUMAN DNA topoisomerase 2 (Fragment) OS=Homo sapiens GN=TOP2B PE=3 SV=1	1.5e-127	1.6087	0.953198	43464000	71547000	2	2	2	2	1	2	1	2	1
Zinc finger CCCH-type with G patch domain-containing protein	ZGPAT	>sp|Q8N5A5|ZGPAT_HUMAN Zinc finger CCCH-type with G patch domain-containing protein OS=Homo sapiens GN=ZGPAT PE=1 SV=3	1.88e-72	1.6066	1.07225	117870000	31333000	26	16	16	18	23	9	13	9	13
Structural maintenance of chromosomes protein 2	SMC2	>sp|O95347|SMC2_HUMAN Structural maintenance of chromosomes protein 2 OS=Homo sapiens GN=SMC2 PE=1 SV=2	1.21e-105	1.6058	1.09864	258080000	335730000	7	7	7	7	5	7	5	7	5
Cytoplasmic dynein 1 heavy chain 1	DYNC1H1	>sp|Q14204|DYHC1_HUMAN Cytoplasmic dynein 1 heavy chain 1 OS=Homo sapiens GN=DYNC1H1 PE=1 SV=5	0	1.6047	1.27603	410570000	575860000	23	23	23	21	17	21	17	21	17
78 kDa glucose-regulated protein	HSPA5	>sp|P11021|GRP78_HUMAN 78 kDa glucose-regulated protein OS=Homo sapiens GN=HSPA5 PE=1 SV=2	0	1.6034	1.49078	3249200000	3003600000	96	96	96	64	82	64	82	64	82
Cohesin subunit SA-2;Cohesin subunit SA-1	STAG2;STAG1;DKFZp781D1416	>sp|Q8N3U4|STAG2_HUMAN Cohesin subunit SA-2 OS=Homo sapiens GN=STAG2 PE=1 SV=3;>tr|F8WAK8|F8WAK8_HUMAN Cohesin subunit SA-2 OS=Homo sapiens GN=STAG2 PE=4 SV=1;>sp|Q8WVM7|STAG1_HUMAN Cohesin subunit SA-1 OS=Homo sapiens GN=STAG1 PE=1 SV=3;>tr|Q6P275|Q6P275_	1.4e-12	1.6008	0.906372	5826100	14031000	29	29	29	26	25	26	25	26	25
Chromodomain-helicase-DNA-binding protein 2	CHD2	>sp|O14647|CHD2_HUMAN Chromodomain-helicase-DNA-binding protein 2 OS=Homo sapiens GN=CHD2 PE=1 SV=2	1.83e-31	1.5962	1.14945	4657800	3354600	3	3	3	2	3	2	3	2	3
	CLPB	>tr|F8W7P6|F8W7P6_HUMAN Caseinolytic peptidase B protein homolog OS=Homo sapiens GN=CLPB PE=4 SV=1;>tr|B4DXW4|B4DXW4_HUMAN Caseinolytic peptidase B protein homolog OS=Homo sapiens GN=CLPB PE=2 SV=1	3.79e-99	1.5918	1.12289	48612000	29402000	10	4	4	7	6	2	2	2	2
Neuroblast differentiation-associated protein AHNAK	AHNAK	>sp|Q09666|AHNK_HUMAN Neuroblast differentiation-associated protein AHNAK OS=Homo sapiens GN=AHNAK PE=1 SV=2	1.06e-34	1.5913	1.02688	55936000	1161800	17	1	0	14	12	1	1	0	0
WD repeat-containing protein WRAP73	WRAP73;WDR8	>sp|Q9P2S5|WRP73_HUMAN WD repeat-containing protein WRAP73 OS=Homo sapiens GN=WRAP73 PE=2 SV=1;>tr|Q5T0D5|Q5T0D5_HUMAN WD repeat domain 8 (Fragment) OS=Homo sapiens GN=WDR8 PE=2 SV=1;>tr|Q5TBW1|Q5TBW1_HUMAN WD repeat domain 8 (Fragment) OS=Homo sapiens GN=	3.25e-06	1.5858	1.06289	5830600	9929100	10	10	10	10	2	10	2	10	2
Protein Njmu-R1	C17orf75	>sp|Q9HAS0|NJMU_HUMAN Protein Njmu-R1 OS=Homo sapiens GN=C17orf75 PE=1 SV=2;>tr|J3KRR1|J3KRR1_HUMAN Protein Njmu-R1 (Fragment) OS=Homo sapiens GN=C17orf75 PE=4 SV=1	2.8e-08	1.5856	1.16381	12883000	10884000	2	2	2	2	2	2	2	2	2
Protein kinase C iota type	PRKCI	>sp|P41743|KPCI_HUMAN Protein kinase C iota type OS=Homo sapiens GN=PRKCI PE=1 SV=2	5.37e-117	1.5855	1.28981	85306000	99025000	4	4	4	3	3	3	3	3	3
Microtubule-associated tumor suppressor 1	MTUS1	>sp|Q9ULD2|MTUS1_HUMAN Microtubule-associated tumor suppressor 1 OS=Homo sapiens GN=MTUS1 PE=1 SV=2;>tr|B4DH03|B4DH03_HUMAN Microtubule-associated tumor suppressor 1 OS=Homo sapiens GN=MTUS1 PE=2 SV=1	8.69e-08	1.5776	0.660284	21807000	4769200	7	7	7	6	6	6	6	6	6
AP-2 complex subunit mu	AP2M1	>tr|E9PFW3|E9PFW3_HUMAN AP-2 complex subunit mu OS=Homo sapiens GN=AP2M1 PE=4 SV=1;>sp|Q96CW1|AP2M1_HUMAN AP-2 complex subunit mu OS=Homo sapiens GN=AP2M1 PE=1 SV=2;>tr|C9JJ47|C9JJ47_HUMAN AP-2 complex subunit mu (Fragment) OS=Homo sapiens GN=AP2M1 PE=4 SV	3e-97	1.5775	1.29581	570860000	562750000	3	3	3	2	2	2	2	2	2
Uncharacterized protein C19orf21	C19orf21	>sp|Q8IVT2|CS021_HUMAN Uncharacterized protein C19orf21 OS=Homo sapiens GN=C19orf21 PE=1 SV=1	6.09e-13	1.576	0.795545	20981000	5054200	16	16	16	15	15	15	15	15	15
Ras GTPase-activating-like protein IQGAP2	IQGAP2	>sp|Q13576|IQGA2_HUMAN Ras GTPase-activating-like protein IQGAP2 OS=Homo sapiens GN=IQGAP2 PE=1 SV=4;>tr|E7EWC2|E7EWC2_HUMAN Ras GTPase-activating-like protein IQGAP2 (Fragment) OS=Homo sapiens GN=IQGAP2 PE=4 SV=1;>tr|F5H7S7|F5H7S7_HUMAN Ras GTPase-activat	2.39e-166	1.5755	1.17546	97241000	86438000	5	5	5	4	2	4	2	4	2
Vasodilator-stimulated phosphoprotein	VASP	>sp|P50552|VASP_HUMAN Vasodilator-stimulated phosphoprotein OS=Homo sapiens GN=VASP PE=1 SV=3	1.86e-08	1.5712	1.14033	212030	1071100	26	25	25	18	18	17	17	17	17
Putative pre-mRNA-splicing factor ATP-dependent RNA helicase DHX16	DHX16	>sp|O60231|DHX16_HUMAN Putative pre-mRNA-splicing factor ATP-dependent RNA helicase DHX16 OS=Homo sapiens GN=DHX16 PE=1 SV=2;>tr|B0V0F8|B0V0F8_HUMAN DEAH (Asp-Glu-Ala-His) box polypeptide 16 (Fragment) OS=Homo sapiens GN=DHX16 PE=4 SV=1;>tr|Q5SQH5|Q5SQH5_H	2.3e-21	1.5705	1.24991	12314000	18422000	2	2	2	1	1	1	1	1	1
Filamin-B	FLNB	>sp|O75369|FLNB_HUMAN Filamin-B OS=Homo sapiens GN=FLNB PE=1 SV=2;>tr|E7EN95|E7EN95_HUMAN Filamin-B OS=Homo sapiens GN=FLNB PE=4 SV=1	3.21e-31	1.5704	0.758668	13717000	7781800	5	4	4	5	5	4	4	4	4
Kelch-like protein 13;Kelch-like protein 9	KLHL13;KLHL9;DKFZp686L0695	>sp|Q9P2N7|KLH13_HUMAN Kelch-like protein 13 OS=Homo sapiens GN=KLHL13 PE=1 SV=3;>sp|Q9P2J3|KLHL9_HUMAN Kelch-like protein 9 OS=Homo sapiens GN=KLHL9 PE=1 SV=2;>tr|Q7Z350|Q7Z350_HUMAN Kelch-like protein 9 OS=Homo sapiens GN=DKFZp686L0695 PE=2 SV=1	0.00063205	1.5695	1.44617	895340	757300	12	8	8	10	7	7	4	7	4
Condensin complex subunit 3	NCAPG	>sp|Q9BPX3|CND3_HUMAN Condensin complex subunit 3 OS=Homo sapiens GN=NCAPG PE=1 SV=1	5.98e-08	1.5694	1.07705	873220	5286300	1	1	1	1	1	1	1	1	1
Exocyst complex component 2	EXOC2	>sp|Q96KP1|EXOC2_HUMAN Exocyst complex component 2 OS=Homo sapiens GN=EXOC2 PE=1 SV=1;>tr|G8JLK9|G8JLK9_HUMAN Exocyst complex component 2 OS=Homo sapiens GN=EXOC2 PE=4 SV=1	1.07e-29	1.5682	0.437044	1849800	20598000	2	2	2	1	2	1	2	1	2
tRNA wybutosine-synthesizing protein 3 homolog	TYW3	>sp|Q6IPR3|TYW3_HUMAN tRNA wybutosine-synthesizing protein 3 homolog OS=Homo sapiens GN=TYW3 PE=2 SV=2;>tr|E9PGR7|E9PGR7_HUMAN tRNA wybutosine-synthesizing protein 3 homolog OS=Homo sapiens GN=TYW3 PE=4 SV=1;>tr|B4DFU6|B4DFU6_HUMAN cDNA FLJ50478 OS=Homo sa	0.00064409	1.5603	1.17458	7091600	12747000	2	2	2	1	2	1	2	1	2
Dolichol-phosphate mannosyltransferase	DPM1	>tr|H0Y368|H0Y368_HUMAN Dolichol-phosphate mannosyltransferase (Fragment) OS=Homo sapiens GN=DPM1 PE=4 SV=1;>tr|Q5QPK2|Q5QPK2_HUMAN Dolichol-phosphate mannosyltransferase OS=Homo sapiens GN=DPM1 PE=2 SV=1;>sp|O60762|DPM1_HUMAN Dolichol-phosphate mannosyltr	9.7e-18	1.5594	1.0162	55581000	51636000	1	1	1	1	1	1	1	1	1
E3 ubiquitin-protein ligase SMURF2	SMURF2	>sp|Q9HAU4|SMUF2_HUMAN E3 ubiquitin-protein ligase SMURF2 OS=Homo sapiens GN=SMURF2 PE=1 SV=1	1.44e-18	1.5573	1.16636	609540	5644600	6	6	6	4	5	4	5	4	5
Cell death regulator Aven	AVEN	>sp|Q9NQS1|AVEN_HUMAN Cell death regulator Aven OS=Homo sapiens GN=AVEN PE=1 SV=1	5.45e-12	1.5569	1.40667	4028600	6880700	3	3	3	1	2	1	2	1	2
Pre-mRNA-splicing factor RBM22	RBM22	>sp|Q9NW64|RBM22_HUMAN Pre-mRNA-splicing factor RBM22 OS=Homo sapiens GN=RBM22 PE=1 SV=1;>tr|F5GWK3|F5GWK3_HUMAN Pre-mRNA-splicing factor RBM22 OS=Homo sapiens GN=RBM22 PE=4 SV=1	1.58e-06	1.5526	1.08246	2492700	12254000	3	3	3	2	2	2	2	2	2
Putative RNA-binding protein Luc7-like 1	LUC7L	>sp|Q9NQ29|LUC7L_HUMAN Putative RNA-binding protein Luc7-like 1 OS=Homo sapiens GN=LUC7L PE=1 SV=1;>tr|A8MYV2|A8MYV2_HUMAN LUC7-like (S. cerevisiae) OS=Homo sapiens GN=LUC7L PE=4 SV=1;>tr|B8ZZ10|B8ZZ10_HUMAN LUC7-like (S. cerevisiae) (Fragment) OS=Homo sap	1.9e-142	1.5507	1.26314	100310000	85984000	3	3	3	1	3	1	3	1	3
Annexin A7;Annexin	ANXA7	>sp|P20073|ANXA7_HUMAN Annexin A7 OS=Homo sapiens GN=ANXA7 PE=1 SV=3;>tr|B4DT77|B4DT77_HUMAN Annexin OS=Homo sapiens GN=ANXA7 PE=2 SV=1	6.32e-07	1.5481	1.39307	8777500	3450200	7	7	4	7	6	7	6	4	3
Fatty acid synthase;[Acyl-carrier-protein] S-acetyltransferase;[Acyl-carrier-protein] S-malonyltransferase;3-oxoacyl-[acyl-carrier-protein] synthase;3-oxoacyl-[acyl-carrier-protein] reductase;3-hydroxypalmitoyl-[acyl-carrier-protein] dehydratase;Enoyl-[acyl-carrier-protein] reductase;Oleoyl-[acyl-carrier-protein] hydrolase	FASN	>sp|P49327|FAS_HUMAN Fatty acid synthase OS=Homo sapiens GN=FASN PE=1 SV=3	0	1.548	1.43258	642080000	787710000	3	3	3	3	2	3	2	3	2
Dedicator of cytokinesis protein 9	DOCK9;RP11-155N3.2	>sp|Q9BZ29|DOCK9_HUMAN Dedicator of cytokinesis protein 9 OS=Homo sapiens GN=DOCK9 PE=1 SV=2;>tr|H0Y3S1|H0Y3S1_HUMAN Dedicator of cytokinesis protein 9 (Fragment) OS=Homo sapiens GN=DOCK9 PE=4 SV=1;>tr|Q5JUD8|Q5JUD8_HUMAN Dedicator of cytokinesis protein 9	1.39e-06	1.5456	0.998203	3132300	1162200	57	57	57	45	50	45	50	45	50
AP-3 complex subunit delta-1	AP3D1	>sp|O14617|AP3D1_HUMAN AP-3 complex subunit delta-1 OS=Homo sapiens GN=AP3D1 PE=1 SV=1;>tr|G5E988|G5E988_HUMAN AP-3 complex subunit delta-1 OS=Homo sapiens GN=AP3D1 PE=4 SV=1;>tr|E7EMM2|E7EMM2_HUMAN AP-3 complex subunit delta-1 OS=Homo sapiens GN=AP3D1 PE=	1.95e-28	1.5438	1.27003	30003000	59564000	3	3	3	2	1	2	1	2	1
Probable E3 ubiquitin-protein ligase TRIP12	TRIP12	>sp|Q14669|TRIPC_HUMAN E3 ubiquitin-protein ligase TRIP12 OS=Homo sapiens GN=TRIP12 PE=1 SV=1	1.11e-76	1.5429	1.10767	21508000	64541000	9	9	9	5	8	5	8	5	8
RNA polymerase II-associated factor 1 homolog	PAF1	>sp|Q8N7H5|PAF1_HUMAN RNA polymerase II-associated factor 1 homolog OS=Homo sapiens GN=PAF1 PE=1 SV=2;>tr|F8W9Q2|F8W9Q2_HUMAN RNA polymerase II-associated factor 1 homolog OS=Homo sapiens GN=PAF1 PE=4 SV=1;>tr|B4DGJ5|B4DGJ5_HUMAN RNA polymerase II-associat	9.98e-51	1.5426	1.12634	137000000	47280000	18	18	18	8	16	8	16	8	16
Proteasome activator complex subunit 4	PSME4	>sp|Q14997|PSME4_HUMAN Proteasome activator complex subunit 4 OS=Homo sapiens GN=PSME4 PE=1 SV=2;>tr|F8WB44|F8WB44_HUMAN Proteasome activator complex subunit 4 OS=Homo sapiens GN=PSME4 PE=4 SV=1	1.8e-42	1.541	1.30269	16960000	7935400	12	12	12	10	6	10	6	10	6
Phosphoribosyl pyrophosphate synthase-associated protein 1	PRPSAP1	>sp|Q14558|KPRA_HUMAN Phosphoribosyl pyrophosphate synthase-associated protein 1 OS=Homo sapiens GN=PRPSAP1 PE=1 SV=2;>tr|C9JNQ3|C9JNQ3_HUMAN Phosphoribosyl pyrophosphate synthase-associated protein 1 (Fragment) OS=Homo sapiens GN=PRPSAP1 PE=4 SV=1;>tr|B4D	3.88e-06	1.5392	1.46729	1716900	2208700	9	9	9	8	4	8	4	8	4
Inositol 1,4,5-trisphosphate receptor type 1;Inositol 1,4,5-trisphosphate receptor type 2	ITPR1;ITPR2	>sp|Q14643|ITPR1_HUMAN Inositol 1,4,5-trisphosphate receptor type 1 OS=Homo sapiens GN=ITPR1 PE=1 SV=2;>tr|E7EPX7|E7EPX7_HUMAN Inositol 1,4,5-trisphosphate receptor type 1 OS=Homo sapiens GN=ITPR1 PE=4 SV=2;>tr|E7EVP7|E7EVP7_HUMAN Inositol 1,4,5-trisphosph	6.68e-07	1.5387	0.851209	5365200	3608200	2	2	2	2	2	2	2	2	2
Vesicle-associated membrane protein-associated protein B/C	VAPB	>sp|O95292|VAPB_HUMAN Vesicle-associated membrane protein-associated protein B/C OS=Homo sapiens GN=VAPB PE=1 SV=3;>tr|E5RK64|E5RK64_HUMAN Vesicle-associated membrane protein-associated protein B/C OS=Homo sapiens GN=VAPB PE=4 SV=1	0.00012664	1.5381	1.31173	6830300	9465000	4	4	2	4	1	4	1	2	0
Cleavage and polyadenylation specificity factor subunit 6	CPSF6	>sp|Q16630|CPSF6_HUMAN Cleavage and polyadenylation specificity factor subunit 6 OS=Homo sapiens GN=CPSF6 PE=1 SV=2;>tr|F8WJN3|F8WJN3_HUMAN Cleavage and polyadenylation-specificity factor subunit 6 OS=Homo sapiens GN=CPSF6 PE=4 SV=1	3.76e-51	1.5347	1.25178	160200000	55471000	1	1	1	1	1	1	1	1	1
Eukaryotic translation initiation factor 5B	EIF5B	>sp|O60841|IF2P_HUMAN Eukaryotic translation initiation factor 5B OS=Homo sapiens GN=EIF5B PE=1 SV=4	3.04e-228	1.5308	1.43534	809940000	841630000	6	6	6	5	4	5	4	5	4
CLIP-associating protein 2	CLASP2	>tr|F5H604|F5H604_HUMAN CLIP-associating protein 2 OS=Homo sapiens GN=CLASP2 PE=4 SV=1;>tr|E7EW49|E7EW49_HUMAN CLIP-associating protein 2 OS=Homo sapiens GN=CLASP2 PE=4 SV=1;>tr|E7ERI8|E7ERI8_HUMAN CLIP-associating protein 2 OS=Homo sapiens GN=CLASP2 PE=4	6.84e-301	1.5306	1.45176	71438000	68806000	41	41	41	33	34	33	34	33	34
ATP-binding cassette sub-family D member 3	ABCD3	>tr|E7EUE1|E7EUE1_HUMAN ATP-binding cassette sub-family D member 3 OS=Homo sapiens GN=ABCD3 PE=3 SV=1;>sp|P28288|ABCD3_HUMAN ATP-binding cassette sub-family D member 3 OS=Homo sapiens GN=ABCD3 PE=1 SV=1;>tr|F5GYC1|F5GYC1_HUMAN ATP-binding cassette sub-fami	3.71e-16	1.5306	1.06961	54731000	27186000	27	21	21	20	17	16	12	16	12
COP9 signalosome complex subunit 4	COPS4	>tr|D6RFN0|D6RFN0_HUMAN COP9 signalosome complex subunit 4 OS=Homo sapiens GN=COPS4 PE=4 SV=1;>tr|D6RAX7|D6RAX7_HUMAN COP9 signalosome complex subunit 4 OS=Homo sapiens GN=COPS4 PE=4 SV=1;>sp|Q9BT78|CSN4_HUMAN COP9 signalosome complex subunit 4 OS=Homo sap	3.55e-19	1.5295	1.21838	5565300	6744000	4	4	4	3	3	3	3	3	3
Parafibromin	CDC73	>sp|Q6P1J9|CDC73_HUMAN Parafibromin OS=Homo sapiens GN=CDC73 PE=1 SV=1	3.54e-60	1.5295	1.19898	348840000	257260000	2	2	2	2	2	2	2	2	2
HCLS1-associated protein X-1	HAX1	>sp|O00165|HAX1_HUMAN HCLS1-associated protein X-1 OS=Homo sapiens GN=HAX1 PE=1 SV=2;>tr|E9PIQ7|E9PIQ7_HUMAN HCLS1-associated protein X-1 OS=Homo sapiens GN=HAX1 PE=4 SV=1	2.9e-11	1.5292	1.51635	16469000	24046000	19	19	19	15	14	15	14	15	14
Elongation factor Tu, mitochondrial	TUFM	>sp|P49411|EFTU_HUMAN Elongation factor Tu, mitochondrial OS=Homo sapiens GN=TUFM PE=1 SV=2	4.41e-156	1.5286	1.2624	592250000	609390000	3	3	3	3	3	3	3	3	3
Ribonucleoside-diphosphate reductase large subunit;Ribonucleoside-diphosphate reductase	RRM1	>sp|P23921|RIR1_HUMAN Ribonucleoside-diphosphate reductase large subunit OS=Homo sapiens GN=RRM1 PE=1 SV=1;>tr|E9PD78|E9PD78_HUMAN Ribonucleoside-diphosphate reductase OS=Homo sapiens GN=RRM1 PE=3 SV=2	0.0021894	1.5262	1.13267	2129600	2883900	21	21	21	19	17	19	17	19	17
RNA polymerase-associated protein CTR9 homolog	CTR9	>sp|Q6PD62|CTR9_HUMAN RNA polymerase-associated protein CTR9 homolog OS=Homo sapiens GN=CTR9 PE=1 SV=1	6.77e-45	1.5258	1.27823	99210000	111680000	1	1	1	1	1	1	1	1	1
Junctophilin-1	JPH1	>sp|Q9HDC5|JPH1_HUMAN Junctophilin-1 OS=Homo sapiens GN=JPH1 PE=1 SV=2	2.12e-11	1.5241	0.855432	15150000	8670700	14	14	14	11	10	11	10	11	10
Oxidoreductase NAD-binding domain-containing protein 1	OXNAD1	>tr|F5H620|F5H620_HUMAN Oxidoreductase NAD-binding domain-containing protein 1 OS=Homo sapiens GN=OXNAD1 PE=4 SV=1;>sp|Q96HP4|OXND1_HUMAN Oxidoreductase NAD-binding domain-containing protein 1 OS=Homo sapiens GN=OXNAD1 PE=1 SV=1;>tr|C9JLB7|C9JLB7_HUMAN Oxi	4.29e-08	1.5215	1.46804	264080	4180200	1	1	1	1	1	1	1	1	1
Gamma-tubulin complex component 3	TUBGCP3	>sp|Q96CW5|GCP3_HUMAN Gamma-tubulin complex component 3 OS=Homo sapiens GN=TUBGCP3 PE=1 SV=2	1.21e-52	1.5211	1.06675	57069000	17352000	3	3	3	1	3	1	3	1	3
Phenylalanine--tRNA ligase, mitochondrial	FARS2	>sp|O95363|SYFM_HUMAN Phenylalanine--tRNA ligase, mitochondrial OS=Homo sapiens GN=FARS2 PE=1 SV=1	4.22e-79	1.5193	1.39866	263660000	283970000	8	8	8	6	5	6	5	6	5
Splicing factor 3B subunit 4	SF3B4	>sp|Q15427|SF3B4_HUMAN Splicing factor 3B subunit 4 OS=Homo sapiens GN=SF3B4 PE=1 SV=1	9.33e-76	1.5162	0.789391	100470000	100340000	11	11	11	10	9	10	9	10	9
Tubulin alpha-4A chain	TUBA4A	>sp|P68366|TBA4A_HUMAN Tubulin alpha-4A chain OS=Homo sapiens GN=TUBA4A PE=1 SV=1;>tr|A8MUB1|A8MUB1_HUMAN Tubulin alpha-4A chain OS=Homo sapiens GN=TUBA4A PE=2 SV=1	5.17e-223	1.5145	1.52637	119270000	73958000	2	2	2	2	2	2	2	2	2
Squalene synthase	FDFT1	>sp|P37268|FDFT_HUMAN Squalene synthase OS=Homo sapiens GN=FDFT1 PE=1 SV=1;>tr|E9PNM1|E9PNM1_HUMAN Squalene synthase OS=Homo sapiens GN=FDFT1 PE=4 SV=1;>tr|B4DJE5|B4DJE5_HUMAN Squalene synthase OS=Homo sapiens GN=FDFT1 PE=2 SV=1;>tr|B7Z1J3|B7Z1J3_HUMAN Squ	3.34e-52	1.5135	1.45229	16843000	7583900	19	4	4	18	17	4	3	4	3
Cell division cycle protein 27 homolog	CDC27	>tr|G3V1C4|G3V1C4_HUMAN Cell division cycle 27, isoform CRA_b OS=Homo sapiens GN=CDC27 PE=4 SV=1;>sp|P30260|CDC27_HUMAN Cell division cycle protein 27 homolog OS=Homo sapiens GN=CDC27 PE=1 SV=2;>tr|G5EA36|G5EA36_HUMAN Cell division cycle 27, isoform CRA_c	1.2e-06	1.5129	0.987557	5657100	5572100	6	6	6	6	3	6	3	6	3
Cullin-associated NEDD8-dissociated protein 1	CAND1	>sp|Q86VP6|CAND1_HUMAN Cullin-associated NEDD8-dissociated protein 1 OS=Homo sapiens GN=CAND1 PE=1 SV=2	5.23e-07	1.5109	1.53341	2652400	876960	3	3	3	3	2	3	2	3	2
Cell division cycle protein 23 homolog	CDC23	>sp|Q9UJX2|CDC23_HUMAN Cell division cycle protein 23 homolog OS=Homo sapiens GN=CDC23 PE=1 SV=3	1.08e-13	1.5104	1.19308	9821900	7183200	3	3	3	3	1	3	1	3	1
Anaphase-promoting complex subunit 1	ANAPC1	>sp|Q9H1A4|APC1_HUMAN Anaphase-promoting complex subunit 1 OS=Homo sapiens GN=ANAPC1 PE=1 SV=1;>tr|H0Y564|H0Y564_HUMAN Anaphase-promoting complex subunit 1 (Fragment) OS=Homo sapiens GN=ANAPC1 PE=4 SV=1	4.95e-37	1.5103	1.05209	16803000	12739000	3	3	3	3	2	3	2	3	2
Excitatory amino acid transporter 1	SLC1A3	>sp|P43003|EAA1_HUMAN Excitatory amino acid transporter 1 OS=Homo sapiens GN=SLC1A3 PE=1 SV=1;>tr|B4DF14|B4DF14_HUMAN Excitatory amino acid transporter 1 OS=Homo sapiens GN=SLC1A3 PE=2 SV=1	3.47e-32	1.5085	1.15798	11441000	10933000	11	11	11	7	7	7	7	7	7
BAG family molecular chaperone regulator 5	BAG5	>sp|Q9UL15|BAG5_HUMAN BAG family molecular chaperone regulator 5 OS=Homo sapiens GN=BAG5 PE=1 SV=1	9.66e-15	1.5067	1.65533	7283900	3518200	2	2	2	2	2	2	2	2	2
Histone-binding protein RBBP4	RBBP4	>sp|Q09028|RBBP4_HUMAN Histone-binding protein RBBP4 OS=Homo sapiens GN=RBBP4 PE=1 SV=3	2.27e-37	1.5034	0.854044	158330000	88934000	4	4	4	3	1	3	1	3	1
Protein UXT	UXT	>sp|Q9UBK9|UXT_HUMAN Protein UXT OS=Homo sapiens GN=UXT PE=1 SV=1;>tr|B1AJQ0|B1AJQ0_HUMAN Protein UXT OS=Homo sapiens GN=UXT PE=4 SV=1	1.78e-18	1.5022	1.11429	2779900	27721000	7	7	2	6	5	6	5	1	2
Trans-2,3-enoyl-CoA reductase	TECR	>sp|Q9NZ01|TECR_HUMAN Trans-2,3-enoyl-CoA reductase OS=Homo sapiens GN=TECR PE=1 SV=1;>tr|B3KSQ1|B3KSQ1_HUMAN Trans-2,3-enoyl-CoA reductase OS=Homo sapiens GN=TECR PE=2 SV=1	3.34e-61	1.502	1.18763	82712000	98630000	3	3	3	2	3	2	3	2	3
Stress-70 protein, mitochondrial	HSPA9	>sp|P38646|GRP75_HUMAN Stress-70 protein, mitochondrial OS=Homo sapiens GN=HSPA9 PE=1 SV=2	2.91e-248	1.5009	1.28609	1319300000	962660000	6	6	6	5	6	5	6	5	6
Splicing factor 3A subunit 1	SF3A1	>sp|Q15459|SF3A1_HUMAN Splicing factor 3A subunit 1 OS=Homo sapiens GN=SF3A1 PE=1 SV=1;>tr|E9PAW1|E9PAW1_HUMAN Splicing factor 3A subunit 1 OS=Homo sapiens GN=SF3A1 PE=4 SV=1	1.09e-147	1.5003	0.998303	355930000	451450000	26	26	26	25	19	25	19	25	19
Diacylglycerol kinase epsilon	DGKE	>sp|P52429|DGKE_HUMAN Diacylglycerol kinase epsilon OS=Homo sapiens GN=DGKE PE=2 SV=1;>tr|I3L112|I3L112_HUMAN Diacylglycerol kinase epsilon (Fragment) OS=Homo sapiens GN=DGKE PE=4 SV=1	0.00021605	1.4984	1.15485	1634100	1057400	20	20	20	15	16	15	16	15	16
Structural maintenance of chromosomes protein 3	SMC3	>sp|Q9UQE7|SMC3_HUMAN Structural maintenance of chromosomes protein 3 OS=Homo sapiens GN=SMC3 PE=1 SV=2	0	1.498	1.17861	319420000	389540000	1	1	1	1	1	1	1	1	1
Sister chromatid cohesion protein PDS5 homolog B	PDS5B	>sp|Q9NTI5|PDS5B_HUMAN Sister chromatid cohesion protein PDS5 homolog B OS=Homo sapiens GN=PDS5B PE=1 SV=1	8.72e-33	1.4958	1.10699	46166000	54873000	28	28	28	23	24	23	24	23	24
Myosin regulatory light chain 12B;Myosin regulatory light chain 12A	MYL12B;MYL12A	>tr|J3QRS3|J3QRS3_HUMAN Myosin regulatory light chain 12A OS=Homo sapiens GN=MYL12A PE=4 SV=1;>sp|O14950|ML12B_HUMAN Myosin regulatory light chain 12B OS=Homo sapiens GN=MYL12B PE=1 SV=2;>sp|P19105|ML12A_HUMAN Myosin regulatory light chain 12A OS=Homo sapi	0.00013037	1.494	1.16496	4649700	8635300	12	12	11	8	9	8	9	7	9
Tubulin alpha-1A chain;Tubulin alpha-3C/D chain;Tubulin alpha-3E chain	TUBA1A;TUBA3C;TUBA3E	>sp|Q71U36|TBA1A_HUMAN Tubulin alpha-1A chain OS=Homo sapiens GN=TUBA1A PE=1 SV=1;>tr|G3V1U9|G3V1U9_HUMAN Tubulin alpha-1A chain OS=Homo sapiens GN=TUBA1A PE=3 SV=1;>sp|Q13748|TBA3C_HUMAN Tubulin alpha-3C/D chain OS=Homo sapiens GN=TUBA3C PE=1 SV=3;>tr|F8V	0	1.4914	1.25036	54191000	33422000	1	1	1	1	1	1	1	1	1
Casein kinase I isoform gamma-3;Casein kinase I isoform gamma-2	CSNK1G3;CSNK1G2	>sp|Q9Y6M4|KC1G3_HUMAN Casein kinase I isoform gamma-3 OS=Homo sapiens GN=CSNK1G3 PE=1 SV=2;>tr|A8K040|A8K040_HUMAN Casein kinase 1, gamma 3, isoform CRA_f OS=Homo sapiens GN=CSNK1G3 PE=2 SV=1;>sp|P78368|KC1G2_HUMAN Casein kinase I isoform gamma-2 OS=Homo	2.65e-08	1.4902	1.04869	11103000	7662300	18	1	0	17	17	1	1	0	0
Copine-5;Copine-8;Copine-9;Copine-7;Copine-6;Copine-4;Copine-2	CPNE5;CPNE8;CPNE9;CPNE7;CPNE6;CPNE4;CPNE2	>sp|Q9HCH3|CPNE5_HUMAN Copine-5 OS=Homo sapiens GN=CPNE5 PE=1 SV=2;>sp|Q86YQ8|CPNE8_HUMAN Copine-8 OS=Homo sapiens GN=CPNE8 PE=1 SV=2;>sp|Q8IYJ1|CPNE9_HUMAN Copine-9 OS=Homo sapiens GN=CPNE9 PE=1 SV=3;>tr|E7ENV7|E7ENV7_HUMAN Copine-8 OS=Homo sapiens GN=CPN	1.22e-14	1.4895	1.08394	10152000	10419000	4	4	2	3	2	3	2	1	1
Bifunctional methylenetetrahydrofolate dehydrogenase/cyclohydrolase, mitochondrial;NAD-dependent methylenetetrahydrofolate dehydrogenase;Methenyltetrahydrofolate cyclohydrolase	MTHFD2	>sp|P13995|MTDC_HUMAN Bifunctional methylenetetrahydrofolate dehydrogenase/cyclohydrolase, mitochondrial OS=Homo sapiens GN=MTHFD2 PE=1 SV=2;>tr|Q7Z650|Q7Z650_HUMAN Bifunctional protein FolD C OS=Homo sapiens GN=MTHFD2 PE=2 SV=1;>tr|B9A062|B9A062_HUMAN Bif	2.67e-06	1.4881	1.19921	16162000	30927000	2	1	1	2	2	1	1	1	1
PC4 and SFRS1-interacting protein	PSIP1	>sp|O75475|PSIP1_HUMAN PC4 and SFRS1-interacting protein OS=Homo sapiens GN=PSIP1 PE=1 SV=1	8.65e-08	1.4837	0.791578	8605500	5744500	2	2	2	1	2	1	2	1	2
Copine-3	CPNE3	>sp|O75131|CPNE3_HUMAN Copine-3 OS=Homo sapiens GN=CPNE3 PE=1 SV=1;>tr|E5RG68|E5RG68_HUMAN Copine-3 (Fragment) OS=Homo sapiens GN=CPNE3 PE=4 SV=1	3.68e-75	1.4832	0.990001	381820000	241010000	2	2	2	1	2	1	2	1	2
Nuclear pore complex protein Nup155	NUP155	>sp|O75694|NU155_HUMAN Nuclear pore complex protein Nup155 OS=Homo sapiens GN=NUP155 PE=1 SV=1;>tr|E9PF10|E9PF10_HUMAN Nuclear pore complex protein Nup155 OS=Homo sapiens GN=NUP155 PE=4 SV=1	4.46e-102	1.4818	1.25696	66238000	90626000	13	13	12	11	9	11	9	10	8
Prefoldin subunit 2	PFDN2	>sp|Q9UHV9|PFD2_HUMAN Prefoldin subunit 2 OS=Homo sapiens GN=PFDN2 PE=1 SV=1	3.17e-20	1.4808	1.09757	3932400	12691000	17	17	17	14	11	14	11	14	11
BAG family molecular chaperone regulator 2	BAG2	>sp|O95816|BAG2_HUMAN BAG family molecular chaperone regulator 2 OS=Homo sapiens GN=BAG2 PE=1 SV=1;>tr|B4DXE2|B4DXE2_HUMAN BAG family molecular chaperone regulator 2 OS=Homo sapiens GN=BAG2 PE=2 SV=1	3.97e-35	1.4803	1.05385	93288000	103340000	1	1	1	1	1	1	1	1	1
Creatine kinase B-type	CKB	>sp|P12277|KCRB_HUMAN Creatine kinase B-type OS=Homo sapiens GN=CKB PE=1 SV=1;>tr|G3V4N7|G3V4N7_HUMAN Creatine kinase B-type (Fragment) OS=Homo sapiens GN=CKB PE=3 SV=1;>tr|G3V461|G3V461_HUMAN Creatine kinase B-type (Fragment) OS=Homo sapiens GN=CKB PE=3 S	5.99e-08	1.4794	1.09652	3462100	615200	7	7	7	5	5	5	5	5	5
Echinoderm microtubule-associated protein-like 4	EML4	>tr|B5MBZ0|B5MBZ0_HUMAN Echinoderm microtubule-associated protein-like 4 OS=Homo sapiens GN=EML4 PE=4 SV=3;>sp|Q9HC35|EMAL4_HUMAN Echinoderm microtubule-associated protein-like 4 OS=Homo sapiens GN=EML4 PE=1 SV=3;>tr|B5MCW9|B5MCW9_HUMAN Echinoderm microtub	8.73e-24	1.4793	1.23611	112800000	135970000	3	3	3	3	1	3	1	3	1
Calpain-1 catalytic subunit	CAPN1	>sp|P07384|CAN1_HUMAN Calpain-1 catalytic subunit OS=Homo sapiens GN=CAPN1 PE=1 SV=1	2.3e-18	1.4789	1.41125	20876000	26391000	9	9	9	9	8	9	8	9	8
Protein PRR14L	PRR14L	>sp|Q5THK1|PR14L_HUMAN Protein PRR14L OS=Homo sapiens GN=PRR14L PE=1 SV=1;>tr|C9J9V0|C9J9V0_HUMAN Protein PRR14L (Fragment) OS=Homo sapiens GN=PRR14L PE=4 SV=1	0.00074181	1.4777	1.13081	18577000	17544000	5	5	5	2	4	2	4	2	4
Sorting and assembly machinery component 50 homolog	SAMM50	>sp|Q9Y512|SAM50_HUMAN Sorting and assembly machinery component 50 homolog OS=Homo sapiens GN=SAMM50 PE=1 SV=3	1.13e-29	1.4776	0.704622	21457000	70175000	1	1	1	1	1	1	1	1	1
Translation initiation factor IF-2, mitochondrial	MTIF2	>sp|P46199|IF2M_HUMAN Translation initiation factor IF-2, mitochondrial OS=Homo sapiens GN=MTIF2 PE=1 SV=2	0.0010785	1.4761	2.49364	1967500	5100600	6	6	6	4	6	4	6	4	6
Gamma-tubulin complex component 2	TUBGCP2	>tr|F5H4L0|F5H4L0_HUMAN Gamma-tubulin complex component 2 OS=Homo sapiens GN=TUBGCP2 PE=4 SV=1;>sp|Q9BSJ2|GCP2_HUMAN Gamma-tubulin complex component 2 OS=Homo sapiens GN=TUBGCP2 PE=1 SV=2;>tr|F2Z2B9|F2Z2B9_HUMAN Gamma-tubulin complex component 2 OS=Homo sa	4.26e-22	1.4747	1.16402	11675000	11021000	1	1	1	1	1	1	1	1	1
Rab3 GTPase-activating protein non-catalytic subunit	RAB3GAP2	>sp|Q9H2M9|RBGPR_HUMAN Rab3 GTPase-activating protein non-catalytic subunit OS=Homo sapiens GN=RAB3GAP2 PE=1 SV=1	1.39e-06	1.4745	1.36403	46506000	6162000	7	7	7	6	4	6	4	6	4
E3 ubiquitin-protein ligase SHPRH	SHPRH	>sp|Q149N8|SHPRH_HUMAN E3 ubiquitin-protein ligase SHPRH OS=Homo sapiens GN=SHPRH PE=1 SV=2	2.48e-19	1.4712	1.06084	5534600	13341000	4	4	4	3	2	3	2	3	2
DNA replication licensing factor MCM5	MCM5	>sp|P33992|MCM5_HUMAN DNA replication licensing factor MCM5 OS=Homo sapiens GN=MCM5 PE=1 SV=5;>tr|B1AHB1|B1AHB1_HUMAN DNA replication licensing factor MCM5 OS=Homo sapiens GN=MCM5 PE=3 SV=1	2.97e-13	1.4709	1.17392	13243000	37910000	6	6	6	3	5	3	5	3	5
Protein SMG8	SMG8	>sp|Q8ND04|SMG8_HUMAN Protein SMG8 OS=Homo sapiens GN=SMG8 PE=1 SV=1;>tr|J3KTD7|J3KTD7_HUMAN Protein SMG8 (Fragment) OS=Homo sapiens GN=SMG8 PE=4 SV=1	1.68e-48	1.4701	1.17922	14117000	9221600	6	6	6	3	5	3	5	3	5
WD repeat domain-containing protein 83	WDR83	>sp|Q9BRX9|WDR83_HUMAN WD repeat domain-containing protein 83 OS=Homo sapiens GN=WDR83 PE=1 SV=1;>tr|H0YIE8|H0YIE8_HUMAN WD repeat domain-containing protein 83 (Fragment) OS=Homo sapiens GN=WDR83 PE=4 SV=1;>tr|F8VSE4|F8VSE4_HUMAN WD repeat domain-containin	6.52e-07	1.47	1.0067	1616500	600070	3	3	3	2	3	2	3	2	3
Translocating chain-associated membrane protein 1	TRAM1	>sp|Q15629|TRAM1_HUMAN Translocating chain-associated membrane protein 1 OS=Homo sapiens GN=TRAM1 PE=1 SV=3;>tr|B4E0K2|B4E0K2_HUMAN Translocating chain-associated membrane protein 1 OS=Homo sapiens GN=TRAM1 PE=2 SV=1;>tr|G3XAN4|G3XAN4_HUMAN Translocating c	9.89e-34	1.4697	1.09299	212290000	169390000	2	2	2	2	1	2	1	2	1
7-dehydrocholesterol reductase	DHCR7	>sp|Q9UBM7|DHCR7_HUMAN 7-dehydrocholesterol reductase OS=Homo sapiens GN=DHCR7 PE=1 SV=1;>tr|E9PM00|E9PM00_HUMAN 7-dehydrocholesterol reductase (Fragment) OS=Homo sapiens GN=DHCR7 PE=4 SV=1;>tr|E9PMT8|E9PMT8_HUMAN 7-dehydrocholesterol reductase (Fragment)	1.43e-18	1.4685	1.74398	6140200	3791500	5	5	5	5	3	5	3	5	3
Charged multivesicular body protein 1a	CHMP1A	>sp|Q9HD42|CHM1A_HUMAN Charged multivesicular body protein 1a OS=Homo sapiens GN=CHMP1A PE=1 SV=1;>tr|F8VVT7|F8VVT7_HUMAN Charged multivesicular body protein 1a OS=Homo sapiens GN=CHMP1A PE=4 SV=1;>tr|F8VUA2|F8VUA2_HUMAN Charged multivesicular body protein	0.00034275	1.4664	0.772559	1069100	1813300	3	3	3	2	2	2	2	2	2
3-hydroxyacyl-CoA dehydratase 3	PTPLAD1	>sp|Q9P035|HACD3_HUMAN 3-hydroxyacyl-CoA dehydratase 3 OS=Homo sapiens GN=PTPLAD1 PE=1 SV=2;>tr|H3BS72|H3BS72_HUMAN 3-hydroxyacyl-CoA dehydratase 3 OS=Homo sapiens GN=PTPLAD1 PE=4 SV=1;>tr|B4DRF4|B4DRF4_HUMAN 3-hydroxyacyl-CoA dehydratase 3 OS=Homo sapiens	5.77e-99	1.4656	1.13471	120900000	88161000	1	1	1	1	1	1	1	1	1
RNA polymerase-associated protein LEO1	LEO1	>sp|Q8WVC0|LEO1_HUMAN RNA polymerase-associated protein LEO1 OS=Homo sapiens GN=LEO1 PE=1 SV=1	6.01e-37	1.4652	1.29569	41202000	71248000	7	7	7	7	5	7	5	7	5
Splicing factor 3A subunit 3	SF3A3	>sp|Q12874|SF3A3_HUMAN Splicing factor 3A subunit 3 OS=Homo sapiens GN=SF3A3 PE=1 SV=1;>tr|E7EUT8|E7EUT8_HUMAN Splicing factor 3A subunit 3 OS=Homo sapiens GN=SF3A3 PE=4 SV=1	1.67e-140	1.4608	0.986485	373490000	297580000	9	9	9	4	8	4	8	4	8
RNA-binding protein 45	RBM45	>sp|Q8IUH3|RBM45_HUMAN RNA-binding protein 45 OS=Homo sapiens GN=RBM45 PE=1 SV=1	1.42e-27	1.4605	0.732977	3467000	3262200	12	12	12	11	10	11	10	11	10
ADP/ATP translocase 2	SLC25A5	>sp|P05141|ADT2_HUMAN ADP/ATP translocase 2 OS=Homo sapiens GN=SLC25A5 PE=1 SV=7	7.77e-78	1.4571	1.06722	1971900000	2273800000	2	2	2	1	2	1	2	1	2
Chromosome-associated kinesin KIF4A	KIF4A	>sp|O95239|KIF4A_HUMAN Chromosome-associated kinesin KIF4A OS=Homo sapiens GN=KIF4A PE=1 SV=3	1e-18	1.4557	0.960338	8852500	16737000	15	15	6	15	14	15	14	6	6
Calcium/calmodulin-dependent protein kinase type II subunit gamma	CAMK2G	>sp|Q13555|KCC2G_HUMAN Calcium/calmodulin-dependent protein kinase type II subunit gamma OS=Homo sapiens GN=CAMK2G PE=1 SV=3;>tr|Q5SWX3|Q5SWX3_HUMAN Calcium/calmodulin-dependent protein kinase (CaM kinase) II gamma OS=Homo sapiens GN=CAMK2G PE=2 SV=1;>tr|Q	1.03e-17	1.4555	0.844309	3160700	3869900	7	7	7	5	5	5	5	5	5
Extended synaptotagmin-2	ESYT2	>sp|A0FGR8|ESYT2_HUMAN Extended synaptotagmin-2 OS=Homo sapiens GN=ESYT2 PE=1 SV=1;>tr|H7BXI1|H7BXI1_HUMAN Extended synaptotagmin-2 (Fragment) OS=Homo sapiens GN=ESYT2 PE=4 SV=1;>tr|F2Z3K9|F2Z3K9_HUMAN Extended synaptotagmin-2 OS=Homo sapiens GN=ESYT2 PE=4	3.54e-42	1.4554	1.0758	9706400	8911000	3	2	2	2	2	1	2	1	2
RNA-binding protein 39	RBM39	>sp|Q14498|RBM39_HUMAN RNA-binding protein 39 OS=Homo sapiens GN=RBM39 PE=1 SV=2;>tr|E1P5S2|E1P5S2_HUMAN RNA-binding protein 39 OS=Homo sapiens GN=RBM39 PE=4 SV=1;>tr|G3XAC6|G3XAC6_HUMAN RNA-binding protein 39 OS=Homo sapiens GN=RBM39 PE=4 SV=1;>tr|H0Y4X3|	4.98e-180	1.4553	1.10233	341960000	210960000	4	4	4	3	3	3	3	3	3
Ornithine aminotransferase, mitochondrial;Ornithine aminotransferase, hepatic form;Ornithine aminotransferase, renal form	OAT	>sp|P04181|OAT_HUMAN Ornithine aminotransferase, mitochondrial OS=Homo sapiens GN=OAT PE=1 SV=1	4.47e-06	1.4545	1.48265	2816700	1850900	10	10	9	9	8	9	8	8	8
Monocarboxylate transporter 4	SLC16A3	>sp|O15427|MOT4_HUMAN Monocarboxylate transporter 4 OS=Homo sapiens GN=SLC16A3 PE=1 SV=1;>tr|J3QSC3|J3QSC3_HUMAN Monocarboxylate transporter 4 (Fragment) OS=Homo sapiens GN=SLC16A3 PE=4 SV=1;>tr|J3QQV2|J3QQV2_HUMAN Monocarboxylate transporter 4 (Fragment)	2.7e-06	1.4526	0.983865	6175800	9945700	2	2	2	2	1	2	1	2	1
Tubulin gamma-1 chain;Tubulin gamma-2 chain	TUBG1;TUBG2	>sp|P23258|TBG1_HUMAN Tubulin gamma-1 chain OS=Homo sapiens GN=TUBG1 PE=1 SV=2;>sp|Q9NRH3|TBG2_HUMAN Tubulin gamma-2 chain OS=Homo sapiens GN=TUBG2 PE=1 SV=1	7.82e-72	1.4524	1.0592	114370000	122350000	2	2	2	1	2	1	2	1	2
Eukaryotic translation initiation factor 5A-1;Eukaryotic translation initiation factor 5A-1-like;Eukaryotic translation initiation factor 5A-2	EIF5A;EIF5AL1;EIF5A2	>tr|I3L504|I3L504_HUMAN Eukaryotic translation initiation factor 5A-1 OS=Homo sapiens GN=EIF5A PE=4 SV=1;>sp|P63241|IF5A1_HUMAN Eukaryotic translation initiation factor 5A-1 OS=Homo sapiens GN=EIF5A PE=1 SV=2;>sp|Q6IS14|IF5AL_HUMAN Eukaryotic translation i	1.73e-89	1.4518	1.07698	38618000	206450000	10	10	10	7	7	7	7	7	7
	NAP1L1	>tr|F8W543|F8W543_HUMAN Nucleosome assembly protein 1-like 1 OS=Homo sapiens GN=NAP1L1 PE=3 SV=1	1.68e-52	1.451	1.21243	20735000	24255000	8	8	8	3	7	3	7	3	7
Protein SCAF11	SCAF11	>sp|Q99590|SCAFB_HUMAN Protein SCAF11 OS=Homo sapiens GN=SCAF11 PE=1 SV=2;>tr|F8VXG7|F8VXG7_HUMAN Protein SCAF11 OS=Homo sapiens GN=SCAF11 PE=4 SV=1	5.63e-303	1.4484	0.97229	89192000	69503000	8	1	1	7	7	1	1	1	1
UPF0760 protein C2orf29	C2orf29	>sp|Q9UKZ1|CB029_HUMAN UPF0760 protein C2orf29 OS=Homo sapiens GN=C2orf29 PE=1 SV=1;>tr|H7C0C7|H7C0C7_HUMAN UPF0760 protein C2orf29 (Fragment) OS=Homo sapiens GN=C2orf29 PE=4 SV=1	1.42e-29	1.4467	1.39903	81408000	6177600	15	15	15	13	9	13	9	13	9
Importin subunit beta-1	KPNB1	>sp|Q14974|IMB1_HUMAN Importin subunit beta-1 OS=Homo sapiens GN=KPNB1 PE=1 SV=2;>tr|B7ZAV6|B7ZAV6_HUMAN Importin subunit beta-1 OS=Homo sapiens GN=KPNB1 PE=2 SV=1;>tr|J3KTM9|J3KTM9_HUMAN Importin subunit beta-1 (Fragment) OS=Homo sapiens GN=KPNB1 PE=4 SV=	1.04e-150	1.4461	0.95648	91194000	131350000	4	4	4	3	2	3	2	3	2
Ribose-phosphate pyrophosphokinase 1;Ribose-phosphate pyrophosphokinase 3;Ribose-phosphate pyrophosphokinase;Ribose-phosphate pyrophosphokinase 2	PRPS1;PRPS1L1;PRPS2	>sp|P60891|PRPS1_HUMAN Ribose-phosphate pyrophosphokinase 1 OS=Homo sapiens GN=PRPS1 PE=1 SV=2;>sp|P21108|PRPS3_HUMAN Ribose-phosphate pyrophosphokinase 3 OS=Homo sapiens GN=PRPS1L1 PE=1 SV=2;>tr|B4DNL6|B4DNL6_HUMAN Ribose-phosphate pyrophosphokinase OS=Ho	1.92e-14	1.4458	1.34825	12787000	22594000	12	12	12	11	12	11	12	11	12
CLIP-associating protein 1	CLASP1	>sp|Q7Z460|CLAP1_HUMAN CLIP-associating protein 1 OS=Homo sapiens GN=CLASP1 PE=1 SV=1;>tr|F8WA11|F8WA11_HUMAN CLIP-associating protein 1 OS=Homo sapiens GN=CLASP1 PE=4 SV=1;>tr|F5GWS0|F5GWS0_HUMAN CLIP-associating protein 1 OS=Homo sapiens GN=CLASP1 PE=4 S	7.97e-185	1.4432	1.1427	203770000	213480000	5	5	5	3	4	3	4	3	4
ATP-binding cassette sub-family F member 1	ABCF1	>sp|Q8NE71|ABCF1_HUMAN ATP-binding cassette sub-family F member 1 OS=Homo sapiens GN=ABCF1 PE=1 SV=2;>tr|H0YGW7|H0YGW7_HUMAN ATP-binding cassette sub-family F member 1 (Fragment) OS=Homo sapiens GN=ABCF1 PE=3 SV=1;>tr|E9PC67|E9PC67_HUMAN ATP-binding casset	0	1.4426	1.21287	2240100000	2962700000	38	38	32	28	27	28	27	24	22
Lamin-B receptor	LBR	>sp|Q14739|LBR_HUMAN Lamin-B receptor OS=Homo sapiens GN=LBR PE=1 SV=2;>tr|C9JXK0|C9JXK0_HUMAN Lamin-B receptor (Fragment) OS=Homo sapiens GN=LBR PE=4 SV=1	6.74e-12	1.4426	1.00871	13490000	1537200	28	28	27	24	24	24	24	23	24
Tubulin beta-4B chain	TUBB4B	>sp|P68371|TBB4B_HUMAN Tubulin beta-4B chain OS=Homo sapiens GN=TUBB4B PE=1 SV=1	0	1.441	1.29405	2521200000	2459000000	2	2	2	2	1	2	1	2	1
Coatomer subunit beta	COPB1	>sp|P53618|COPB_HUMAN Coatomer subunit beta OS=Homo sapiens GN=COPB1 PE=1 SV=3;>tr|E9PP73|E9PP73_HUMAN Coatomer subunit beta (Fragment) OS=Homo sapiens GN=COPB1 PE=4 SV=1	1.33e-08	1.4408	1.30976	1888700	5352100	24	24	1	23	23	23	23	1	1
Vang-like protein 1	VANGL1	>sp|Q8TAA9|VANG1_HUMAN Vang-like protein 1 OS=Homo sapiens GN=VANGL1 PE=1 SV=1	2.87e-26	1.4387	1.08141	35874000	22512000	3	3	3	2	2	2	2	2	2
Flap endonuclease 1	FEN1	>sp|P39748|FEN1_HUMAN Flap endonuclease 1 OS=Homo sapiens GN=FEN1 PE=1 SV=1;>tr|I3L3E9|I3L3E9_HUMAN Flap endonuclease 1 (Fragment) OS=Homo sapiens GN=FEN1 PE=4 SV=1	9.4e-10	1.4357	1.80999	12719000	22144000	3	3	3	3	2	3	2	3	2
Mitochondrial thiamine pyrophosphate carrier	SLC25A19	>sp|Q9HC21|TPC_HUMAN Mitochondrial thiamine pyrophosphate carrier OS=Homo sapiens GN=SLC25A19 PE=1 SV=1;>tr|E9PF74|E9PF74_HUMAN Mitochondrial thiamine pyrophosphate carrier OS=Homo sapiens GN=SLC25A19 PE=3 SV=1;>tr|J3KRY6|J3KRY6_HUMAN Mitochondrial thiamin	5.18e-05	1.434	0.947059	1267000	3241100	3	3	3	2	3	2	3	2	3
Protein RCC2	RCC2	>sp|Q9P258|RCC2_HUMAN Protein RCC2 OS=Homo sapiens GN=RCC2 PE=1 SV=2	8.92e-123	1.4334	1.23951	1057200000	849150000	2	2	2	1	2	1	2	1	2
Electron transfer flavoprotein subunit alpha, mitochondrial	ETFA	>sp|P13804|ETFA_HUMAN Electron transfer flavoprotein subunit alpha, mitochondrial OS=Homo sapiens GN=ETFA PE=1 SV=1;>tr|H0YLU7|H0YLU7_HUMAN Electron transfer flavoprotein subunit alpha, mitochondrial (Fragment) OS=Homo sapiens GN=ETFA PE=4 SV=1;>tr|H0YKF0|	1.19e-05	1.4299	1.06174	256750	46594000	18	18	18	17	14	17	14	17	14
Kelch domain-containing protein 4	KLHDC4	>sp|Q8TBB5|KLDC4_HUMAN Kelch domain-containing protein 4 OS=Homo sapiens GN=KLHDC4 PE=1 SV=1;>tr|H3BQH3|H3BQH3_HUMAN Kelch domain-containing protein 4 (Fragment) OS=Homo sapiens GN=KLHDC4 PE=4 SV=1	8.13e-07	1.4284	1.52639	3621700	3747500	2	2	2	1	2	1	2	1	2
Structural maintenance of chromosomes protein 4;Structural maintenance of chromosomes protein	SMC4	>sp|Q9NTJ3|SMC4_HUMAN Structural maintenance of chromosomes protein 4 OS=Homo sapiens GN=SMC4 PE=1 SV=2;>tr|E9PD53|E9PD53_HUMAN Structural maintenance of chromosomes protein OS=Homo sapiens GN=SMC4 PE=3 SV=1	9.7e-271	1.4263	1.12961	391510000	513350000	3	3	3	2	2	2	2	2	2
Growth factor receptor-bound protein 7	GRB7	>tr|J3KQM4|J3KQM4_HUMAN Growth factor receptor-bound protein 7 OS=Homo sapiens GN=GRB7 PE=4 SV=1;>sp|Q14451|GRB7_HUMAN Growth factor receptor-bound protein 7 OS=Homo sapiens GN=GRB7 PE=1 SV=2	1.59e-05	1.4213	0.961816	992960	1008900	40	40	40	32	32	32	32	32	32
Nucleolar transcription factor 1	UBTF	>sp|P17480|UBF1_HUMAN Nucleolar transcription factor 1 OS=Homo sapiens GN=UBTF PE=1 SV=1;>tr|E9PKP7|E9PKP7_HUMAN Nucleolar transcription factor 1 OS=Homo sapiens GN=UBTF PE=4 SV=1	7.47e-23	1.4198	0.968617	79698000	79367000	2	2	2	1	1	1	1	1	1
Lipoamide acyltransferase component of branched-chain alpha-keto acid dehydrogenase complex, mitochondrial	DBT	>sp|P11182|ODB2_HUMAN Lipoamide acyltransferase component of branched-chain alpha-keto acid dehydrogenase complex, mitochondrial OS=Homo sapiens GN=DBT PE=1 SV=3;>tr|Q5VVL7|Q5VVL7_HUMAN Dihydrolipoamide branched chain transacylase E2 OS=Homo sapiens GN=DBT	7.81e-18	1.418	0.952562	5303400	8458100	8	8	8	7	6	7	6	7	6
Focadhesin	FOCAD	>sp|Q5VW36|FOCAD_HUMAN Focadhesin OS=Homo sapiens GN=FOCAD PE=1 SV=1	1.13e-183	1.4169	1.15578	324970000	445380000	2	2	2	2	2	2	2	2	2
Lupus La protein	SSB	>sp|P05455|LA_HUMAN Lupus La protein OS=Homo sapiens GN=SSB PE=1 SV=2;>tr|E9PFH8|E9PFH8_HUMAN Lupus La protein OS=Homo sapiens GN=SSB PE=4 SV=1;>tr|E7ERC4|E7ERC4_HUMAN Lupus La protein (Fragment) OS=Homo sapiens GN=SSB PE=4 SV=1	0	1.4168	1.0792	1153100000	1144300000	32	32	32	28	29	28	29	28	29
Cytoplasmic FMR1-interacting protein 1	CYFIP1	>sp|Q7L576|CYFP1_HUMAN Cytoplasmic FMR1-interacting protein 1 OS=Homo sapiens GN=CYFIP1 PE=1 SV=1	4.79e-126	1.416	1.09162	108140000	142370000	25	25	25	22	24	22	24	22	24
Receptor expression-enhancing protein 4	REEP4	>sp|Q9H6H4|REEP4_HUMAN Receptor expression-enhancing protein 4 OS=Homo sapiens GN=REEP4 PE=1 SV=1;>tr|E5RGS2|E5RGS2_HUMAN Receptor expression-enhancing protein 4 OS=Homo sapiens GN=REEP4 PE=4 SV=1;>tr|E5RJV5|E5RJV5_HUMAN Receptor expression-enhancing prote	0.00038597	1.4158	1.05382	15007000	16682000	15	15	9	14	13	14	13	9	8
Cyclin-dependent kinase 4	CDK4	>sp|P11802|CDK4_HUMAN Cyclin-dependent kinase 4 OS=Homo sapiens GN=CDK4 PE=1 SV=2;>tr|F8VZ51|F8VZ51_HUMAN Cyclin-dependent kinase 4 (Fragment) OS=Homo sapiens GN=CDK4 PE=4 SV=1;>tr|F8VWX7|F8VWX7_HUMAN Cyclin-dependent kinase 4 (Fragment) OS=Homo sapiens GN	3.53e-05	1.4149	1.14088	5576700	13919000	1	1	1	1	1	1	1	1	1
Serine/threonine-protein phosphatase 2A catalytic subunit alpha isoform;Serine/threonine-protein phosphatase 2A catalytic subunit beta isoform;Serine/threonine-protein phosphatase	PPP2CA;PPP2CB	>sp|P67775|PP2AA_HUMAN Serine/threonine-protein phosphatase 2A catalytic subunit alpha isoform OS=Homo sapiens GN=PPP2CA PE=1 SV=1;>sp|P62714|PP2AB_HUMAN Serine/threonine-protein phosphatase 2A catalytic subunit beta isoform OS=Homo sapiens GN=PPP2CB PE=1	1.17e-121	1.4145	1.74174	50627000	105870000	2	1	1	2	2	1	1	1	1
WD repeat-containing protein 61	WDR61	>sp|Q9GZS3|WDR61_HUMAN WD repeat-containing protein 61 OS=Homo sapiens GN=WDR61 PE=1 SV=1;>tr|H0YN81|H0YN81_HUMAN WD repeat-containing protein 61 (Fragment) OS=Homo sapiens GN=WDR61 PE=4 SV=1;>tr|H0YMF9|H0YMF9_HUMAN WD repeat-containing protein 61 OS=Homo	4.53e-94	1.4125	1.09692	156030000	160300000	8	8	6	6	7	6	7	5	5
DNA mismatch repair protein Msh6	MSH6	>sp|P52701|MSH6_HUMAN DNA mismatch repair protein Msh6 OS=Homo sapiens GN=MSH6 PE=1 SV=2;>tr|B4DF41|B4DF41_HUMAN DNA mismatch repair protein Msh6 OS=Homo sapiens GN=MSH6 PE=2 SV=1;>tr|F5H2F9|F5H2F9_HUMAN DNA mismatch repair protein Msh6 OS=Homo sapiens GN=	2.38e-114	1.4119	1.09431	133320000	195600000	11	11	11	8	9	8	9	8	9
Translocation protein SEC63 homolog	SEC63	>sp|Q9UGP8|SEC63_HUMAN Translocation protein SEC63 homolog OS=Homo sapiens GN=SEC63 PE=1 SV=2	4.06e-86	1.4111	1.24008	92951000	100290000	26	26	26	18	25	18	25	18	25
Spectrin beta chain, brain 1	SPTBN1	>sp|Q01082|SPTB2_HUMAN Spectrin beta chain, non-erythrocytic 1 OS=Homo sapiens GN=SPTBN1 PE=1 SV=2	0	1.4111	0.975419	647410000	782860000	11	11	11	9	7	9	7	9	7
Pre-mRNA branch site protein p14	SF3B14	>sp|Q9Y3B4|PM14_HUMAN Pre-mRNA branch site protein p14 OS=Homo sapiens GN=SF3B14 PE=1 SV=1	6.73e-57	1.4104	0.910913	10275000	44026000	74	74	67	58	62	58	62	51	58
WD repeat-containing protein 43	WDR43	>sp|Q15061|WDR43_HUMAN WD repeat-containing protein 43 OS=Homo sapiens GN=WDR43 PE=1 SV=3;>tr|C9IZK7|C9IZK7_HUMAN WD repeat-containing protein 43 (Fragment) OS=Homo sapiens GN=WDR43 PE=4 SV=1	4.2e-06	1.4095	0.681153	11270000	9160300	4	4	4	2	4	2	4	2	4
FAST kinase domain-containing protein 3	FASTKD3	>sp|Q14CZ7|FAKD3_HUMAN FAST kinase domain-containing protein 3 OS=Homo sapiens GN=FASTKD3 PE=2 SV=2;>tr|D6RAR6|D6RAR6_HUMAN FAST kinase domain-containing protein 3 OS=Homo sapiens GN=FASTKD3 PE=4 SV=1	5.36e-09	1.4091	1.01447	15148000	4939700	2	2	2	1	1	1	1	1	1
ATPase family AAA domain-containing protein 3A	ATAD3A	>sp|Q9NVI7|ATD3A_HUMAN ATPase family AAA domain-containing protein 3A OS=Homo sapiens GN=ATAD3A PE=1 SV=2	2.72e-295	1.4086	1.1494	1463400000	1170900000	3	3	3	3	1	3	1	3	1
DNA damage-binding protein 1	DDB1	>sp|Q16531|DDB1_HUMAN DNA damage-binding protein 1 OS=Homo sapiens GN=DDB1 PE=1 SV=1;>tr|F5GY55|F5GY55_HUMAN DNA damage-binding protein 1 OS=Homo sapiens GN=DDB1 PE=4 SV=1	3.88e-75	1.408	1.17082	349790000	363880000	29	13	1	27	25	12	12	1	1
LanC-like protein 2	LANCL2	>sp|Q9NS86|LANC2_HUMAN LanC-like protein 2 OS=Homo sapiens GN=LANCL2 PE=1 SV=1	3.63e-71	1.4067	1.08348	32335000	22053000	25	25	25	17	16	17	16	17	16
Cellular nucleic acid-binding protein	CNBP	>sp|P62633|CNBP_HUMAN Cellular nucleic acid-binding protein OS=Homo sapiens GN=CNBP PE=1 SV=1;>tr|E9PDR7|E9PDR7_HUMAN Cellular nucleic acid-binding protein OS=Homo sapiens GN=CNBP PE=4 SV=1;>tr|B4DP17|B4DP17_HUMAN Cellular nucleic acid-binding protein OS=H	2.37e-82	1.4064	1.55065	41363000	177100000	7	7	7	6	5	6	5	6	5
Peptidyl-prolyl cis-trans isomerase FKBP11;Peptidyl-prolyl cis-trans isomerase	FKBP11	>sp|Q9NYL4|FKB11_HUMAN Peptidyl-prolyl cis-trans isomerase FKBP11 OS=Homo sapiens GN=FKBP11 PE=1 SV=1;>tr|F8VU90|F8VU90_HUMAN Peptidyl-prolyl cis-trans isomerase OS=Homo sapiens GN=FKBP11 PE=4 SV=1;>tr|H0YHM7|H0YHM7_HUMAN Peptidyl-prolyl cis-trans isomeras	1.52e-08	1.3994	1.13917	4206300	2931300	6	6	6	4	6	4	6	4	6
Serine/threonine-protein phosphatase 4 catalytic subunit;Serine/threonine-protein phosphatase	PPP4C	>sp|P60510|PP4C_HUMAN Serine/threonine-protein phosphatase 4 catalytic subunit OS=Homo sapiens GN=PPP4C PE=1 SV=1;>tr|H3BTA2|H3BTA2_HUMAN Serine/threonine-protein phosphatase (Fragment) OS=Homo sapiens GN=PPP4C PE=3 SV=1;>tr|H3BV22|H3BV22_HUMAN Serine/thre	8.95e-24	1.3993	1.56553	1263600	2217000	2	2	2	1	1	1	1	1	1
Calcyclin-binding protein	CACYBP	>sp|Q9HB71|CYBP_HUMAN Calcyclin-binding protein OS=Homo sapiens GN=CACYBP PE=1 SV=2;>tr|Q5R370|Q5R370_HUMAN Calcyclin binding protein OS=Homo sapiens GN=CACYBP PE=2 SV=1	1.17e-34	1.3987	1.00841	10700000	21248000	3	2	2	2	2	2	1	2	1
Methionine--tRNA ligase, mitochondrial	MARS2	>sp|Q96GW9|SYMM_HUMAN Methionine--tRNA ligase, mitochondrial OS=Homo sapiens GN=MARS2 PE=1 SV=2	2.42e-14	1.3984	1.1405	8113200	7297200	5	5	5	4	3	4	3	4	3
ADP-ribosylation factor 4	ARF4	>sp|P18085|ARF4_HUMAN ADP-ribosylation factor 4 OS=Homo sapiens GN=ARF4 PE=1 SV=3;>tr|C9JPM4|C9JPM4_HUMAN ADP-ribosylation factor 4 (Fragment) OS=Homo sapiens GN=ARF4 PE=3 SV=1;>tr|C9JAK5|C9JAK5_HUMAN ADP-ribosylation factor 4 OS=Homo sapiens GN=ARF4 PE=3	2.76e-16	1.3973	1.64053	6197400	57575000	3	3	3	2	3	2	3	2	3
Calcium homeostasis endoplasmic reticulum protein	CHERP	>tr|J3QK89|J3QK89_HUMAN Calcium homeostasis endoplasmic reticulum protein OS=Homo sapiens GN=CHERP PE=4 SV=1;>sp|Q8IWX8|CHERP_HUMAN Calcium homeostasis endoplasmic reticulum protein OS=Homo sapiens GN=CHERP PE=1 SV=3	8.47e-54	1.3973	0.946432	177800000	263600000	4	4	3	2	3	2	3	1	2
Neuralized-like protein 4	NEURL4	>sp|Q96JN8|NEUL4_HUMAN Neuralized-like protein 4 OS=Homo sapiens GN=NEURL4 PE=1 SV=2;>tr|I3L2W2|I3L2W2_HUMAN Neuralized-like protein 4 OS=Homo sapiens GN=NEURL4 PE=4 SV=1;>tr|I3L100|I3L100_HUMAN Neuralized-like protein 4 (Fragment) OS=Homo sapiens GN=NEURL	2.52e-76	1.397	1.53097	11330000	18846000	11	11	11	9	8	9	8	9	8
General transcription factor II-I	GTF2I	>sp|P78347|GTF2I_HUMAN General transcription factor II-I OS=Homo sapiens GN=GTF2I PE=1 SV=2	2.17e-146	1.3969	1.14977	543620000	657790000	9	9	9	5	5	5	5	5	5
Protein FAM91A1	FAM91A1	>sp|Q658Y4|F91A1_HUMAN Protein FAM91A1 OS=Homo sapiens GN=FAM91A1 PE=1 SV=3;>tr|E7ER68|E7ER68_HUMAN Protein FAM91A1 OS=Homo sapiens GN=FAM91A1 PE=4 SV=1	2.73e-29	1.3959	1.05466	31053000	45581000	24	24	24	23	18	23	18	23	18
DDB1- and CUL4-associated factor 7	DCAF7	>sp|P61962|DCAF7_HUMAN DDB1- and CUL4-associated factor 7 OS=Homo sapiens GN=DCAF7 PE=1 SV=1;>tr|E9PCY4|E9PCY4_HUMAN DDB1- and CUL4-associated factor 7 OS=Homo sapiens GN=DCAF7 PE=4 SV=1	2.74e-31	1.3951	1.11315	14004000	13497000	8	8	8	6	7	6	7	6	7
Chloride channel CLIC-like protein 1	CLCC1	>sp|Q96S66|CLCC1_HUMAN Chloride channel CLIC-like protein 1 OS=Homo sapiens GN=CLCC1 PE=1 SV=1	1e-102	1.3951	1.05499	466850000	329550000	4	4	4	3	3	3	3	3	3
Coatomer subunit beta	COPB2	>sp|P35606|COPB2_HUMAN Coatomer subunit beta OS=Homo sapiens GN=COPB2 PE=1 SV=2;>tr|B4DZI8|B4DZI8_HUMAN Coatomer protein complex, subunit beta 2 (Beta prime), isoform CRA_b OS=Homo sapiens GN=COPB2 PE=2 SV=1	4.16e-62	1.3948	1.09112	65251000	53317000	15	15	15	13	11	13	11	13	11
Adenomatous polyposis coli protein	APC	>sp|P25054|APC_HUMAN Adenomatous polyposis coli protein OS=Homo sapiens GN=APC PE=1 SV=2	1.75e-10	1.3945	1.79138	6495100	117490000	9	9	9	9	7	9	7	9	7
Cyclin-dependent kinase 5	CDK5	>sp|Q00535|CDK5_HUMAN Cyclin-dependent kinase 5 OS=Homo sapiens GN=CDK5 PE=1 SV=3	2.12e-08	1.3936	1.05768	1018800	2983600	5	5	5	3	2	3	2	3	2
E3 ubiquitin-protein ligase UHRF1	UHRF1	>sp|Q96T88|UHRF1_HUMAN E3 ubiquitin-protein ligase UHRF1 OS=Homo sapiens GN=UHRF1 PE=1 SV=1;>tr|F5GXG0|F5GXG0_HUMAN E3 ubiquitin-protein ligase UHRF1 OS=Homo sapiens GN=UHRF1 PE=4 SV=1;>tr|B5ME40|B5ME40_HUMAN E3 ubiquitin-protein ligase UHRF1 OS=Homo sapie	5.32e-36	1.3921	0.831117	80606000	64560000	3	2	2	3	3	2	2	2	2
Splicing factor 3A subunit 2	SF3A2	>sp|Q15428|SF3A2_HUMAN Splicing factor 3A subunit 2 OS=Homo sapiens GN=SF3A2 PE=1 SV=2	7.16e-08	1.3913	0.840266	51309000	12868000	9	9	9	9	6	9	6	9	6
Spectrin alpha chain, brain	SPTAN1	>sp|Q13813|SPTN1_HUMAN Spectrin alpha chain, non-erythrocytic 1 OS=Homo sapiens GN=SPTAN1 PE=1 SV=3;>tr|A6NG51|A6NG51_HUMAN Spectrin alpha chain, non-erythrocytic 1 OS=Homo sapiens GN=SPTAN1 PE=4 SV=2	0	1.3882	0.959325	1282800000	1274900000	4	4	4	4	1	4	1	4	1
Trifunctional enzyme subunit beta, mitochondrial;3-ketoacyl-CoA thiolase	HADHB	>sp|P55084|ECHB_HUMAN Trifunctional enzyme subunit beta, mitochondrial OS=Homo sapiens GN=HADHB PE=1 SV=3;>tr|B4E2W0|B4E2W0_HUMAN 3-ketoacyl-CoA thiolase OS=Homo sapiens GN=HADHB PE=2 SV=1;>tr|F5GZQ3|F5GZQ3_HUMAN 3-ketoacyl-CoA thiolase OS=Homo sapiens GN=	5.11e-80	1.387	1.14367	186670000	191200000	98	98	98	76	84	76	84	76	84
Nck-associated protein 1	NCKAP1	>sp|Q9Y2A7|NCKP1_HUMAN Nck-associated protein 1 OS=Homo sapiens GN=NCKAP1 PE=1 SV=1	1.98e-67	1.3858	1.22194	61173000	84236000	15	15	15	14	14	14	14	14	14
Trifunctional enzyme subunit alpha, mitochondrial;Long-chain enoyl-CoA hydratase;Long chain 3-hydroxyacyl-CoA dehydrogenase	HADHA	>sp|P40939|ECHA_HUMAN Trifunctional enzyme subunit alpha, mitochondrial OS=Homo sapiens GN=HADHA PE=1 SV=2	3.84e-137	1.3851	1.14181	214050000	231500000	13	13	13	10	9	10	9	10	9
Cysteine desulfurase, mitochondrial	NFS1	>sp|Q9Y697|NFS1_HUMAN Cysteine desulfurase, mitochondrial OS=Homo sapiens GN=NFS1 PE=1 SV=3;>tr|F5GYK5|F5GYK5_HUMAN Cysteine desulfurase, mitochondrial OS=Homo sapiens GN=NFS1 PE=3 SV=1;>tr|B4DNL7|B4DNL7_HUMAN Cysteine desulfurase, mitochondrial OS=Homo sa	1.52e-14	1.3833	1.51465	755320	2460000	14	14	14	11	12	11	12	11	12
Splicing factor, arginine/serine-rich 15	SCAF4	>sp|O95104|SFR15_HUMAN Splicing factor, arginine/serine-rich 15 OS=Homo sapiens GN=SCAF4 PE=1 SV=3;>tr|C9JLZ0|C9JLZ0_HUMAN Splicing factor, arginine/serine-rich 15 OS=Homo sapiens GN=SCAF4 PE=4 SV=2	1.94e-20	1.3822	1.62135	1595400	3307700	2	2	2	1	2	1	2	1	2
Elongator complex protein 3	ELP3	>sp|Q9H9T3|ELP3_HUMAN Elongator complex protein 3 OS=Homo sapiens GN=ELP3 PE=1 SV=2;>tr|B4DKA4|B4DKA4_HUMAN Elongator complex protein 3 OS=Homo sapiens GN=ELP3 PE=2 SV=1;>tr|B4DIG1|B4DIG1_HUMAN Elongator complex protein 3 OS=Homo sapiens GN=ELP3 PE=2 SV=1;	5.55e-18	1.382	1.236	26469000	10398000	4	2	2	2	3	1	1	1	1
Chromosome transmission fidelity protein 18 homolog	CHTF18	>tr|E7EXA6|E7EXA6_HUMAN Chromosome transmission fidelity protein 18 homolog OS=Homo sapiens GN=CHTF18 PE=4 SV=1;>sp|Q8WVB6|CTF18_HUMAN Chromosome transmission fidelity protein 18 homolog OS=Homo sapiens GN=CHTF18 PE=1 SV=1	1.61e-12	1.3813	1.30137	3642800	2172800	4	4	4	4	3	4	3	4	3
Splicing factor 3B subunit 3	SF3B3	>sp|Q15393|SF3B3_HUMAN Splicing factor 3B subunit 3 OS=Homo sapiens GN=SF3B3 PE=1 SV=4	8.93e-185	1.3803	0.947867	792400000	1187000000	4	4	4	2	2	2	2	2	2
Cyclin-dependent kinase 1	CDK1	>sp|P06493|CDK1_HUMAN Cyclin-dependent kinase 1 OS=Homo sapiens GN=CDK1 PE=1 SV=3;>tr|E5RIU6|E5RIU6_HUMAN Cyclin-dependent kinase 1 (Fragment) OS=Homo sapiens GN=CDK1 PE=3 SV=1	1.66e-74	1.3785	1.22008	48336000	86097000	29	29	29	26	25	26	25	26	25
Zinc phosphodiesterase ELAC protein 2	ELAC2	>sp|Q9BQ52|RNZ2_HUMAN Zinc phosphodiesterase ELAC protein 2 OS=Homo sapiens GN=ELAC2 PE=1 SV=2;>tr|G5E9D5|G5E9D5_HUMAN ElaC homolog 2 (E. coli), isoform CRA_a OS=Homo sapiens GN=ELAC2 PE=4 SV=1;>tr|E7ES68|E7ES68_HUMAN Uncharacterized protein OS=Homo sapien	1.2e-24	1.3781	1.48721	6648600	19437000	11	10	9	8	10	7	9	6	9
CCR4-NOT transcription complex subunit 10	CNOT10	>tr|F8WAF2|F8WAF2_HUMAN CCR4-NOT transcription complex subunit 10 OS=Homo sapiens GN=CNOT10 PE=4 SV=1;>sp|Q9H9A5|CNOTA_HUMAN CCR4-NOT transcription complex subunit 10 OS=Homo sapiens GN=CNOT10 PE=1 SV=1;>tr|E9PCN5|E9PCN5_HUMAN CCR4-NOT transcription comple	2.33e-12	1.3778	0.914077	10535000	5228600	5	5	5	1	4	1	4	1	4
WD repeat-containing protein 11	WDR11	>sp|Q9BZH6|WDR11_HUMAN WD repeat-containing protein 11 OS=Homo sapiens GN=WDR11 PE=1 SV=1	1.38e-57	1.3773	1.05186	7904700	25392000	3	3	3	3	2	3	2	3	2
Eukaryotic translation initiation factor 4B	EIF4B	>tr|E7EX17|E7EX17_HUMAN Uncharacterized protein OS=Homo sapiens GN=EIF4B PE=4 SV=1;>sp|P23588|IF4B_HUMAN Eukaryotic translation initiation factor 4B OS=Homo sapiens GN=EIF4B PE=1 SV=2;>tr|B4DS13|B4DS13_HUMAN Eukaryotic translation initiation factor 4B OS=H	1.12e-37	1.377	1.41844	143700000	164760000	8	8	8	3	8	3	8	3	8
DNA replication licensing factor MCM7	MCM7	>sp|P33993|MCM7_HUMAN DNA replication licensing factor MCM7 OS=Homo sapiens GN=MCM7 PE=1 SV=4	1.89e-15	1.3763	1.04348	4139000	2201800	9	9	9	8	7	8	7	8	7
Heparan sulfate 2-O-sulfotransferase 1	HS2ST1	>sp|Q7LGA3|HS2ST_HUMAN Heparan sulfate 2-O-sulfotransferase 1 OS=Homo sapiens GN=HS2ST1 PE=1 SV=1;>tr|A6ND99|A6ND99_HUMAN Heparan sulfate 2-O-sulfotransferase 1 OS=Homo sapiens GN=HS2ST1 PE=4 SV=4	4.5e-28	1.3762	0.953471	68098000	87100000	3	3	3	3	2	3	2	3	2
Mitotic checkpoint protein BUB3	BUB3	>sp|O43684|BUB3_HUMAN Mitotic checkpoint protein BUB3 OS=Homo sapiens GN=BUB3 PE=1 SV=1;>tr|J3QT28|J3QT28_HUMAN Mitotic checkpoint protein BUB3 (Fragment) OS=Homo sapiens GN=BUB3 PE=4 SV=1;>tr|B4DDM6|B4DDM6_HUMAN Mitotic checkpoint protein BUB3 OS=Homo sap	1.83e-104	1.3741	1.19296	556740000	565860000	6	6	6	5	6	5	6	5	6
60 kDa heat shock protein, mitochondrial	HSPD1	>sp|P10809|CH60_HUMAN 60 kDa heat shock protein, mitochondrial OS=Homo sapiens GN=HSPD1 PE=1 SV=2	0	1.3739	1.08967	1780700000	1214500000	11	11	11	11	10	11	10	11	10
Selenocysteine-specific elongation factor	EEFSEC	>sp|P57772|SELB_HUMAN Selenocysteine-specific elongation factor OS=Homo sapiens GN=EEFSEC PE=1 SV=4;>tr|C9J8T0|C9J8T0_HUMAN Selenocysteine-specific elongation factor OS=Homo sapiens GN=EEFSEC PE=4 SV=1	2.08e-69	1.3734	1.16318	468110000	271190000	25	25	25	25	20	25	20	25	20
Cell differentiation protein RCD1 homolog	RQCD1	>sp|Q92600|RCD1_HUMAN Cell differentiation protein RCD1 homolog OS=Homo sapiens GN=RQCD1 PE=1 SV=1;>tr|B7Z1E5|B7Z1E5_HUMAN Cell differentiation protein RCD1 homolog OS=Homo sapiens GN=RQCD1 PE=2 SV=1;>tr|B5MDQ4|B5MDQ4_HUMAN Cell differentiation protein RCD	7.86e-80	1.3734	1.09929	44248000	32215000	15	15	15	13	10	13	10	13	10
Histone H1.4	HIST1H1E	>sp|P10412|H14_HUMAN Histone H1.4 OS=Homo sapiens GN=HIST1H1E PE=1 SV=2	2.73e-49	1.3727	0.858222	1275300000	1569200000	8	8	8	7	6	7	6	7	6
	NAP1L1	>tr|B7Z9C2|B7Z9C2_HUMAN Nucleosome assembly protein 1-like 1 OS=Homo sapiens GN=NAP1L1 PE=2 SV=1;>tr|F8VV59|F8VV59_HUMAN Nucleosome assembly protein 1-like 1 OS=Homo sapiens GN=NAP1L1 PE=3 SV=1;>tr|F8W118|F8W118_HUMAN Nucleosome assembly protein 1-like 1 (	5.94e-95	1.3716	1.22666	561070000	506600000	7	7	1	7	7	7	7	1	1
Exonuclease 3-5 domain-containing protein 2	EXD2	>tr|G5E947|G5E947_HUMAN Exonuclease 3-5 domain-containing protein 2 OS=Homo sapiens GN=EXD2 PE=4 SV=1;>sp|Q9NVH0|EXD2_HUMAN Exonuclease 3-5 domain-containing protein 2 OS=Homo sapiens GN=EXD2 PE=1 SV=1;>tr|C9JLF4|C9JLF4_HUMAN Exonuclease 3-5 domain-c	5.75e-29	1.3709	1.0324	5561200	3032800	10	10	2	8	9	8	9	1	2
Nuclear pore complex protein Nup205	NUP205	>sp|Q92621|NU205_HUMAN Nuclear pore complex protein Nup205 OS=Homo sapiens GN=NUP205 PE=1 SV=3	2.11e-24	1.3687	0.567054	22226000	24475000	2	2	2	2	2	2	2	2	2
Protein ELYS	AHCTF1	>sp|Q8WYP5|ELYS_HUMAN Protein ELYS OS=Homo sapiens GN=AHCTF1 PE=1 SV=3	7.97e-11	1.3669	0.522193	2305100	1309500	11	11	11	7	7	7	7	7	7
Cytoskeleton-associated protein 4	CKAP4	>sp|Q07065|CKAP4_HUMAN Cytoskeleton-associated protein 4 OS=Homo sapiens GN=CKAP4 PE=1 SV=2	7.31e-294	1.3666	1.02284	1268400000	1040300000	3	3	3	2	1	2	1	2	1
tRNA pseudouridine synthase A, mitochondrial;Pseudouridine synthase	PUS1	>sp|Q9Y606|TRUA_HUMAN tRNA pseudouridine synthase A, mitochondrial OS=Homo sapiens GN=PUS1 PE=1 SV=3;>tr|G8JLB3|G8JLB3_HUMAN Pseudouridine synthase (Fragment) OS=Homo sapiens GN=PUS1 PE=3 SV=1;>tr|F5H1S9|F5H1S9_HUMAN Pseudouridine synthase OS=Homo sapiens	2.08e-45	1.3654	1.29894	36187000	28009000	26	26	26	24	21	24	21	24	21
Serine/threonine-protein kinase MRCK beta	CDC42BPB	>sp|Q9Y5S2|MRCKB_HUMAN Serine/threonine-protein kinase MRCK beta OS=Homo sapiens GN=CDC42BPB PE=1 SV=2	1.22e-142	1.3623	1.1375	99104000	137340000	8	8	8	8	5	8	5	8	5
Cell division control protein 42 homolog;Rho-related GTP-binding protein RhoQ	CDC42;RHOQ	>sp|P60953|CDC42_HUMAN Cell division control protein 42 homolog OS=Homo sapiens GN=CDC42 PE=1 SV=2;>tr|E7ETU3|E7ETU3_HUMAN Cell division control protein 42 homolog OS=Homo sapiens GN=CDC42 PE=3 SV=1;>sp|P17081|RHOQ_HUMAN Rho-related GTP-binding protein Rho	2.44e-22	1.3607	1.30741	66091000	108420000	20	20	17	15	14	15	14	12	11
RNA polymerase II-associated protein 3	RPAP3	>sp|Q9H6T3|RPAP3_HUMAN RNA polymerase II-associated protein 3 OS=Homo sapiens GN=RPAP3 PE=1 SV=2;>tr|B4DRW9|B4DRW9_HUMAN RNA polymerase II-associated protein 3 OS=Homo sapiens GN=RPAP3 PE=2 SV=1	1.93e-37	1.3605	0.905633	65797000	48695000	4	4	3	3	4	3	4	2	3
YTH domain family protein 3	YTHDF3	>sp|Q7Z739|YTHD3_HUMAN YTH domain family protein 3 OS=Homo sapiens GN=YTHDF3 PE=1 SV=1	0	1.3591	1.3865	2170800000	1895100000	5	5	5	5	5	5	5	5	5
FAD-dependent oxidoreductase domain-containing protein 1	FOXRED1	>sp|Q96CU9|FXRD1_HUMAN FAD-dependent oxidoreductase domain-containing protein 1 OS=Homo sapiens GN=FOXRED1 PE=1 SV=2;>tr|B4DXM1|B4DXM1_HUMAN FAD-dependent oxidoreductase domain-containing protein 1 OS=Homo sapiens GN=FOXRED1 PE=2 SV=1	0.00019489	1.3583	1.04646	1267800	1628400	19	13	12	17	19	11	13	10	12
Dolichyl-diphosphooligosaccharide--protein glycosyltransferase subunit 1	RPN1	>sp|P04843|RPN1_HUMAN Dolichyl-diphosphooligosaccharide--protein glycosyltransferase subunit 1 OS=Homo sapiens GN=RPN1 PE=1 SV=1;>tr|B7Z4L4|B7Z4L4_HUMAN Dolichyl-diphosphooligosaccharide--protein glycosyltransferase subunit 1 OS=Homo sapiens GN=RPN1 PE=2 S	5.18e-96	1.3581	1.11504	116040000	129570000	1	1	1	1	1	1	1	1	1
Origin recognition complex subunit 3	ORC3	>sp|Q9UBD5|ORC3_HUMAN Origin recognition complex subunit 3 OS=Homo sapiens GN=ORC3 PE=1 SV=1;>tr|B4E025|B4E025_HUMAN Origin recognition complex subunit 3 OS=Homo sapiens GN=ORC3 PE=2 SV=1;>tr|B4DZ51|B4DZ51_HUMAN Origin recognition complex subunit 3 OS=Homo	1.76e-07	1.3578	1.05933	1223200	396970	15	15	15	13	12	13	12	13	12
Rab11 family-interacting protein 1	RAB11FIP1	>tr|J3KNP0|J3KNP0_HUMAN Rab11 family-interacting protein 1 OS=Homo sapiens GN=RAB11FIP1 PE=4 SV=1;>sp|Q6WKZ4|RFIP1_HUMAN Rab11 family-interacting protein 1 OS=Homo sapiens GN=RAB11FIP1 PE=1 SV=2;>tr|E7EX40|E7EX40_HUMAN Rab11 family-interacting protein 1 OS	5.82e-07	1.3548	0.874814	4630100	1084800	2	2	2	2	1	2	1	2	1
Probable glutathione peroxidase 8;Glutathione peroxidase	GPX8	>sp|Q8TED1|GPX8_HUMAN Probable glutathione peroxidase 8 OS=Homo sapiens GN=GPX8 PE=1 SV=2;>tr|J3KNB5|J3KNB5_HUMAN Probable glutathione peroxidase 8 OS=Homo sapiens GN=GPX8 PE=4 SV=1;>tr|E7ETY7|E7ETY7_HUMAN Glutathione peroxidase OS=Homo sapiens GN=GPX8 PE=	1.18e-06	1.3538	0.940468	2175100	9266600	3	3	3	3	1	3	1	3	1
Digestive organ expansion factor homolog	DIEXF	>sp|Q68CQ4|DIEXF_HUMAN Digestive organ expansion factor homolog OS=Homo sapiens GN=DIEXF PE=1 SV=2;>tr|H7C2R4|H7C2R4_HUMAN Digestive organ expansion factor homolog (Fragment) OS=Homo sapiens GN=DIEXF PE=4 SV=1	8.58e-06	1.3518	1.16031	3878400	2038300	2	2	2	1	2	1	2	1	2
Interferon-induced protein with tetratricopeptide repeats 5	IFIT5	>sp|Q13325|IFIT5_HUMAN Interferon-induced protein with tetratricopeptide repeats 5 OS=Homo sapiens GN=IFIT5 PE=1 SV=1;>tr|B4DDV1|B4DDV1_HUMAN Interferon-induced protein with tetratricopeptide repeats 5 OS=Homo sapiens GN=IFIT5 PE=2 SV=1	6.47e-35	1.3515	1.24789	65657000	60360000	2	2	2	1	1	1	1	1	1
Heat shock 70 kDa protein 6;Putative heat shock 70 kDa protein 7	HSPA6;HSPA7	>sp|P17066|HSP76_HUMAN Heat shock 70 kDa protein 6 OS=Homo sapiens GN=HSPA6 PE=1 SV=2;>sp|P48741|HSP77_HUMAN Putative heat shock 70 kDa protein 7 OS=Homo sapiens GN=HSPA7 PE=5 SV=2	3.69e-102	1.3502	1.32375	907920000	633820000	10	10	10	6	9	6	9	6	9
Asparagine synthetase [glutamine-hydrolyzing];Asparagine synthetase	ASNS	>sp|P08243|ASNS_HUMAN Asparagine synthetase [glutamine-hydrolyzing] OS=Homo sapiens GN=ASNS PE=1 SV=4;>tr|E9PCI3|E9PCI3_HUMAN Asparagine synthetase OS=Homo sapiens GN=ASNS PE=4 SV=1;>tr|E9PCX6|E9PCX6_HUMAN Asparagine synthetase OS=Homo sapiens GN=ASNS PE=4	2.4e-08	1.3479	1.43047	2325500	10153000	9	1	1	9	7	1	1	1	1
cAMP-dependent protein kinase catalytic subunit alpha;cAMP-dependent protein kinase catalytic subunit beta	PRKACA;PRKACB	>sp|P17612|KAPCA_HUMAN cAMP-dependent protein kinase catalytic subunit alpha OS=Homo sapiens GN=PRKACA PE=1 SV=2;>tr|C9JK39|C9JK39_HUMAN cAMP-dependent protein kinase catalytic subunit beta OS=Homo sapiens GN=PRKACB PE=4 SV=2;>sp|P22694|KAPCB_HUMAN cAMP-de	5.24e-08	1.3475	1.07993	15134000	6460500	3	3	3	1	3	1	3	1	3
Guanine nucleotide-binding protein G(I)/G(S)/G(T) subunit beta-2;Guanine nucleotide-binding protein G(I)/G(S)/G(T) subunit beta-1;Guanine nucleotide-binding protein subunit beta-4	GNB2;GNB1;GNB4	>sp|P62879|GBB2_HUMAN Guanine nucleotide-binding protein G(I)/G(S)/G(T) subunit beta-2 OS=Homo sapiens GN=GNB2 PE=1 SV=3;>tr|C9JXA5|C9JXA5_HUMAN Guanine nucleotide-binding protein G(I)/G(S)/G(T) subunit beta-2 (Fragment) OS=Homo sapiens GN=GNB2 PE=4 SV=1;>	1.57e-11	1.3467	0.582513	30648000	36033000	3	3	3	3	2	3	2	3	2
Importin-7	IPO7	>sp|O95373|IPO7_HUMAN Importin-7 OS=Homo sapiens GN=IPO7 PE=1 SV=1	3.83e-22	1.3465	1.26041	12315000	30310000	3	3	3	2	3	2	3	2	3
Pseudouridylate synthase 7 homolog	PUS7	>sp|Q96PZ0|PUS7_HUMAN Pseudouridylate synthase 7 homolog OS=Homo sapiens GN=PUS7 PE=1 SV=2;>tr|E7EUH7|E7EUH7_HUMAN Pseudouridylate synthase 7 homolog OS=Homo sapiens GN=PUS7 PE=4 SV=1	3.79e-17	1.3442	1.46968	38563000	25550000	7	7	7	5	7	5	7	5	7
N-acetyltransferase 10	NAT10	>sp|Q9H0A0|NAT10_HUMAN N-acetyltransferase 10 OS=Homo sapiens GN=NAT10 PE=1 SV=2;>tr|E7ESU4|E7ESU4_HUMAN N-acetyltransferase 10 OS=Homo sapiens GN=NAT10 PE=4 SV=1	0	1.3435	1.06242	3223700000	3434100000	5	5	5	2	4	2	4	2	4
Coatomer subunit delta	ARCN1	>tr|B0YIW6|B0YIW6_HUMAN Archain 1, isoform CRA_a OS=Homo sapiens GN=ARCN1 PE=4 SV=1;>sp|P48444|COPD_HUMAN Coatomer subunit delta OS=Homo sapiens GN=ARCN1 PE=1 SV=1;>tr|E9PEU4|E9PEU4_HUMAN Coatomer subunit delta OS=Homo sapiens GN=ARCN1 PE=4 SV=1	9.79e-07	1.3427	1.40633	3532100	4397000	48	48	16	45	44	45	44	14	14
D-3-phosphoglycerate dehydrogenase	PHGDH	>sp|O43175|SERA_HUMAN D-3-phosphoglycerate dehydrogenase OS=Homo sapiens GN=PHGDH PE=1 SV=4;>tr|Q5SZU1|Q5SZU1_HUMAN D-3-phosphoglycerate dehydrogenase OS=Homo sapiens GN=PHGDH PE=2 SV=1	2.06e-06	1.3427	1.19197	3286400	2408400	2	2	2	1	2	1	2	1	2
Heat shock protein HSP 90-alpha	HSP90AA1	>sp|P07900|HS90A_HUMAN Heat shock protein HSP 90-alpha OS=Homo sapiens GN=HSP90AA1 PE=1 SV=5;>tr|Q86U12|Q86U12_HUMAN Full-length cDNA clone CS0CAP007YF18 of Thymus of Homo sapiens (human) OS=Homo sapiens GN=HSP90AA1 PE=2 SV=1	1.33e-85	1.3425	1.10318	153620000	114350000	22	5	4	21	21	5	4	4	3
Protein MAK16 homolog	MAK16	>sp|Q9BXY0|MAK16_HUMAN Protein MAK16 homolog OS=Homo sapiens GN=MAK16 PE=1 SV=2	4.78e-14	1.3417	0.729076	15172000	13654000	2	2	2	2	1	2	1	2	1
Neuron navigator 1	NAV1	>sp|Q8NEY1|NAV1_HUMAN Neuron navigator 1 OS=Homo sapiens GN=NAV1 PE=1 SV=2	5.62e-21	1.3413	1.1013	50480000	16912000	15	10	10	15	10	10	5	10	5
ATP-dependent zinc metalloprotease YME1L1	YME1L1	>sp|Q96TA2|YMEL1_HUMAN ATP-dependent zinc metalloprotease YME1L1 OS=Homo sapiens GN=YME1L1 PE=1 SV=2;>tr|B4DNM1|B4DNM1_HUMAN ATP-dependent zinc metalloprotease FtsH B OS=Homo sapiens GN=YME1L1 PE=2 SV=1	5.54e-197	1.3408	0.967492	243670000	66503000	3	3	3	3	3	3	3	3	3
Probable ATP-dependent RNA helicase DHX34	DHX34	>sp|Q14147|DHX34_HUMAN Probable ATP-dependent RNA helicase DHX34 OS=Homo sapiens GN=DHX34 PE=2 SV=2;>tr|J3KR71|J3KR71_HUMAN Probable ATP-dependent RNA helicase DHX34 OS=Homo sapiens GN=DHX34 PE=4 SV=1	7.44e-10	1.3407	1.26685	7488000	8388700	9	9	9	7	5	7	5	7	5
Histone H1.5	HIST1H1B	>sp|P16401|H15_HUMAN Histone H1.5 OS=Homo sapiens GN=HIST1H1B PE=1 SV=3	4.04e-140	1.3407	0.843739	333830000	369100000	15	15	15	13	7	13	7	13	7
Ral GTPase-activating protein subunit beta	RALGAPB;RP5-1100H13.1	>sp|Q86X10|RLGPB_HUMAN Ral GTPase-activating protein subunit beta OS=Homo sapiens GN=RALGAPB PE=1 SV=1;>tr|A2A2E9|A2A2E9_HUMAN OTTHUMP00000030968 OS=Homo sapiens GN=RP5-1100H13.1 PE=4 SV=1;>tr|A2A2F0|A2A2F0_HUMAN OTTHUMP00000178925 (Fragment) OS=Homo sapie	5.87e-12	1.3401	1.00841	8379100	20480000	18	17	10	18	14	17	13	10	7
Double-strand-break repair protein rad21 homolog	RAD21	>sp|O60216|RAD21_HUMAN Double-strand-break repair protein rad21 homolog OS=Homo sapiens GN=RAD21 PE=1 SV=2	1.59e-20	1.3386	1.18583	26641000	18033000	4	4	4	4	3	4	3	4	3
Tubulin beta-4A chain	TUBB4A	>sp|P04350|TBB4A_HUMAN Tubulin beta-4A chain OS=Homo sapiens GN=TUBB4A PE=1 SV=2	0	1.3381	1.66789	1447400	592350	5	5	5	5	5	5	5	5	5
DnaJ homolog subfamily B member 12	DNAJB12	>tr|J3KPS0|J3KPS0_HUMAN DnaJ (Hsp40) homolog, subfamily B, member 12, isoform CRA_c OS=Homo sapiens GN=DNAJB12 PE=4 SV=1;>sp|Q9NXW2|DJB12_HUMAN DnaJ homolog subfamily B member 12 OS=Homo sapiens GN=DNAJB12 PE=1 SV=4	1.32e-23	1.3367	1.56512	6037900	5325600	6	6	6	3	5	3	5	3	5
Ras GTPase-activating protein nGAP	RASAL2	>tr|F8W755|F8W755_HUMAN Ras GTPase-activating protein nGAP OS=Homo sapiens GN=RASAL2 PE=4 SV=1;>tr|B1AKC7|B1AKC7_HUMAN RAS protein activator like 2 OS=Homo sapiens GN=RASAL2 PE=4 SV=1;>sp|Q9UJF2|NGAP_HUMAN Ras GTPase-activating protein nGAP OS=Homo sapiens	3.2e-14	1.3366	1.04962	20180000	11103000	6	6	6	6	3	6	3	6	3
Dolichyl-diphosphooligosaccharide--protein glycosyltransferase subunit STT3B	STT3B	>sp|Q8TCJ2|STT3B_HUMAN Dolichyl-diphosphooligosaccharide--protein glycosyltransferase subunit STT3B OS=Homo sapiens GN=STT3B PE=1 SV=1	7.21e-19	1.3365	1.0233	45864000	3996100	20	2	1	20	18	2	1	1	1
Probable global transcription activator SNF2L1	SMARCA1	>sp|P28370|SMCA1_HUMAN Probable global transcription activator SNF2L1 OS=Homo sapiens GN=SMARCA1 PE=1 SV=2;>tr|F6TQG2|F6TQG2_HUMAN Probable global transcription activator SNF2L1 (Fragment) OS=Homo sapiens GN=SMARCA1 PE=4 SV=1	3.87e-59	1.3332	1.02983	63135000	3718200	5	5	5	4	2	4	2	4	2
DNA topoisomerase 2-alpha	TOP2A	>sp|P11388|TOP2A_HUMAN DNA topoisomerase 2-alpha OS=Homo sapiens GN=TOP2A PE=1 SV=3	1.06e-266	1.3324	0.967492	526090000	654500000	6	6	6	4	3	4	3	4	3
Actin-related protein 2	ACTR2	>tr|E9PF41|E9PF41_HUMAN Actin-related protein 2 OS=Homo sapiens GN=ACTR2 PE=3 SV=1;>sp|P61160|ARP2_HUMAN Actin-related protein 2 OS=Homo sapiens GN=ACTR2 PE=1 SV=1;>tr|F5H6T1|F5H6T1_HUMAN Actin-related protein 2 OS=Homo sapiens GN=ACTR2 PE=3 SV=1	1.39e-44	1.3306	1.12869	37997000	43351000	5	5	5	5	1	5	1	5	1
DNA repair protein RAD50	RAD50	>sp|Q92878|RAD50_HUMAN DNA repair protein RAD50 OS=Homo sapiens GN=RAD50 PE=1 SV=1	2.45e-41	1.3306	0.918949	48031000	53882000	13	5	5	12	7	5	2	5	2
Tripartite motif-containing protein 26	TRIM26	>sp|Q12899|TRI26_HUMAN Tripartite motif-containing protein 26 OS=Homo sapiens GN=TRIM26 PE=2 SV=1;>tr|A2AE48|A2AE48_HUMAN Tripartite motif-containing 26 (Fragment) OS=Homo sapiens GN=TRIM26 PE=4 SV=1	1.18e-72	1.3292	0.964041	62754000	71004000	45	45	35	37	41	37	41	28	31
Kinesin-like protein KIF2C	KIF2C	>sp|Q99661|KIF2C_HUMAN Kinesin-like protein KIF2C OS=Homo sapiens GN=KIF2C PE=1 SV=2;>tr|B7Z6Q6|B7Z6Q6_HUMAN Kinesin-like protein KIF2C OS=Homo sapiens GN=KIF2C PE=2 SV=1;>tr|B7Z7M6|B7Z7M6_HUMAN Kinesin-like protein KIF2C OS=Homo sapiens GN=KIF2C PE=2 SV=1	3.61e-51	1.3288	1.07717	88995000	72660000	6	6	6	5	5	5	5	5	5
Heme oxygenase 2	HMOX2	>sp|P30519|HMOX2_HUMAN Heme oxygenase 2 OS=Homo sapiens GN=HMOX2 PE=1 SV=2;>tr|I3L430|I3L430_HUMAN Heme oxygenase 2 OS=Homo sapiens GN=HMOX2 PE=4 SV=1;>tr|I3L1F5|I3L1F5_HUMAN Heme oxygenase 2 (Fragment) OS=Homo sapiens GN=HMOX2 PE=4 SV=1;>tr|I3L159|I3L159_	0.002008	1.3276	1.19406	4753900	7420200	12	12	12	9	10	9	10	9	10
Leucine-rich repeat and WD repeat-containing protein 1	LRWD1	>sp|Q9UFC0|LRWD1_HUMAN Leucine-rich repeat and WD repeat-containing protein 1 OS=Homo sapiens GN=LRWD1 PE=1 SV=2;>tr|H7C5S6|H7C5S6_HUMAN Leucine-rich repeat and WD repeat-containing protein 1 (Fragment) OS=Homo sapiens GN=LRWD1 PE=4 SV=1	3e-07	1.325	1.03922	1702300	2030300	7	7	7	4	5	4	5	4	5
WD repeat-containing protein 59	WDR59	>sp|Q6PJI9|WDR59_HUMAN WD repeat-containing protein 59 OS=Homo sapiens GN=WDR59 PE=1 SV=2;>tr|H3BMH3|H3BMH3_HUMAN WD repeat-containing protein 59 (Fragment) OS=Homo sapiens GN=WDR59 PE=4 SV=1	1.71e-24	1.3244	0.837872	25225000	18611000	11	10	9	10	7	9	6	8	5
R3H and coiled-coil domain-containing protein 1	R3HCC1	>sp|Q9Y3T6|R3HC1_HUMAN R3H and coiled-coil domain-containing protein 1 OS=Homo sapiens GN=R3HCC1 PE=1 SV=2;>tr|H0YBU3|H0YBU3_HUMAN R3H and coiled-coil domain-containing protein 1 (Fragment) OS=Homo sapiens GN=R3HCC1 PE=4 SV=1	5.03e-85	1.3242	1.11403	25000000	31563000	1	1	1	1	1	1	1	1	1
Tubulin beta-3 chain	TUBB3	>sp|Q13509|TBB3_HUMAN Tubulin beta-3 chain OS=Homo sapiens GN=TUBB3 PE=1 SV=2;>tr|A8K854|A8K854_HUMAN HCG1983504, isoform CRA_f OS=Homo sapiens GN=TUBB3 PE=2 SV=1	6.79e-243	1.3185	1.19249	20395000	22974000	2	2	2	1	1	1	1	1	1
Dynactin subunit 1	DCTN1	>sp|Q14203|DCTN1_HUMAN Dynactin subunit 1 OS=Homo sapiens GN=DCTN1 PE=1 SV=3;>tr|A8MY36|A8MY36_HUMAN Dynactin subunit 1 OS=Homo sapiens GN=DCTN1 PE=4 SV=2;>tr|E7EX90|E7EX90_HUMAN Dynactin subunit 1 OS=Homo sapiens GN=DCTN1 PE=4 SV=1;>tr|E9PGE1|E9PGE1_HUMAN	1.62e-35	1.3181	1.17852	14665000	16654000	8	8	8	4	7	4	7	4	7
Dolichyl-diphosphooligosaccharide--protein glycosyltransferase subunit 2	RPN2	>sp|P04844|RPN2_HUMAN Dolichyl-diphosphooligosaccharide--protein glycosyltransferase subunit 2 OS=Homo sapiens GN=RPN2 PE=1 SV=3;>tr|Q5JYR7|Q5JYR7_HUMAN Dolichyl-diphosphooligosaccharide--protein glycosyltransferase subunit 2 (Fragment) OS=Homo sapiens GN=	8.3e-29	1.3176	1.09074	25032000	23946000	4	4	4	3	4	3	4	3	4
Oxysterol-binding protein-related protein 8;Oxysterol-binding protein	OSBPL8	>sp|Q9BZF1|OSBL8_HUMAN Oxysterol-binding protein-related protein 8 OS=Homo sapiens GN=OSBPL8 PE=1 SV=3;>tr|E9PE68|E9PE68_HUMAN Oxysterol-binding protein OS=Homo sapiens GN=OSBPL8 PE=3 SV=1;>tr|F8VQX7|F8VQX7_HUMAN Oxysterol-binding protein (Fragment) OS=Hom	1.99e-21	1.3153	1.20598	7312100	9934000	14	2	1	13	14	2	2	1	1
Cullin-3	CUL3	>sp|Q13618|CUL3_HUMAN Cullin-3 OS=Homo sapiens GN=CUL3 PE=1 SV=2	4.1e-24	1.3147	1.09617	16195000	82823000	9	9	9	5	6	5	6	5	6
RNA-binding protein 33	RBM33	>sp|Q96EV2|RBM33_HUMAN RNA-binding protein 33 OS=Homo sapiens GN=RBM33 PE=1 SV=3;>tr|H0Y3K4|H0Y3K4_HUMAN RNA-binding protein 33 (Fragment) OS=Homo sapiens GN=RBM33 PE=4 SV=1;>tr|H7C0H2|H7C0H2_HUMAN RNA-binding protein 33 (Fragment) OS=Homo sapiens GN=RBM33	4.45e-07	1.3146	1.54837	5293500	7309000	6	6	6	4	3	4	3	4	3
Cytochrome c1, heme protein, mitochondrial	CYC1	>sp|P08574|CY1_HUMAN Cytochrome c1, heme protein, mitochondrial OS=Homo sapiens GN=CYC1 PE=1 SV=3	1.05e-06	1.3136	1.16427	25576000	1925700	4	4	4	4	4	4	4	4	4
DNA-directed RNA polymerase III subunit RPC4	POLR3D	>sp|P05423|RPC4_HUMAN DNA-directed RNA polymerase III subunit RPC4 OS=Homo sapiens GN=POLR3D PE=1 SV=2	6.45e-36	1.3128	1.21165	37576000	29701000	6	6	6	3	5	3	5	3	5
Splicing factor 3B subunit 2	SF3B2	>sp|Q13435|SF3B2_HUMAN Splicing factor 3B subunit 2 OS=Homo sapiens GN=SF3B2 PE=1 SV=2;>tr|E9PPJ0|E9PPJ0_HUMAN Splicing factor 3B subunit 2 OS=Homo sapiens GN=SF3B2 PE=4 SV=1;>tr|E9PJT3|E9PJT3_HUMAN Splicing factor 3B subunit 2 (Fragment) OS=Homo sapiens G	1.57e-118	1.3126	1.19906	856250000	961320000	2	2	2	1	1	1	1	1	1
Chromatin assembly factor 1 subunit B	CHAF1B	>sp|Q13112|CAF1B_HUMAN Chromatin assembly factor 1 subunit B OS=Homo sapiens GN=CHAF1B PE=1 SV=1	4.89e-06	1.3108	1.04914	3945500	9388400	2	2	2	2	1	2	1	2	1
ADP/ATP translocase 3;ADP/ATP translocase 1	SLC25A6;SLC25A4	>sp|P12236|ADT3_HUMAN ADP/ATP translocase 3 OS=Homo sapiens GN=SLC25A6 PE=1 SV=4;>sp|P12235|ADT1_HUMAN ADP/ATP translocase 1 OS=Homo sapiens GN=SLC25A4 PE=1 SV=4	3.51e-68	1.3107	1.03416	168090000	236640000	6	6	6	5	3	5	3	5	3
Phosphatidylinositol 4-phosphate 3-kinase C2 domain-containing subunit alpha	PIK3C2A	>sp|O00443|P3C2A_HUMAN Phosphatidylinositol 4-phosphate 3-kinase C2 domain-containing subunit alpha OS=Homo sapiens GN=PIK3C2A PE=1 SV=2;>tr|F5H2B0|F5H2B0_HUMAN Phosphatidylinositol 4-phosphate 3-kinase C2 domain-containing subunit alpha OS=Homo sapiens GN	2.35e-129	1.3103	1.26204	29131000	41395000	20	20	20	17	18	17	18	17	18
Non-structural maintenance of chromosomes element 1 homolog	NSMCE1	>sp|Q8WV22|NSE1_HUMAN Non-structural maintenance of chromosomes element 1 homolog OS=Homo sapiens GN=NSMCE1 PE=1 SV=5;>tr|I3L1I3|I3L1I3_HUMAN Non-structural maintenance of chromosomes element 1 homolog (Fragment) OS=Homo sapiens GN=NSMCE1 PE=4 SV=1	3.16e-38	1.3101	0.586889	18980000	11175000	2	2	2	1	2	1	2	1	2
p53 and DNA damage-regulated protein 1	PDRG1	>sp|Q9NUG6|PDRG1_HUMAN p53 and DNA damage-regulated protein 1 OS=Homo sapiens GN=PDRG1 PE=2 SV=2	1.49e-05	1.3096	1.40887	2779100	10490000	14	5	5	14	13	5	5	5	5
Vimentin	VIM	>sp|P08670|VIME_HUMAN Vimentin OS=Homo sapiens GN=VIM PE=1 SV=4;>tr|B0YJC4|B0YJC4_HUMAN Vimentin OS=Homo sapiens GN=VIM PE=3 SV=1	9.75e-210	1.3088	0.796178	949270000	795410000	18	18	18	9	15	9	15	9	15
Lariat debranching enzyme	DBR1	>sp|Q9UK59|DBR1_HUMAN Lariat debranching enzyme OS=Homo sapiens GN=DBR1 PE=1 SV=2	3.15e-62	1.3085	1.06793	96788000	1939300000	3	3	3	3	2	3	2	3	2
Mitochondrial 2-oxoglutarate/malate carrier protein	SLC25A11	>sp|Q02978|M2OM_HUMAN Mitochondrial 2-oxoglutarate/malate carrier protein OS=Homo sapiens GN=SLC25A11 PE=1 SV=3;>tr|I3L1P8|I3L1P8_HUMAN Mitochondrial 2-oxoglutarate/malate carrier protein (Fragment) OS=Homo sapiens GN=SLC25A11 PE=3 SV=1;>tr|F5GY65|F5GY65_H	1.12e-21	1.3075	1.12862	19968000	9279800	1	1	1	1	1	1	1	1	1
Zinc finger protein 207	ZNF207	>tr|E1P660|E1P660_HUMAN Uncharacterized protein OS=Homo sapiens GN=ZNF207 PE=4 SV=1;>tr|J3QRS9|J3QRS9_HUMAN Zinc finger protein 207 OS=Homo sapiens GN=ZNF207 PE=4 SV=1;>sp|O43670|ZN207_HUMAN Zinc finger protein 207 OS=Homo sapiens GN=ZNF207 PE=1 SV=1;>tr|J	2.22e-64	1.3073	1.27923	136340000	223020000	27	24	23	25	24	22	22	21	21
Structural maintenance of chromosomes protein 1A	SMC1A	>sp|Q14683|SMC1A_HUMAN Structural maintenance of chromosomes protein 1A OS=Homo sapiens GN=SMC1A PE=1 SV=2;>tr|G8JLG1|G8JLG1_HUMAN Structural maintenance of chromosomes protein 1A OS=Homo sapiens GN=SMC1A PE=4 SV=1	0	1.3059	1.08172	483950000	1532300000	10	10	10	8	8	8	8	8	8
Angio-associated migratory cell protein	AAMP	>tr|C9JEH3|C9JEH3_HUMAN Angio-associated migratory cell protein OS=Homo sapiens GN=AAMP PE=4 SV=1;>sp|Q13685|AAMP_HUMAN Angio-associated migratory cell protein OS=Homo sapiens GN=AAMP PE=1 SV=2;>tr|C9JG97|C9JG97_HUMAN Angio-associated migratory cell protei	1.26e-27	1.3056	1.06198	28155000	32064000	8	8	8	7	3	7	3	7	3
Bromodomain adjacent to zinc finger domain protein 1A	BAZ1A	>sp|Q9NRL2|BAZ1A_HUMAN Bromodomain adjacent to zinc finger domain protein 1A OS=Homo sapiens GN=BAZ1A PE=1 SV=2	1.47e-40	1.3053	0.868961	56220000	27159000	4	4	4	4	4	4	4	4	4
Integrator complex subunit 1	DKFZP586J0619;INTS1	>tr|A4D212|A4D212_HUMAN DKFZP586J0619 protein OS=Homo sapiens GN=DKFZP586J0619 PE=4 SV=1;>sp|Q8N201|INT1_HUMAN Integrator complex subunit 1 OS=Homo sapiens GN=INTS1 PE=1 SV=2	8.56e-12	1.3049	1.01879	162380000	3695800	39	39	39	30	32	30	32	30	32
YTH domain-containing protein 1	YTHDC1	>tr|J3QR07|J3QR07_HUMAN YTH domain-containing protein 1 OS=Homo sapiens GN=YTHDC1 PE=4 SV=1;>sp|Q96MU7|YTDC1_HUMAN YTH domain-containing protein 1 OS=Homo sapiens GN=YTHDC1 PE=1 SV=3	1.2e-05	1.3045	0.946253	36524000	37653000	5	5	5	4	4	4	4	4	4
Tripartite motif-containing protein 2	TRIM2	>tr|D3DP09|D3DP09_HUMAN Tripartite motif-containing 2, isoform CRA_a OS=Homo sapiens GN=TRIM2 PE=4 SV=1;>sp|Q9C040|TRIM2_HUMAN Tripartite motif-containing protein 2 OS=Homo sapiens GN=TRIM2 PE=1 SV=1;>tr|C9JVI3|C9JVI3_HUMAN Tripartite motif-containing prot	9.06e-07	1.304	1.14717	3428100	1798600	12	12	12	9	7	9	7	9	7
Putative heat shock protein HSP 90-beta 2	HSP90AB2P	>sp|Q58FF8|H90B2_HUMAN Putative heat shock protein HSP 90-beta 2 OS=Homo sapiens GN=HSP90AB2P PE=1 SV=2	1.01e-22	1.3026	1.39239	6167700	9077800	6	6	6	4	2	4	2	4	2
Mitogen-activated protein kinase kinase kinase kinase 4	MAP4K4	>tr|E7EN19|E7EN19_HUMAN Mitogen-activated protein kinase kinase kinase kinase 4 OS=Homo sapiens GN=MAP4K4 PE=4 SV=1;>tr|G5E948|G5E948_HUMAN Mitogen-activated protein kinase kinase kinase kinase 4 OS=Homo sapiens GN=MAP4K4 PE=4 SV=1;>sp|O95819|M4K4_HUMAN Mi	1.01e-95	1.302	1.1251	57595000	53508000	3	3	3	2	2	2	2	2	2
Mannosyl-oligosaccharide glucosidase	MOGS	>sp|Q13724|MOGS_HUMAN Mannosyl-oligosaccharide glucosidase OS=Homo sapiens GN=MOGS PE=1 SV=5;>tr|F5H6D0|F5H6D0_HUMAN Mannosyl-oligosaccharide glucosidase OS=Homo sapiens GN=MOGS PE=4 SV=1;>tr|C9J8D4|C9J8D4_HUMAN Mannosyl-oligosaccharide glucosidase (Fragme	6.21e-79	1.3016	1.21942	363630000	286450000	2	2	2	2	1	2	1	2	1
Target of rapamycin complex 2 subunit MAPKAP1	MAPKAP1	>sp|Q9BPZ7|SIN1_HUMAN Target of rapamycin complex 2 subunit MAPKAP1 OS=Homo sapiens GN=MAPKAP1 PE=1 SV=2;>tr|B1AMB2|B1AMB2_HUMAN Mitogen-activated protein kinase associated protein 1 (Fragment) OS=Homo sapiens GN=MAPKAP1 PE=4 SV=1;>tr|B1AMB1|B1AMB1_HUMAN M	0.00019466	1.3009	1.15083	1312800	531460	5	1	1	4	5	1	1	1	1
WASH complex subunit strumpellin	KIAA0196	>sp|Q12768|STRUM_HUMAN WASH complex subunit strumpellin OS=Homo sapiens GN=KIAA0196 PE=1 SV=1;>tr|E7EQI7|E7EQI7_HUMAN WASH complex subunit strumpellin OS=Homo sapiens GN=KIAA0196 PE=4 SV=1	5.02e-21	1.3001	1.07654	10888000	14262000	15	15	15	14	11	14	11	14	11
Eukaryotic initiation factor 4A-II	EIF4A2	>sp|Q14240|IF4A2_HUMAN Eukaryotic initiation factor 4A-II OS=Homo sapiens GN=EIF4A2 PE=1 SV=2;>tr|E7EQG2|E7EQG2_HUMAN Eukaryotic initiation factor 4A-II OS=Homo sapiens GN=EIF4A2 PE=3 SV=1;>tr|Q9NZE6|Q9NZE6_HUMAN BM-010 OS=Homo sapiens GN=EIF4A2 PE=2 SV=1	2.92e-163	1.2999	1.19544	1355300	2774800	17	17	17	14	12	14	12	14	12
Pre-mRNA-splicing regulator WTAP	WTAP	>sp|Q15007|FL2D_HUMAN Pre-mRNA-splicing regulator WTAP OS=Homo sapiens GN=WTAP PE=1 SV=2	0.00012484	1.2997	0.969368	1288500	840660	1	1	1	1	1	1	1	1	1
Poly(A) polymerase gamma	PAPOLG	>sp|Q9BWT3|PAPOG_HUMAN Poly(A) polymerase gamma OS=Homo sapiens GN=PAPOLG PE=1 SV=2;>tr|F8WAT4|F8WAT4_HUMAN Poly(A) polymerase gamma OS=Homo sapiens GN=PAPOLG PE=4 SV=1;>tr|H7C3W0|H7C3W0_HUMAN Poly(A) polymerase gamma (Fragment) OS=Homo sapiens GN=PAPOLG P	5.02e-07	1.2996	0.870853	4172700	4983100	6	6	6	4	5	4	5	4	5
Beta-actin-like protein 2	ACTBL2	>sp|Q562R1|ACTBL_HUMAN Beta-actin-like protein 2 OS=Homo sapiens GN=ACTBL2 PE=1 SV=2	2.23e-46	1.2989	1.02196	1607600000	1308500000	12	1	1	11	10	1	1	1	1
Transcription elongation factor SPT5	SUPT5H	>sp|O00267|SPT5H_HUMAN Transcription elongation factor SPT5 OS=Homo sapiens GN=SUPT5H PE=1 SV=1	3.26e-83	1.2985	0.945895	80151000	76110000	1	1	1	1	1	1	1	1	1
Methyltransferase-like protein 8	METTL8	>tr|E7ETE0|E7ETE0_HUMAN Methyltransferase-like protein 8 OS=Homo sapiens GN=METTL8 PE=4 SV=1;>sp|Q9H825|METL8_HUMAN Methyltransferase-like protein 8 OS=Homo sapiens GN=METTL8 PE=2 SV=2;>tr|B5ME25|B5ME25_HUMAN Methyltransferase-like protein 8 (Fragment) OS=	1.61e-40	1.2977	1.03978	39510000	38526000	1	1	1	1	1	1	1	1	1
Probable RNA-binding protein 23	RBM23	>sp|Q86U06|RBM23_HUMAN Probable RNA-binding protein 23 OS=Homo sapiens GN=RBM23 PE=1 SV=1;>tr|G3XAP0|G3XAP0_HUMAN Probable RNA-binding protein 23 OS=Homo sapiens GN=RBM23 PE=4 SV=1;>tr|G3V546|G3V546_HUMAN Probable RNA-binding protein 23 (Fragment) OS=Homo	1.83e-10	1.2968	1.31385	1103000	992830	6	1	1	6	5	1	1	1	1
Putative oxidoreductase GLYR1	GLYR1	>sp|Q49A26|GLYR1_HUMAN Putative oxidoreductase GLYR1 OS=Homo sapiens GN=GLYR1 PE=1 SV=3	1.2e-05	1.2962	0.448893	1439100	11440000	16	16	16	12	12	12	12	12	12
Nuclear body protein SP140-like protein	SP140L	>sp|Q9H930|LY10L_HUMAN Nuclear body protein SP140-like protein OS=Homo sapiens GN=SP140L PE=2 SV=3;>tr|H7BYP4|H7BYP4_HUMAN Nuclear body protein SP140-like protein OS=Homo sapiens GN=SP140L PE=4 SV=1	0.00018542	1.295	0.722752	14904000	36103000	5	5	5	5	4	5	4	5	4
Retinoblastoma-binding protein 5	RBBP5	>sp|Q15291|RBBP5_HUMAN Retinoblastoma-binding protein 5 OS=Homo sapiens GN=RBBP5 PE=1 SV=2	3.41e-05	1.2948	1.07038	2141100	815880	2	1	1	2	1	1	1	1	1
NADH dehydrogenase [ubiquinone] iron-sulfur protein 2, mitochondrial	NDUFS2	>sp|O75306|NDUS2_HUMAN NADH dehydrogenase [ubiquinone] iron-sulfur protein 2, mitochondrial OS=Homo sapiens GN=NDUFS2 PE=1 SV=2;>tr|J3KPM7|J3KPM7_HUMAN NADH dehydrogenase [ubiquinone] iron-sulfur protein 2, mitochondrial OS=Homo sapiens GN=NDUFS2 PE=4 SV=1	0.00014072	1.2943	1.19449	2584900	2369000	2	2	2	1	1	1	1	1	1
Elongation factor 1-delta	EEF1D	>tr|E9PRY8|E9PRY8_HUMAN Elongation factor 1-delta OS=Homo sapiens GN=EEF1D PE=3 SV=1;>sp|P29692|EF1D_HUMAN Elongation factor 1-delta OS=Homo sapiens GN=EEF1D PE=1 SV=5;>tr|E9PK01|E9PK01_HUMAN Elongation factor 1-delta (Fragment) OS=Homo sapiens GN=EEF1D PE	1.71e-97	1.2942	1.12815	81605000	86322000	2	2	2	1	2	1	2	1	2
Signal recognition particle receptor subunit beta	SRPRB	>sp|Q9Y5M8|SRPRB_HUMAN Signal recognition particle receptor subunit beta OS=Homo sapiens GN=SRPRB PE=1 SV=3;>tr|H7C4H2|H7C4H2_HUMAN Signal recognition particle receptor subunit beta (Fragment) OS=Homo sapiens GN=SRPRB PE=4 SV=1	1.14e-174	1.2934	1.08561	232560000	207300000	2	2	2	2	1	2	1	2	1
U3 small nucleolar RNA-interacting protein 2	RRP9	>sp|O43818|U3IP2_HUMAN U3 small nucleolar RNA-interacting protein 2 OS=Homo sapiens GN=RRP9 PE=1 SV=1	1.36e-67	1.2932	0.982704	526090000	326870000	1	1	1	1	1	1	1	1	1
WD repeat-containing protein 75	WDR75	>sp|Q8IWA0|WDR75_HUMAN WD repeat-containing protein 75 OS=Homo sapiens GN=WDR75 PE=1 SV=1	6.4e-56	1.2923	1.01099	64137000	118600000	6	6	6	6	5	6	5	6	5
Leucine-rich repeat-containing protein 8C	LRRC8C	>sp|Q8TDW0|LRC8C_HUMAN Leucine-rich repeat-containing protein 8C OS=Homo sapiens GN=LRRC8C PE=1 SV=2	1.67e-18	1.2913	1.39665	13320000	22425000	11	11	11	11	9	11	9	11	9
Transcription elongation factor, mitochondrial	TEFM	>sp|Q96QE5|TEFM_HUMAN Transcription elongation factor, mitochondrial OS=Homo sapiens GN=TEFM PE=1 SV=1;>tr|J3KTG7|J3KTG7_HUMAN Transcription elongation factor, mitochondrial OS=Homo sapiens GN=TEFM PE=4 SV=1	1.45e-80	1.2905	1.09617	140450000	127170000	9	9	9	9	8	9	8	9	8
Lymphoid-specific helicase	HELLS	>sp|Q9NRZ9|HELLS_HUMAN Lymphoid-specific helicase OS=Homo sapiens GN=HELLS PE=1 SV=1;>tr|Q9NW36|Q9NW36_HUMAN Helicase, lymphoid-specific OS=Homo sapiens GN=HELLS PE=2 SV=1	0.00014712	1.2896	1.09149	2926700	4033000	16	16	16	14	12	14	12	14	12
X-ray repair cross-complementing protein 5	XRCC5	>sp|P13010|XRCC5_HUMAN X-ray repair cross-complementing protein 5 OS=Homo sapiens GN=XRCC5 PE=1 SV=3	0	1.2892	1.20597	6869400000	9451200000	6	4	4	5	4	3	3	3	3
Proteasome activator complex subunit 3	PSME3	>sp|P61289|PSME3_HUMAN Proteasome activator complex subunit 3 OS=Homo sapiens GN=PSME3 PE=1 SV=1;>tr|B3KQ25|B3KQ25_HUMAN Proteasome activator complex subunit 3 OS=Homo sapiens GN=PSME3 PE=2 SV=1	3.91e-54	1.2886	1.35534	10647000	29729000	10	10	10	9	8	9	8	9	8
Alpha-actinin-1	ACTN1	>tr|B7TY16|B7TY16_HUMAN Actinin alpha 1 isoform 3 OS=Homo sapiens GN=ACTN1 PE=2 SV=1;>sp|P12814|ACTN1_HUMAN Alpha-actinin-1 OS=Homo sapiens GN=ACTN1 PE=1 SV=2;>tr|H9KV75|H9KV75_HUMAN Alpha-actinin-1 OS=Homo sapiens GN=ACTN1 PE=4 SV=1;>tr|G3V2W4|G3V2W4_HUMA	7.07e-117	1.2865	0.908926	5715300	4004700	1	1	1	1	1	1	1	1	1
Structural maintenance of chromosomes protein 6	SMC6	>sp|Q96SB8|SMC6_HUMAN Structural maintenance of chromosomes protein 6 OS=Homo sapiens GN=SMC6 PE=1 SV=2;>tr|C9JMN1|C9JMN1_HUMAN Structural maintenance of chromosomes protein 6 (Fragment) OS=Homo sapiens GN=SMC6 PE=4 SV=1	6.03e-45	1.2843	1.09742	2624100	9925200	35	35	35	35	35	35	35	35	35
Peroxisomal 2,4-dienoyl-CoA reductase	DECR2	>sp|Q9NUI1|DECR2_HUMAN Peroxisomal 2,4-dienoyl-CoA reductase OS=Homo sapiens GN=DECR2 PE=1 SV=1;>tr|Q4VXZ8|Q4VXZ8_HUMAN 2,4-dienoyl CoA reductase 2, peroxisomal OS=Homo sapiens GN=DECR2 PE=2 SV=1	9.09e-14	1.2837	1.09578	10206000	22340000	4	4	4	3	4	3	4	3	4
					#DIV/0!			13	3	3	12	9	2	1	2	1
Protein TANC1	TANC1	>sp|Q9C0D5|TANC1_HUMAN Protein TANC1 OS=Homo sapiens GN=TANC1 PE=1 SV=3	8.48e-13	1.2831	1.0081	5273600	5590900	3	3	3	2	3	2	3	2	3
DNA-directed RNA polymerase III subunit RPC1	POLR3A	>sp|O14802|RPC1_HUMAN DNA-directed RNA polymerase III subunit RPC1 OS=Homo sapiens GN=POLR3A PE=1 SV=2	4.29e-50	1.283	1.04257	23763000	46763000	3	3	3	2	3	2	3	2	3
Nuclear pore complex protein Nup107	NUP107	>sp|P57740|NU107_HUMAN Nuclear pore complex protein Nup107 OS=Homo sapiens GN=NUP107 PE=1 SV=1;>tr|B4DZ67|B4DZ67_HUMAN Nuclear pore complex protein Nup107 OS=Homo sapiens GN=NUP107 PE=2 SV=1;>tr|Q6PJE1|Q6PJE1_HUMAN NUP107 protein OS=Homo sapiens GN=NUP107	4.08e-06	1.2826	0.790139	8535600	73528000	4	4	4	3	3	3	3	3	3
Ubiquitin carboxyl-terminal hydrolase 15;Ubiquitin carboxyl-terminal hydrolase	USP15	>sp|Q9Y4E8|UBP15_HUMAN Ubiquitin carboxyl-terminal hydrolase 15 OS=Homo sapiens GN=USP15 PE=1 SV=3;>tr|E9PCQ3|E9PCQ3_HUMAN Ubiquitin carboxyl-terminal hydrolase OS=Homo sapiens GN=USP15 PE=3 SV=2	1.88e-67	1.2822	1.35689	73902000	77473000	14	14	14	8	11	8	11	8	11
Coiled-coil-helix-coiled-coil-helix domain-containing protein 3, mitochondrial	CHCHD3	>tr|F8WAR4|F8WAR4_HUMAN Coiled-coil-helix-coiled-coil-helix domain-containing protein 3, mitochondrial OS=Homo sapiens GN=CHCHD3 PE=4 SV=1;>tr|C9JRZ6|C9JRZ6_HUMAN Coiled-coil-helix-coiled-coil-helix domain-containing protein 3, mitochondrial OS=Homo sapien	2.71e-77	1.282	0.462727	118870000	10086000	3	3	3	2	2	2	2	2	2
Mitochondrial GTPase 1	MTG1	>tr|E9PI62|E9PI62_HUMAN Mitochondrial GTPase 1 OS=Homo sapiens GN=MTG1 PE=3 SV=1;>sp|Q9BT17|MTG1_HUMAN Mitochondrial GTPase 1 OS=Homo sapiens GN=MTG1 PE=1 SV=2;>tr|E7EVK2|E7EVK2_HUMAN Mitochondrial GTPase 1 OS=Homo sapiens GN=MTG1 PE=3 SV=1	1.06e-09	1.2815	1.11313	6938600	7837900	9	9	9	7	5	7	5	7	5
Uncharacterized protein C12orf43	C12orf43	>tr|F5H7W8|F5H7W8_HUMAN Uncharacterized protein C12orf43 OS=Homo sapiens GN=C12orf43 PE=4 SV=1;>sp|Q96C57|CL043_HUMAN Uncharacterized protein C12orf43 OS=Homo sapiens GN=C12orf43 PE=1 SV=2;>tr|E7ENF1|E7ENF1_HUMAN Uncharacterized protein C12orf43 OS=Homo sa	2.07e-11	1.2812	1.10166	36111000	38268000	2	2	2	2	1	2	1	2	1
Inhibitor of nuclear factor kappa-B kinase-interacting protein	IKBIP	>sp|Q70UQ0|IKIP_HUMAN Inhibitor of nuclear factor kappa-B kinase-interacting protein OS=Homo sapiens GN=IKBIP PE=1 SV=1	2.15e-66	1.279	1.20399	170070000	182340000	2	2	2	2	2	2	2	2	2
X-ray repair cross-complementing protein 6	XRCC6	>sp|P12956|XRCC6_HUMAN X-ray repair cross-complementing protein 6 OS=Homo sapiens GN=XRCC6 PE=1 SV=2;>tr|B1AHC9|B1AHC9_HUMAN X-ray repair complementing defective repair in Chinese hamster cells 6 (Ku autoantigen, 70kDa) OS=Homo sapiens GN=XRCC6 PE=4 SV=1;>	0	1.279	1.19459	10320000000	9570000000	4	4	4	4	2	4	2	4	2
Beta-2-syntrophin	SNTB2	>sp|Q13425|SNTB2_HUMAN Beta-2-syntrophin OS=Homo sapiens GN=SNTB2 PE=1 SV=1	1.19e-08	1.2785	0.985902	2318700	1493100	8	8	8	7	7	7	7	7	7
Glycogen synthase kinase-3 beta	GSK3B	>sp|P49841|GSK3B_HUMAN Glycogen synthase kinase-3 beta OS=Homo sapiens GN=GSK3B PE=1 SV=2	2.97e-12	1.2783	1.186	9877500	14039000	39	39	39	37	38	37	38	37	38
CDK5 regulatory subunit-associated protein 1	CDK5RAP1	>sp|Q96SZ6|CK5P1_HUMAN CDK5 regulatory subunit-associated protein 1 OS=Homo sapiens GN=CDK5RAP1 PE=1 SV=2;>tr|Q675N4|Q675N4_HUMAN CDK5 regulatory subunit associated protein 1 transcript variant 4 OS=Homo sapiens GN=CDK5RAP1 PE=2 SV=1	4.02e-14	1.2763	1.30813	40021000	11344000	1	1	1	1	1	1	1	1	1
Methionyl-tRNA formyltransferase, mitochondrial	MTFMT	>sp|Q96DP5|FMT_HUMAN Methionyl-tRNA formyltransferase, mitochondrial OS=Homo sapiens GN=MTFMT PE=2 SV=2	9.18e-11	1.2761	1.52971	9818800	4077000	2	2	2	2	2	2	2	2	2
SWI/SNF-related matrix-associated actin-dependent regulator of chromatin subfamily A member 5	SMARCA5	>sp|O60264|SMCA5_HUMAN SWI/SNF-related matrix-associated actin-dependent regulator of chromatin subfamily A member 5 OS=Homo sapiens GN=SMARCA5 PE=1 SV=1	1.15e-114	1.276	0.921574	262140000	259510000	6	6	6	5	2	5	2	5	2
ATP synthase subunit gamma, mitochondrial;ATP synthase gamma chain	ATP5C1	>sp|P36542|ATPG_HUMAN ATP synthase subunit gamma, mitochondrial OS=Homo sapiens GN=ATP5C1 PE=1 SV=1;>tr|B4DL14|B4DL14_HUMAN ATP synthase gamma chain OS=Homo sapiens GN=ATP5C1 PE=2 SV=1	2.59e-22	1.2739	1.03421	61664000	68132000	4	4	4	3	2	3	2	3	2
HMG domain-containing protein 4	HMGXB4;HMG2L1	>sp|Q9UGU5|HMGX4_HUMAN HMG domain-containing protein 4 OS=Homo sapiens GN=HMGXB4 PE=2 SV=2;>tr|B0QXZ9|B0QXZ9_HUMAN HMG domain-containing protein 4 (Fragment) OS=Homo sapiens GN=HMG2L1 PE=4 SV=1;>tr|B0QXZ8|B0QXZ8_HUMAN HMG domain-containing protein 4 (Fragm	0.00069864	1.2736	0.84717	695430	327150	21	21	13	18	16	18	16	11	11
E3 ubiquitin-protein ligase UBR4	UBR4	>sp|Q5T4S7|UBR4_HUMAN E3 ubiquitin-protein ligase UBR4 OS=Homo sapiens GN=UBR4 PE=1 SV=1	1.45e-08	1.2735	1.21541	4378100	2497800	5	5	5	5	4	5	4	5	4
Procollagen galactosyltransferase 1	GLT25D1	>sp|Q8NBJ5|GT251_HUMAN Procollagen galactosyltransferase 1 OS=Homo sapiens GN=GLT25D1 PE=1 SV=1	1.21e-80	1.2734	1.06841	153150000	56175000	1	1	1	1	1	1	1	1	1
Hsp70-binding protein 1	HSPBP1	>sp|Q9NZL4|HPBP1_HUMAN Hsp70-binding protein 1 OS=Homo sapiens GN=HSPBP1 PE=1 SV=1	4.12e-13	1.2721	0.860659	6640800	7694800	4	4	4	3	2	3	2	3	2
Polyribonucleotide 5-hydroxyl-kinase Clp1	CLP1	>tr|E9PL17|E9PL17_HUMAN Polyribonucleotide 5-hydroxyl-kinase Clp1 OS=Homo sapiens GN=CLP1 PE=4 SV=1;>sp|Q92989|CLP1_HUMAN Polyribonucleotide 5-hydroxyl-kinase Clp1 OS=Homo sapiens GN=CLP1 PE=1 SV=1	2.22e-24	1.2716	0.9997	62433000	39467000	10	10	10	9	7	9	7	9	7
EF-hand domain-containing family member A1	EFHA1	>sp|Q8IYU8|EFHA1_HUMAN EF-hand domain-containing family member A1 OS=Homo sapiens GN=EFHA1 PE=1 SV=2;>tr|F2Z348|F2Z348_HUMAN EF-hand domain-containing family member A1 OS=Homo sapiens GN=EFHA1 PE=4 SV=1	1.73e-111	1.2713	1.05714	39873000	24229000	4	4	4	3	4	3	4	3	4
tRNA (guanine(26)-N(2))-dimethyltransferase	TRMT1	>sp|Q9NXH9|TRM1_HUMAN tRNA (guanine(26)-N(2))-dimethyltransferase OS=Homo sapiens GN=TRMT1 PE=1 SV=1	2.03e-09	1.2705	1.28162	1157700	9194400	7	7	7	7	3	7	3	7	3
DNA-(apurinic or apyrimidinic site) lyase;DNA-(apurinic or apyrimidinic site) lyase, mitochondrial	APEX1	>sp|P27695|APEX1_HUMAN DNA-(apurinic or apyrimidinic site) lyase OS=Homo sapiens GN=APEX1 PE=1 SV=2;>tr|G3V3M6|G3V3M6_HUMAN DNA-(apurinic or apyrimidinic site) lyase (Fragment) OS=Homo sapiens GN=APEX1 PE=4 SV=1;>tr|G3V5Q1|G3V5Q1_HUMAN DNA-(apurinic or apy	1.62e-79	1.2702	1.48082	182950000	205820000	10	10	10	9	5	9	5	9	5
Coiled-coil domain-containing protein 86	CCDC86	>sp|Q9H6F5|CCD86_HUMAN Coiled-coil domain-containing protein 86 OS=Homo sapiens GN=CCDC86 PE=1 SV=1	5.68e-48	1.2702	1.22306	221350000	300240000	3	3	3	1	2	1	2	1	2
Serine/threonine-protein phosphatase 6 catalytic subunit	PPP6C	>sp|O00743|PPP6_HUMAN Serine/threonine-protein phosphatase 6 catalytic subunit OS=Homo sapiens GN=PPP6C PE=1 SV=1;>tr|B7Z3E2|B7Z3E2_HUMAN Serine/threonine-protein phosphatase 6 catalytic subunit OS=Homo sapiens GN=PPP6C PE=2 SV=1	3.45e-54	1.2694	1.21387	40671000	63072000	13	13	13	11	13	11	13	11	13
Calcium/calmodulin-dependent protein kinase type II subunit delta	CAMK2D	>tr|E9PF82|E9PF82_HUMAN Calcium/calmodulin-dependent protein kinase type II subunit delta OS=Homo sapiens GN=CAMK2D PE=4 SV=1;>tr|E9PBG7|E9PBG7_HUMAN Calcium/calmodulin-dependent protein kinase type II subunit delta OS=Homo sapiens GN=CAMK2D PE=4 SV=1;>sp|	7.73e-18	1.2692	1.16253	2007600	3082100	7	7	7	5	7	5	7	5	7
Mediator of RNA polymerase II transcription subunit 27	MED27	>sp|Q6P2C8|MED27_HUMAN Mediator of RNA polymerase II transcription subunit 27 OS=Homo sapiens GN=MED27 PE=1 SV=1	1.18e-14	1.269	1.03793	16520000	6185600	6	6	6	5	5	5	5	5	5
F-actin-capping protein subunit beta	CAPZB	>tr|B1AK88|B1AK88_HUMAN Capping protein (Actin filament) muscle Z-line, beta OS=Homo sapiens GN=CAPZB PE=4 SV=1;>sp|P47756|CAPZB_HUMAN F-actin-capping protein subunit beta OS=Homo sapiens GN=CAPZB PE=1 SV=4;>tr|B1AK87|B1AK87_HUMAN Capping protein (Actin fi	7.63e-37	1.268	0.970874	49176000	43437000	3	3	2	2	2	2	2	1	2
Transcription factor A, mitochondrial	TFAM	>sp|Q00059|TFAM_HUMAN Transcription factor A, mitochondrial OS=Homo sapiens GN=TFAM PE=1 SV=1;>tr|H7BYN3|H7BYN3_HUMAN Transcription factor A, mitochondrial (Fragment) OS=Homo sapiens GN=TFAM PE=4 SV=1;>tr|A8MRB2|A8MRB2_HUMAN Transcription factor A, mitocho	1.78e-92	1.2676	1.04596	135070000	333290000	4	4	4	3	2	3	2	3	2
DIS3-like exonuclease 1	DIS3L	>sp|Q8TF46|DI3L1_HUMAN DIS3-like exonuclease 1 OS=Homo sapiens GN=DIS3L PE=1 SV=2	4.27e-25	1.2667	1.12957	10307000	11635000	6	6	6	6	5	6	5	6	5
E3 ubiquitin-protein ligase HERC2	HERC2	>sp|O95714|HERC2_HUMAN E3 ubiquitin-protein ligase HERC2 OS=Homo sapiens GN=HERC2 PE=1 SV=2	3.85e-92	1.2652	1.39204	86030000	99673000	8	8	8	8	5	8	5	8	5
Calpain small subunit 1	CAPNS1	>sp|P04632|CPNS1_HUMAN Calpain small subunit 1 OS=Homo sapiens GN=CAPNS1 PE=1 SV=1	8.35e-14	1.2638	1.18146	9000400	7036500	8	8	8	6	5	6	5	6	5
Mitochondrial ribonuclease P protein 1	RG9MTD1	>sp|Q7L0Y3|MRRP1_HUMAN Mitochondrial ribonuclease P protein 1 OS=Homo sapiens GN=TRMT10C PE=1 SV=2;>tr|C9JVB6|C9JVB6_HUMAN Protein TRMT10C (Fragment) OS=Homo sapiens GN=TRMT10C PE=4 SV=1	0	1.2627	1.13701	469480000	568890000	36	36	36	20	26	20	26	20	26
Treacle protein	TCOF1	>tr|E9PHK9|E9PHK9_HUMAN Treacle protein OS=Homo sapiens GN=TCOF1 PE=4 SV=1;>sp|Q13428|TCOF_HUMAN Treacle protein OS=Homo sapiens GN=TCOF1 PE=1 SV=3;>tr|E7ETY2|E7ETY2_HUMAN Treacle protein OS=Homo sapiens GN=TCOF1 PE=4 SV=1;>tr|J3KQ96|J3KQ96_HUMAN Treacle p	2.38e-118	1.2626	1.19011	179280000	183250000	2	2	2	2	2	2	2	2	2
SH3 domain-binding protein 4	SH3BP4	>sp|Q9P0V3|SH3B4_HUMAN SH3 domain-binding protein 4 OS=Homo sapiens GN=SH3BP4 PE=1 SV=1	1.05e-14	1.2622	1.24304	10302000	1228500	22	22	22	21	20	21	20	21	20
Signal recognition particle receptor subunit alpha	SRPR	>sp|P08240|SRPR_HUMAN Signal recognition particle receptor subunit alpha OS=Homo sapiens GN=SRPR PE=1 SV=2;>tr|E9PJS4|E9PJS4_HUMAN Signal recognition particle receptor subunit alpha OS=Homo sapiens GN=SRPR PE=4 SV=1	1.11e-77	1.2615	1.17461	211070000	115610000	15	15	15	15	12	15	12	15	12
WD40 repeat-containing protein SMU1	SMU1	>sp|Q2TAY7|SMU1_HUMAN WD40 repeat-containing protein SMU1 OS=Homo sapiens GN=SMU1 PE=1 SV=2;>tr|B4E3L0|B4E3L0_HUMAN WD40 repeat-containing protein SMU1 OS=Homo sapiens GN=SMU1 PE=2 SV=1	6.61e-173	1.2603	0.992556	219990000	375560000	4	4	4	4	1	4	1	4	1
Nuclear factor 1;Nuclear factor 1 B-type;Nuclear factor 1 A-type;Nuclear factor 1 C-type;Nuclear factor 1 X-type	NFIB;NFIA;NFIC;NFIX	>tr|Q5VW26|Q5VW26_HUMAN Nuclear factor 1 OS=Homo sapiens GN=NFIB PE=2 SV=1;>tr|Q5VW30|Q5VW30_HUMAN Nuclear factor 1 OS=Homo sapiens GN=NFIB PE=2 SV=1;>tr|Q5VW29|Q5VW29_HUMAN Nuclear factor 1 OS=Homo sapiens GN=NFIB PE=2 SV=1;>tr|Q5VW27|Q5VW27_HUMAN Nuclear	5.14e-09	1.2598	1.19154	27204000	55870000	13	13	13	12	8	12	8	12	8
Protein transport protein Sec31A	SEC31A	>tr|D6REX3|D6REX3_HUMAN Protein transport protein Sec31A OS=Homo sapiens GN=SEC31A PE=4 SV=1;>sp|O94979|SC31A_HUMAN Protein transport protein Sec31A OS=Homo sapiens GN=SEC31A PE=1 SV=3;>tr|H7C2W3|H7C2W3_HUMAN Protein transport protein Sec31A OS=Homo sapien	1.3e-69	1.2598	0.976276	153040000	234970000	14	14	14	13	13	13	13	13	13
rRNA maturation factor homolog	YBEY	>sp|P58557|YBEY_HUMAN rRNA maturation factor homolog OS=Homo sapiens GN=YBEY PE=2 SV=2	4.09e-09	1.2596	1.1556	4412300	50536000	4	4	2	2	3	2	3	1	2
NADH-ubiquinone oxidoreductase 75 kDa subunit, mitochondrial	NDUFS1	>sp|P28331|NDUS1_HUMAN NADH-ubiquinone oxidoreductase 75 kDa subunit, mitochondrial OS=Homo sapiens GN=NDUFS1 PE=1 SV=3;>tr|E7ENF3|E7ENF3_HUMAN NADH-ubiquinone oxidoreductase 75 kDa subunit, mitochondrial OS=Homo sapiens GN=NDUFS1 PE=4 SV=1;>tr|B4DJ81|B4DJ	1e-12	1.2588	1.37728	6268900	2286500	13	13	13	11	11	11	11	11	11
Disco-interacting protein 2 homolog B	DIP2B	>sp|Q9P265|DIP2B_HUMAN Disco-interacting protein 2 homolog B OS=Homo sapiens GN=DIP2B PE=1 SV=3	3.16e-194	1.2582	1.17704	169890000	305140000	3	3	3	1	3	1	3	1	3
Serine beta-lactamase-like protein LACTB, mitochondrial	LACTB	>sp|P83111|LACTB_HUMAN Serine beta-lactamase-like protein LACTB, mitochondrial OS=Homo sapiens GN=LACTB PE=1 SV=2	2.88e-28	1.2581	0.811886	114710000	73319000	4	4	4	2	3	2	3	2	3
Dimethyladenosine transferase 2, mitochondrial	TFB2M	>sp|Q9H5Q4|TFB2M_HUMAN Dimethyladenosine transferase 2, mitochondrial OS=Homo sapiens GN=TFB2M PE=1 SV=1	8.78e-93	1.258	1.17675	428450000	610380000	34	34	34	21	31	21	31	21	31
	MACF1	>tr|E9PLY5|E9PLY5_HUMAN Microtubule-actin cross-linking factor 1, isoforms 1/2/3/5 (Fragment) OS=Homo sapiens GN=MACF1 PE=4 SV=1	3.16e-224	1.2576	1.23128	1429800	2527000	9	9	9	7	5	7	5	7	5
Zinc finger protein 277	ZNF277	>sp|Q9NRM2|ZN277_HUMAN Zinc finger protein 277 OS=Homo sapiens GN=ZNF277 PE=2 SV=2;>tr|G5E9M4|G5E9M4_HUMAN Zinc finger protein 277 OS=Homo sapiens GN=ZNF277 PE=4 SV=1	5.17e-126	1.2573	1.58396	8304100	7565200	18	18	18	16	17	16	17	16	17
Nucleolar complex protein 4 homolog	NOC4L	>sp|Q9BVI4|NOC4L_HUMAN Nucleolar complex protein 4 homolog OS=Homo sapiens GN=NOC4L PE=1 SV=1;>tr|F5H303|F5H303_HUMAN Nucleolar complex protein 4 homolog (Fragment) OS=Homo sapiens GN=NOC4L PE=4 SV=1	4.83e-131	1.2548	1.03489	318650000	76064000	32	1	1	25	23	1	1	1	1
Succinate dehydrogenase [ubiquinone] flavoprotein subunit, mitochondrial	SDHA	>sp|P31040|DHSA_HUMAN Succinate dehydrogenase [ubiquinone] flavoprotein subunit, mitochondrial OS=Homo sapiens GN=SDHA PE=1 SV=2;>tr|E9PBJ5|E9PBJ5_HUMAN Succinate dehydrogenase [ubiquinone] flavoprotein subunit, mitochondrial OS=Homo sapiens GN=SDHA PE=4 S	4.76e-24	1.2544	1.41241	29826000	7853300	3	3	3	3	1	3	1	3	1
Centromere-associated protein E	CENPE	>sp|Q02224|CENPE_HUMAN Centromere-associated protein E OS=Homo sapiens GN=CENPE PE=1 SV=2;>tr|D6RBW0|D6RBW0_HUMAN Centromere-associated protein E (Fragment) OS=Homo sapiens GN=CENPE PE=3 SV=1	4.53e-08	1.2541	1.01393	103510000	173540000	16	16	16	15	8	15	8	15	8
Nucleolar protein 7	NOL7	>sp|Q9UMY1|NOL7_HUMAN Nucleolar protein 7 OS=Homo sapiens GN=NOL7 PE=1 SV=2;>tr|H7C2B1|H7C2B1_HUMAN Nucleolar protein 7 (Fragment) OS=Homo sapiens GN=NOL7 PE=4 SV=1	8.23e-42	1.2536	0.863409	15959000	11137000	2	2	2	2	1	2	1	2	1
MYC-induced nuclear antigen	MINA	>sp|Q8IUF8|MINA_HUMAN MYC-induced nuclear antigen OS=Homo sapiens GN=MINA PE=1 SV=1	3.63e-62	1.2515	1.0971	80384000	121400000	5	5	5	2	3	2	3	2	3
Kinesin-like protein KIF2A	KIF2A	>sp|O00139|KIF2A_HUMAN Kinesin-like protein KIF2A OS=Homo sapiens GN=KIF2A PE=1 SV=3;>tr|E9PB70|E9PB70_HUMAN Kinesin-like protein KIF2A OS=Homo sapiens GN=KIF2A PE=3 SV=1	7.8e-252	1.2504	1.07478	860510000	1230200000	2	2	2	2	2	2	2	2	2
Protein numb homolog	NUMB	>sp|P49757|NUMB_HUMAN Protein numb homolog OS=Homo sapiens GN=NUMB PE=1 SV=2;>tr|G3V3Z8|G3V3Z8_HUMAN Protein numb homolog OS=Homo sapiens GN=NUMB PE=4 SV=1;>tr|B1P2N5|B1P2N5_HUMAN Numb isoform 5 OS=Homo sapiens GN=NUMB PE=2 SV=1;>tr|B1P2N6|B1P2N6_HUMAN Num	7.94e-51	1.25	1.15447	62762000	43733000	8	8	8	7	8	7	8	7	8
Methyltransferase-like protein 16	METTL16	>sp|Q86W50|MET16_HUMAN Methyltransferase-like protein 16 OS=Homo sapiens GN=METTL16 PE=1 SV=2;>tr|B7Z3X7|B7Z3X7_HUMAN Methyltransferase-like protein 16 OS=Homo sapiens GN=METTL16 PE=2 SV=1;>tr|I3L362|I3L362_HUMAN Methyltransferase-like protein 16 OS=Homo s	5.5e-19	1.2499	1.01002	68490000	27610000	26	26	17	25	21	25	21	17	13
Alpha-mannosidase 2	MAN2A1	>sp|Q16706|MA2A1_HUMAN Alpha-mannosidase 2 OS=Homo sapiens GN=MAN2A1 PE=1 SV=2	9.64e-09	1.2492	0.98561	3215600	5510700	9	6	6	6	7	4	5	4	5
TATA-binding protein-associated factor 2N	TAF15	>sp|Q92804|RBP56_HUMAN TATA-binding protein-associated factor 2N OS=Homo sapiens GN=TAF15 PE=1 SV=1	4.98e-240	1.2488	1.08488	2152500000	2087500000	6	6	6	5	2	5	2	5	2
Monofunctional C1-tetrahydrofolate synthase, mitochondrial	MTHFD1L	>sp|Q6UB35|C1TM_HUMAN Monofunctional C1-tetrahydrofolate synthase, mitochondrial OS=Homo sapiens GN=MTHFD1L PE=1 SV=1	2.58e-65	1.2483	1.04954	135070000	208370000	3	3	3	2	2	2	2	2	2
YTH domain family protein 2	YTHDF2	>sp|Q9Y5A9|YTHD2_HUMAN YTH domain family protein 2 OS=Homo sapiens GN=YTHDF2 PE=1 SV=2	0	1.2472	1.33117	1235600000	1185300000	14	12	12	11	13	9	11	9	11
Activated RNA polymerase II transcriptional coactivator p15	SUB1	>sp|P53999|TCP4_HUMAN Activated RNA polymerase II transcriptional coactivator p15 OS=Homo sapiens GN=SUB1 PE=1 SV=3	6.3e-22	1.2448	1.55461	34971000	84843000	17	17	17	15	15	15	15	15	15
Coiled-coil domain-containing protein 47	CCDC47	>sp|Q96A33|CCD47_HUMAN Coiled-coil domain-containing protein 47 OS=Homo sapiens GN=CCDC47 PE=1 SV=1	4.69e-37	1.2447	0.99226	84051000	15599000	16	12	12	15	15	11	11	11	11
DNA primase small subunit;DNA primase	PRIM1	>sp|P49642|PRI1_HUMAN DNA primase small subunit OS=Homo sapiens GN=PRIM1 PE=1 SV=1;>tr|F8VNY2|F8VNY2_HUMAN DNA primase (Fragment) OS=Homo sapiens GN=PRIM1 PE=3 SV=1	1.4e-05	1.2443	1.13576	3074300	2099500	4	4	4	3	3	3	3	3	3
U4/U6.U5 tri-snRNP-associated protein 2	USP39	>sp|Q53GS9|SNUT2_HUMAN U4/U6.U5 tri-snRNP-associated protein 2 OS=Homo sapiens GN=USP39 PE=1 SV=2;>tr|B9A018|B9A018_HUMAN U4/U6.U5 tri-snRNP-associated protein 2 OS=Homo sapiens GN=USP39 PE=4 SV=1;>tr|B8ZZD1|B8ZZD1_HUMAN U4/U6.U5 tri-snRNP-associated prote	3.35e-132	1.2432	1.15586	490410000	314040000	7	7	7	7	3	7	3	7	3
Radixin;Ezrin	RDX;EZR	>tr|A7YIJ8|A7YIJ8_HUMAN Radixin OS=Homo sapiens GN=RDX PE=2 SV=1;>sp|P35241|RADI_HUMAN Radixin OS=Homo sapiens GN=RDX PE=1 SV=1;>sp|P15311|EZRI_HUMAN Ezrin OS=Homo sapiens GN=EZR PE=1 SV=4;>tr|E7EQR4|E7EQR4_HUMAN Ezrin OS=Homo sapiens GN=EZR PE=4 SV=2;>tr|	9.78e-08	1.2419	1.2337	22498000	23426000	2	2	2	2	1	2	1	2	1
ATPase family AAA domain-containing protein 3B	ATAD3B	>sp|Q5T9A4|ATD3B_HUMAN ATPase family AAA domain-containing protein 3B OS=Homo sapiens GN=ATAD3B PE=1 SV=1	2.35e-250	1.2406	1.04402	4681900000	4033700000	17	17	17	14	14	14	14	14	14
Mitochondrial glutamate carrier 1;Mitochondrial glutamate carrier 2	SLC25A22;SLC25A18	>sp|Q9H936|GHC1_HUMAN Mitochondrial glutamate carrier 1 OS=Homo sapiens GN=SLC25A22 PE=1 SV=1;>tr|E9PJH7|E9PJH7_HUMAN Mitochondrial glutamate carrier 1 (Fragment) OS=Homo sapiens GN=SLC25A22 PE=3 SV=1;>tr|E9PS95|E9PS95_HUMAN Mitochondrial glutamate carrier	2.03e-09	1.2402	0.881446	19863000	7864000	3	3	1	2	3	2	3	0	1
Zinc finger CCCH domain-containing protein 7A	ZC3H7A	>sp|Q8IWR0|Z3H7A_HUMAN Zinc finger CCCH domain-containing protein 7A OS=Homo sapiens GN=ZC3H7A PE=1 SV=1;>tr|I3L2K5|I3L2K5_HUMAN Zinc finger CCCH domain-containing protein 7A (Fragment) OS=Homo sapiens GN=ZC3H7A PE=4 SV=1;>tr|I3L323|I3L323_HUMAN Zinc finge	4.07e-14	1.2393	0.999101	14387000	16463000	30	30	10	28	24	28	24	9	7
Leucine-rich repeat-containing protein 8A	LRRC8A	>sp|Q8IWT6|LRC8A_HUMAN Leucine-rich repeat-containing protein 8A OS=Homo sapiens GN=LRRC8A PE=1 SV=1	8.4e-98	1.2386	1.02601	340450000	453670000	4	4	4	3	1	3	1	3	1
Splicing factor, proline- and glutamine-rich	SFPQ	>sp|P23246|SFPQ_HUMAN Splicing factor, proline- and glutamine-rich OS=Homo sapiens GN=SFPQ PE=1 SV=2	0	1.2386	1.00008	9498900000	10262000000	4	4	4	4	2	4	2	4	2
DNA-dependent protein kinase catalytic subunit	PRKDC	>sp|P78527|PRKDC_HUMAN DNA-dependent protein kinase catalytic subunit OS=Homo sapiens GN=PRKDC PE=1 SV=3;>tr|E7EUY0|E7EUY0_HUMAN DNA-dependent protein kinase catalytic subunit OS=Homo sapiens GN=PRKDC PE=4 SV=1	0	1.2384	1.06975	763330000	876480000	22	22	21	19	20	19	20	18	19
Lon protease homolog, mitochondrial;Lon protease homolog	LONP1	>sp|P36776|LONM_HUMAN Lon protease homolog, mitochondrial OS=Homo sapiens GN=LONP1 PE=1 SV=2;>tr|F5GZ27|F5GZ27_HUMAN Lon protease homolog OS=Homo sapiens GN=LONP1 PE=3 SV=1	1.64e-09	1.2381	0.894775	43509000	91418000	32	32	31	30	28	30	28	29	27
4F2 cell-surface antigen heavy chain	SLC3A2	>tr|J3KPF3|J3KPF3_HUMAN 4F2 cell-surface antigen heavy chain OS=Homo sapiens GN=SLC3A2 PE=4 SV=1;>sp|P08195|4F2_HUMAN 4F2 cell-surface antigen heavy chain OS=Homo sapiens GN=SLC3A2 PE=1 SV=3;>tr|F5GZS6|F5GZS6_HUMAN 4F2 cell-surface antigen heavy chain OS=H	3.3e-14	1.238	1.43742	4331100	2307000	99	99	99	74	77	74	77	74	77
THUMP domain-containing protein 1	THUMPD1	>tr|J3KQB0|J3KQB0_HUMAN THUMP domain-containing protein 1 OS=Homo sapiens GN=THUMPD1 PE=4 SV=1;>sp|Q9NXG2|THUM1_HUMAN THUMP domain-containing protein 1 OS=Homo sapiens GN=THUMPD1 PE=1 SV=2;>tr|H3BNW0|H3BNW0_HUMAN THUMP domain-containing protein 1 OS=Homo s	7.71e-07	1.2374	1.31674	1067400	2730300	3	3	3	2	2	2	2	2	2
Zinc finger CCCH domain-containing protein 15	ZC3H15	>sp|Q8WU90|ZC3HF_HUMAN Zinc finger CCCH domain-containing protein 15 OS=Homo sapiens GN=ZC3H15 PE=1 SV=1	3.37e-267	1.2367	1.20194	1229200000	1233600000	3	3	3	3	1	3	1	3	1
	NCL	>tr|H7BY16|H7BY16_HUMAN Nucleolin (Fragment) OS=Homo sapiens GN=NCL PE=4 SV=1	0	1.2366	1.05048	21188000	34470000	2	2	2	1	2	1	2	1	2
Telomeric repeat-binding factor 2	TERF2	>sp|Q15554|TERF2_HUMAN Telomeric repeat-binding factor 2 OS=Homo sapiens GN=TERF2 PE=1 SV=2;>tr|H3BR06|H3BR06_HUMAN Telomeric repeat-binding factor 2 (Fragment) OS=Homo sapiens GN=TERF2 PE=4 SV=1;>tr|J3KSZ6|J3KSZ6_HUMAN Telomeric repeat-binding factor 2 (F	1.21e-17	1.2359	1.23931	15401000	20983000	22	22	22	21	17	21	17	21	17
Core histone macro-H2A.1;Histone H2A	H2AFY	>sp|O75367|H2AY_HUMAN Core histone macro-H2A.1 OS=Homo sapiens GN=H2AFY PE=1 SV=4;>tr|B4DJC3|B4DJC3_HUMAN Histone H2A OS=Homo sapiens GN=H2AFY PE=2 SV=1	1.08e-43	1.2359	0.529325	121030000	20880000	24	1	1	22	23	1	1	1	1
ATP-citrate synthase	ACLY	>sp|P53396|ACLY_HUMAN ATP-citrate synthase OS=Homo sapiens GN=ACLY PE=1 SV=3;>tr|B4E3P0|B4E3P0_HUMAN ATP-citrate synthase OS=Homo sapiens GN=ACLY PE=2 SV=1	4.98e-157	1.2358	1.04538	237330000	245820000	3	3	3	2	3	2	3	2	3
Cleavage and polyadenylation specificity factor subunit 5	NUDT21	>sp|O43809|CPSF5_HUMAN Cleavage and polyadenylation specificity factor subunit 5 OS=Homo sapiens GN=NUDT21 PE=1 SV=1;>tr|H3BND3|H3BND3_HUMAN Cleavage and polyadenylation-specificity factor subunit 5 (Fragment) OS=Homo sapiens GN=NUDT21 PE=4 SV=1	2.99e-77	1.2354	1.05875	389050000	412450000	10	10	10	7	4	7	4	7	4
Sphingosine-1-phosphate lyase 1	SGPL1	>sp|O95470|SGPL1_HUMAN Sphingosine-1-phosphate lyase 1 OS=Homo sapiens GN=SGPL1 PE=1 SV=3	1.02e-95	1.2348	1.13447	473940000	364180000	24	24	24	22	18	22	18	22	18
DNA mismatch repair protein Msh3	MSH3	>sp|P20585|MSH3_HUMAN DNA mismatch repair protein Msh3 OS=Homo sapiens GN=MSH3 PE=1 SV=4	1.65e-12	1.2346	1.14171	8582500	19718000	11	11	11	11	9	11	9	11	9
Ran-binding protein 9	RANBP9	>sp|Q96S59|RANB9_HUMAN Ran-binding protein 9 OS=Homo sapiens GN=RANBP9 PE=1 SV=1;>tr|B2R8E1|B2R8E1_HUMAN Ran-binding protein 9 OS=Homo sapiens GN=RANBP9 PE=2 SV=1	0.0010527	1.233	1.01663	1809600	1562800	18	18	18	14	14	14	14	14	14
Pre-mRNA-splicing factor CWC25 homolog	CWC25	>sp|Q9NXE8|CWC25_HUMAN Pre-mRNA-splicing factor CWC25 homolog OS=Homo sapiens GN=CWC25 PE=1 SV=1;>tr|B4DJK2|B4DJK2_HUMAN Pre-mRNA-splicing factor CWC25 homolog OS=Homo sapiens GN=CWC25 PE=2 SV=1;>tr|B4DZL1|B4DZL1_HUMAN Pre-mRNA-splicing factor CWC25 homolo	0.00019206	1.2322	1.35446	5874000	15489000	4	4	4	2	4	2	4	2	4
Zinc finger protein 787	ZNF787	>sp|Q6DD87|ZN787_HUMAN Zinc finger protein 787 OS=Homo sapiens GN=ZNF787 PE=1 SV=2	1.54e-111	1.2321	1.13135	184320000	277280000	1	1	1	1	1	1	1	1	1
Putative RNA-binding protein 15	RBM15	>sp|Q96T37|RBM15_HUMAN Putative RNA-binding protein 15 OS=Homo sapiens GN=RBM15 PE=1 SV=2	2.57e-18	1.232	1.02918	44960000	26401000	2	2	2	1	2	1	2	1	2
HAUS augmin-like complex subunit 1	HAUS1	>sp|Q96CS2|HAUS1_HUMAN HAUS augmin-like complex subunit 1 OS=Homo sapiens GN=HAUS1 PE=1 SV=1	3.17e-08	1.232	0.983768	2613100	9903900	9	9	9	8	8	8	8	8	8
Peptidyl-prolyl cis-trans isomerase-like 2;Peptidyl-prolyl cis-trans isomerase	PPIL2	>sp|Q13356|PPIL2_HUMAN Peptidyl-prolyl cis-trans isomerase-like 2 OS=Homo sapiens GN=PPIL2 PE=1 SV=1;>tr|E7EW80|E7EW80_HUMAN Peptidyl-prolyl cis-trans isomerase-like 2 OS=Homo sapiens GN=PPIL2 PE=4 SV=1;>tr|H7C2D2|H7C2D2_HUMAN Peptidyl-prolyl cis-trans iso	1.14e-39	1.2319	1.01476	12612000	28906000	7	7	7	6	4	6	4	6	4
Death-inducer obliterator 1	DIDO1	>sp|Q9BTC0|DIDO1_HUMAN Death-inducer obliterator 1 OS=Homo sapiens GN=DIDO1 PE=1 SV=5	1.05e-70	1.2305	1.08685	40188000	45644000	3	3	3	1	2	1	2	1	2
Nucleolar MIF4G domain-containing protein 1	NOM1	>sp|Q5C9Z4|NOM1_HUMAN Nucleolar MIF4G domain-containing protein 1 OS=Homo sapiens GN=NOM1 PE=1 SV=1	1.43e-15	1.2296	1.13792	1444600	10823000	5	5	5	3	5	3	5	3	5
DnaJ homolog subfamily A member 2	DNAJA2	>sp|O60884|DNJA2_HUMAN DnaJ homolog subfamily A member 2 OS=Homo sapiens GN=DNAJA2 PE=1 SV=1	1.38e-86	1.2286	1.17568	296550000	274490000	13	13	13	9	12	9	12	9	12
Origin recognition complex subunit 5	ORC5	>sp|O43913|ORC5_HUMAN Origin recognition complex subunit 5 OS=Homo sapiens GN=ORC5 PE=1 SV=1	3.5e-25	1.2273	1.03083	5668900	3175100	3	3	3	1	3	1	3	1	3
Uncharacterized protein C20orf4	C20orf4	>tr|A2A2Q9|A2A2Q9_HUMAN Chromosome 20 open reading frame 4 OS=Homo sapiens GN=C20orf4 PE=4 SV=1;>sp|Q9Y312|AAR2_HUMAN Protein AAR2 homolog OS=Homo sapiens GN=AAR2 PE=1 SV=2	3.93e-55	1.226	0.989903	37981000	23728000	13	13	13	11	11	11	11	11	11
WD repeat-containing protein mio	MIOS	>sp|Q9NXC5|MIO_HUMAN WD repeat-containing protein mio OS=Homo sapiens GN=MIOS PE=1 SV=2	1.61e-96	1.2239	0.964227	209010000	252450000	3	3	3	3	2	3	2	3	2
Cold shock domain-containing protein E1	CSDE1	>tr|G5E9Q2|G5E9Q2_HUMAN Cold shock domain containing E1, RNA-binding, isoform CRA_d OS=Homo sapiens GN=CSDE1 PE=4 SV=1;>tr|E9PGZ0|E9PGZ0_HUMAN Cold shock domain-containing protein E1 OS=Homo sapiens GN=CSDE1 PE=4 SV=1;>sp|O75534|CSDE1_HUMAN Cold shock doma	3.89e-285	1.2224	1.17492	1815700000	2365100000	10	10	10	8	7	8	7	8	7
Paraspeckle component 1	PSPC1	>sp|Q8WXF1|PSPC1_HUMAN Paraspeckle component 1 OS=Homo sapiens GN=PSPC1 PE=1 SV=1	2.73e-33	1.2217	1.06843	212770000	122170000	18	18	18	15	14	15	14	15	14
Splicing factor, suppressor of white-apricot homolog	SFSWAP	>tr|F5H6B8|F5H6B8_HUMAN Splicing factor, suppressor of white-apricot homolog OS=Homo sapiens GN=SFSWAP PE=4 SV=1;>sp|Q12872|SFSWA_HUMAN Splicing factor, suppressor of white-apricot homolog OS=Homo sapiens GN=SFSWAP PE=1 SV=3;>tr|F5H5X1|F5H5X1_HUMAN Splicin	1.79e-07	1.2214	0.877193	8756600	8120100	34	34	34	32	30	32	30	32	30
Lon protease homolog 2, peroxisomal	LONP2	>sp|Q86WA8|LONP2_HUMAN Lon protease homolog 2, peroxisomal OS=Homo sapiens GN=LONP2 PE=1 SV=1;>tr|H3BUW8|H3BUW8_HUMAN Lon protease homolog 2, peroxisomal OS=Homo sapiens GN=LONP2 PE=4 SV=1	0.00093818	1.221	1.49111	825720	907260	9	9	9	9	7	9	7	9	7
Protein FAM83D	FAM83D	>sp|Q9H4H8|FA83D_HUMAN Protein FAM83D OS=Homo sapiens GN=FAM83D PE=1 SV=3	2.24e-10	1.2205	1.09297	94311000	22601000	4	4	4	3	2	3	2	3	2
DNA repair protein XRCC1	XRCC1	>sp|P18887|XRCC1_HUMAN DNA repair protein XRCC1 OS=Homo sapiens GN=XRCC1 PE=1 SV=2;>tr|F5H8D7|F5H8D7_HUMAN DNA repair protein XRCC1 OS=Homo sapiens GN=XRCC1 PE=4 SV=1	1.54e-10	1.22	1.07209	15726000	27167000	1	1	1	1	1	1	1	1	1
Nucleolar protein 14	NOP14	>sp|P78316|NOP14_HUMAN Nucleolar protein 14 OS=Homo sapiens GN=NOP14 PE=1 SV=3;>tr|E9PFK5|E9PFK5_HUMAN Nucleolar protein 14 OS=Homo sapiens GN=NOP14 PE=4 SV=1	7.08e-80	1.2185	1.17269	38720000	52601000	5	5	5	4	1	4	1	4	1
Gamma-interferon-inducible protein 16	IFI16	>sp|Q16666|IF16_HUMAN Gamma-interferon-inducible protein 16 OS=Homo sapiens GN=IFI16 PE=1 SV=3;>tr|E7EPR3|E7EPR3_HUMAN Gamma-interferon-inducible protein 16 OS=Homo sapiens GN=IFI16 PE=4 SV=1;>tr|H3BLV7|H3BLV7_HUMAN Gamma-interferon-inducible protein 16 OS	0	1.2182	1.12808	489980000	499280000	4	4	4	3	4	3	4	3	4
SRA stem-loop-interacting RNA-binding protein, mitochondrial	SLIRP	>tr|G3V2S9|G3V2S9_HUMAN SRA stem-loop-interacting RNA-binding protein, mitochondrial OS=Homo sapiens GN=SLIRP PE=4 SV=1;>sp|Q9GZT3|SLIRP_HUMAN SRA stem-loop-interacting RNA-binding protein, mitochondrial OS=Homo sapiens GN=SLIRP PE=1 SV=1;>tr|J3KMY7|J3KMY7	8.28e-57	1.2179	1.12435	98283000	230810000	8	8	8	7	8	7	8	7	8
Serpin H1	SERPINH1	>sp|P50454|SERPH_HUMAN Serpin H1 OS=Homo sapiens GN=SERPINH1 PE=1 SV=2;>tr|E9PPV6|E9PPV6_HUMAN Serpin H1 OS=Homo sapiens GN=SERPINH1 PE=3 SV=1;>tr|E9PR70|E9PR70_HUMAN Serpin H1 (Fragment) OS=Homo sapiens GN=SERPINH1 PE=3 SV=1;>tr|E9PMI5|E9PMI5_HUMAN Serpin	0.002072	1.2176	1.47588	1071300	1399800	23	23	18	19	16	19	16	15	13
HEAT repeat-containing protein 1	HEATR1	>sp|Q9H583|HEAT1_HUMAN HEAT repeat-containing protein 1 OS=Homo sapiens GN=HEATR1 PE=1 SV=3;>tr|Q5T3Q7|Q5T3Q7_HUMAN HEAT repeat containing 1 OS=Homo sapiens GN=HEATR1 PE=2 SV=1	1.14e-55	1.2175	0.71541	42236000	36712000	6	6	6	4	5	4	5	4	5
Serum response factor-binding protein 1	SRFBP1	>sp|Q8NEF9|SRFB1_HUMAN Serum response factor-binding protein 1 OS=Homo sapiens GN=SRFBP1 PE=1 SV=1	8.77e-28	1.2174	1.11676	165730000	131050000	1	1	1	1	1	1	1	1	1
Fragile X mental retardation syndrome-related protein 1	FXR1	>sp|P51114|FXR1_HUMAN Fragile X mental retardation syndrome-related protein 1 OS=Homo sapiens GN=FXR1 PE=1 SV=3;>tr|B4DXZ6|B4DXZ6_HUMAN Fragile X mental retardation syndrome-related protein 1 OS=Homo sapiens GN=FXR1 PE=2 SV=1;>tr|E9PFF5|E9PFF5_HUMAN Fragil	4.59e-204	1.217	1.10871	1720900000	1374000000	17	17	17	11	10	11	10	11	10
Delta(3,5)-Delta(2,4)-dienoyl-CoA isomerase, mitochondrial	ECH1	>sp|Q13011|ECH1_HUMAN Delta(3,5)-Delta(2,4)-dienoyl-CoA isomerase, mitochondrial OS=Homo sapiens GN=ECH1 PE=1 SV=2	7.49e-47	1.2146	1.25516	9166700	10752000	6	6	6	5	5	5	5	5	5
Leucine-rich PPR motif-containing protein, mitochondrial	LRPPRC	>sp|P42704|LPPRC_HUMAN Leucine-rich PPR motif-containing protein, mitochondrial OS=Homo sapiens GN=LRPPRC PE=1 SV=3	0	1.2144	1.20034	2146200000	2589400000	23	23	16	21	21	21	21	14	15
Heat shock 70 kDa protein 14	HSPA14	>sp|Q0VDF9|HSP7E_HUMAN Heat shock 70 kDa protein 14 OS=Homo sapiens GN=HSPA14 PE=1 SV=1	7.78e-142	1.214	1.16647	410600000	255440000	3	3	3	2	2	2	2	2	2
Condensin-2 complex subunit G2	NCAPG2	>sp|Q86XI2|CNDG2_HUMAN Condensin-2 complex subunit G2 OS=Homo sapiens GN=NCAPG2 PE=1 SV=1;>tr|H0Y6U5|H0Y6U5_HUMAN Condensin-2 complex subunit G2 (Fragment) OS=Homo sapiens GN=NCAPG2 PE=4 SV=1;>tr|E7EUH9|E7EUH9_HUMAN Condensin-2 complex subunit G2 OS=Homo s	1.31e-39	1.2132	1.07043	64058000	102780000	71	71	71	65	59	65	59	65	59
Zinc finger protein 187	ZNF187	>sp|Q16670|ZN187_HUMAN Zinc finger protein 187 OS=Homo sapiens GN=ZNF187 PE=2 SV=2	8.38e-07	1.2127	1.18859	16227000	24524000	16	16	16	15	14	15	14	15	14
Protein SCAF8	SCAF8	>tr|B7Z888|B7Z888_HUMAN Protein SCAF8 OS=Homo sapiens GN=SCAF8 PE=2 SV=1;>sp|Q9UPN6|SCAF8_HUMAN Protein SCAF8 OS=Homo sapiens GN=SCAF8 PE=1 SV=1	1.13e-38	1.2127	1.12344	52587000	23363000	11	11	11	9	11	9	11	9	11
Lamin-B1	LMNB1	>sp|P20700|LMNB1_HUMAN Lamin-B1 OS=Homo sapiens GN=LMNB1 PE=1 SV=2;>tr|E9PBF6|E9PBF6_HUMAN Lamin-B1 OS=Homo sapiens GN=LMNB1 PE=3 SV=1	1.67e-83	1.2127	0.414422	162330000	88786000	2	2	2	2	2	2	2	2	2
Nuclear pore complex protein Nup93	NUP93	>sp|Q8N1F7|NUP93_HUMAN Nuclear pore complex protein Nup93 OS=Homo sapiens GN=NUP93 PE=1 SV=2;>tr|H3BVG0|H3BVG0_HUMAN Nuclear pore complex protein Nup93 OS=Homo sapiens GN=NUP93 PE=4 SV=1;>tr|H3BV15|H3BV15_HUMAN Nuclear pore complex protein Nup93 (Fragment)	6.57e-07	1.2126	0.695797	4367600	2772600	5	5	3	4	4	4	4	3	2
Protein virilizer homolog	KIAA1429	>sp|Q69YN4|VIR_HUMAN Protein virilizer homolog OS=Homo sapiens GN=KIAA1429 PE=1 SV=2	3.42e-12	1.2125	1.0722	6574800	1603000	12	11	11	10	8	9	7	9	7
Leucine-rich repeat-containing protein 8E	LRRC8E	>sp|Q6NSJ5|LRC8E_HUMAN Leucine-rich repeat-containing protein 8E OS=Homo sapiens GN=LRRC8E PE=2 SV=2	5.34e-28	1.2124	0.996612	46294000	42820000	2	2	2	2	1	2	1	2	1
Golgin subfamily A member 2	GOLGA2	>sp|Q08379|GOGA2_HUMAN Golgin subfamily A member 2 OS=Homo sapiens GN=GOLGA2 PE=1 SV=3	0	1.2122	1.15387	177930000	171890000	6	6	6	4	2	4	2	4	2
Protein kinase C and casein kinase substrate in neurons protein 3	PACSIN3	>sp|Q9UKS6|PACN3_HUMAN Protein kinase C and casein kinase substrate in neurons protein 3 OS=Homo sapiens GN=PACSIN3 PE=1 SV=2;>tr|E9PIY1|E9PIY1_HUMAN Protein kinase C and casein kinase substrate in neurons protein 3 OS=Homo sapiens GN=PACSIN3 PE=4 SV=1	4.86e-280	1.2118	1.10946	360370000	242400000	7	7	6	7	6	7	6	6	6
Rapamycin-insensitive companion of mTOR	RICTOR	>sp|Q6R327|RICTR_HUMAN Rapamycin-insensitive companion of mTOR OS=Homo sapiens GN=RICTOR PE=1 SV=1	2.13e-55	1.2107	1.15375	91686000	120700000	22	22	22	19	18	19	18	19	18
Brain-specific angiogenesis inhibitor 1-associated protein 2-like protein 1	BAIAP2L1	>sp|Q9UHR4|BI2L1_HUMAN Brain-specific angiogenesis inhibitor 1-associated protein 2-like protein 1 OS=Homo sapiens GN=BAIAP2L1 PE=1 SV=2	1.35e-23	1.2105	1.13709	74496000	20869000	13	13	13	12	12	12	12	12	12
Tubulin beta-6 chain	TUBB6	>sp|Q9BUF5|TBB6_HUMAN Tubulin beta-6 chain OS=Homo sapiens GN=TUBB6 PE=1 SV=1;>tr|B3KS31|B3KS31_HUMAN Tubulin beta-6 chain OS=Homo sapiens GN=TUBB6 PE=2 SV=1	2.94e-70	1.21	1.10446	6383100	11462000	22	22	22	16	16	16	16	16	16
Splicing factor 45	RBM17	>sp|Q96I25|SPF45_HUMAN Splicing factor 45 OS=Homo sapiens GN=RBM17 PE=1 SV=1	1.8e-111	1.209	0.937559	202940000	137450000	8	8	8	7	2	7	2	7	2
Protein ENL	MLLT1	>sp|Q03111|ENL_HUMAN Protein ENL OS=Homo sapiens GN=MLLT1 PE=1 SV=2	5.34e-07	1.2088	0.992063	32562000	36387000	13	4	4	12	10	3	2	3	2
Poly [ADP-ribose] polymerase 1	PARP1	>sp|P09874|PARP1_HUMAN Poly [ADP-ribose] polymerase 1 OS=Homo sapiens GN=PARP1 PE=1 SV=4	0	1.2086	1.1566	8230800000	11441000000	12	12	12	11	10	11	10	11	10
Fibroblast growth factor 2	FGF2	>sp|P09038|FGF2_HUMAN Fibroblast growth factor 2 OS=Homo sapiens GN=FGF2 PE=1 SV=3	1.52e-15	1.2077	0.916422	38148000	25438000	2	2	2	1	2	1	2	1	2
WD repeat-containing protein 48	WDR48	>sp|Q8TAF3|WDR48_HUMAN WD repeat-containing protein 48 OS=Homo sapiens GN=WDR48 PE=1 SV=1	6.45e-17	1.2076	1.37912	7858800	6811900	57	57	57	55	53	55	53	55	53
Translin	TSN	>sp|Q15631|TSN_HUMAN Translin OS=Homo sapiens GN=TSN PE=1 SV=1;>tr|E9PGT1|E9PGT1_HUMAN Translin OS=Homo sapiens GN=TSN PE=4 SV=1;>tr|H7C1D4|H7C1D4_HUMAN Translin (Fragment) OS=Homo sapiens GN=TSN PE=4 SV=1;>tr|B7Z3X8|B7Z3X8_HUMAN Translin OS=Homo sapiens G	1.11e-36	1.2074	0.887548	66120000	42787000	4	4	4	4	2	4	2	4	2
Translocon-associated protein subunit gamma	SSR3	>tr|B4E2P2|B4E2P2_HUMAN Translocon-associated protein subunit gamma OS=Homo sapiens GN=SSR3 PE=2 SV=1;>sp|Q9UNL2|SSRG_HUMAN Translocon-associated protein subunit gamma OS=Homo sapiens GN=SSR3 PE=1 SV=1;>tr|C9JA28|C9JA28_HUMAN Translocon-associated protein	1.51e-07	1.2064	1.10114	3121700	17950000	2	2	2	2	1	2	1	2	1
Tetratricopeptide repeat protein 37	TTC37	>sp|Q6PGP7|TTC37_HUMAN Tetratricopeptide repeat protein 37 OS=Homo sapiens GN=TTC37 PE=1 SV=1	1.12e-143	1.2061	1.08585	173620000	245980000	6	6	6	5	3	5	3	5	3
Myosin light polypeptide 6	MYL6	>tr|B7Z6Z4|B7Z6Z4_HUMAN Myosin light polypeptide 6 OS=Homo sapiens GN=MYL6 PE=2 SV=1;>tr|G3V1V0|G3V1V0_HUMAN Myosin light polypeptide 6 OS=Homo sapiens GN=MYL6 PE=4 SV=1;>tr|G8JLA2|G8JLA2_HUMAN Myosin light polypeptide 6 OS=Homo sapiens GN=MYL6 PE=4 SV=1;>	3.37e-115	1.206	1.11253	128130000	174280000	1	1	1	1	1	1	1	1	1
Calcium-binding mitochondrial carrier protein Aralar1	SLC25A12	>sp|O75746|CMC1_HUMAN Calcium-binding mitochondrial carrier protein Aralar1 OS=Homo sapiens GN=SLC25A12 PE=1 SV=2;>tr|B3KR64|B3KR64_HUMAN Calcium-binding mitochondrial carrier protein Aralar1 OS=Homo sapiens GN=SLC25A12 PE=2 SV=1	9.77e-12	1.2053	1.07954	4078300	1799600	26	26	26	23	24	23	24	23	24
Tetratricopeptide repeat protein 35	TTC35	>sp|Q15006|EMC2_HUMAN ER membrane protein complex subunit 2 OS=Homo sapiens GN=EMC2 PE=1 SV=1	3.19e-19	1.2045	1.17364	10161000	10105000	7	7	5	5	6	5	6	3	4
Spermatogenesis-associated protein 5-like protein 1	SPATA5L1	>sp|Q9BVQ7|SPA5L_HUMAN Spermatogenesis-associated protein 5-like protein 1 OS=Homo sapiens GN=SPATA5L1 PE=1 SV=2	4.77e-94	1.2045	1.0296	31461000	40470000	4	2	2	4	3	2	1	2	1
Actin-binding protein anillin	ANLN	>sp|Q9NQW6|ANLN_HUMAN Actin-binding protein anillin OS=Homo sapiens GN=ANLN PE=1 SV=2;>tr|H7C1K5|H7C1K5_HUMAN Actin-binding protein anillin (Fragment) OS=Homo sapiens GN=ANLN PE=4 SV=1	1.68e-07	1.203	1.15818	7353600	6293400	5	5	5	4	3	4	3	4	3
Elongator complex protein 1	IKBKAP	>sp|O95163|ELP1_HUMAN Elongator complex protein 1 OS=Homo sapiens GN=IKBKAP PE=1 SV=3;>tr|F5H2T0|F5H2T0_HUMAN Elongator complex protein 1 OS=Homo sapiens GN=IKBKAP PE=4 SV=1	3.26e-153	1.2021	1.16469	56329000	115740000	10	10	10	8	8	8	8	8	8
Developmentally-regulated GTP-binding protein 1	DRG1	>sp|Q9Y295|DRG1_HUMAN Developmentally-regulated GTP-binding protein 1 OS=Homo sapiens GN=DRG1 PE=1 SV=1	0	1.2019	1.12533	2884300000	3193400000	4	4	4	3	2	3	2	3	2
Protein flightless-1 homolog	FLII	>sp|Q13045|FLII_HUMAN Protein flightless-1 homolog OS=Homo sapiens GN=FLII PE=1 SV=2;>tr|F5H407|F5H407_HUMAN Protein flightless-1 homolog OS=Homo sapiens GN=FLII PE=4 SV=2;>tr|J3QLG3|J3QLG3_HUMAN Protein flightless-1 homolog OS=Homo sapiens GN=FLII PE=4 SV	9.52e-47	1.2016	1.37244	41521000	9977200	23	23	23	12	21	12	21	12	21
Heat shock protein HSP 90-beta;Putative heat shock protein HSP 90-beta-3	HSP90AB1;HSP90AB3P	>sp|P08238|HS90B_HUMAN Heat shock protein HSP 90-beta OS=Homo sapiens GN=HSP90AB1 PE=1 SV=4;>sp|Q58FF7|H90B3_HUMAN Putative heat shock protein HSP 90-beta-3 OS=Homo sapiens GN=HSP90AB3P PE=5 SV=1	7.23e-190	1.2005	1.31562	423310000	527310000	21	21	21	20	21	20	21	20	21
Spermatogenesis-associated protein 5	SPATA5	>sp|Q8NB90|SPAT5_HUMAN Spermatogenesis-associated protein 5 OS=Homo sapiens GN=SPATA5 PE=1 SV=3	9.2e-103	1.1999	1.02762	152030000	220580000	9	9	9	7	4	7	4	7	4
Echinoderm microtubule-associated protein-like 3	EML3	>tr|B7WPE2|B7WPE2_HUMAN Echinoderm microtubule associated protein like 3, isoform CRA_e OS=Homo sapiens GN=EML3 PE=4 SV=1;>sp|Q32P44|EMAL3_HUMAN Echinoderm microtubule-associated protein-like 3 OS=Homo sapiens GN=EML3 PE=1 SV=1;>tr|G3V195|G3V195_HUMAN Echi	3.22e-47	1.1998	1.18303	46782000	42649000	18	18	11	17	16	17	16	11	9
Protein FAM111B	FAM111B	>sp|Q6SJ93|F111B_HUMAN Protein FAM111B OS=Homo sapiens GN=FAM111B PE=2 SV=1	1.94e-14	1.1991	1.15141	12681000	23949000	17	17	16	14	15	14	15	13	14
Pleckstrin homology domain-containing family A member 2	PLEKHA2	>sp|Q9HB19|PKHA2_HUMAN Pleckstrin homology domain-containing family A member 2 OS=Homo sapiens GN=PLEKHA2 PE=1 SV=2;>tr|F5GZK0|F5GZK0_HUMAN Pleckstrin homology domain-containing family A member 2 OS=Homo sapiens GN=PLEKHA2 PE=4 SV=1	0.00014852	1.1982	0.93362	2825900	3093800	6	6	6	6	4	6	4	6	4
Alpha-globin transcription factor CP2	TFCP2	>sp|Q12800|TFCP2_HUMAN Alpha-globin transcription factor CP2 OS=Homo sapiens GN=TFCP2 PE=1 SV=2;>tr|F8VX55|F8VX55_HUMAN Alpha-globin transcription factor CP2 OS=Homo sapiens GN=TFCP2 PE=4 SV=1;>tr|F8VWL0|F8VWL0_HUMAN Alpha-globin transcription factor CP2 (	6.72e-26	1.1972	0.738116	26563000	17024000	5	5	5	5	3	5	3	5	3
YTH domain family protein 1	YTHDF1	>sp|Q9BYJ9|YTHD1_HUMAN YTH domain family protein 1 OS=Homo sapiens GN=YTHDF1 PE=1 SV=1;>tr|F8W840|F8W840_HUMAN YTH domain family protein 1 OS=Homo sapiens GN=YTHDF1 PE=4 SV=1	0	1.1971	1.22003	3764500000	3426000000	1	1	1	1	1	1	1	1	1
tRNA-dihydrouridine(47) synthase [NAD(P)(+)]-like	DUS3L	>sp|Q96G46|DUS3L_HUMAN tRNA-dihydrouridine(47) synthase [NAD(P)(+)]-like OS=Homo sapiens GN=DUS3L PE=1 SV=2	2e-182	1.1963	1.19356	342260000	163140000	5	5	5	4	4	4	4	4	4
U4/U6.U5 tri-snRNP-associated protein 1	SART1	>sp|O43290|SNUT1_HUMAN U4/U6.U5 tri-snRNP-associated protein 1 OS=Homo sapiens GN=SART1 PE=1 SV=1	1.65e-298	1.1962	0.981162	444700000	596650000	21	21	14	17	21	17	21	10	14
Probable ATP-dependent RNA helicase DDX47	DDX47	>sp|Q9H0S4|DDX47_HUMAN Probable ATP-dependent RNA helicase DDX47 OS=Homo sapiens GN=DDX47 PE=1 SV=1;>tr|G5E955|G5E955_HUMAN HCG27698, isoform CRA_c OS=Homo sapiens GN=DDX47 PE=3 SV=1;>tr|F5H1N9|F5H1N9_HUMAN Probable ATP-dependent RNA helicase DDX47 (Fragme	3.08e-181	1.196	1.12158	652960000	677570000	15	15	15	15	10	15	10	15	10
	MLLT4	>tr|H0Y7R8|H0Y7R8_HUMAN Afadin (Fragment) OS=Homo sapiens GN=MLLT4 PE=4 SV=1	0.005176	1.1939	0.948947	15716000	13995000	24	24	24	20	22	20	22	20	22
Chromodomain-helicase-DNA-binding protein 1	CHD1	>sp|O14646|CHD1_HUMAN Chromodomain-helicase-DNA-binding protein 1 OS=Homo sapiens GN=CHD1 PE=1 SV=2	9.22e-66	1.1929	1.10198	106210000	111320000	16	16	16	15	15	15	15	15	15
Coatomer subunit epsilon	COPE	>sp|O14579|COPE_HUMAN Coatomer subunit epsilon OS=Homo sapiens GN=COPE PE=1 SV=3;>tr|A6NE29|A6NE29_HUMAN Coatomer protein complex, subunit epsilon, isoform CRA_e OS=Homo sapiens GN=COPE PE=4 SV=1	4.44e-201	1.1927	1.20038	59628000	96019000	1	1	1	1	1	1	1	1	1
Uncharacterized protein KIAA0754	KIAA0754	>sp|O94854|K0754_HUMAN Uncharacterized protein KIAA0754 OS=Homo sapiens GN=KIAA0754 PE=1 SV=4	1.01e-08	1.1927	0.984834	2338300	2014000	19	19	13	13	14	13	14	8	10
Proliferating cell nuclear antigen	PCNA	>sp|P12004|PCNA_HUMAN Proliferating cell nuclear antigen OS=Homo sapiens GN=PCNA PE=1 SV=1	1.97e-06	1.1927	0.969086	1634100	1092300	9	9	9	9	8	9	8	9	8
RNA binding motif protein, X-linked-like-1;RNA binding motif protein, X-linked-like-1, N-terminally processed	RBMXL1	>sp|Q96E39|RMXL1_HUMAN RNA binding motif protein, X-linked-like-1 OS=Homo sapiens GN=RBMXL1 PE=1 SV=1	1.83e-139	1.1926	1.14832	17732000	10978000	3	3	3	2	2	2	2	2	2
Zinc finger protein 598	ZNF598	>sp|Q86UK7|ZN598_HUMAN Zinc finger protein 598 OS=Homo sapiens GN=ZNF598 PE=1 SV=1;>tr|H3BQQ2|H3BQQ2_HUMAN Zinc finger protein 598 OS=Homo sapiens GN=ZNF598 PE=4 SV=1	2.59e-99	1.1919	1.1198	175790000	276750000	2	2	2	1	1	1	1	1	1
Calcium uptake protein 1, mitochondrial	MICU1	>tr|F6XEV2|F6XEV2_HUMAN Calcium uptake protein 1, mitochondrial OS=Homo sapiens GN=MICU1 PE=4 SV=1;>tr|H9KVB8|H9KVB8_HUMAN Calcium uptake protein 1, mitochondrial OS=Homo sapiens GN=MICU1 PE=4 SV=1;>sp|Q9BPX6|MICU1_HUMAN Calcium uptake protein 1, mitochond	7.5e-34	1.1917	1.20639	70643000	63393000	14	2	2	12	13	2	1	2	1
Target of EGR1 protein 1	TOE1	>sp|Q96GM8|TOE1_HUMAN Target of EGR1 protein 1 OS=Homo sapiens GN=TOE1 PE=1 SV=1;>tr|B4DEM6|B4DEM6_HUMAN Target of EGR1 protein 1 OS=Homo sapiens GN=TOE1 PE=2 SV=1	6.35e-162	1.1917	1.08689	527940000	442540000	20	20	20	14	19	14	19	14	19
Serine/arginine-rich splicing factor 10;Serine/arginine-rich splicing factor 12	SRSF10;FUSIP1;SRSF12	>sp|O75494|SRS10_HUMAN Serine/arginine-rich splicing factor 10 OS=Homo sapiens GN=SRSF10 PE=1 SV=1;>tr|Q5JRI3|Q5JRI3_HUMAN FUS interacting protein (Serine/arginine-rich) 1 OS=Homo sapiens GN=FUSIP1 PE=2 SV=1;>tr|Q5JRI1|Q5JRI1_HUMAN FUS interacting protein	1.13e-56	1.1912	1.06696	42276000	100090000	8	8	8	6	8	6	8	6	8
Active regulator of SIRT1	RPS19BP1	>sp|Q86WX3|AROS_HUMAN Active regulator of SIRT1 OS=Homo sapiens GN=RPS19BP1 PE=1 SV=1	2.03e-98	1.1907	1.16526	18087000	43278000	13	13	13	12	13	12	13	12	13
Serine/threonine-protein kinase TAO1	TAOK1	>sp|Q7L7X3|TAOK1_HUMAN Serine/threonine-protein kinase TAO1 OS=Homo sapiens GN=TAOK1 PE=1 SV=1	1.03e-56	1.1904	1.12886	191490000	230670000	6	6	6	4	5	4	5	4	5
Heat shock cognate 71 kDa protein	HSPA8	>sp|P11142|HSP7C_HUMAN Heat shock cognate 71 kDa protein OS=Homo sapiens GN=HSPA8 PE=1 SV=1;>tr|E9PKE3|E9PKE3_HUMAN Heat shock cognate 71 kDa protein OS=Homo sapiens GN=HSPA8 PE=3 SV=1;>tr|E9PNE6|E9PNE6_HUMAN Heat shock cognate 71 kDa protein OS=Homo sapie	0	1.1903	1.13613	7860100000	5824800000	3	3	3	2	2	2	2	2	2
Calcium-binding mitochondrial carrier protein Aralar2	SLC25A13	>sp|Q9UJS0|CMC2_HUMAN Calcium-binding mitochondrial carrier protein Aralar2 OS=Homo sapiens GN=SLC25A13 PE=1 SV=2;>tr|F5GX33|F5GX33_HUMAN Calcium-binding mitochondrial carrier protein Aralar2 OS=Homo sapiens GN=SLC25A13 PE=3 SV=1	9.24e-23	1.1901	1.19551	45868000	31843000	16	16	14	16	12	16	12	14	10
Helicase SKI2W	SKIV2L	>sp|Q15477|SKIV2_HUMAN Helicase SKI2W OS=Homo sapiens GN=SKIV2L PE=1 SV=3;>tr|B4DM01|B4DM01_HUMAN Helicase SKI2W OS=Homo sapiens GN=SKIV2L PE=2 SV=1;>tr|F8VNU1|F8VNU1_HUMAN Helicase SKI2W OS=Homo sapiens GN=SKIV2L PE=4 SV=1;>tr|F5H7B0|F5H7B0_HUMAN Helicase	1.15e-74	1.1899	1.18787	74931000	96756000	30	30	28	29	27	29	27	27	25
Casein kinase I isoform epsilon	CSNK1E	>sp|P49674|KC1E_HUMAN Casein kinase I isoform epsilon OS=Homo sapiens GN=CSNK1E PE=1 SV=1;>tr|B0QY34|B0QY34_HUMAN Casein kinase 1, epsilon OS=Homo sapiens GN=CSNK1E PE=3 SV=1;>tr|B0QY35|B0QY35_HUMAN Casein kinase 1, epsilon OS=Homo sapiens GN=CSNK1E PE=3 S	4.01e-52	1.1897	1.05581	168610000	137090000	5	5	3	5	4	5	4	3	2
Chromodomain-helicase-DNA-binding protein 4	CHD4	>sp|Q14839|CHD4_HUMAN Chromodomain-helicase-DNA-binding protein 4 OS=Homo sapiens GN=CHD4 PE=1 SV=2;>tr|F5GWX5|F5GWX5_HUMAN Chromodomain-helicase-DNA-binding protein 4 OS=Homo sapiens GN=CHD4 PE=4 SV=1	3.18e-61	1.1891	0.809913	81536000	80788000	18	18	18	13	16	13	16	13	16
DNA-directed RNA polymerase II subunit RPB9	POLR2I	>sp|P36954|RPB9_HUMAN DNA-directed RNA polymerase II subunit RPB9 OS=Homo sapiens GN=POLR2I PE=1 SV=1	6.63e-06	1.1889	1.54071	434290	3755700	10	10	4	9	7	9	7	4	2
MAP7 domain-containing protein 3	MAP7D3	>sp|Q8IWC1|MA7D3_HUMAN MAP7 domain-containing protein 3 OS=Homo sapiens GN=MAP7D3 PE=1 SV=2;>tr|H7BY77|H7BY77_HUMAN MAP7 domain-containing protein 3 OS=Homo sapiens GN=MAP7D3 PE=4 SV=1	1.41e-28	1.1889	1.02677	73709000	61856000	18	18	13	12	13	12	13	8	11
Nuclear export mediator factor NEMF	NEMF	>sp|O60524|NEMF_HUMAN Nuclear export mediator factor NEMF OS=Homo sapiens GN=NEMF PE=1 SV=4;>tr|G3V5V3|G3V5V3_HUMAN Nuclear export mediator factor NEMF (Fragment) OS=Homo sapiens GN=NEMF PE=4 SV=1	5.48e-142	1.1884	1.16975	753230000	849390000	1	1	1	1	1	1	1	1	1
Far upstream element-binding protein 2	KHSRP	>sp|Q92945|FUBP2_HUMAN Far upstream element-binding protein 2 OS=Homo sapiens GN=KHSRP PE=1 SV=4	2.17e-94	1.1879	1.17675	278800000	335680000	9	9	9	8	5	8	5	8	5
DnaJ homolog subfamily A member 1	DNAJA1	>sp|P31689|DNJA1_HUMAN DnaJ homolog subfamily A member 1 OS=Homo sapiens GN=DNAJA1 PE=1 SV=2;>tr|B7Z5C0|B7Z5C0_HUMAN DnaJ homolog subfamily A member 1 OS=Homo sapiens GN=DNAJA1 PE=2 SV=1	4.88e-184	1.1879	1.13728	572530000	580570000	27	27	27	26	22	26	22	26	22
General transcription factor 3C polypeptide 5	GTF3C5	>sp|Q9Y5Q8|TF3C5_HUMAN General transcription factor 3C polypeptide 5 OS=Homo sapiens GN=GTF3C5 PE=1 SV=2;>tr|H7BY84|H7BY84_HUMAN General transcription factor 3C polypeptide 5 OS=Homo sapiens GN=GTF3C5 PE=4 SV=1;>tr|Q5T7U1|Q5T7U1_HUMAN General transcription	2.36e-36	1.1879	1.0812	244460000	208870000	16	13	13	15	13	12	12	12	12
UDP-N-acetylglucosamine--peptide N-acetylglucosaminyltransferase 110 kDa subunit	OGT	>sp|O15294|OGT1_HUMAN UDP-N-acetylglucosamine--peptide N-acetylglucosaminyltransferase 110 kDa subunit OS=Homo sapiens GN=OGT PE=1 SV=3	1.45e-69	1.1875	1.08846	86587000	115030000	18	18	18	16	14	16	14	16	14
Histone deacetylase 1	HDAC1	>sp|Q13547|HDAC1_HUMAN Histone deacetylase 1 OS=Homo sapiens GN=HDAC1 PE=1 SV=1;>tr|Q5TEE2|Q5TEE2_HUMAN Histone deacetylase 1 (Fragment) OS=Homo sapiens GN=HDAC1 PE=2 SV=1;>tr|F5GXM1|F5GXM1_HUMAN Histone deacetylase 1 OS=Homo sapiens GN=HDAC1 PE=4 SV=1	5.56e-32	1.1865	1.17507	26814000	7343000	13	13	13	10	10	10	10	10	10
Exportin-2	CSE1L	>sp|P55060|XPO2_HUMAN Exportin-2 OS=Homo sapiens GN=CSE1L PE=1 SV=3;>tr|B4DUC5|B4DUC5_HUMAN Exportin-2 OS=Homo sapiens GN=CSE1L PE=2 SV=1;>tr|F8W904|F8W904_HUMAN Exportin-2 OS=Homo sapiens GN=CSE1L PE=4 SV=1	1.66e-05	1.1862	0.905387	49785000	1944900000	15	15	15	12	11	12	11	12	11
Eukaryotic translation initiation factor 2 subunit 3;Putative eukaryotic translation initiation factor 2 subunit 3-like protein	EIF2S3;EIF2S3L	>sp|P41091|IF2G_HUMAN Eukaryotic translation initiation factor 2 subunit 3 OS=Homo sapiens GN=EIF2S3 PE=1 SV=3;>sp|Q2VIR3|IF2GL_HUMAN Putative eukaryotic translation initiation factor 2 subunit 3-like protein OS=Homo sapiens GN=EIF2S3L PE=5 SV=2;>tr|F8W810	0	1.1853	1.15113	8734800000	9395900000	7	3	3	6	5	2	1	2	1
Cell division cycle and apoptosis regulator protein 1	CCAR1	>sp|Q8IX12|CCAR1_HUMAN Cell division cycle and apoptosis regulator protein 1 OS=Homo sapiens GN=CCAR1 PE=1 SV=2;>tr|F5H2E6|F5H2E6_HUMAN Cell division cycle and apoptosis regulator protein 1 (Fragment) OS=Homo sapiens GN=CCAR1 PE=4 SV=1;>tr|F5H3E1|F5H3E1_HU	8.31e-17	1.1852	0.835771	8004200	11314000	2	2	2	2	2	2	2	2	2
Peptidyl-prolyl cis-trans isomerase CWC27 homolog	CWC27	>sp|Q6UX04|CWC27_HUMAN Peptidyl-prolyl cis-trans isomerase CWC27 homolog OS=Homo sapiens GN=CWC27 PE=1 SV=1;>tr|D6REK3|D6REK3_HUMAN Peptidyl-prolyl cis-trans isomerase CWC27 homolog OS=Homo sapiens GN=CWC27 PE=4 SV=1	9.09e-46	1.1847	1.12657	2625700	5717300	29	29	29	27	26	27	26	27	26
Splicing factor 3B subunit 1	SF3B1	>sp|O75533|SF3B1_HUMAN Splicing factor 3B subunit 1 OS=Homo sapiens GN=SF3B1 PE=1 SV=3	3.04e-291	1.1843	0.935191	657470000	759920000	4	4	4	2	3	2	3	2	3
Ribonucleoprotein PTB-binding 1	RAVER1	>tr|E9PAU2|E9PAU2_HUMAN Ribonucleoprotein PTB-binding 1 OS=Homo sapiens GN=RAVER1 PE=4 SV=1;>sp|Q8IY67|RAVR1_HUMAN Ribonucleoprotein PTB-binding 1 OS=Homo sapiens GN=RAVER1 PE=1 SV=1	6.02e-15	1.1822	1.12168	8019900	6350700	3	3	3	2	2	2	2	2	2
Dynactin subunit 2	DCTN2	>tr|F5H2S7|F5H2S7_HUMAN Dynactin subunit 2 OS=Homo sapiens GN=DCTN2 PE=4 SV=1;>sp|Q13561|DCTN2_HUMAN Dynactin subunit 2 OS=Homo sapiens GN=DCTN2 PE=1 SV=4;>tr|F5H223|F5H223_HUMAN Dynactin subunit 2 OS=Homo sapiens GN=DCTN2 PE=4 SV=1;>tr|F8WAG8|F8WAG8_HUMAN	9.57e-10	1.1822	1.09403	1222600	2716200	44	44	44	39	37	39	37	39	37
DNA-directed RNA polymerase III subunit RPC2;DNA-directed RNA polymerase	POLR3B	>sp|Q9NW08|RPC2_HUMAN DNA-directed RNA polymerase III subunit RPC2 OS=Homo sapiens GN=POLR3B PE=1 SV=2;>tr|F5H1E6|F5H1E6_HUMAN DNA-directed RNA polymerase OS=Homo sapiens GN=POLR3B PE=3 SV=1;>tr|F8VRE2|F8VRE2_HUMAN DNA-directed RNA polymerase III subunit R	2.37e-23	1.1813	1.1319	44380000	37808000	3	3	3	3	1	3	1	3	1
DnaJ homolog subfamily C member 2	DNAJC2	>sp|Q99543|DNJC2_HUMAN DnaJ homolog subfamily C member 2 OS=Homo sapiens GN=DNAJC2 PE=1 SV=4	5.49e-156	1.1812	1.17372	281890000	264410000	1	1	1	1	1	1	1	1	1
Prelamin-A/C;Lamin-A/C	LMNA	>sp|P02545|LMNA_HUMAN Prelamin-A/C OS=Homo sapiens GN=LMNA PE=1 SV=1;>tr|Q6UYC3|Q6UYC3_HUMAN Lamin A/C OS=Homo sapiens GN=LMNA PE=2 SV=1;>tr|E7EUI9|E7EUI9_HUMAN Prelamin-A/C OS=Homo sapiens GN=LMNA PE=3 SV=1;>tr|D6RAQ3|D6RAQ3_HUMAN Prelamin-A/C OS=Homo sap	1.99e-286	1.1803	0.46657	2429500000	1065100000	9	9	9	8	5	8	5	8	5
Peptidyl-prolyl cis-trans isomerase-like 4	PPIL4	>sp|Q8WUA2|PPIL4_HUMAN Peptidyl-prolyl cis-trans isomerase-like 4 OS=Homo sapiens GN=PPIL4 PE=1 SV=1	3.26e-76	1.1794	0.86881	27282000	10687000	19	19	19	16	15	16	15	16	15
Protein diaphanous homolog 1	DIAPH1	>sp|O60610|DIAP1_HUMAN Protein diaphanous homolog 1 OS=Homo sapiens GN=DIAPH1 PE=1 SV=2;>tr|E9PEZ3|E9PEZ3_HUMAN Protein diaphanous homolog 1 OS=Homo sapiens GN=DIAPH1 PE=4 SV=1;>tr|E9PEZ2|E9PEZ2_HUMAN Protein diaphanous homolog 1 OS=Homo sapiens GN=DIAPH1	3.89e-07	1.1774	2.62151	18051000	1890800	31	31	30	28	25	28	25	27	24
WD repeat-containing protein 24	WDR24	>sp|Q96S15|WDR24_HUMAN WD repeat-containing protein 24 OS=Homo sapiens GN=WDR24 PE=1 SV=1	1.92e-05	1.1773	1.08318	6760100	14438000	3	3	3	3	1	3	1	3	1
116 kDa U5 small nuclear ribonucleoprotein component	EFTUD2	>sp|Q15029|U5S1_HUMAN 116 kDa U5 small nuclear ribonucleoprotein component OS=Homo sapiens GN=EFTUD2 PE=1 SV=1	0	1.177	0.886446	1038400000	1209300000	3	3	3	3	1	3	1	3	1
RNA-binding protein 5	RBM5	>sp|P52756|RBM5_HUMAN RNA-binding protein 5 OS=Homo sapiens GN=RBM5 PE=1 SV=2	0	1.1767	0.993838	44045000	27733000	3	3	3	1	2	1	2	1	2
Pumilio domain-containing protein C14orf21	C14orf21	>sp|Q86U38|NOP9_HUMAN Nucleolar protein 9 OS=Homo sapiens GN=NOP9 PE=1 SV=1;>tr|A8MY76|A8MY76_HUMAN Nucleolar protein 9 OS=Homo sapiens GN=NOP9 PE=4 SV=1	1.58e-133	1.1752	1.04944	148140000	137810000	37	36	36	36	31	35	30	35	30
Protein AATF	AATF	>sp|Q9NY61|AATF_HUMAN Protein AATF OS=Homo sapiens GN=AATF PE=1 SV=1	1.36e-33	1.1746	0.923873	11698000	12268000	4	4	4	4	2	4	2	4	2
ATP-binding cassette sub-family E member 1	ABCE1	>sp|P61221|ABCE1_HUMAN ATP-binding cassette sub-family E member 1 OS=Homo sapiens GN=ABCE1 PE=1 SV=1;>tr|D6R9I9|D6R9I9_HUMAN ATP-binding cassette sub-family E member 1 OS=Homo sapiens GN=ABCE1 PE=4 SV=1	8.01e-75	1.1745	1.28824	18429000	66595000	10	10	10	6	8	6	8	6	8
Probable ribosome biogenesis protein C16orf42	C16orf42	>sp|Q9UJK0|TSR3_HUMAN Ribosome biogenesis protein TSR3 homolog OS=Homo sapiens GN=TSR3 PE=1 SV=1	2.67e-42	1.1733	1.2832	33796000	49784000	6	6	6	5	3	5	3	5	3
Protein DEK	DEK	>sp|P35659|DEK_HUMAN Protein DEK OS=Homo sapiens GN=DEK PE=1 SV=1;>tr|B4DFG0|B4DFG0_HUMAN Protein DEK OS=Homo sapiens GN=DEK PE=2 SV=1;>tr|D6RDA2|D6RDA2_HUMAN Protein DEK (Fragment) OS=Homo sapiens GN=DEK PE=4 SV=1	9.66e-129	1.1722	0.631114	69609000	35628000	10	10	10	5	8	5	8	5	8
CCR4-NOT transcription complex subunit 7	CNOT7	>sp|Q9UIV1|CNOT7_HUMAN CCR4-NOT transcription complex subunit 7 OS=Homo sapiens GN=CNOT7 PE=1 SV=3;>tr|G3V108|G3V108_HUMAN CCR4-NOT transcription complex subunit 7 OS=Homo sapiens GN=CNOT7 PE=4 SV=1	3.11e-32	1.172	1.04765	7412800	19753000	6	6	6	5	5	5	5	5	5
Putative GTP-binding protein 6	GTPBP6	>sp|O43824|GTPB6_HUMAN Putative GTP-binding protein 6 OS=Homo sapiens GN=GTPBP6 PE=2 SV=3;>tr|H0Y2S1|H0Y2S1_HUMAN Putative GTP-binding protein 6 OS=Homo sapiens GN=GTPBP6 PE=4 SV=1;>tr|H7BYW4|H7BYW4_HUMAN Putative GTP-binding protein 6 (Fragment) OS=Homo s	3.71e-24	1.1713	1.00404	89907000	164050000	8	8	8	7	4	7	4	7	4
Exocyst complex component 4	EXOC4	>sp|Q96A65|EXOC4_HUMAN Exocyst complex component 4 OS=Homo sapiens GN=EXOC4 PE=1 SV=1;>tr|B7Z321|B7Z321_HUMAN Exocyst complex component 4 OS=Homo sapiens GN=EXOC4 PE=2 SV=1;>tr|E9PED2|E9PED2_HUMAN Exocyst complex component 4 OS=Homo sapiens GN=EXOC4 PE=4 S	5.1e-11	1.1708	1.24381	936740	3794900	3	3	3	3	3	3	3	3	3
WD repeat-containing protein 89	WDR89	>sp|Q96FK6|WDR89_HUMAN WD repeat-containing protein 89 OS=Homo sapiens GN=WDR89 PE=1 SV=1;>tr|G3V4B8|G3V4B8_HUMAN WD repeat-containing protein 89 (Fragment) OS=Homo sapiens GN=WDR89 PE=4 SV=1	2.09e-08	1.1708	0.728067	3664400	517780	7	7	7	5	4	5	4	5	4
Eukaryotic translation initiation factor 2 subunit 2	EIF2S2	>sp|P20042|IF2B_HUMAN Eukaryotic translation initiation factor 2 subunit 2 OS=Homo sapiens GN=EIF2S2 PE=1 SV=2	0	1.1707	1.1837	4409200000	4309000000	3	3	3	1	3	1	3	1	3
Rho guanine nucleotide exchange factor 2	ARHGEF2	>tr|Q5VY93|Q5VY93_HUMAN Rho guanine nucleotide exchange factor 2 OS=Homo sapiens GN=ARHGEF2 PE=2 SV=1;>sp|Q92974|ARHG2_HUMAN Rho guanine nucleotide exchange factor 2 OS=Homo sapiens GN=ARHGEF2 PE=1 SV=4	1.19e-281	1.1707	1.12167	686140000	1005700000	3	3	3	3	1	3	1	3	1
Probable ATP-dependent RNA helicase DHX40	DHX40	>sp|Q8IX18|DHX40_HUMAN Probable ATP-dependent RNA helicase DHX40 OS=Homo sapiens GN=DHX40 PE=1 SV=2;>tr|C9JEW8|C9JEW8_HUMAN Probable ATP-dependent RNA helicase DHX40 OS=Homo sapiens GN=DHX40 PE=4 SV=2;>tr|C9JR60|C9JR60_HUMAN Probable ATP-dependent RNA heli	3.5e-09	1.1704	1.19119	3034400	3420100	30	30	30	28	28	28	28	28	28
BRCA1-A complex subunit BRE	BRE	>sp|Q9NXR7|BRE_HUMAN BRCA1-A complex subunit BRE OS=Homo sapiens GN=BRE PE=1 SV=2;>tr|F8W733|F8W733_HUMAN BRCA1-A complex subunit BRE (Fragment) OS=Homo sapiens GN=BRE PE=4 SV=1	0.00014918	1.1696	0.854555	281720	709100	34	34	34	29	28	29	28	29	28
Calmodulin-regulated spectrin-associated protein 1	CAMSAP1	>sp|Q5T5Y3|CAMP1_HUMAN Calmodulin-regulated spectrin-associated protein 1 OS=Homo sapiens GN=CAMSAP1 PE=1 SV=2	1.88e-24	1.1683	1.20042	17743000	29884000	3	3	3	3	1	3	1	3	1
Polycomb protein EED	EED	>sp|O75530|EED_HUMAN Polycomb protein EED OS=Homo sapiens GN=EED PE=1 SV=2;>tr|E9PJK2|E9PJK2_HUMAN Polycomb protein EED OS=Homo sapiens GN=EED PE=4 SV=1	5.12e-35	1.1682	1.01057	190300000	141330000	1	1	1	1	1	1	1	1	1
U1 small nuclear ribonucleoprotein C	SNRPC	>sp|P09234|RU1C_HUMAN U1 small nuclear ribonucleoprotein C OS=Homo sapiens GN=SNRPC PE=1 SV=1	5.94e-59	1.1682	0.892618	88087000	304980000	9	9	9	5	8	5	8	5	8
Cell division cycle 7-related protein kinase	CDC7	>sp|O00311|CDC7_HUMAN Cell division cycle 7-related protein kinase OS=Homo sapiens GN=CDC7 PE=1 SV=1;>tr|J3KQS2|J3KQS2_HUMAN Cell division cycle 7-related protein kinase OS=Homo sapiens GN=CDC7 PE=4 SV=1	1.32e-05	1.1681	0.978665	3607500	1910300	13	13	13	10	12	10	12	10	12
SWI/SNF complex subunit SMARCC2	SMARCC2	>tr|F8VXC8|F8VXC8_HUMAN SWI/SNF complex subunit SMARCC2 OS=Homo sapiens GN=SMARCC2 PE=4 SV=1;>sp|Q8TAQ2|SMRC2_HUMAN SWI/SNF complex subunit SMARCC2 OS=Homo sapiens GN=SMARCC2 PE=1 SV=1;>tr|F8VTJ5|F8VTJ5_HUMAN SWI/SNF complex subunit SMARCC2 OS=Homo sapiens	6.4e-24	1.1679	0.767048	36795000	38600000	2	2	2	2	2	2	2	2	2
Histone H2A.Z;Histone H2A.V;Histone H2A;Histone H2A.x;Histone H2A type 1-A	H2AFZ;H2AFV;H2AFX;HIST1H2AA	>sp|P0C0S5|H2AZ_HUMAN Histone H2A.Z OS=Homo sapiens GN=H2AFZ PE=1 SV=2;>sp|Q71UI9|H2AV_HUMAN Histone H2A.V OS=Homo sapiens GN=H2AFV PE=1 SV=3;>tr|C9J0D1|C9J0D1_HUMAN Histone H2A OS=Homo sapiens GN=H2AFV PE=3 SV=1;>tr|A6NKY0|A6NKY0_HUMAN Histone H2A OS=Homo	4.44e-12	1.1679	0.518296	46791000	49752000	2	2	2	2	1	2	1	2	1
Protein KIAA0664	KIAA0664	>sp|O75153|CLU_HUMAN Clustered mitochondria protein homolog OS=Homo sapiens GN=KIAA0664 PE=1 SV=2;>tr|I3L2B0|I3L2B0_HUMAN Protein KIAA0664 OS=Homo sapiens GN=KIAA0664 PE=4 SV=1	1.21e-23	1.1673	1.11506	31176000	33996000	7	7	3	5	6	5	6	2	2
Ral GTPase-activating protein subunit alpha-1	GARNL1;RALGAPA1	>tr|B9EK38|B9EK38_HUMAN GARNL1 protein OS=Homo sapiens GN=GARNL1 PE=2 SV=1;>sp|Q6GYQ0|RGPA1_HUMAN Ral GTPase-activating protein subunit alpha-1 OS=Homo sapiens GN=RALGAPA1 PE=1 SV=1	3.59e-14	1.1671	1.12629	4651600	8808100	4	2	2	3	2	1	1	1	1
E3 ubiquitin-protein ligase TRIM32	TRIM32	>sp|Q13049|TRI32_HUMAN E3 ubiquitin-protein ligase TRIM32 OS=Homo sapiens GN=TRIM32 PE=1 SV=2;>tr|Q5JVY0|Q5JVY0_HUMAN E3 ubiquitin-protein ligase TRIM32 (Fragment) OS=Homo sapiens GN=TRIM32 PE=2 SV=1	1.18e-43	1.167	0.886446	15417000	8717500	11	11	11	7	7	7	7	7	7
Histone-lysine N-methyltransferase EZH2	EZH2	>sp|Q15910|EZH2_HUMAN Histone-lysine N-methyltransferase EZH2 OS=Homo sapiens GN=EZH2 PE=1 SV=2;>tr|G3XAL2|G3XAL2_HUMAN Enhancer of zeste homolog 2 (Drosophila), isoform CRA_b OS=Homo sapiens GN=EZH2 PE=4 SV=1	0.00064475	1.1664	1.07534	807170	929470	6	6	6	4	4	4	4	4	4
U2 small nuclear ribonucleoprotein A	SNRPA1	>sp|P09661|RU2A_HUMAN U2 small nuclear ribonucleoprotein A OS=Homo sapiens GN=SNRPA1 PE=1 SV=2;>tr|H0YMA0|H0YMA0_HUMAN U2 small nuclear ribonucleoprotein A (Fragment) OS=Homo sapiens GN=SNRPA1 PE=4 SV=1;>tr|H0YKK0|H0YKK0_HUMAN Small nuclear ribonucleopro	7.43e-119	1.1662	1.11246	375220000	418140000	3	3	3	3	3	3	3	3	3
Dolichyl-diphosphooligosaccharide--protein glycosyltransferase 48 kDa subunit	DDOST	>sp|P39656|OST48_HUMAN Dolichyl-diphosphooligosaccharide--protein glycosyltransferase 48 kDa subunit OS=Homo sapiens GN=DDOST PE=1 SV=4;>tr|E7EWT1|E7EWT1_HUMAN Dolichyl-diphosphooligosaccharide--protein glycosyltransferase 48 kDa subunit OS=Homo sapiens GN	2.52e-36	1.1655	1.17777	79221000	23380000	1	1	1	1	1	1	1	1	1
UPF0614 protein C14orf102	C14orf102	>sp|Q9H7Z3|CN102_HUMAN UPF0614 protein C14orf102 OS=Homo sapiens GN=C14orf102 PE=1 SV=3;>tr|E9PBK4|E9PBK4_HUMAN UPF0614 protein C14orf102 OS=Homo sapiens GN=C14orf102 PE=4 SV=1	7.48e-38	1.165	1.49757	18484000	24587000	10	10	10	9	9	9	9	9	9
Plectin	PLEC	>sp|Q15149|PLEC_HUMAN Plectin OS=Homo sapiens GN=PLEC PE=1 SV=3	0	1.1642	0.757518	2799000000	2897600000	7	7	7	6	3	6	3	6	3
THO complex subunit 4	ALYREF	>sp|Q86V81|THOC4_HUMAN THO complex subunit 4 OS=Homo sapiens GN=ALYREF PE=1 SV=3	0	1.164	0.926269	204620000	416360000	9	9	9	7	8	7	8	7	8
Diacylglycerol kinase zeta	DGKZ	>sp|Q13574|DGKZ_HUMAN Diacylglycerol kinase zeta OS=Homo sapiens GN=DGKZ PE=1 SV=3;>tr|E9PPW4|E9PPW4_HUMAN Diacylglycerol kinase zeta OS=Homo sapiens GN=DGKZ PE=4 SV=1;>tr|G3V0F6|G3V0F6_HUMAN Diacylglycerol kinase zeta OS=Homo sapiens GN=DGKZ PE=4 SV=1;>tr	0.00023427	1.1638	1.14728	5273400	5408800	188	188	184	156	160	156	160	153	156
Condensin-2 complex subunit D3	NCAPD3	>sp|P42695|CNDD3_HUMAN Condensin-2 complex subunit D3 OS=Homo sapiens GN=NCAPD3 PE=1 SV=2;>tr|G3V1A9|G3V1A9_HUMAN Condensin-2 complex subunit D3 OS=Homo sapiens GN=NCAPD3 PE=4 SV=1	1.01e-108	1.1637	1.13806	64387000	115870000	9	1	1	8	8	1	1	1	1
Protein disulfide-isomerase	P4HB	>sp|P07237|PDIA1_HUMAN Protein disulfide-isomerase OS=Homo sapiens GN=P4HB PE=1 SV=3;>tr|H7BZ94|H7BZ94_HUMAN Protein disulfide-isomerase OS=Homo sapiens GN=P4HB PE=3 SV=2;>tr|F5H8J2|F5H8J2_HUMAN Protein disulfide-isomerase OS=Homo sapiens GN=P4HB PE=3 SV=1	1.08e-11	1.163	0.990491	15980000	18931000	2	2	2	1	1	1	1	1	1
Eukaryotic translation initiation factor 4E type 2	EIF4E2	>sp|O60573|IF4E2_HUMAN Eukaryotic translation initiation factor 4E type 2 OS=Homo sapiens GN=EIF4E2 PE=1 SV=1;>tr|B8ZZ50|B8ZZ50_HUMAN Eukaryotic translation initiation factor 4E type 2 OS=Homo sapiens GN=EIF4E2 PE=3 SV=1;>tr|B8ZZJ9|B8ZZJ9_HUMAN Eukaryotic	2.66e-34	1.1624	0.999001	10937000	12135000	18	18	18	9	18	9	18	9	18
3-hydroxyacyl-CoA dehydrogenase type-2	HSD17B10	>sp|Q99714|HCD2_HUMAN 3-hydroxyacyl-CoA dehydrogenase type-2 OS=Homo sapiens GN=HSD17B10 PE=1 SV=3;>tr|Q5H928|Q5H928_HUMAN 3-hydroxyacyl-CoA dehydrogenase type-2 OS=Homo sapiens GN=HSD17B10 PE=2 SV=1	1.48e-240	1.162	1.17233	254490000	421290000	4	4	4	3	4	3	4	3	4
Uncharacterized protein C19orf29	C19orf29	>tr|J3KMW8|J3KMW8_HUMAN HCG23632, isoform CRA_c OS=Homo sapiens GN=CACTIN PE=4 SV=1;>sp|Q8WUQ7|CATIN_HUMAN Cactin OS=Homo sapiens GN=CACTIN PE=1 SV=3	2.64e-07	1.1619	0.994036	3392000	6545300	4	4	4	4	3	4	3	4	3
G protein-coupled receptor kinase 5	GRK5	>sp|P34947|GRK5_HUMAN G protein-coupled receptor kinase 5 OS=Homo sapiens GN=GRK5 PE=1 SV=1;>tr|G8JLE8|G8JLE8_HUMAN G protein-coupled receptor kinase 5 OS=Homo sapiens GN=GRK5 PE=4 SV=1	8.7e-15	1.1598	1.29804	8546700	5096600	13	13	13	9	12	9	12	9	12
Ubiquitin carboxyl-terminal hydrolase 7;Ubiquitin carboxyl-terminal hydrolase	USP7	>sp|Q93009|UBP7_HUMAN Ubiquitin carboxyl-terminal hydrolase 7 OS=Homo sapiens GN=USP7 PE=1 SV=2;>tr|B7Z815|B7Z815_HUMAN Ubiquitin carboxyl-terminal hydrolase OS=Homo sapiens GN=USP7 PE=2 SV=1;>tr|F5H8E5|F5H8E5_HUMAN Ubiquitin carboxyl-terminal hydrolase OS	4.16e-63	1.1596	1.00286	72700000	75242000	2	2	2	1	2	1	2	1	2
Aspartyl/asparaginyl beta-hydroxylase	ASPH	>sp|Q12797|ASPH_HUMAN Aspartyl/asparaginyl beta-hydroxylase OS=Homo sapiens GN=ASPH PE=1 SV=3;>tr|F5H667|F5H667_HUMAN Aspartyl/asparaginyl beta-hydroxylase OS=Homo sapiens GN=ASPH PE=4 SV=1	1.72e-294	1.1591	1.08607	1654100000	2253500000	3	3	1	3	2	3	2	1	1
Kinesin-like protein KIF14	KIF14	>sp|Q15058|KIF14_HUMAN Kinesin-like protein KIF14 OS=Homo sapiens GN=KIF14 PE=1 SV=1	6.86e-212	1.1585	1.00918	116020000	155340000	17	17	17	14	12	14	12	14	12
Protein Red	IK	>sp|Q13123|RED_HUMAN Protein Red OS=Homo sapiens GN=IK PE=1 SV=3;>tr|E7EQZ7|E7EQZ7_HUMAN Protein Red (Fragment) OS=Homo sapiens GN=IK PE=4 SV=1;>tr|D6REL4|D6REL4_HUMAN Protein Red (Fragment) OS=Homo sapiens GN=IK PE=4 SV=1	6.8e-25	1.1583	0.913576	49132000	39853000	26	26	26	24	23	24	23	24	23
Nucleolar protein 56	NOP56;NOL5A	>sp|O00567|NOP56_HUMAN Nucleolar protein 56 OS=Homo sapiens GN=NOP56 PE=1 SV=4;>tr|Q5JXT2|Q5JXT2_HUMAN Nucleolar protein 56 (Fragment) OS=Homo sapiens GN=NOL5A PE=2 SV=1;>tr|H0YDU4|H0YDU4_HUMAN Nucleolar protein 56 (Fragment) OS=Homo sapiens GN=NOP56 PE=4	2.7e-123	1.1582	0.817996	704800000	501070000	27	27	27	19	21	19	21	19	21
ESF1 homolog	ESF1	>sp|Q9H501|ESF1_HUMAN ESF1 homolog OS=Homo sapiens GN=ESF1 PE=1 SV=1	3.56e-127	1.158	1.1443	73013000	102320000	6	6	6	5	4	5	4	5	4
Probable ATP-dependent RNA helicase DDX23	DDX23	>sp|Q9BUQ8|DDX23_HUMAN Probable ATP-dependent RNA helicase DDX23 OS=Homo sapiens GN=DDX23 PE=1 SV=3	3.57e-133	1.1579	0.989805	712370000	994800000	18	18	18	15	16	15	16	15	16
Coiled-coil and C2 domain-containing protein 1A	CC2D1A	>sp|Q6P1N0|C2D1A_HUMAN Coiled-coil and C2 domain-containing protein 1A OS=Homo sapiens GN=CC2D1A PE=1 SV=1	2.2e-67	1.1574	1.20126	65302000	115040000	11	11	11	9	9	9	9	9	9
FH1/FH2 domain-containing protein 1	FHOD1	>sp|Q9Y613|FHOD1_HUMAN FH1/FH2 domain-containing protein 1 OS=Homo sapiens GN=FHOD1 PE=1 SV=3;>tr|B4DVN5|B4DVN5_HUMAN FH1/FH2 domain-containing protein 1 OS=Homo sapiens GN=FHOD1 PE=2 SV=1	5.19e-78	1.1574	1.18811	73488000	96952000	29	29	29	25	24	25	24	25	24
U2 small nuclear ribonucleoprotein B	SNRPB2	>sp|P08579|RU2B_HUMAN U2 small nuclear ribonucleoprotein B OS=Homo sapiens GN=SNRPB2 PE=1 SV=1	4.2e-20	1.1574	1.0547	163850000	184490000	12	12	12	10	10	10	10	10	10
Tubulin beta-8 chain	TUBB8;RP11-631M21.2	>sp|Q3ZCM7|TBB8_HUMAN Tubulin beta-8 chain OS=Homo sapiens GN=TUBB8 PE=1 SV=2;>tr|Q5SQY0|Q5SQY0_HUMAN Novel protein similar to beta-tubulin 4Q (TUBB4Q) (LOC253936) OS=Homo sapiens GN=RP11-631M21.2 PE=3 SV=1;>tr|C9JAA5|C9JAA5_HUMAN Tubulin beta-8 chain OS=H	1.28e-53	1.1565	1.169	18684000	15715000	13	13	13	11	11	11	11	11	11
Microtubule-actin cross-linking factor 1, isoforms 1/2/3/5	MACF1	>tr|H3BQK9|H3BQK9_HUMAN Microtubule-actin cross-linking factor 1, isoforms 1/2/3/5 OS=Homo sapiens GN=MACF1 PE=4 SV=1;>tr|H3BPE1|H3BPE1_HUMAN Microtubule-actin cross-linking factor 1, isoforms 1/2/3/5 OS=Homo sapiens GN=MACF1 PE=4 SV=1;>tr|F8W8Q1|F8W8Q1_HU	0	1.1565	1.00783	503340000	606340000	7	4	4	6	7	4	4	4	4
Neutral amino acid transporter B(0)	SLC1A5	>sp|Q15758|AAAT_HUMAN Neutral amino acid transporter B(0) OS=Homo sapiens GN=SLC1A5 PE=1 SV=2	6.51e-26	1.1558	1.38062	2365700	1429700	11	2	2	10	11	1	2	1	2
Nuclear mitotic apparatus protein 1	NUMA1	>sp|Q14980|NUMA1_HUMAN Nuclear mitotic apparatus protein 1 OS=Homo sapiens GN=NUMA1 PE=1 SV=2	6.34e-96	1.1558	0.489261	48328000	31591000	110	110	77	80	83	80	83	56	59
DnaJ homolog subfamily C member 13	DNAJC13	>sp|O75165|DJC13_HUMAN DnaJ homolog subfamily C member 13 OS=Homo sapiens GN=DNAJC13 PE=1 SV=5	0	1.1554	1.06262	444220000	520120000	1	1	1	1	1	1	1	1	1
Polyhomeotic-like protein 2	PHC2	>sp|Q8IXK0|PHC2_HUMAN Polyhomeotic-like protein 2 OS=Homo sapiens GN=PHC2 PE=1 SV=1;>tr|B3KPJ4|B3KPJ4_HUMAN Polyhomeotic-like protein 2 OS=Homo sapiens GN=PHC2 PE=2 SV=1;>tr|C9J3D2|C9J3D2_HUMAN Polyhomeotic-like protein 2 OS=Homo sapiens GN=PHC2 PE=4 SV=1	1.13e-08	1.1554	0.864678	9916600	3803500	20	20	20	15	11	15	11	15	11
Probable proline--tRNA ligase, mitochondrial	PARS2	>sp|Q7L3T8|SYPM_HUMAN Probable proline--tRNA ligase, mitochondrial OS=Homo sapiens GN=PARS2 PE=1 SV=1	5.75e-09	1.1552	1.15194	9788400	4141100	54	54	54	41	43	41	43	41	43
Double-strand break repair protein MRE11A	MRE11A	>tr|B3KTC7|B3KTC7_HUMAN Double-strand break repair protein MRE11A OS=Homo sapiens GN=MRE11A PE=2 SV=1;>sp|P49959|MRE11_HUMAN Double-strand break repair protein MRE11A OS=Homo sapiens GN=MRE11A PE=1 SV=3;>tr|F8W7U8|F8W7U8_HUMAN Double-strand break repair pr	3.02e-23	1.1551	0.64587	8258100	2746800	3	3	2	3	2	3	2	2	1
Partitioning defective 3 homolog	PARD3	>sp|Q8TEW0|PARD3_HUMAN Partitioning defective 3 homolog OS=Homo sapiens GN=PARD3 PE=1 SV=2;>tr|F5H5T0|F5H5T0_HUMAN Partitioning defective 3 homolog OS=Homo sapiens GN=PARD3 PE=4 SV=1;>tr|Q5VWV2|Q5VWV2_HUMAN Par-3 partitioning defective 3 homolog (C. elegan	3.77e-25	1.1543	1.06811	4586500	8251900	3	3	3	3	2	3	2	3	2
Cullin-1	CUL1	>sp|Q13616|CUL1_HUMAN Cullin-1 OS=Homo sapiens GN=CUL1 PE=1 SV=2	4.17e-24	1.1543	1.0441	25333000	1255800	4	4	4	3	2	3	2	3	2
DnaJ homolog subfamily A member 4	DNAJA4	>sp|Q8WW22|DNJA4_HUMAN DnaJ homolog subfamily A member 4 OS=Homo sapiens GN=DNAJA4 PE=1 SV=1;>tr|E9PDM9|E9PDM9_HUMAN DnaJ homolog subfamily A member 4 OS=Homo sapiens GN=DNAJA4 PE=4 SV=1;>tr|F5H170|F5H170_HUMAN DnaJ homolog subfamily A member 4 OS=Homo sap	8.93e-05	1.1541	1.04145	50500000	78349000	4	4	4	2	3	2	3	2	3
Borealin	CDCA8	>sp|Q53HL2|BOREA_HUMAN Borealin OS=Homo sapiens GN=CDCA8 PE=1 SV=2	2.09e-06	1.1535	0.718804	1918200	1402600	6	6	6	6	1	6	1	6	1
Polymerase delta-interacting protein 2	POLDIP2	>sp|Q9Y2S7|PDIP2_HUMAN Polymerase delta-interacting protein 2 OS=Homo sapiens GN=POLDIP2 PE=1 SV=1	1.58e-26	1.1534	1.03346	35919000	18920000	2	2	2	1	1	1	1	1	1
Nucleolar pre-ribosomal-associated protein 1	URB1	>sp|O60287|NPA1P_HUMAN Nucleolar pre-ribosomal-associated protein 1 OS=Homo sapiens GN=URB1 PE=1 SV=4	1.3e-11	1.1534	0.779849	9598700	8151200	2	2	2	2	1	2	1	2	1
Cleavage and polyadenylation specificity factor subunit 7	CPSF7	>sp|Q8N684|CPSF7_HUMAN Cleavage and polyadenylation specificity factor subunit 7 OS=Homo sapiens GN=CPSF7 PE=1 SV=1;>tr|F5H669|F5H669_HUMAN Cleavage and polyadenylation-specificity factor subunit 7 (Fragment) OS=Homo sapiens GN=CPSF7 PE=4 SV=1;>tr|F5H047|F	1.42e-150	1.1529	1.09685	441330000	257000000	5	5	5	4	5	4	5	4	5
DNA-directed RNA polymerase II subunit RPB2;DNA-directed RNA polymerase	POLR2B	>sp|P30876|RPB2_HUMAN DNA-directed RNA polymerase II subunit RPB2 OS=Homo sapiens GN=POLR2B PE=1 SV=1;>tr|C9J2Y9|C9J2Y9_HUMAN DNA-directed RNA polymerase OS=Homo sapiens GN=POLR2B PE=3 SV=2;>tr|C9J4M6|C9J4M6_HUMAN DNA-directed RNA polymerase OS=Homo sapien	6.08e-174	1.1528	1.00318	308470000	446640000	5	5	5	4	3	4	3	4	3
PHD finger protein 6	PHF6	>sp|Q8IWS0|PHF6_HUMAN PHD finger protein 6 OS=Homo sapiens GN=PHF6 PE=1 SV=1;>tr|E9PC97|E9PC97_HUMAN PHD finger protein 6 OS=Homo sapiens GN=PHF6 PE=4 SV=1;>tr|B4E0G4|B4E0G4_HUMAN PHD finger protein 6 OS=Homo sapiens GN=PHF6 PE=2 SV=1;>tr|Q5JRC6|Q5JRC6_HUM	3.39e-213	1.1525	1.05928	583720000	528990000	10	10	10	8	7	8	7	8	7
Leucine-rich repeat protein 1	LRR1;PPIL5	>sp|Q96L50|LLR1_HUMAN Leucine-rich repeat protein 1 OS=Homo sapiens GN=LRR1 PE=1 SV=2;>tr|G3V5H2|G3V5H2_HUMAN Leucine-rich repeat protein 1 OS=Homo sapiens GN=LRR1 PE=4 SV=1;>tr|Q6P393|Q6P393_HUMAN Leucine-rich repeat protein 1 OS=Homo sapiens GN=PPIL5 PE=	5.71e-06	1.1523	1.47093	1263400	3594400	25	25	25	18	21	18	21	18	21
Chondroitin sulfate glucuronyltransferase	CHPF2	>sp|Q9P2E5|CHPF2_HUMAN Chondroitin sulfate glucuronyltransferase OS=Homo sapiens GN=CHPF2 PE=2 SV=2;>tr|G5E9W2|G5E9W2_HUMAN Chondroitin sulfate glucuronyltransferase OS=Homo sapiens GN=CHPF2 PE=4 SV=1;>tr|H7C5L5|H7C5L5_HUMAN Chondroitin sulfate glucuronylt	4.23e-48	1.1522	0.959141	2700700	798490	17	17	17	14	13	14	13	14	13
tRNA (adenine(58)-N(1))-methyltransferase non-catalytic subunit TRM6	TRMT6	>sp|Q9UJA5|TRM6_HUMAN tRNA (adenine(58)-N(1))-methyltransferase non-catalytic subunit TRM6 OS=Homo sapiens GN=TRMT6 PE=1 SV=1;>tr|B4DUV6|B4DUV6_HUMAN cDNA FLJ51319, highly similar to tRNA (adenine-N(1)-)-methyltransferase non-catalytic subunit TRM6 OS=Homo	0	1.1515	1.00168	980950000	686270000	2	2	2	1	2	1	2	1	2
Ribosomal RNA processing protein 1 homolog A	RRP1	>sp|P56182|RRP1_HUMAN Ribosomal RNA processing protein 1 homolog A OS=Homo sapiens GN=RRP1 PE=1 SV=1	2.73e-12	1.1514	0.967492	18310000	25305000	2	2	2	2	1	2	1	2	1
Heterogeneous nuclear ribonucleoprotein A3	HNRNPA3	>sp|P51991|ROA3_HUMAN Heterogeneous nuclear ribonucleoprotein A3 OS=Homo sapiens GN=HNRNPA3 PE=1 SV=2	0	1.15	0.99226	5117000000	5502900000	19	19	19	18	14	18	14	18	14
Eukaryotic translation initiation factor 2 subunit 1	EIF2S1	>sp|P05198|IF2A_HUMAN Eukaryotic translation initiation factor 2 subunit 1 OS=Homo sapiens GN=EIF2S1 PE=1 SV=3;>tr|G3V4T5|G3V4T5_HUMAN Eukaryotic translation initiation factor 2 subunit 1 (Fragment) OS=Homo sapiens GN=EIF2S1 PE=4 SV=1	0	1.1499	1.16102	5453200000	6314300000	5	5	5	3	3	3	3	3	3
Ras-related C3 botulinum toxin substrate 2;Ras-related C3 botulinum toxin substrate 3;Ras-related C3 botulinum toxin substrate 1	RAC2;RAC3;RAC1	>sp|P15153|RAC2_HUMAN Ras-related C3 botulinum toxin substrate 2 OS=Homo sapiens GN=RAC2 PE=1 SV=1;>sp|P60763|RAC3_HUMAN Ras-related C3 botulinum toxin substrate 3 OS=Homo sapiens GN=RAC3 PE=1 SV=1;>sp|P63000|RAC1_HUMAN Ras-related C3 botulinum toxin subst	9.64e-23	1.1499	0.980488	8618800	10967000	25	23	5	23	22	21	21	5	5
Poly(A) RNA polymerase, mitochondrial	MTPAP	>sp|Q9NVV4|PAPD1_HUMAN Poly(A) RNA polymerase, mitochondrial OS=Homo sapiens GN=MTPAP PE=1 SV=1	2.92e-198	1.1497	0.998801	808090000	587940000	26	26	6	26	24	26	24	6	5
ATP-dependent DNA helicase Q4	RECQL4	>sp|O94761|RECQ4_HUMAN ATP-dependent DNA helicase Q4 OS=Homo sapiens GN=RECQL4 PE=1 SV=1	1.68e-14	1.1494	1.18114	15339000	23840000	2	1	1	2	2	1	1	1	1
Epiplakin	EPPK1	>sp|P58107|EPIPL_HUMAN Epiplakin OS=Homo sapiens GN=EPPK1 PE=1 SV=2	3.58e-177	1.1494	0.672766	68983000	127370000	18	18	18	15	18	15	18	15	18
Pentatricopeptide repeat-containing protein 2	PTCD2	>sp|Q8WV60|PTCD2_HUMAN Pentatricopeptide repeat-containing protein 2 OS=Homo sapiens GN=PTCD2 PE=2 SV=3;>tr|E9PFV7|E9PFV7_HUMAN Pentatricopeptide repeat-containing protein 2 OS=Homo sapiens GN=PTCD2 PE=4 SV=1;>tr|B7Z8L7|B7Z8L7_HUMAN Pentatricopeptide repea	1.76e-16	1.1487	1.14836	33634000	14283000	5	5	5	3	5	3	5	3	5
Polycomb complex protein BMI-1	BMI1	>sp|P35226|BMI1_HUMAN Polycomb complex protein BMI-1 OS=Homo sapiens GN=BMI1 PE=1 SV=2;>tr|Q5T8Z1|Q5T8Z1_HUMAN BMI1 polycomb ring finger oncogene (Fragment) OS=Homo sapiens GN=BMI1 PE=2 SV=1;>tr|Q5T8Z2|Q5T8Z2_HUMAN BMI1 polycomb ring finger oncogene (Fragm	9.76e-06	1.1487	0.966184	22388000	23312000	29	25	7	21	21	18	17	4	6
Thymocyte nuclear protein 1	THYN1	>sp|Q9P016|THYN1_HUMAN Thymocyte nuclear protein 1 OS=Homo sapiens GN=THYN1 PE=1 SV=1	3.12e-09	1.1484	1.17879	15989000	18564000	4	4	4	4	3	4	3	4	3
Non-POU domain-containing octamer-binding protein	NONO	>sp|Q15233|NONO_HUMAN Non-POU domain-containing octamer-binding protein OS=Homo sapiens GN=NONO PE=1 SV=4;>tr|F5GYZ3|F5GYZ3_HUMAN Non-POU domain-containing octamer-binding protein OS=Homo sapiens GN=NONO PE=4 SV=1;>tr|H7C367|H7C367_HUMAN Non-POU domain-con	0	1.148	1.01798	8044700000	6357000000	3	3	3	2	2	2	2	2	2
HBS1-like protein	HBS1L	>sp|Q9Y450|HBS1L_HUMAN HBS1-like protein OS=Homo sapiens GN=HBS1L PE=1 SV=1;>tr|J3QT46|J3QT46_HUMAN HBS1-like protein OS=Homo sapiens GN=HBS1L PE=4 SV=1;>tr|H0YDX7|H0YDX7_HUMAN HBS1-like protein (Fragment) OS=Homo sapiens GN=HBS1L PE=4 SV=1;>tr|B7Z524|B7Z5	3.01e-139	1.1479	1.24867	189240000	193720000	3	3	3	2	2	2	2	2	2
Condensin-2 complex subunit H2	NCAPH2	>sp|Q6IBW4|CNDH2_HUMAN Condensin-2 complex subunit H2 OS=Homo sapiens GN=NCAPH2 PE=1 SV=1;>tr|G3XAG4|G3XAG4_HUMAN Condensin-2 complex subunit H2 OS=Homo sapiens GN=NCAPH2 PE=4 SV=1;>tr|E5RJ71|E5RJ71_HUMAN Condensin-2 complex subunit H2 OS=Homo sapiens GN=N	2.86e-31	1.1479	1.06958	18765000	8015000	26	25	25	24	23	23	22	23	22
Ashwin	C2orf49	>sp|Q9BVC5|ASHWN_HUMAN Ashwin OS=Homo sapiens GN=C2orf49 PE=1 SV=1;>tr|B4E2G9|B4E2G9_HUMAN Ashwin OS=Homo sapiens GN=C2orf49 PE=2 SV=1;>tr|C9J4K0|C9J4K0_HUMAN Ashwin OS=Homo sapiens GN=C2orf49 PE=4 SV=1	2.61e-70	1.1476	1.21547	69604000	163440000	11	11	11	11	9	11	9	11	9
Protein TANC2	TANC2	>sp|Q9HCD6|TANC2_HUMAN Protein TANC2 OS=Homo sapiens GN=TANC2 PE=1 SV=3;>tr|J3KRP9|J3KRP9_HUMAN Protein TANC2 (Fragment) OS=Homo sapiens GN=TANC2 PE=4 SV=1	4.48e-11	1.1476	0.908183	5242200	1184100	6	6	6	6	2	6	2	6	2
Constitutive coactivator of peroxisome proliferator-activated receptor gamma	FAM120B	>tr|F5GY05|F5GY05_HUMAN Constitutive coactivator of peroxisome proliferator-activated receptor gamma OS=Homo sapiens GN=FAM120B PE=4 SV=1;>tr|F5GZX9|F5GZX9_HUMAN Constitutive coactivator of peroxisome proliferator-activated receptor gamma OS=Homo sapiens G	1.42e-40	1.1468	1.05307	26215000	38355000	8	8	8	6	8	6	8	6	8
Myotubularin-related protein 13	SBF2	>sp|Q86WG5|MTMRD_HUMAN Myotubularin-related protein 13 OS=Homo sapiens GN=SBF2 PE=1 SV=1	3.26e-20	1.1467	1.14685	6109900	7225100	5	5	5	3	2	3	2	3	2
COP9 signalosome complex subunit 6	COPS6	>sp|Q7L5N1|CSN6_HUMAN COP9 signalosome complex subunit 6 OS=Homo sapiens GN=COPS6 PE=1 SV=1;>tr|E7EM64|E7EM64_HUMAN COP9 signalosome complex subunit 6 OS=Homo sapiens GN=COPS6 PE=4 SV=1;>tr|H7C3T0|H7C3T0_HUMAN COP9 signalosome complex subunit 6 (Fragment)	1.07e-08	1.146	1.93483	6243900	8465700	9	9	9	7	7	7	7	7	7
CCR4-NOT transcription complex subunit 3	CNOT3	>sp|O75175|CNOT3_HUMAN CCR4-NOT transcription complex subunit 3 OS=Homo sapiens GN=CNOT3 PE=1 SV=1;>tr|H7C148|H7C148_HUMAN CCR4-NOT transcription complex subunit 3 (Fragment) OS=Homo sapiens GN=CNOT3 PE=4 SV=1;>tr|H0Y5X7|H0Y5X7_HUMAN CCR4-NOT transcription	1.48e-20	1.146	1.03646	11231000	9158700	8	5	5	7	4	4	3	4	3
Uncharacterized protein KIAA0889	KIAA0889;SOGA1	>sp|O94964|SOGA1_HUMAN Protein SOGA1 OS=Homo sapiens GN=SOGA1 PE=1 SV=2;>tr|H0YDM2|H0YDM2_HUMAN Protein SOGA1 (Fragment) OS=Homo sapiens GN=SOGA1 PE=4 SV=1;>tr|I3L0I1|I3L0I1_HUMAN Protein SOGA1 OS=Homo sapiens GN=SOGA1 PE=4 SV=1;>tr|J3KN88|J3KN88_HUMAN N-t	7.94e-07	1.1457	1.19026	3386000	1276300	2	2	2	2	2	2	2	2	2
Phosphate carrier protein, mitochondrial	SLC25A3	>sp|Q00325|MPCP_HUMAN Phosphate carrier protein, mitochondrial OS=Homo sapiens GN=SLC25A3 PE=1 SV=2;>tr|F8VVM2|F8VVM2_HUMAN Phosphate carrier protein, mitochondrial OS=Homo sapiens GN=SLC25A3 PE=3 SV=1	3.22e-92	1.1457	1.04686	214840000	284060000	2	2	2	2	2	2	2	2	2
C-1-tetrahydrofolate synthase, cytoplasmic;Methylenetetrahydrofolate dehydrogenase;Methenyltetrahydrofolate cyclohydrolase;Formyltetrahydrofolate synthetase	MTHFD1	>sp|P11586|C1TC_HUMAN C-1-tetrahydrofolate synthase, cytoplasmic OS=Homo sapiens GN=MTHFD1 PE=1 SV=3;>tr|F5H2F4|F5H2F4_HUMAN Methylenetetrahydrofolate dehydrogenase OS=Homo sapiens GN=MTHFD1 PE=3 SV=1;>tr|G3V2B8|G3V2B8_HUMAN Methylenetetrahydrofolate dehyd	0	1.1446	1.25431	2497400000	2855600000	3	3	3	3	1	3	1	3	1
Peroxiredoxin-1	PRDX1	>sp|Q06830|PRDX1_HUMAN Peroxiredoxin-1 OS=Homo sapiens GN=PRDX1 PE=1 SV=1	2.89e-119	1.144	1.35329	512700000	855530000	8	8	8	7	7	7	7	7	7
Fragile X mental retardation syndrome-related protein 2	FXR2	>sp|P51116|FXR2_HUMAN Fragile X mental retardation syndrome-related protein 2 OS=Homo sapiens GN=FXR2 PE=1 SV=2	7.94e-147	1.1432	1.04855	343130000	313010000	39	39	39	38	36	38	36	38	36
Calmodulin-regulated spectrin-associated protein 2	CAMSAP2	>sp|Q08AD1|CAMP2_HUMAN Calmodulin-regulated spectrin-associated protein 2 OS=Homo sapiens GN=CAMSAP2 PE=1 SV=3	3.23e-162	1.1428	1.05548	133480000	158340000	13	13	10	10	12	10	12	8	9
Thioredoxin-dependent peroxide reductase, mitochondrial	PRDX3	>sp|P30048|PRDX3_HUMAN Thioredoxin-dependent peroxide reductase, mitochondrial OS=Homo sapiens GN=PRDX3 PE=1 SV=3;>tr|E9PH29|E9PH29_HUMAN Thioredoxin-dependent peroxide reductase, mitochondrial OS=Homo sapiens GN=PRDX3 PE=4 SV=1	3.97e-37	1.1428	1.03124	9740800	24895000	14	12	10	14	12	12	10	10	9
Eukaryotic translation initiation factor 2A	EIF2A	>sp|Q9BY44|EIF2A_HUMAN Eukaryotic translation initiation factor 2A OS=Homo sapiens GN=EIF2A PE=1 SV=3;>tr|B4DQ14|B4DQ14_HUMAN Eukaryotic translation initiation factor 2A OS=Homo sapiens GN=EIF2A PE=2 SV=1;>tr|F8WAE5|F8WAE5_HUMAN Eukaryotic translation init	4.07e-226	1.1413	1.5295	1796100000	1933400000	22	22	22	19	15	19	15	19	15
Ribonuclease P protein subunit p40	RPP40	>sp|O75818|RPP40_HUMAN Ribonuclease P protein subunit p40 OS=Homo sapiens GN=RPP40 PE=1 SV=3	2e-145	1.1406	1.07875	148370000	238380000	3	3	3	3	3	3	3	3	3
Transmembrane protein 131	TMEM131	>sp|Q92545|TM131_HUMAN Transmembrane protein 131 OS=Homo sapiens GN=TMEM131 PE=1 SV=3	1.56e-10	1.1402	1.38491	13654000	8416200	25	25	25	21	20	21	20	21	20
Mediator of RNA polymerase II transcription subunit 24	MED24	>sp|O75448|MED24_HUMAN Mediator of RNA polymerase II transcription subunit 24 OS=Homo sapiens GN=MED24 PE=1 SV=1;>tr|F8W9R9|F8W9R9_HUMAN Mediator of RNA polymerase II transcription subunit 24 OS=Homo sapiens GN=MED24 PE=4 SV=1;>tr|F5GY88|F5GY88_HUMAN Media	1.74e-50	1.14	0.942329	27911000	25615000	9	9	9	8	9	8	9	8	9
Neurofibromin;Neurofibromin truncated	NF1	>sp|P21359|NF1_HUMAN Neurofibromin OS=Homo sapiens GN=NF1 PE=1 SV=2;>tr|H0Y465|H0Y465_HUMAN Neurofibromin truncated (Fragment) OS=Homo sapiens GN=NF1 PE=4 SV=1;>tr|J3KSB5|J3KSB5_HUMAN Neurofibromin truncated (Fragment) OS=Homo sapiens GN=NF1 PE=4 SV=1	9.43e-88	1.1397	0.962927	64779000	119590000	5	5	5	3	2	3	2	3	2
Protein MB21D1	MB21D1;C6orf150	>sp|Q8N884|M21D1_HUMAN Protein MB21D1 OS=Homo sapiens GN=MB21D1 PE=1 SV=2;>tr|A6PW79|A6PW79_HUMAN Chromosome 6 open reading frame 150 OS=Homo sapiens GN=C6orf150 PE=4 SV=1	7.92e-84	1.1393	1.11636	137050000	199360000	10	10	10	9	8	9	8	9	8
Unconventional myosin-Ie	MYO1E	>sp|Q12965|MYO1E_HUMAN Unconventional myosin-Ie OS=Homo sapiens GN=MYO1E PE=1 SV=2	0	1.1393	1.0425	3367600000	3921500000	29	29	29	18	24	18	24	18	24
Aprataxin	APTX	>sp|Q7Z2E3|APTX_HUMAN Aprataxin OS=Homo sapiens GN=APTX PE=1 SV=2;>tr|F8W6G5|F8W6G5_HUMAN Aprataxin (Fragment) OS=Homo sapiens GN=APTX PE=4 SV=1;>tr|C9JZ40|C9JZ40_HUMAN Aprataxin (Fragment) OS=Homo sapiens GN=APTX PE=4 SV=1;>tr|C9J8U3|C9J8U3_HUMAN Aprataxi	1.43e-18	1.1388	1.08426	145110000	96756000	9	9	9	8	7	8	7	8	7
ELKS/Rab6-interacting/CAST family member 1	ERC1	>tr|F5H327|F5H327_HUMAN ELKS/Rab6-interacting/CAST family member 1 OS=Homo sapiens GN=ERC1 PE=4 SV=1;>sp|Q8IUD2|RB6I2_HUMAN ELKS/Rab6-interacting/CAST family member 1 OS=Homo sapiens GN=ERC1 PE=1 SV=1;>tr|G8JLD3|G8JLD3_HUMAN ELKS/Rab6-interacting/CAST fami	1.02e-12	1.1388	0.892937	11846000	22107000	46	46	46	45	42	45	42	45	42
NADH dehydrogenase [ubiquinone] 1 alpha subcomplex subunit 9, mitochondrial	NDUFA9	>sp|Q16795|NDUA9_HUMAN NADH dehydrogenase [ubiquinone] 1 alpha subcomplex subunit 9, mitochondrial OS=Homo sapiens GN=NDUFA9 PE=1 SV=2	7.81e-20	1.1387	1.17676	23142000	32834000	7	7	7	7	3	7	3	7	3
60S ribosomal protein L31	RPL31	>sp|P62899|RL31_HUMAN 60S ribosomal protein L31 OS=Homo sapiens GN=RPL31 PE=1 SV=1;>tr|B7Z4C8|B7Z4C8_HUMAN 60S ribosomal protein L31 OS=Homo sapiens GN=RPL31 PE=2 SV=1;>tr|B7Z4E3|B7Z4E3_HUMAN 60S ribosomal protein L31 OS=Homo sapiens GN=RPL31 PE=2 SV=1;>tr	7.56e-113	1.1387	1.09354	3215500000	4115300000	5	5	5	4	3	4	3	4	3
Eukaryotic translation initiation factor 5	EIF5	>sp|P55010|IF5_HUMAN Eukaryotic translation initiation factor 5 OS=Homo sapiens GN=EIF5 PE=1 SV=2	1.75e-07	1.1386	1.27743	23641000	14394000	7	7	7	6	5	6	5	6	5
Small nuclear ribonucleoprotein F	SNRPF	>sp|P62306|RUXF_HUMAN Small nuclear ribonucleoprotein F OS=Homo sapiens GN=SNRPF PE=1 SV=1;>tr|F8W0W6|F8W0W6_HUMAN Small nuclear ribonucleoprotein F OS=Homo sapiens GN=SNRPF PE=4 SV=1	8.22e-115	1.1385	1.04583	173190000	259130000	10	10	10	7	8	7	8	7	8
ATP-dependent DNA helicase Q1	RECQL	>sp|P46063|RECQ1_HUMAN ATP-dependent DNA helicase Q1 OS=Homo sapiens GN=RECQL PE=1 SV=3	0	1.138	1.01815	2446400000	2089400000	3	3	3	2	2	2	2	2	2
Cyclin-K	CCNK	>sp|O75909|CCNK_HUMAN Cyclin-K OS=Homo sapiens GN=CCNK PE=1 SV=2;>tr|G3V5E1|G3V5E1_HUMAN Cyclin-K OS=Homo sapiens GN=CCNK PE=3 SV=1;>tr|G3V2Q3|G3V2Q3_HUMAN Cyclin-K (Fragment) OS=Homo sapiens GN=CCNK PE=3 SV=1	3.8e-79	1.134	1.07961	364180000	344150000	4	4	4	1	4	1	4	1	4
Translation factor GUF1, mitochondrial	GUF1	>sp|Q8N442|GUF1_HUMAN Translation factor GUF1, mitochondrial OS=Homo sapiens GN=GUF1 PE=1 SV=1	6.87e-09	1.1339	1.41997	7105900	7625800	24	24	24	23	20	23	20	23	20
Negative elongation factor E	RDBP	>tr|B4DYX9|B4DYX9_HUMAN Negative elongation factor E OS=Homo sapiens GN=RDBP PE=2 SV=1;>sp|P18615|NELFE_HUMAN Negative elongation factor E OS=Homo sapiens GN=RDBP PE=1 SV=3;>tr|B4DUN1|B4DUN1_HUMAN Negative elongation factor E OS=Homo sapiens GN=RDBP PE=2 S	1.4e-87	1.1336	1.28263	36600000	33769000	11	11	11	11	8	11	8	11	8
Transcription elongation regulator 1	TCERG1	>sp|O14776|TCRG1_HUMAN Transcription elongation regulator 1 OS=Homo sapiens GN=TCERG1 PE=1 SV=2;>tr|G3V220|G3V220_HUMAN Transcription elongation regulator 1 OS=Homo sapiens GN=TCERG1 PE=4 SV=1	4.7e-64	1.1336	1.20767	233290000	322760000	4	4	4	3	2	3	2	3	2
Phosphatidylserine synthase 1	PTDSS1	>sp|P48651|PTSS1_HUMAN Phosphatidylserine synthase 1 OS=Homo sapiens GN=PTDSS1 PE=1 SV=1;>tr|Q9BUQ5|Q9BUQ5_HUMAN PTDSS1 protein OS=Homo sapiens GN=PTDSS1 PE=2 SV=2;>tr|B4DE85|B4DE85_HUMAN Phosphatidylserine synthase 1 OS=Homo sapiens GN=PTDSS1 PE=2 SV=1	3.14e-83	1.1333	1.07885	231120000	210460000	7	7	7	7	6	7	6	7	6
mRNA turnover protein 4 homolog	MRTO4	>sp|Q9UKD2|MRT4_HUMAN mRNA turnover protein 4 homolog OS=Homo sapiens GN=MRTO4 PE=1 SV=2	6.57e-129	1.1331	0.973047	776960000	898630000	25	25	25	20	20	20	20	20	20
General transcription factor 3C polypeptide 4	GTF3C4	>sp|Q9UKN8|TF3C4_HUMAN General transcription factor 3C polypeptide 4 OS=Homo sapiens GN=GTF3C4 PE=1 SV=2	1.61e-71	1.133	1.03666	234220000	194910000	7	7	7	7	7	7	7	7	7
Signal recognition particle 14 kDa protein	SRP14	>sp|P37108|SRP14_HUMAN Signal recognition particle 14 kDa protein OS=Homo sapiens GN=SRP14 PE=1 SV=2;>tr|H0YLA2|H0YLA2_HUMAN Signal recognition particle 14 kDa protein OS=Homo sapiens GN=SRP14 PE=4 SV=1	2.68e-219	1.1329	1.02491	896360000	2458700000	15	15	15	14	15	14	15	14	15
Structural maintenance of chromosomes flexible hinge domain-containing protein 1	SMCHD1	>sp|A6NHR9|SMHD1_HUMAN Structural maintenance of chromosomes flexible hinge domain-containing protein 1 OS=Homo sapiens GN=SMCHD1 PE=1 SV=2;>tr|J3KTL8|J3KTL8_HUMAN Structural maintenance of chromosomes flexible hinge domain-containing protein 1 (Fragment)	0	1.1302	1.05029	193790000	263710000	18	18	18	17	11	17	11	17	11
DNA-directed RNA polymerase III subunit RPC5	POLR3E	>sp|Q9NVU0|RPC5_HUMAN DNA-directed RNA polymerase III subunit RPC5 OS=Homo sapiens GN=POLR3E PE=1 SV=1;>tr|H3BT11|H3BT11_HUMAN DNA-directed RNA polymerase III subunit RPC5 OS=Homo sapiens GN=POLR3E PE=4 SV=1;>tr|B4DL24|B4DL24_HUMAN DNA-directed RNA polymer	7.17e-13	1.13	1.13567	15384000	393790	8	8	8	8	8	8	8	8	8
Synaptonemal complex protein SC65	LEPREL4	>sp|Q92791|SC65_HUMAN Synaptonemal complex protein SC65 OS=Homo sapiens GN=LEPREL4 PE=1 SV=1	8.18e-117	1.1297	0.867604	11368000	4602200	36	36	36	25	26	25	26	25	26
N-acylneuraminate cytidylyltransferase	CMAS	>sp|Q8NFW8|NEUA_HUMAN N-acylneuraminate cytidylyltransferase OS=Homo sapiens GN=CMAS PE=1 SV=2	2.13e-67	1.1289	1.07197	123370000	94631000	3	3	3	2	1	2	1	2	1
Acyl-coenzyme A thioesterase 9, mitochondrial	ACOT9	>sp|Q9Y305|ACOT9_HUMAN Acyl-coenzyme A thioesterase 9, mitochondrial OS=Homo sapiens GN=ACOT9 PE=1 SV=2;>tr|H7C5Q2|H7C5Q2_HUMAN Acyl-coenzyme A thioesterase 9, mitochondrial (Fragment) OS=Homo sapiens GN=ACOT9 PE=4 SV=1	2.06e-230	1.1285	1.03651	2563100000	2921300000	2	2	2	2	1	2	1	2	1
DnaJ homolog subfamily A member 3, mitochondrial	DNAJA3	>sp|Q96EY1|DNJA3_HUMAN DnaJ homolog subfamily A member 3, mitochondrial OS=Homo sapiens GN=DNAJA3 PE=1 SV=2	5.86e-116	1.1281	1.07618	401360000	475510000	10	10	10	9	7	9	7	9	7
Phosphatidylinositol 4-kinase alpha	PI4KA	>tr|J3KN10|J3KN10_HUMAN Phosphatidylinositol 4-kinase alpha OS=Homo sapiens GN=PI4KA PE=4 SV=1;>sp|P42356|PI4KA_HUMAN Phosphatidylinositol 4-kinase alpha OS=Homo sapiens GN=PI4KA PE=1 SV=3	1.45e-11	1.1268	1.08626	6002800	3641600	25	25	25	25	22	25	22	25	22
RNA-binding motif protein, X chromosome;RNA-binding motif protein, X chromosome, N-terminally processed	RBMX	>sp|P38159|RBMX_HUMAN RNA-binding motif protein, X chromosome OS=Homo sapiens GN=RBMX PE=1 SV=3;>tr|H3BT71|H3BT71_HUMAN RNA-binding motif protein, X chromosome, N-terminally processed OS=Homo sapiens GN=RBMX PE=4 SV=1;>tr|H0Y6E7|H0Y6E7_HUMAN RNA-binding mo	6.55e-200	1.1268	0.957854	2525800000	2576700000	12	12	12	12	11	12	11	12	11
Probable alpha-ketoglutarate-dependent dioxygenase ABH5	ALKBH5	>sp|Q6P6C2|ALKB5_HUMAN Probable alpha-ketoglutarate-dependent dioxygenase ABH5 OS=Homo sapiens GN=ALKBH5 PE=1 SV=2	1.17e-34	1.1267	1.04529	92357000	125850000	5	5	5	3	2	3	2	3	2
Signal recognition particle 9 kDa protein	SRP9	>sp|P49458|SRP09_HUMAN Signal recognition particle 9 kDa protein OS=Homo sapiens GN=SRP9 PE=1 SV=2;>tr|E9PE20|E9PE20_HUMAN Signal recognition particle 9 kDa protein OS=Homo sapiens GN=SRP9 PE=4 SV=1	1.58e-38	1.1262	1.0142	211270000	225930000	18	18	6	14	18	14	18	4	6
A-kinase anchor protein 13	AKAP13	>sp|Q12802|AKP13_HUMAN A-kinase anchor protein 13 OS=Homo sapiens GN=AKAP13 PE=1 SV=2;>tr|H0YMW2|H0YMW2_HUMAN A-kinase anchor protein 13 (Fragment) OS=Homo sapiens GN=AKAP13 PE=4 SV=1	8.08e-191	1.1251	0.939761	37092000	50868000	9	9	9	7	8	7	8	7	8
WD repeat-containing protein 55	WDR55	>sp|Q9H6Y2|WDR55_HUMAN WD repeat-containing protein 55 OS=Homo sapiens GN=WDR55 PE=1 SV=2;>tr|G3V1J0|G3V1J0_HUMAN WD repeat domain 55, isoform CRA_b OS=Homo sapiens GN=WDR55 PE=4 SV=1	3.15e-107	1.1247	1.26873	146440000	176050000	4	4	4	4	3	4	3	4	3
E3 ubiquitin/ISG15 ligase TRIM25	TRIM25	>sp|Q14258|TRI25_HUMAN E3 ubiquitin/ISG15 ligase TRIM25 OS=Homo sapiens GN=TRIM25 PE=1 SV=2	0	1.124	1.048	7566100000	6731300000	14	14	14	11	9	11	9	11	9
F-actin-capping protein subunit alpha-1	CAPZA1	>sp|P52907|CAZA1_HUMAN F-actin-capping protein subunit alpha-1 OS=Homo sapiens GN=CAPZA1 PE=1 SV=3	2.41e-26	1.1238	1.20957	54690000	48337000	14	14	14	13	11	13	11	13	11
Unhealthy ribosome biogenesis protein 2 homolog	URB2	>sp|Q14146|URB2_HUMAN Unhealthy ribosome biogenesis protein 2 homolog OS=Homo sapiens GN=URB2 PE=1 SV=2	2.09e-11	1.1232	0.770475	6951600	3962700	38	38	38	34	33	34	33	34	33
TFIIH basal transcription factor complex helicase XPD subunit	ERCC2	>sp|P18074|ERCC2_HUMAN TFIIH basal transcription factor complex helicase XPD subunit OS=Homo sapiens GN=ERCC2 PE=1 SV=1;>tr|A8MX75|A8MX75_HUMAN TFIIH basal transcription factor complex helicase XPD subunit OS=Homo sapiens GN=ERCC2 PE=4 SV=1;>tr|E7EVE9|E7EV	1.01e-46	1.123	1.08853	128940000	134380000	6	6	5	6	4	6	4	5	3
Desmoplakin	DSP	>sp|P15924|DESP_HUMAN Desmoplakin OS=Homo sapiens GN=DSP PE=1 SV=3	1.41e-113	1.1216	0.987069	164670000	146200000	5	5	5	2	3	2	3	2	3
Sperm-associated antigen 5	SPAG5	>sp|Q96R06|SPAG5_HUMAN Sperm-associated antigen 5 OS=Homo sapiens GN=SPAG5 PE=1 SV=2	3.22e-49	1.1215	1.03279	12429000	16291000	13	13	13	9	10	9	10	9	10
Importin subunit alpha-4	KPNA4	>sp|O00629|IMA4_HUMAN Importin subunit alpha-4 OS=Homo sapiens GN=KPNA4 PE=1 SV=1	6.1e-75	1.1215	0.86423	16470000	41696000	43	43	43	32	26	32	26	32	26
Magnesium transporter protein 1	MAGT1	>sp|Q9H0U3|MAGT1_HUMAN Magnesium transporter protein 1 OS=Homo sapiens GN=MAGT1 PE=1 SV=1	3.75e-118	1.1207	1.14647	71603000	50940000	6	6	6	5	4	5	4	5	4
DNA-directed RNA polymerases I and III subunit RPAC1	POLR1C	>sp|O15160|RPAC1_HUMAN DNA-directed RNA polymerases I and III subunit RPAC1 OS=Homo sapiens GN=POLR1C PE=1 SV=1;>tr|E7EQB9|E7EQB9_HUMAN DNA-directed RNA polymerases I and III subunit RPAC1 OS=Homo sapiens GN=POLR1C PE=4 SV=1	0	1.1204	0.961816	267130000	260230000	7	5	5	4	6	2	5	2	5
Unconventional myosin-IXa	MYO9A	>sp|B2RTY4|MYO9A_HUMAN Unconventional myosin-IXa OS=Homo sapiens GN=MYO9A PE=1 SV=2;>tr|H3BRD5|H3BRD5_HUMAN Unconventional myosin-IXa OS=Homo sapiens GN=MYO9A PE=4 SV=1;>tr|H3BMM1|H3BMM1_HUMAN Unconventional myosin-IXa OS=Homo sapiens GN=MYO9A PE=4 SV=1	2.48e-06	1.1197	1.09011	44597000	617790	6	6	6	6	5	6	5	6	5
TFIIH basal transcription factor complex helicase XPB subunit	ERCC3	>sp|P19447|ERCC3_HUMAN TFIIH basal transcription factor complex helicase XPB subunit OS=Homo sapiens GN=ERCC3 PE=1 SV=1;>tr|G3V1S1|G3V1S1_HUMAN Excision repair cross-complementing rodent repair deficiency, complementation group 3 (Xeroderma pigmentosum gro	7.62e-180	1.1197	1.02936	339140000	317610000	12	12	12	11	10	11	10	11	10
tRNA (cytosine(34)-C(5))-methyltransferase	NSUN2	>sp|Q08J23|NSUN2_HUMAN tRNA (cytosine(34)-C(5))-methyltransferase OS=Homo sapiens GN=NSUN2 PE=1 SV=2;>tr|G3V1R4|G3V1R4_HUMAN NOL1/NOP2/Sun domain family, member 2, isoform CRA_b OS=Homo sapiens GN=NSUN2 PE=4 SV=1	0	1.1188	1.10452	5001600000	5382300000	3	2	2	2	2	1	1	1	1
Serine/threonine-protein kinase VRK1	VRK1	>sp|Q99986|VRK1_HUMAN Serine/threonine-protein kinase VRK1 OS=Homo sapiens GN=VRK1 PE=1 SV=1;>tr|H0YJ50|H0YJ50_HUMAN Serine/threonine-protein kinase VRK1 (Fragment) OS=Homo sapiens GN=VRK1 PE=4 SV=1;>tr|H0YJJ9|H0YJJ9_HUMAN Serine/threonine-protein kinase V	4.87e-37	1.1186	0.500225	27306000	22258000	22	22	22	21	17	21	17	21	17
Nucleolar and coiled-body phosphoprotein 1	NOLC1	>sp|Q14978|NOLC1_HUMAN Nucleolar and coiled-body phosphoprotein 1 OS=Homo sapiens GN=NOLC1 PE=1 SV=2	1.41e-10	1.1184	0.730087	11269000	8949600	48	48	48	45	42	45	42	45	42
Nucleolar complex protein 2 homolog	NOC2L	>sp|Q9Y3T9|NOC2L_HUMAN Nucleolar complex protein 2 homolog OS=Homo sapiens GN=NOC2L PE=1 SV=4	8.52e-16	1.1184	0.687238	51940000	50118000	6	6	6	5	3	5	3	5	3
Tensin-like C1 domain-containing phosphatase	TENC1	>sp|Q63HR2|TENC1_HUMAN Tensin-like C1 domain-containing phosphatase OS=Homo sapiens GN=TENC1 PE=1 SV=2;>tr|F8VV64|F8VV64_HUMAN Tensin-like C1 domain-containing phosphatase OS=Homo sapiens GN=TENC1 PE=4 SV=1;>tr|C9JVR1|C9JVR1_HUMAN Tensin-like C1 domain-con	8.41e-11	1.1181	1.07855	8861700	5109800	3	3	3	3	2	3	2	3	2
Nucleolin	NCL	>sp|P19338|NUCL_HUMAN Nucleolin OS=Homo sapiens GN=NCL PE=1 SV=3	0	1.1181	1.03076	45024000000	51904000000	6	6	6	5	4	5	4	5	4
Nucleosome assembly protein 1-like 4	NAP1L4b;NAP1L4	>tr|F5HFY4|F5HFY4_HUMAN Nucleosome assembly protein 1-like 4 OS=Homo sapiens GN=NAP1L4b PE=2 SV=1;>sp|Q99733|NP1L4_HUMAN Nucleosome assembly protein 1-like 4 OS=Homo sapiens GN=NAP1L4 PE=1 SV=1;>tr|C9JZI7|C9JZI7_HUMAN Nucleosome assembly protein 1-like 4 (	8.96e-26	1.1178	1.23692	17390000	31725000	5	5	4	4	3	4	3	3	2
Protein FAM76B	FAM76B	>sp|Q5HYJ3|FA76B_HUMAN Protein FAM76B OS=Homo sapiens GN=FAM76B PE=1 SV=3;>tr|F5GX09|F5GX09_HUMAN Protein FAM76B OS=Homo sapiens GN=FAM76B PE=4 SV=1;>tr|B2R9C2|B2R9C2_HUMAN Family with sequence similarity 76, member B, isoform CRA_a OS=Homo sapiens GN=FAM7	2.39e-32	1.1175	1.00041	33835000	41237000	39	39	16	37	38	37	38	16	16
Uncharacterized protein KIAA0090	KIAA0090	>sp|Q8N766|EMC1_HUMAN ER membrane protein complex subunit 1 OS=Homo sapiens GN=EMC1 PE=1 SV=1;>tr|H7BYA9|H7BYA9_HUMAN Protein EMC1 (Fragment) OS=Homo sapiens GN=EMC1 PE=4 SV=1	1.67e-05	1.1169	0.864528	2853100	4141800	5	4	4	5	5	4	4	4	4
Nuclear pore complex protein Nup160	NUP160	>sp|Q12769|NU160_HUMAN Nuclear pore complex protein Nup160 OS=Homo sapiens GN=NUP160 PE=1 SV=3;>tr|G3V198|G3V198_HUMAN Nuclear pore complex protein Nup160 OS=Homo sapiens GN=NUP160 PE=4 SV=1;>tr|E9PR16|E9PR16_HUMAN Nuclear pore complex protein Nup160 OS=Ho	1.52e-19	1.1165	0.820143	34641000	9325700	7	7	7	6	6	6	6	6	6
Casein kinase I isoform delta	CSNK1D	>tr|H7BYT1|H7BYT1_HUMAN Casein kinase I isoform delta OS=Homo sapiens GN=CSNK1D PE=4 SV=2;>sp|P48730|KC1D_HUMAN Casein kinase I isoform delta OS=Homo sapiens GN=CSNK1D PE=1 SV=2	4.44e-48	1.116	1.10748	22430000	28764000	1	1	1	1	1	1	1	1	1
Heterogeneous nuclear ribonucleoprotein A1;Heterogeneous nuclear ribonucleoprotein A1-like 2	HNRNPA1;HNRNPA1L2	>sp|P09651|ROA1_HUMAN Heterogeneous nuclear ribonucleoprotein A1 OS=Homo sapiens GN=HNRNPA1 PE=1 SV=5;>tr|F8W6I7|F8W6I7_HUMAN Heterogeneous nuclear ribonucleoprotein A1 OS=Homo sapiens GN=HNRNPA1 PE=4 SV=1;>tr|F8VRQ1|F8VRQ1_HUMAN Heterogeneous nuclear ribo	0	1.1153	1.01778	19534000000	24439000000	9	9	9	7	6	7	6	7	6
G2/mitotic-specific cyclin-B1	CCNB1	>sp|P14635|CCNB1_HUMAN G2/mitotic-specific cyclin-B1 OS=Homo sapiens GN=CCNB1 PE=1 SV=1;>tr|Q5TZP9|Q5TZP9_HUMAN Cyclin B1 OS=Homo sapiens GN=CCNB1 PE=2 SV=1;>tr|E9PC90|E9PC90_HUMAN G2/mitotic-specific cyclin-B1 (Fragment) OS=Homo sapiens GN=CCNB1 PE=3 SV=1	1.96e-08	1.1149	1.16908	5161700	23293000	9	3	3	8	7	3	2	3	2
Regulator of nonsense transcripts 2	UPF2	>sp|Q9HAU5|RENT2_HUMAN Regulator of nonsense transcripts 2 OS=Homo sapiens GN=UPF2 PE=1 SV=1	8.08e-134	1.1148	1.14521	119660000	168300000	25	24	22	25	23	24	22	22	21
Single-stranded DNA-binding protein, mitochondrial	SSBP1	>sp|Q04837|SSBP_HUMAN Single-stranded DNA-binding protein, mitochondrial OS=Homo sapiens GN=SSBP1 PE=1 SV=1;>tr|E7EUY5|E7EUY5_HUMAN Single-stranded DNA-binding protein (Fragment) OS=Homo sapiens GN=SSBP1 PE=3 SV=1;>tr|C9K0U8|C9K0U8_HUMAN Single-stranded DN	1.04e-152	1.1148	0.804246	730840000	1094300000	2	2	2	1	2	1	2	1	2
Cytochrome b-c1 complex subunit 1, mitochondrial	UQCRC1	>sp|P31930|QCR1_HUMAN Cytochrome b-c1 complex subunit 1, mitochondrial OS=Homo sapiens GN=UQCRC1 PE=1 SV=3	1.05e-06	1.1139	1.33568	7499500	12634000	26	26	26	17	22	17	22	17	22
E3 ubiquitin-protein ligase CHIP	STUB1	>sp|Q9UNE7|CHIP_HUMAN E3 ubiquitin-protein ligase CHIP OS=Homo sapiens GN=STUB1 PE=1 SV=2;>tr|H3BS86|H3BS86_HUMAN E3 ubiquitin-protein ligase CHIP (Fragment) OS=Homo sapiens GN=STUB1 PE=4 SV=1;>tr|H3BUD0|H3BUD0_HUMAN E3 ubiquitin-protein ligase CHIP (Fragm	0.00043691	1.1132	1.85171	2849500	5140700	9	9	9	5	9	5	9	5	9
Leucine-rich repeat-containing protein 59	LRRC59	>sp|Q96AG4|LRC59_HUMAN Leucine-rich repeat-containing protein 59 OS=Homo sapiens GN=LRRC59 PE=1 SV=1	0	1.1131	1.0744	2755600000	4148100000	3	3	3	1	3	1	3	1	3
WD repeat-containing protein 5	WDR5	>sp|P61964|WDR5_HUMAN WD repeat-containing protein 5 OS=Homo sapiens GN=WDR5 PE=1 SV=1	2.97e-180	1.1129	1.01395	450690000	508290000	1	1	1	1	1	1	1	1	1
E3 ubiquitin-protein ligase RBBP6	RBBP6	>sp|Q7Z6E9|RBBP6_HUMAN E3 ubiquitin-protein ligase RBBP6 OS=Homo sapiens GN=RBBP6 PE=1 SV=1;>tr|H3BUN0|H3BUN0_HUMAN E3 ubiquitin-protein ligase RBBP6 (Fragment) OS=Homo sapiens GN=RBBP6 PE=4 SV=1;>tr|I3L3Y2|I3L3Y2_HUMAN E3 ubiquitin-protein ligase RBBP6 (F	1.51e-19	1.1129	0.645786	1524800	2483700	14	14	14	13	13	13	13	13	13
Heat shock 70 kDa protein 1A/1B	HSPA1A;HSPA1B	>sp|P08107|HSP71_HUMAN Heat shock 70 kDa protein 1A/1B OS=Homo sapiens GN=HSPA1A PE=1 SV=5;>tr|F8VZJ4|F8VZJ4_HUMAN Heat shock 70 kDa protein 1A/1B OS=Homo sapiens GN=HSPA1B PE=3 SV=1;>tr|E7EP94|E7EP94_HUMAN Heat shock 70 kDa protein 1A/1B OS=Homo sapiens G	0	1.1128	1.17226	1975100000	1414600000	11	11	11	10	9	10	9	10	9
Probable ATP-dependent RNA helicase DDX60	DDX60	>sp|Q8IY21|DDX60_HUMAN Probable ATP-dependent RNA helicase DDX60 OS=Homo sapiens GN=DDX60 PE=1 SV=3	5.47e-45	1.1119	0.956114	25556000	64839000	1	1	1	1	1	1	1	1	1
Transmembrane protein 237	TMEM237	>sp|Q96Q45|TM237_HUMAN Transmembrane protein 237 OS=Homo sapiens GN=TMEM237 PE=1 SV=2	2.32e-45	1.1115	0.944109	19363000	12889000	23	22	16	23	20	22	19	16	15
ATP-dependent RNA helicase DDX18	DDX18	>sp|Q9NVP1|DDX18_HUMAN ATP-dependent RNA helicase DDX18 OS=Homo sapiens GN=DDX18 PE=1 SV=2	2.97e-83	1.1107	0.905879	956650000	914980000	20	20	20	9	18	9	18	9	18
	ZCCHC11	>tr|E9PKX1|E9PKX1_HUMAN Terminal uridylyltransferase 4 (Fragment) OS=Homo sapiens GN=ZCCHC11 PE=4 SV=1	3.2e-18	1.1091	0.991277	6413900	8679700	4	4	4	2	2	2	2	2	2
Cytosine-specific methyltransferase;DNA (cytosine-5)-methyltransferase 1	DNMT1	>tr|F5GX68|F5GX68_HUMAN Cytosine-specific methyltransferase OS=Homo sapiens GN=DNMT1 PE=3 SV=1;>sp|P26358|DNMT1_HUMAN DNA (cytosine-5)-methyltransferase 1 OS=Homo sapiens GN=DNMT1 PE=1 SV=2	1.9e-192	1.1087	1.24188	277480000	278260000	18	18	18	16	14	16	14	16	14
CWF19-like protein 1	CWF19L1	>sp|Q69YN2|C19L1_HUMAN CWF19-like protein 1 OS=Homo sapiens GN=CWF19L1 PE=1 SV=2	1.66e-87	1.1087	1.18765	304970000	286970000	9	1	1	5	8	1	1	1	1
Myotubularin-related protein 5	SBF1	>tr|G5E933|G5E933_HUMAN Myotubularin-related protein 5 OS=Homo sapiens GN=SBF1 PE=4 SV=1;>sp|O95248|MTMR5_HUMAN Myotubularin-related protein 5 OS=Homo sapiens GN=SBF1 PE=1 SV=3	8.43e-266	1.1082	1.01303	185790000	243600000	33	33	33	24	25	24	25	24	25
Luc7-like protein 3	LUC7L3	>tr|J3KPP4|J3KPP4_HUMAN Cisplatin resistance-associated overexpressed protein, isoform CRA_b OS=Homo sapiens GN=LUC7L3 PE=4 SV=1;>sp|O95232|LC7L3_HUMAN Luc7-like protein 3 OS=Homo sapiens GN=LUC7L3 PE=1 SV=2;>tr|D6RDI2|D6RDI2_HUMAN Luc7-like protein 3 (Fra	1.24e-06	1.1074	0.89214	1373800	2514800	15	15	15	14	12	14	12	14	12
G-rich sequence factor 1	GRSF1	>sp|Q12849|GRSF1_HUMAN G-rich sequence factor 1 OS=Homo sapiens GN=GRSF1 PE=1 SV=3;>tr|H0YAK1|H0YAK1_HUMAN G-rich sequence factor 1 (Fragment) OS=Homo sapiens GN=GRSF1 PE=4 SV=1;>tr|H0Y8R1|H0Y8R1_HUMAN G-rich sequence factor 1 (Fragment) OS=Homo sapiens GN	2.53e-146	1.107	1.34749	434400000	433830000	35	35	32	26	29	26	29	23	28
FACT complex subunit SSRP1	SSRP1	>sp|Q08945|SSRP1_HUMAN FACT complex subunit SSRP1 OS=Homo sapiens GN=SSRP1 PE=1 SV=1	1.09e-193	1.107	0.712048	309150000	311560000	2	2	1	1	2	1	2	1	1
Voltage-dependent anion-selective channel protein 1	VDAC1	>sp|P21796|VDAC1_HUMAN Voltage-dependent anion-selective channel protein 1 OS=Homo sapiens GN=VDAC1 PE=1 SV=2	5.66e-13	1.1069	1.04826	12673000	8351400	12	12	12	11	10	11	10	11	10
Phenylalanine--tRNA ligase beta subunit	FARSB	>sp|Q9NSD9|SYFB_HUMAN Phenylalanine--tRNA ligase beta subunit OS=Homo sapiens GN=FARSB PE=1 SV=3;>tr|F5H6Y1|F5H6Y1_HUMAN Phenylalanine--tRNA ligase beta subunit OS=Homo sapiens GN=FARSB PE=4 SV=1	0	1.1068	0.990982	9452200000	7170600000	17	17	17	16	11	16	11	16	11
General transcription factor 3C polypeptide 3	GTF3C3	>sp|Q9Y5Q9|TF3C3_HUMAN General transcription factor 3C polypeptide 3 OS=Homo sapiens GN=GTF3C3 PE=1 SV=1	1.31e-117	1.1067	1.0609	139520000	307200000	5	5	5	4	2	4	2	4	2
60S ribosomal protein L27a	RPL27A	>sp|P46776|RL27A_HUMAN 60S ribosomal protein L27a OS=Homo sapiens GN=RPL27A PE=1 SV=2;>tr|E9PLL6|E9PLL6_HUMAN 60S ribosomal protein L27a OS=Homo sapiens GN=RPL27A PE=3 SV=1;>tr|E9PJD9|E9PJD9_HUMAN 60S ribosomal protein L27a OS=Homo sapiens GN=RPL27A PE=3 S	1.34e-107	1.1063	1.00535	3879500000	6812300000	32	32	32	30	31	30	31	30	31
Histone H2B;Histone H2B type 1-K;Histone H2B type F-S;Histone H2B type 1-D;Histone H2B type 1-C/E/F/G/I;Histone H2B type 2-F;Histone H2B type 1-H;Histone H2B type 1-N;Histone H2B type 1-M;Histone H2B type 1-L;Histone H2B type 1-A	HIST2H2BF;HIST1H2BK;H2BFS;HIST1H2BD;HIST1H2BC;HIST1H2BH;HIST1H2BN;HIST1H2BM;HIST1H2BL;HIST1H2BA	>tr|B4DR52|B4DR52_HUMAN Histone H2B OS=Homo sapiens GN=HIST2H2BF PE=2 SV=1;>sp|O60814|H2B1K_HUMAN Histone H2B type 1-K OS=Homo sapiens GN=HIST1H2BK PE=1 SV=3;>sp|P57053|H2BFS_HUMAN Histone H2B type F-S OS=Homo sapiens GN=H2BFS PE=1 SV=2;>sp|P58876|H2B1D_HU	2.93e-62	1.1063	0.635687	2018000000	2514700000	19	19	19	15	17	15	17	15	17
Putative methyltransferase NSUN4	NSUN4	>sp|Q96CB9|NSUN4_HUMAN Putative methyltransferase NSUN4 OS=Homo sapiens GN=NSUN4 PE=1 SV=2;>tr|B4DHA4|B4DHA4_HUMAN HCG2031650, isoform CRA_f OS=Homo sapiens GN=NSUN4 PE=2 SV=1	3.32e-51	1.1059	1.14659	379530000	306150000	7	7	7	7	7	7	7	7	7
CAP-Gly domain-containing linker protein 2	CLIP2	>sp|Q9UDT6|CLIP2_HUMAN CAP-Gly domain-containing linker protein 2 OS=Homo sapiens GN=CLIP2 PE=1 SV=1	3.44e-32	1.1059	0.967492	9579400	7285800	4	4	1	3	4	3	4	1	1
Nucleoporin SEH1	SEH1L	>sp|Q96EE3|SEH1_HUMAN Nucleoporin SEH1 OS=Homo sapiens GN=SEH1L PE=1 SV=3	1.12e-227	1.1058	1.01617	74684000	81243000	10	10	10	9	8	9	8	9	8
H/ACA ribonucleoprotein complex non-core subunit NAF1	NAF1	>sp|Q96HR8|NAF1_HUMAN H/ACA ribonucleoprotein complex non-core subunit NAF1 OS=Homo sapiens GN=NAF1 PE=1 SV=2;>tr|E9PAZ2|E9PAZ2_HUMAN H/ACA ribonucleoprotein complex non-core subunit NAF1 OS=Homo sapiens GN=NAF1 PE=4 SV=1	2.32e-41	1.1052	0.881912	103910000	93215000	3	3	3	3	2	3	2	3	2
Nucleolar protein 6	NOL6	>sp|Q9H6R4|NOL6_HUMAN Nucleolar protein 6 OS=Homo sapiens GN=NOL6 PE=1 SV=2;>tr|G8JLK7|G8JLK7_HUMAN Nucleolar protein 6 OS=Homo sapiens GN=NOL6 PE=4 SV=1	4.76e-17	1.1052	0.793147	34060000	12350000	10	10	10	10	8	10	8	10	8
Leucine-rich repeat-containing protein 8D	LRRC8D	>sp|Q7L1W4|LRC8D_HUMAN Leucine-rich repeat-containing protein 8D OS=Homo sapiens GN=LRRC8D PE=1 SV=1	2.98e-72	1.1046	0.989413	62018000	86525000	4	4	4	4	2	4	2	4	2
40S ribosomal protein SA	RPSA;RPSAP58	>sp|P08865|RSSA_HUMAN 40S ribosomal protein SA OS=Homo sapiens GN=RPSA PE=1 SV=4;>tr|C9J9K3|C9J9K3_HUMAN 40S ribosomal protein SA (Fragment) OS=Homo sapiens GN=RPSA PE=3 SV=1;>tr|A6NE09|A6NE09_HUMAN Protein RPSAP58 OS=Homo sapiens GN=RPSAP58 PE=3 SV=1	0	1.1044	1.20019	19190000000	23788000000	5	5	5	5	3	5	3	5	3
DnaJ homolog subfamily C member 21	DNAJC21	>sp|Q5F1R6|DJC21_HUMAN DnaJ homolog subfamily C member 21 OS=Homo sapiens GN=DNAJC21 PE=1 SV=2	5.78e-56	1.1041	1.12684	30523000	15719000	12	12	12	8	10	8	10	8	10
Heterogeneous nuclear ribonucleoprotein L-like	HNRPLL	>tr|D6W592|D6W592_HUMAN Heterogeneous nuclear ribonucleoprotein L-like OS=Homo sapiens GN=HNRPLL PE=4 SV=1;>sp|Q8WVV9|HNRLL_HUMAN Heterogeneous nuclear ribonucleoprotein L-like OS=Homo sapiens GN=HNRPLL PE=1 SV=1;>tr|B7WPG3|B7WPG3_HUMAN Heterogeneous nucle	2.99e-168	1.1037	1.00694	268040000	161240000	20	20	20	20	20	20	20	20	20
Elongator complex protein 2	ELP2	>tr|E7EP23|E7EP23_HUMAN Elongator complex protein 2 OS=Homo sapiens GN=ELP2 PE=4 SV=1;>sp|Q6IA86|ELP2_HUMAN Elongator complex protein 2 OS=Homo sapiens GN=ELP2 PE=1 SV=2;>tr|E9PCX0|E9PCX0_HUMAN Elongator complex protein 2 OS=Homo sapiens GN=ELP2 PE=4 SV=1;	1.46e-08	1.1028	1.58947	1892600	7260500	3	3	3	3	1	3	1	3	1
[3-methyl-2-oxobutanoate dehydrogenase [lipoamide]] kinase, mitochondrial	BCKDK	>sp|O14874|BCKD_HUMAN [3-methyl-2-oxobutanoate dehydrogenase [lipoamide]] kinase, mitochondrial OS=Homo sapiens GN=BCKDK PE=1 SV=2;>tr|A8MY43|A8MY43_HUMAN Branched chain ketoacid dehydrogenase kinase, isoform CRA_c OS=Homo sapiens GN=BCKDK PE=4 SV=1;>tr|Q9	2.56e-21	1.1028	1.05275	71312000	114880000	13	13	13	13	8	13	8	13	8
Zinc transporter SLC39A7	SLC39A7	>sp|Q92504|S39A7_HUMAN Zinc transporter SLC39A7 OS=Homo sapiens GN=SLC39A7 PE=1 SV=2;>tr|F5H0B5|F5H0B5_HUMAN Zinc transporter SLC39A7 OS=Homo sapiens GN=SLC39A7 PE=4 SV=1;>tr|E7ESG6|E7ESG6_HUMAN Zinc transporter SLC39A7 OS=Homo sapiens GN=SLC39A7 PE=4 SV=1	0.0011202	1.1027	1.40337	1702700	1409500	3	3	3	2	2	2	2	2	2
Serine-threonine kinase receptor-associated protein	STRAP	>tr|B4DNJ6|B4DNJ6_HUMAN Serine-threonine kinase receptor-associated protein OS=Homo sapiens GN=STRAP PE=2 SV=1;>sp|Q9Y3F4|STRAP_HUMAN Serine-threonine kinase receptor-associated protein OS=Homo sapiens GN=STRAP PE=1 SV=1;>tr|B0AZV0|B0AZV0_HUMAN Serine-thre	0	1.1019	1.11736	1234700000	1402400000	5	5	5	4	5	4	5	4	5
Tripartite motif-containing protein 14	TRIM14	>sp|Q14142|TRI14_HUMAN Tripartite motif-containing protein 14 OS=Homo sapiens GN=TRIM14 PE=2 SV=2;>tr|B7ZAZ9|B7ZAZ9_HUMAN Tripartite motif-containing protein 14 OS=Homo sapiens GN=TRIM14 PE=2 SV=1	4.2e-08	1.1014	0.695217	5971300	4086400	1	1	1	1	1	1	1	1	1
Protein kinase C delta-binding protein	PRKCDBP	>tr|E9PIE3|E9PIE3_HUMAN Protein kinase C delta-binding protein OS=Homo sapiens GN=PRKCDBP PE=4 SV=1;>sp|Q969G5|PRDBP_HUMAN Protein kinase C delta-binding protein OS=Homo sapiens GN=PRKCDBP PE=1 SV=3	1.42e-06	1.101	0.806907	6085300	9106100	18	18	18	16	18	16	18	16	18
Myotubularin-related protein 1	MTMR1	>tr|F8WA39|F8WA39_HUMAN Myotubularin-related protein 1 OS=Homo sapiens GN=MTMR1 PE=4 SV=1;>sp|Q13613|MTMR1_HUMAN Myotubularin-related protein 1 OS=Homo sapiens GN=MTMR1 PE=1 SV=4;>tr|B7Z3D5|B7Z3D5_HUMAN Myotubularin related protein 1, isoform CRA_a OS=Homo	1.28e-21	1.1009	0.880747	35320000	19466000	3	3	3	2	2	2	2	2	2
60S ribosomal protein L36a	RPL36A	>tr|J3KQN4|J3KQN4_HUMAN 60S ribosomal protein L36a OS=Homo sapiens GN=RPL36A PE=4 SV=1;>sp|P83881|RL36A_HUMAN 60S ribosomal protein L36a OS=Homo sapiens GN=RPL36A PE=1 SV=2;>tr|H0Y5B4|H0Y5B4_HUMAN 60S ribosomal protein L36a (Fragment) OS=Homo sapiens GN=RP	1.38e-40	1.1006	1.03638	3184100	2478600	1	1	1	1	1	1	1	1	1
Tripartite motif-containing protein 3	TRIM3	>sp|O75382|TRIM3_HUMAN Tripartite motif-containing protein 3 OS=Homo sapiens GN=TRIM3 PE=1 SV=2;>tr|E9PKS6|E9PKS6_HUMAN Tripartite motif-containing protein 3 OS=Homo sapiens GN=TRIM3 PE=4 SV=1;>tr|F5H2Q8|F5H2Q8_HUMAN Tripartite motif-containing protein 3 O	4.22e-120	1.0999	1.02956	247730000	185530000	6	6	5	5	4	5	4	5	3
Transcription elongation factor B polypeptide 1	TCEB1	>sp|Q15369|ELOC_HUMAN Transcription elongation factor B polypeptide 1 OS=Homo sapiens GN=TCEB1 PE=1 SV=1;>tr|E5RHG8|E5RHG8_HUMAN Transcription elongation factor B polypeptide 1 (Fragment) OS=Homo sapiens GN=TCEB1 PE=4 SV=1;>tr|E5RGD9|E5RGD9_HUMAN Transcrip	3.23e-94	1.0999	0.992162	22395000	70575000	9	2	2	8	9	2	2	2	2
Fatty aldehyde dehydrogenase	ALDH3A2	>sp|P51648|AL3A2_HUMAN Fatty aldehyde dehydrogenase OS=Homo sapiens GN=ALDH3A2 PE=1 SV=1;>tr|J3QRD1|J3QRD1_HUMAN Fatty aldehyde dehydrogenase OS=Homo sapiens GN=ALDH3A2 PE=4 SV=1	6.41e-10	1.0991	1.26915	8748000	4120400	12	12	12	8	11	8	11	8	11
Triple functional domain protein	TRIO	>sp|O75962|TRIO_HUMAN Triple functional domain protein OS=Homo sapiens GN=TRIO PE=1 SV=2;>tr|E7EWP2|E7EWP2_HUMAN Triple functional domain protein OS=Homo sapiens GN=TRIO PE=4 SV=2;>tr|E7EPJ7|E7EPJ7_HUMAN Triple functional domain protein OS=Homo sapiens GN=	7.4e-17	1.0986	1.09848	52288000	4837700	5	5	5	3	3	3	3	3	3
Protein KHNYN	KHNYN	>sp|O15037|KHNYN_HUMAN Protein KHNYN OS=Homo sapiens GN=KHNYN PE=1 SV=3	0.00039289	1.0983	1.04793	1746300	1409300	3	3	3	3	2	3	2	3	2
Vesicle-associated membrane protein-associated protein A	VAPA	>sp|Q9P0L0|VAPA_HUMAN Vesicle-associated membrane protein-associated protein A OS=Homo sapiens GN=VAPA PE=1 SV=3	5.22e-23	1.0971	1.15404	35101000	42638000	7	7	7	4	5	4	5	4	5
Zinc finger CCCH domain-containing protein 7B	ZC3H7B	>sp|Q9UGR2|Z3H7B_HUMAN Zinc finger CCCH domain-containing protein 7B OS=Homo sapiens GN=ZC3H7B PE=1 SV=1	2.14e-130	1.0969	1.0646	151090000	204380000	1	1	1	1	1	1	1	1	1
Prohibitin	PHB	>sp|P35232|PHB_HUMAN Prohibitin OS=Homo sapiens GN=PHB PE=1 SV=1;>tr|C9JW96|C9JW96_HUMAN Prohibitin (Fragment) OS=Homo sapiens GN=PHB PE=4 SV=2;>tr|E9PCW0|E9PCW0_HUMAN Prohibitin OS=Homo sapiens GN=PHB PE=4 SV=1;>tr|E7ESE2|E7ESE2_HUMAN Prohibitin (Fragment	3.13e-62	1.0966	1.14927	301890000	404740000	5	5	5	5	4	5	4	5	4
Histone H2B type 1-J;Histone H2B type 1-O;Histone H2B type 1-B;Histone H2B type 2-E;Histone H2B type 3-B	HIST1H2BJ;HIST1H2BO;HIST1H2BB;HIST2H2BE;HIST3H2BB	>sp|P06899|H2B1J_HUMAN Histone H2B type 1-J OS=Homo sapiens GN=HIST1H2BJ PE=1 SV=3;>sp|P23527|H2B1O_HUMAN Histone H2B type 1-O OS=Homo sapiens GN=HIST1H2BO PE=1 SV=3;>sp|P33778|H2B1B_HUMAN Histone H2B type 1-B OS=Homo sapiens GN=HIST1H2BB PE=1 SV=2;>sp|Q16	6.97e-60	1.096	0.576402	164640000	66374000	13	13	13	10	12	10	12	10	12
Elongation factor 1-gamma	EEF1G	>sp|P26641|EF1G_HUMAN Elongation factor 1-gamma OS=Homo sapiens GN=EEF1G PE=1 SV=3;>tr|B4DTG2|B4DTG2_HUMAN Elongation factor 1-gamma OS=Homo sapiens GN=EEF1G PE=2 SV=1;>tr|E7EMT2|E7EMT2_HUMAN Uncharacterized protein OS=Homo sapiens PE=4 SV=2	1.22e-133	1.0958	1.06354	537450000	830550000	10	10	10	10	10	10	10	10	10
Translocon-associated protein subunit delta	SSR4	>sp|P51571|SSRD_HUMAN Translocon-associated protein subunit delta OS=Homo sapiens GN=SSR4 PE=1 SV=1;>tr|A6NLM8|A6NLM8_HUMAN Translocon-associated protein subunit delta OS=Homo sapiens GN=SSR4 PE=4 SV=1;>tr|H7C1C6|H7C1C6_HUMAN Translocon-associated protein	4.32e-43	1.0953	1.12159	53326000	57359000	4	1	1	3	4	1	1	1	1
Fragile X mental retardation protein 1	FMR1	>sp|Q06787|FMR1_HUMAN Fragile X mental retardation protein 1 OS=Homo sapiens GN=FMR1 PE=1 SV=1;>tr|G8JL90|G8JL90_HUMAN Fragile X mental retardation protein 1 OS=Homo sapiens GN=FMR1 PE=4 SV=1;>tr|G3V0J0|G3V0J0_HUMAN Fragile X mental retardation 1, isoform	4.47e-28	1.0948	1.02464	132910000	79791000	15	15	15	13	14	13	14	13	14
Apoptotic chromatin condensation inducer in the nucleus	ACIN1	>sp|Q9UKV3|ACINU_HUMAN Apoptotic chromatin condensation inducer in the nucleus OS=Homo sapiens GN=ACIN1 PE=1 SV=2;>tr|E7EQT4|E7EQT4_HUMAN Apoptotic chromatin condensation inducer in the nucleus OS=Homo sapiens GN=ACIN1 PE=4 SV=2;>tr|G3V3B0|G3V3B0_HUMAN Apo	2.75e-11	1.0946	0.731743	15872000	15507000	4	4	4	3	3	3	3	3	3
60S ribosomal protein L35	RPL35	>sp|P42766|RL35_HUMAN 60S ribosomal protein L35 OS=Homo sapiens GN=RPL35 PE=1 SV=2;>tr|F2Z388|F2Z388_HUMAN 60S ribosomal protein L35 OS=Homo sapiens GN=RPL35 PE=3 SV=1;>tr|H0Y3A0|H0Y3A0_HUMAN 60S ribosomal protein L35 (Fragment) OS=Homo sapiens GN=RPL35 PE	7.46e-115	1.0942	0.954381	1335500000	3808300000	11	9	9	11	8	9	6	9	6
Methionine aminopeptidase 2;Methionine aminopeptidase	METAP2	>sp|P50579|AMPM2_HUMAN Methionine aminopeptidase 2 OS=Homo sapiens GN=METAP2 PE=1 SV=1;>tr|F8VQZ7|F8VQZ7_HUMAN Methionine aminopeptidase OS=Homo sapiens GN=METAP2 PE=3 SV=1;>tr|B4DUX5|B4DUX5_HUMAN Methionine aminopeptidase OS=Homo sapiens GN=METAP2 PE=2 SV	1.85e-15	1.0939	1.29906	8585800	2715400	7	7	7	4	5	4	5	4	5
Ubiquitin-associated protein 2-like	UBAP2L	>sp|Q14157|UBP2L_HUMAN Ubiquitin-associated protein 2-like OS=Homo sapiens GN=UBAP2L PE=1 SV=2;>tr|F8W726|F8W726_HUMAN Ubiquitin-associated protein 2-like OS=Homo sapiens GN=UBAP2L PE=4 SV=1;>tr|Q5VU77|Q5VU77_HUMAN Ubiquitin associated protein 2-like (Frag	1.08e-205	1.0935	1.04691	313950000	397060000	5	5	5	4	5	4	5	4	5
	POLDIP3	>tr|F8WEE2|F8WEE2_HUMAN Polymerase delta-interacting protein 3 OS=Homo sapiens GN=POLDIP3 PE=4 SV=1	2.18e-27	1.0934	1.04831	2056300	2566300	1	1	1	1	1	1	1	1	1
Bystin	BYSL	>sp|Q13895|BYST_HUMAN Bystin OS=Homo sapiens GN=BYSL PE=1 SV=3	7.98e-77	1.0929	1.18503	313990000	240300000	18	18	18	16	17	16	17	16	17
Histone deacetylase 2;Histone deacetylase	HDAC2	>tr|J3KPW7|J3KPW7_HUMAN Histone deacetylase 2 OS=Homo sapiens GN=HDAC2 PE=4 SV=1;>sp|Q92769|HDAC2_HUMAN Histone deacetylase 2 OS=Homo sapiens GN=HDAC2 PE=1 SV=2;>tr|B3KRS5|B3KRS5_HUMAN Histone deacetylase OS=Homo sapiens GN=HDAC2 PE=2 SV=1	1.57e-80	1.0925	0.931619	384370000	182130000	5	1	1	5	5	1	1	1	1
Scaffold attachment factor B1	SAFB	>sp|Q15424|SAFB1_HUMAN Scaffold attachment factor B1 OS=Homo sapiens GN=SAFB PE=1 SV=4;>tr|F5H0H3|F5H0H3_HUMAN Scaffold attachment factor B1 OS=Homo sapiens GN=SAFB PE=4 SV=1;>tr|B7Z2F6|B7Z2F6_HUMAN Scaffold attachment factor B1 OS=Homo sapiens GN=SAFB PE=	1.17e-58	1.0919	0.808865	68465000	45671000	14	14	14	13	11	13	11	13	11
Hyaluronan mediated motility receptor	HMMR	>sp|O75330|HMMR_HUMAN Hyaluronan mediated motility receptor OS=Homo sapiens GN=HMMR PE=1 SV=2;>tr|E3W978|E3W978_HUMAN Hyaluronan mediated motility receptor OS=Homo sapiens GN=HMMR PE=4 SV=2	3.12e-132	1.0918	1.0581	158050000	138730000	10	10	6	10	10	10	10	6	6
Sodium/potassium-transporting ATPase subunit alpha-1;Sodium/potassium-transporting ATPase subunit alpha-3	ATP1A3;ATP1A1	>tr|E9PC51|E9PC51_HUMAN Sodium/potassium-transporting ATPase subunit alpha-3 (Fragment) OS=Homo sapiens GN=ATP1A3 PE=3 SV=1;>tr|B7Z2T0|B7Z2T0_HUMAN Sodium/potassium-transporting ATPase subunit alpha-3 OS=Homo sapiens GN=ATP1A3 PE=2 SV=1;>tr|F5H6J6|F5H6J6_H	0.0018517	1.0918	0.846955	4245200	3863700	14	8	8	13	10	7	5	7	5
CD2 antigen cytoplasmic tail-binding protein 2	CD2BP2	>sp|O95400|CD2B2_HUMAN CD2 antigen cytoplasmic tail-binding protein 2 OS=Homo sapiens GN=CD2BP2 PE=1 SV=1	5.46e-28	1.0918	0.755116	28797000	41417000	16	16	16	13	10	13	10	13	10
Heterogeneous nuclear ribonucleoprotein L	HNRNPL	>sp|P14866|HNRPL_HUMAN Heterogeneous nuclear ribonucleoprotein L OS=Homo sapiens GN=HNRNPL PE=1 SV=2	7.36e-268	1.0916	0.962742	4125300000	3027500000	1	1	1	1	1	1	1	1	1
Chromatin target of PRMT1 protein	CHTOP	>sp|Q9Y3Y2|CHTOP_HUMAN Chromatin target of PRMT1 protein OS=Homo sapiens GN=CHTOP PE=1 SV=2	7.95e-132	1.0908	0.939232	105610000	109200000	3	3	3	3	3	3	3	3	3
Enhancer of rudimentary homolog	ERH	>sp|P84090|ERH_HUMAN Enhancer of rudimentary homolog OS=Homo sapiens GN=ERH PE=1 SV=1;>tr|G3V279|G3V279_HUMAN Enhancer of rudimentary homolog OS=Homo sapiens GN=ERH PE=4 SV=1	1.25e-34	1.0899	0.758495	32867000	30696000	21	21	21	20	19	20	19	20	19
Thioredoxin domain-containing protein 5	TXNDC5	>sp|Q8NBS9|TXND5_HUMAN Thioredoxin domain-containing protein 5 OS=Homo sapiens GN=TXNDC5 PE=1 SV=2;>tr|Q86UY0|Q86UY0_HUMAN TXNDC5 protein OS=Homo sapiens GN=TXNDC5 PE=2 SV=1;>tr|B2RDM2|B2RDM2_HUMAN HCG1811539, isoform CRA_b OS=Homo sapiens GN=TXNDC5 PE=2 S	1.42e-07	1.0894	1.03014	9417500	4380700	4	4	4	4	4	4	4	4	4
Shugoshin-like 2	SGOL2	>sp|Q562F6|SGOL2_HUMAN Shugoshin-like 2 OS=Homo sapiens GN=SGOL2 PE=1 SV=2;>tr|C9JW92|C9JW92_HUMAN Shugoshin-like 2 (Fragment) OS=Homo sapiens GN=SGOL2 PE=4 SV=1	0.0079721	1.0892	1.08556	5067300	3292200	2	2	2	2	2	2	2	2	2
RuvB-like 1	RUVBL1	>sp|Q9Y265|RUVB1_HUMAN RuvB-like 1 OS=Homo sapiens GN=RUVBL1 PE=1 SV=1;>tr|E7ETR0|E7ETR0_HUMAN RuvB-like 1 OS=Homo sapiens GN=RUVBL1 PE=4 SV=1	8.15e-184	1.0892	0.965065	1315300000	888600000	3	3	3	3	2	3	2	3	2
Translocon-associated protein subunit alpha	SSR1	>tr|C9IZQ1|C9IZQ1_HUMAN Translocon-associated protein subunit alpha OS=Homo sapiens GN=SSR1 PE=4 SV=1;>tr|E9PAL7|E9PAL7_HUMAN Translocon-associated protein subunit alpha OS=Homo sapiens GN=SSR1 PE=4 SV=1;>sp|P43307|SSRA_HUMAN Translocon-associated protein	4.48e-11	1.0887	1.13176	40743000	28391000	1	1	1	1	1	1	1	1	1
RuvB-like 2	RUVBL2	>sp|Q9Y230|RUVB2_HUMAN RuvB-like 2 OS=Homo sapiens GN=RUVBL2 PE=1 SV=3;>tr|B3KQ59|B3KQ59_HUMAN RuvB-like 2 OS=Homo sapiens GN=RUVBL2 PE=2 SV=1	2.23e-209	1.0884	0.93633	986490000	998330000	19	19	19	19	19	19	19	19	19
Gem-associated protein 5	GEMIN5	>sp|Q8TEQ6|GEMI5_HUMAN Gem-associated protein 5 OS=Homo sapiens GN=GEMIN5 PE=1 SV=3	0	1.0881	1.08009	2781700000	2726600000	3	3	3	2	3	2	3	2	3
Transcription factor AP-2-alpha	TFAP2A	>tr|Q96SH1|Q96SH1_HUMAN Transcription factor AP-2 alpha (Activating enhancer binding protein 2 alpha) OS=Homo sapiens GN=TFAP2A PE=2 SV=1;>sp|P05549|AP2A_HUMAN Transcription factor AP-2-alpha OS=Homo sapiens GN=TFAP2A PE=1 SV=1;>tr|Q5TAV5|Q5TAV5_HUMAN Tran	4.58e-09	1.0881	0.998303	4695700	5236400	21	21	21	21	20	21	20	21	20
Carbamoyl-phosphate synthase [ammonia], mitochondrial	CPS1	>tr|J3KQL0|J3KQL0_HUMAN Carbamoyl-phosphate synthase [ammonia], mitochondrial OS=Homo sapiens GN=CPS1 PE=4 SV=1;>sp|P31327|CPSM_HUMAN Carbamoyl-phosphate synthase [ammonia], mitochondrial OS=Homo sapiens GN=CPS1 PE=1 SV=2	8.81e-190	1.0878	1.33133	172560000	229670000	53	53	53	49	45	49	45	49	45
Titin	TTN	>sp|Q8WZ42|TITIN_HUMAN Titin OS=Homo sapiens GN=TTN PE=1 SV=4	1.6e-09	1.0867	1.0231	74758000	72719000	3	3	2	2	2	2	2	2	1
5-nucleotidase domain-containing protein 2	NT5DC2	>tr|E9PAL9|E9PAL9_HUMAN 5-nucleotidase domain-containing protein 2 OS=Homo sapiens GN=NT5DC2 PE=3 SV=1;>tr|C9JTZ6|C9JTZ6_HUMAN 5-nucleotidase domain-containing protein 2 OS=Homo sapiens GN=NT5DC2 PE=3 SV=1;>sp|Q9H857|NT5D2_HUMAN 5-nucleotidase domain-co	7.15e-13	1.0863	1.07298	15018000	5164100	31	29	29	26	24	24	22	24	22
Eukaryotic translation initiation factor 3 subunit D	EIF3D	>sp|O15371|EIF3D_HUMAN Eukaryotic translation initiation factor 3 subunit D OS=Homo sapiens GN=EIF3D PE=1 SV=1;>tr|B4DVY1|B4DVY1_HUMAN Eukaryotic translation initiation factor 3 subunit D OS=Homo sapiens GN=EIF3D PE=2 SV=1	1.44e-214	1.0863	1.03393	736940000	481170000	5	5	5	1	4	1	4	1	4
Polymerase I and transcript release factor	PTRF	>sp|Q6NZI2|PTRF_HUMAN Polymerase I and transcript release factor OS=Homo sapiens GN=PTRF PE=1 SV=1	4.02e-100	1.0862	0.960707	203530000	100580000	4	4	4	4	2	4	2	4	2
60S ribosomal protein L19	RPL19	>sp|P84098|RL19_HUMAN 60S ribosomal protein L19 OS=Homo sapiens GN=RPL19 PE=1 SV=1;>tr|J3KTE4|J3KTE4_HUMAN 60S ribosomal protein L19 OS=Homo sapiens GN=RPL19 PE=4 SV=1;>tr|J3QR09|J3QR09_HUMAN 60S ribosomal protein L19 OS=Homo sapiens GN=RPL19 PE=4 SV=1;>tr	4.63e-145	1.0856	1.03035	3809700000	4411300000	16	16	16	15	13	15	13	15	13
U2 snRNP-associated SURP motif-containing protein	U2SURP	>sp|O15042|SR140_HUMAN U2 snRNP-associated SURP motif-containing protein OS=Homo sapiens GN=U2SURP PE=1 SV=2;>tr|E7ET15|E7ET15_HUMAN U2 snRNP-associated SURP motif-containing protein OS=Homo sapiens GN=U2SURP PE=4 SV=1;>tr|C9JB80|C9JB80_HUMAN U2 snRNP-asso	1.22e-140	1.0855	0.947418	179820000	336510000	6	6	6	5	4	5	4	5	4
Phenylalanine--tRNA ligase alpha subunit	FARSA	>sp|Q9Y285|SYFA_HUMAN Phenylalanine--tRNA ligase alpha subunit OS=Homo sapiens GN=FARSA PE=1 SV=3;>tr|B4E363|B4E363_HUMAN Phenylalanine--tRNA ligase alpha subunit OS=Homo sapiens GN=FARSA PE=2 SV=1	0	1.0854	1.03339	5526700000	4146300000	8	8	8	8	8	8	8	8	8
DNA-directed RNA polymerase, mitochondrial	POLRMT	>sp|O00411|RPOM_HUMAN DNA-directed RNA polymerase, mitochondrial OS=Homo sapiens GN=POLRMT PE=1 SV=2	3.5e-254	1.085	1.07846	1547100000	1972700000	20	20	20	15	18	15	18	15	18
2,5-phosphodiesterase 12	PDE12	>sp|Q6L8Q7|PDE12_HUMAN 2,5-phosphodiesterase 12 OS=Homo sapiens GN=PDE12 PE=1 SV=2;>tr|F6T1Q0|F6T1Q0_HUMAN 2,5-phosphodiesterase 12 OS=Homo sapiens GN=PDE12 PE=4 SV=1	3.55e-07	1.0848	1.33937	21281000	2489500	23	23	23	23	22	23	22	23	22
Nuclear protein localization protein 4 homolog	NPLOC4	>sp|Q8TAT6|NPL4_HUMAN Nuclear protein localization protein 4 homolog OS=Homo sapiens GN=NPLOC4 PE=1 SV=3;>tr|B4DG89|B4DG89_HUMAN Nuclear protein localization protein 4 homolog OS=Homo sapiens GN=NPLOC4 PE=2 SV=1	1.6e-09	1.0845	1.39233	2024800	4764700	36	36	36	33	33	33	33	33	33
FACT complex subunit SPT16	SUPT16H	>sp|Q9Y5B9|SP16H_HUMAN FACT complex subunit SPT16 OS=Homo sapiens GN=SUPT16H PE=1 SV=1	8.3e-126	1.0844	0.675311	459950000	740350000	2	2	2	2	1	2	1	2	1
SRSF protein kinase 1	SRPK1	>sp|Q96SB4|SRPK1_HUMAN SRSF protein kinase 1 OS=Homo sapiens GN=SRPK1 PE=1 SV=2;>tr|H3BLV9|H3BLV9_HUMAN SRSF protein kinase 1 (Fragment) OS=Homo sapiens GN=SRPK1 PE=3 SV=1;>tr|B4DS61|B4DS61_HUMAN SFRS protein kinase 1, isoform CRA_f OS=Homo sapiens GN=SRPK	0	1.0836	1.09101	2385600000	2766800000	3	3	3	2	1	2	1	2	1
Serine/threonine-protein kinase TAO2	TAOK2	>sp|Q9UL54|TAOK2_HUMAN Serine/threonine-protein kinase TAO2 OS=Homo sapiens GN=TAOK2 PE=1 SV=2;>tr|B7ZM88|B7ZM88_HUMAN Serine/threonine-protein kinase TAO2 OS=Homo sapiens GN=TAOK2 PE=2 SV=1	1.42e-14	1.0836	0.967773	6938800	5503200	25	25	25	22	21	22	21	22	21
U7 snRNA-associated Sm-like protein LSm11	LSM11	>sp|P83369|LSM11_HUMAN U7 snRNA-associated Sm-like protein LSm11 OS=Homo sapiens GN=LSM11 PE=1 SV=2	5.76e-22	1.0826	1.05581	45429000	35234000	24	24	20	22	20	22	20	18	17
Protein C16orf88	C16orf88	>sp|Q1ED39|CP088_HUMAN Protein C16orf88 OS=Homo sapiens GN=C16orf88 PE=1 SV=1	3.41e-38	1.0816	0.952744	70616000	98202000	5	3	3	5	4	3	2	3	2
Microtubule-associated protein 1S;MAP1S heavy chain;MAP1S light chain	MAP1S	>sp|Q66K74|MAP1S_HUMAN Microtubule-associated protein 1S OS=Homo sapiens GN=MAP1S PE=1 SV=2;>tr|B4DH53|B4DH53_HUMAN MAP1S heavy chain OS=Homo sapiens GN=MAP1S PE=2 SV=1	6.85e-79	1.0809	1.34142	33785000	65744000	8	8	8	7	5	7	5	7	5
Small nuclear ribonucleoprotein Sm D1	SNRPD1	>sp|P62314|SMD1_HUMAN Small nuclear ribonucleoprotein Sm D1 OS=Homo sapiens GN=SNRPD1 PE=1 SV=1;>tr|J3QLI9|J3QLI9_HUMAN Small nuclear ribonucleoprotein Sm D1 OS=Homo sapiens GN=SNRPD1 PE=4 SV=1	1.02e-200	1.0804	0.9802	725520000	2431600000	5	5	5	3	5	3	5	3	5
TRMT1-like protein	TRMT1L	>sp|Q7Z2T5|TRM1L_HUMAN TRMT1-like protein OS=Homo sapiens GN=TRMT1L PE=1 SV=2	3.88e-111	1.0802	1.0157	226430000	290080000	8	8	8	6	7	6	7	6	7
60S ribosomal protein L8	RPL8	>sp|P62917|RL8_HUMAN 60S ribosomal protein L8 OS=Homo sapiens GN=RPL8 PE=1 SV=2;>tr|E9PKZ0|E9PKZ0_HUMAN 60S ribosomal protein L8 OS=Homo sapiens GN=RPL8 PE=4 SV=1;>tr|E9PIZ3|E9PIZ3_HUMAN 60S ribosomal protein L8 OS=Homo sapiens GN=RPL8 PE=4 SV=1;>tr|E9PKU4	8.14e-91	1.0798	1.00917	7543900000	7286700000	5	5	5	4	5	4	5	4	5
tRNA (uracil(54)-C(5))-methyltransferase homolog	TRMT2B	>sp|Q96GJ1|TRM2_HUMAN tRNA (uracil(54)-C(5))-methyltransferase homolog OS=Homo sapiens GN=TRMT2B PE=2 SV=1;>tr|F2Z384|F2Z384_HUMAN tRNA (uracil(54)-C(5))-methyltransferase homolog OS=Homo sapiens GN=TRMT2B PE=4 SV=1	4.47e-13	1.0795	1.25964	11524000	54413000	15	15	15	12	15	12	15	12	15
Mediator of RNA polymerase II transcription subunit 17	MED17	>sp|Q9NVC6|MED17_HUMAN Mediator of RNA polymerase II transcription subunit 17 OS=Homo sapiens GN=MED17 PE=1 SV=2;>tr|E9PM72|E9PM72_HUMAN Mediator of RNA polymerase II transcription subunit 17 OS=Homo sapiens GN=MED17 PE=4 SV=1	3.45e-33	1.0795	0.894055	34741000	49807000	16	16	16	13	14	13	14	13	14
Actin-like protein 6A	ACTL6A	>sp|O96019|ACL6A_HUMAN Actin-like protein 6A OS=Homo sapiens GN=ACTL6A PE=1 SV=1;>tr|H7C5S0|H7C5S0_HUMAN Actin-like protein 6A (Fragment) OS=Homo sapiens GN=ACTL6A PE=4 SV=1	5.28e-50	1.0794	0.808146	113320000	83081000	5	5	5	3	3	3	3	3	3
Stromal cell-derived factor 2-like protein 1	SDF2L1	>sp|Q9HCN8|SDF2L_HUMAN Stromal cell-derived factor 2-like protein 1 OS=Homo sapiens GN=SDF2L1 PE=1 SV=2	5.67e-19	1.0792	1.06923	9710600	16304000	8	8	8	5	7	5	7	5	7
U5 small nuclear ribonucleoprotein 200 kDa helicase	SNRNP200	>sp|O75643|U520_HUMAN U5 small nuclear ribonucleoprotein 200 kDa helicase OS=Homo sapiens GN=SNRNP200 PE=1 SV=2	0	1.0778	0.848104	1750200000	2017400000	10	10	10	9	7	9	7	9	7
Protein LSM14 homolog A	LSM14A	>sp|Q8ND56|LS14A_HUMAN Protein LSM14 homolog A OS=Homo sapiens GN=LSM14A PE=1 SV=3;>tr|B4DTG6|B4DTG6_HUMAN Protein LSM14 homolog A OS=Homo sapiens GN=LSM14A PE=2 SV=1;>tr|I3L420|I3L420_HUMAN Protein LSM14 homolog A (Fragment) OS=Homo sapiens GN=LSM14A PE=4	5.23e-61	1.0771	1.16149	106860000	22462000	1	1	1	1	1	1	1	1	1
Liprin-beta-1;Liprin-beta-2	PPFIBP1;PPFIBP2	>sp|Q86W92|LIPB1_HUMAN Liprin-beta-1 OS=Homo sapiens GN=PPFIBP1 PE=1 SV=2;>tr|F5GZP6|F5GZP6_HUMAN Liprin-beta-1 (Fragment) OS=Homo sapiens GN=PPFIBP1 PE=4 SV=1;>sp|Q8ND30|LIPB2_HUMAN Liprin-beta-2 OS=Homo sapiens GN=PPFIBP2 PE=1 SV=3;>tr|E9PK77|E9PK77_HUMA	1.1e-06	1.0766	1.11132	1411500	5235700	75	75	75	59	70	59	70	59	70
Heterogeneous nuclear ribonucleoprotein A0	HNRNPA0	>sp|Q13151|ROA0_HUMAN Heterogeneous nuclear ribonucleoprotein A0 OS=Homo sapiens GN=HNRNPA0 PE=1 SV=1	0	1.0763	0.974184	5508700000	5242400000	6	6	6	6	4	6	4	6	4
Nuclease EXOG, mitochondrial	EXOG	>sp|Q9Y2C4|EXOG_HUMAN Nuclease EXOG, mitochondrial OS=Homo sapiens GN=EXOG PE=1 SV=2;>tr|H7C0W6|H7C0W6_HUMAN Nuclease EXOG, mitochondrial (Fragment) OS=Homo sapiens GN=EXOG PE=4 SV=1	4.34e-43	1.0756	0.950209	60809000	67080000	2	2	2	1	2	1	2	1	2
Intracellular hyaluronan-binding protein 4	HABP4	>sp|Q5JVS0|HABP4_HUMAN Intracellular hyaluronan-binding protein 4 OS=Homo sapiens GN=HABP4 PE=1 SV=1	1.07e-07	1.0752	1.02757	25157000	21462000	12	12	12	12	11	12	11	12	11
Transferrin receptor protein 1;Transferrin receptor protein 1, serum form	TFRC	>sp|P02786|TFR1_HUMAN Transferrin receptor protein 1 OS=Homo sapiens GN=TFRC PE=1 SV=2;>tr|G3V0E5|G3V0E5_HUMAN Transferrin receptor (P90, CD71), isoform CRA_c OS=Homo sapiens GN=TFRC PE=4 SV=1;>tr|F5H6B1|F5H6B1_HUMAN Transferrin receptor protein 1 OS=Homo	0	1.075	1.01882	795940000	878560000	8	8	8	7	8	7	8	7	8
NTF2-related export protein 1;NTF2-related export protein 2	NXT1;NXT2	>sp|Q9UKK6|NXT1_HUMAN NTF2-related export protein 1 OS=Homo sapiens GN=NXT1 PE=1 SV=1;>sp|Q9NPJ8|NXT2_HUMAN NTF2-related export protein 2 OS=Homo sapiens GN=NXT2 PE=2 SV=1	2.36e-05	1.0745	0.738007	4546800	5908100	2	2	2	2	2	2	2	2	2
LanC-like protein 1	LANCL1	>sp|O43813|LANC1_HUMAN LanC-like protein 1 OS=Homo sapiens GN=LANCL1 PE=1 SV=1;>tr|E9PHS0|E9PHS0_HUMAN LanC-like protein 1 (Fragment) OS=Homo sapiens GN=LANCL1 PE=4 SV=1;>tr|F8WDS9|F8WDS9_HUMAN LanC-like protein 1 OS=Homo sapiens GN=LANCL1 PE=4 SV=1	1.04e-21	1.0744	1.14807	93145000	57056000	26	26	26	24	25	24	25	24	25
Vacuolar protein sorting-associated protein 13A	VPS13A	>sp|Q96RL7|VP13A_HUMAN Vacuolar protein sorting-associated protein 13A OS=Homo sapiens GN=VPS13A PE=1 SV=2	8.55e-18	1.0744	0.849257	4879600	1388300	2	2	2	1	2	1	2	1	2
Protein C20orf11	C20orf11	>sp|Q9NWU2|GID8_HUMAN Glucose-induced degradation protein 8 homolog OS=Homo sapiens GN=GID8 PE=1 SV=1	7.48e-26	1.0737	1.36827	1366600	2641800	7	7	7	6	4	6	4	6	4
Something about silencing protein 10	UTP3	>sp|Q9NQZ2|SAS10_HUMAN Something about silencing protein 10 OS=Homo sapiens GN=UTP3 PE=1 SV=1	6.3e-23	1.0735	1.05464	132800000	93487000	7	7	7	4	4	4	4	4	4
Serine/threonine-protein kinase SMG1	SMG1	>tr|I3L0C1|I3L0C1_HUMAN Serine/threonine-protein kinase SMG1 OS=Homo sapiens GN=SMG1 PE=4 SV=1;>sp|Q96Q15|SMG1_HUMAN Serine/threonine-protein kinase SMG1 OS=Homo sapiens GN=SMG1 PE=1 SV=3;>tr|J3KRA9|J3KRA9_HUMAN Serine/threonine-protein kinase SMG1 (Fragme	2.22e-86	1.0733	1.21832	59090000	56384000	1	1	1	1	1	1	1	1	1
Calmodulin	CALM2;CALM1	>tr|H0Y7A7|H0Y7A7_HUMAN Calmodulin (Fragment) OS=Homo sapiens GN=CALM2 PE=4 SV=1;>tr|E7ETZ0|E7ETZ0_HUMAN Calmodulin OS=Homo sapiens GN=CALM1 PE=4 SV=1;>sp|P62158|CALM_HUMAN Calmodulin OS=Homo sapiens GN=CALM1 PE=1 SV=2;>tr|E7EMB3|E7EMB3_HUMAN Calmodulin OS	0	1.073	0.991179	40741000	109910000	6	6	6	5	5	5	5	5	5
60S ribosomal protein L26	RPL26;RPL26L1	>sp|P61254|RL26_HUMAN 60S ribosomal protein L26 OS=Homo sapiens GN=RPL26 PE=1 SV=1;>tr|J3QQV1|J3QQV1_HUMAN 60S ribosomal protein L26 OS=Homo sapiens GN=RPL26 PE=4 SV=1;>tr|J3QQQ9|J3QQQ9_HUMAN KRAB-A domain-containing protein 2 OS=Homo sapiens GN=KRBA2 PE=4	6.54e-65	1.0729	1.05113	4737200000	5985800000	22	22	22	14	14	14	14	14	14
U3 small nucleolar ribonucleoprotein protein MPP10	MPHOSPH10	>sp|O00566|MPP10_HUMAN U3 small nucleolar ribonucleoprotein protein MPP10 OS=Homo sapiens GN=MPHOSPH10 PE=1 SV=2;>tr|C9JX83|C9JX83_HUMAN U3 small nucleolar ribonucleoprotein protein MPP10 OS=Homo sapiens GN=MPHOSPH10 PE=4 SV=1	1.38e-172	1.0728	1.02409	255760000	321290000	4	4	4	2	4	2	4	2	4
DNA-directed RNA polymerases I, II, and III subunit RPABC3	POLR2H	>sp|P52434|RPAB3_HUMAN DNA-directed RNA polymerases I, II, and III subunit RPABC3 OS=Homo sapiens GN=POLR2H PE=1 SV=4;>tr|C9JLU1|C9JLU1_HUMAN DNA-directed RNA polymerases I, II, and III subunit RPABC3 (Fragment) OS=Homo sapiens GN=POLR2H PE=4 SV=1;>tr|C9JB	4.19e-44	1.0727	0.898473	77657000	163080000	15	15	4	12	14	12	14	4	4
Cytoplasmic FMR1-interacting protein 2	CYFIP2	>tr|E7EWA4|E7EWA4_HUMAN Cytoplasmic FMR1-interacting protein 2 OS=Homo sapiens GN=CYFIP2 PE=4 SV=1;>sp|Q96F07|CYFP2_HUMAN Cytoplasmic FMR1-interacting protein 2 OS=Homo sapiens GN=CYFIP2 PE=1 SV=2;>tr|E7EVF4|E7EVF4_HUMAN Cytoplasmic FMR1-interacting protei	2.25e-38	1.0723	0.998004	4865200	3357200	14	14	14	12	11	12	11	12	11
Nucleoporin Nup43	NUP43	>sp|Q8NFH3|NUP43_HUMAN Nucleoporin Nup43 OS=Homo sapiens GN=NUP43 PE=1 SV=1;>tr|B4E2F0|B4E2F0_HUMAN Nucleoporin Nup43 OS=Homo sapiens GN=NUP43 PE=2 SV=1	4.26e-18	1.072	1.03246	6424500	4428800	4	4	4	2	4	2	4	2	4
Rotatin	RTTN	>sp|Q86VV8|RTTN_HUMAN Rotatin OS=Homo sapiens GN=RTTN PE=1 SV=3;>tr|C9JTR3|C9JTR3_HUMAN Rotatin OS=Homo sapiens GN=RTTN PE=4 SV=1;>tr|J3KTD2|J3KTD2_HUMAN Rotatin OS=Homo sapiens GN=RTTN PE=4 SV=1	0.00076508	1.0719	0.87184	1308600000	2038500000	8	2	2	7	6	2	1	2	1
Glutaminyl-peptide cyclotransferase-like protein	QPCTL	>sp|Q9NXS2|QPCTL_HUMAN Glutaminyl-peptide cyclotransferase-like protein OS=Homo sapiens GN=QPCTL PE=1 SV=2	3.22e-11	1.0714	0.975895	55853000	59124000	2	2	2	2	1	2	1	2	1
DNA-directed RNA polymerase II subunit RPB3	POLR2C	>sp|P19387|RPB3_HUMAN DNA-directed RNA polymerase II subunit RPB3 OS=Homo sapiens GN=POLR2C PE=1 SV=2	6.9e-125	1.0712	1.01879	99348000	95684000	1	1	1	1	1	1	1	1	1
TBC1 domain family member 10B	TBC1D10B	>sp|Q4KMP7|TB10B_HUMAN TBC1 domain family member 10B OS=Homo sapiens GN=TBC1D10B PE=1 SV=3	5.13e-31	1.0704	1.12271	24617000	24361000	3	3	3	3	3	3	3	3	3
La-related protein 7	LARP7	>sp|Q4G0J3|LARP7_HUMAN La-related protein 7 OS=Homo sapiens GN=LARP7 PE=1 SV=1;>tr|D6RFF0|D6RFF0_HUMAN La-related protein 7 (Fragment) OS=Homo sapiens GN=LARP7 PE=4 SV=1	5.45e-13	1.0701	0.976467	27276000	24647000	8	8	8	6	8	6	8	6	8
Prohibitin-2	PHB2	>tr|J3KPX7|J3KPX7_HUMAN Prohibitin-2 OS=Homo sapiens GN=PHB2 PE=4 SV=1;>sp|Q99623|PHB2_HUMAN Prohibitin-2 OS=Homo sapiens GN=PHB2 PE=1 SV=2;>tr|F5GY37|F5GY37_HUMAN Prohibitin-2 OS=Homo sapiens GN=PHB2 PE=4 SV=1;>tr|B4DP75|B4DP75_HUMAN Prohibitin-2 OS=Homo	2.12e-80	1.0697	1.07856	284630000	314660000	6	6	6	5	5	5	5	5	5
MORC family CW-type zinc finger protein 2	MORC2	>sp|Q9Y6X9|MORC2_HUMAN MORC family CW-type zinc finger protein 2 OS=Homo sapiens GN=MORC2 PE=1 SV=2	2.1e-114	1.0695	1.083	263250000	409410000	5	5	5	3	4	3	4	3	4
Nucleophosmin	NPM1	>sp|P06748|NPM_HUMAN Nucleophosmin OS=Homo sapiens GN=NPM1 PE=1 SV=2	0	1.0687	1.00991	13970000000	15717000000	12	12	12	11	9	11	9	11	9
60S ribosomal protein L26-like 1	RPL26L1	>sp|Q9UNX3|RL26L_HUMAN 60S ribosomal protein L26-like 1 OS=Homo sapiens GN=RPL26L1 PE=1 SV=1	1.68e-55	1.0682	1.01015	162130000	92494000	26	26	26	20	22	20	22	20	22
Pre-mRNA-processing factor 19	PRPF19	>sp|Q9UMS4|PRP19_HUMAN Pre-mRNA-processing factor 19 OS=Homo sapiens GN=PRPF19 PE=1 SV=1;>tr|F5GY56|F5GY56_HUMAN Pre-mRNA-processing factor 19 (Fragment) OS=Homo sapiens GN=PRPF19 PE=4 SV=1	5.69e-271	1.0682	0.92816	5969000000	5188600000	16	16	16	16	14	16	14	16	14
Focal adhesion kinase 1	PTK2	>tr|E7ESA6|E7ESA6_HUMAN Focal adhesion kinase 1 OS=Homo sapiens GN=PTK2 PE=4 SV=1;>tr|J3QT16|J3QT16_HUMAN Focal adhesion kinase 1 OS=Homo sapiens GN=PTK2 PE=4 SV=1;>sp|Q05397|FAK1_HUMAN Focal adhesion kinase 1 OS=Homo sapiens GN=PTK2 PE=1 SV=2;>tr|H0YBP1|H	6.03e-28	1.0675	1.20107	26386000	31638000	12	1	1	9	11	1	1	1	1
Heterogeneous nuclear ribonucleoproteins A2/B1	HNRNPA2B1	>sp|P22626|ROA2_HUMAN Heterogeneous nuclear ribonucleoproteins A2/B1 OS=Homo sapiens GN=HNRNPA2B1 PE=1 SV=2	0	1.0671	1.00961	20067000000	24281000000	19	19	19	19	18	19	18	19	18
Catenin delta-1	CTNND1	>sp|O60716|CTND1_HUMAN Catenin delta-1 OS=Homo sapiens GN=CTNND1 PE=1 SV=1;>tr|C9JZR2|C9JZR2_HUMAN Catenin delta-1 OS=Homo sapiens GN=CTNND1 PE=4 SV=2;>tr|F8WA43|F8WA43_HUMAN Catenin delta-1 OS=Homo sapiens GN=CTNND1 PE=4 SV=1	0	1.0669	1.14022	262820000	312010000	7	7	7	6	5	6	5	6	5
DNA-3-methyladenine glycosylase	MPG;PIG16	>sp|P29372|3MG_HUMAN DNA-3-methyladenine glycosylase OS=Homo sapiens GN=MPG PE=1 SV=3;>tr|Q5J9I4|Q5J9I4_HUMAN Putative 3-methyladenine DNA glycosylase D OS=Homo sapiens GN=PIG16 PE=2 SV=1;>tr|G5E9E2|G5E9E2_HUMAN Putative 3-methyladenine DNA glycosylase A O	6.55e-41	1.0664	1.23687	302830000	264680000	26	26	25	25	26	25	26	24	25
F-actin-capping protein subunit alpha-2	CAPZA2	>sp|P47755|CAZA2_HUMAN F-actin-capping protein subunit alpha-2 OS=Homo sapiens GN=CAPZA2 PE=1 SV=3	1.64e-10	1.0656	0.903179	555190	1950800	26	26	1	22	19	22	19	1	1
Transmembrane protein 111	TMEM111	>sp|Q9P0I2|EMC3_HUMAN ER membrane protein complex subunit 3 OS=Homo sapiens GN=EMC3 PE=1 SV=3;>tr|C9JLM9|C9JLM9_HUMAN Protein EMC3 OS=Homo sapiens GN=EMC3 PE=4 SV=1	6.27e-07	1.0651	0.83682	2852000	1331100	9	9	9	9	8	9	8	9	8
UPF0468 protein C16orf80	C16orf80	>sp|Q9Y6A4|CP080_HUMAN UPF0468 protein C16orf80 OS=Homo sapiens GN=C16orf80 PE=1 SV=1	5.99e-10	1.065	1.01023	25776000	45784000	2	1	1	2	2	1	1	1	1
Valine--tRNA ligase	VARS	>tr|B0V043|B0V043_HUMAN Valine--tRNA ligase A OS=Homo sapiens GN=VARS PE=3 SV=1;>sp|P26640|SYVC_HUMAN Valine--tRNA ligase OS=Homo sapiens GN=VARS PE=1 SV=4;>tr|Q5SP20|Q5SP20_HUMAN Valine--tRNA ligase (Fragment) OS=Homo sapiens GN=VARS PE=3 SV=1;>tr|A2ABF4|	2.64e-23	1.0648	1.23773	8474100	9563600	2	2	2	2	1	2	1	2	1
Nuclear pore complex protein Nup133	NUP133	>sp|Q8WUM0|NU133_HUMAN Nuclear pore complex protein Nup133 OS=Homo sapiens GN=NUP133 PE=1 SV=2;>tr|F5H5C2|F5H5C2_HUMAN Nuclear pore complex protein Nup133 OS=Homo sapiens GN=NUP133 PE=4 SV=1;>tr|Q5T8N1|Q5T8N1_HUMAN Nuclear pore complex protein Nup133 OS=Ho	4.03e-20	1.0639	0.859845	43006000	7749900	3	3	3	2	2	2	2	2	2
Arginine--tRNA ligase, cytoplasmic	RARS	>sp|P54136|SYRC_HUMAN Arginine--tRNA ligase, cytoplasmic OS=Homo sapiens GN=RARS PE=1 SV=2;>tr|F5H3T8|F5H3T8_HUMAN Arginine--tRNA ligase, cytoplasmic OS=Homo sapiens GN=RARS PE=4 SV=1	2.62e-286	1.0632	1.00209	2317300000	1733200000	3	3	3	3	2	3	2	3	2
Unconventional myosin-Ib	MYO1B	>sp|O43795|MYO1B_HUMAN Unconventional myosin-Ib OS=Homo sapiens GN=MYO1B PE=2 SV=3;>tr|E9PDF6|E9PDF6_HUMAN Unconventional myosin-Ib OS=Homo sapiens GN=MYO1B PE=4 SV=1	2.2e-242	1.0625	0.883314	361950000	552410000	7	7	7	6	3	6	3	6	3
Peroxisomal trans-2-enoyl-CoA reductase	PECR	>sp|Q9BY49|PECR_HUMAN Peroxisomal trans-2-enoyl-CoA reductase OS=Homo sapiens GN=PECR PE=1 SV=2;>tr|B4DJS2|B4DJS2_HUMAN Peroxisomal trans-2-enoyl-CoA reductase OS=Homo sapiens GN=PECR PE=2 SV=1	1.22e-18	1.0614	1.20435	16435000	20085000	33	33	33	31	25	31	25	31	25
Heterogeneous nuclear ribonucleoprotein D-like	HNRPDL	>sp|O14979|HNRDL_HUMAN Heterogeneous nuclear ribonucleoprotein D-like OS=Homo sapiens GN=HNRPDL PE=1 SV=3	6.6e-207	1.0614	1.03747	2041100000	1910600000	25	25	25	22	22	22	22	22	22
Host cell factor 1;HCF N-terminal chain 1;HCF N-terminal chain 2;HCF N-terminal chain 3;HCF N-terminal chain 4;HCF N-terminal chain 5;HCF N-terminal chain 6;HCF C-terminal chain 1;HCF C-terminal chain 2;HCF C-terminal chain 3;HCF C-terminal chain 4;HCF C-terminal chain 5;HCF C-terminal chain 6	HCFC1	>tr|A6NEM2|A6NEM2_HUMAN HCF N-terminal chain 5 OS=Homo sapiens GN=HCFC1 PE=4 SV=2;>sp|P51610|HCFC1_HUMAN Host cell factor 1 OS=Homo sapiens GN=HCFC1 PE=1 SV=2	6.18e-47	1.0608	1.04884	52672000	42188000	3	3	3	2	3	2	3	2	3
KH domain-containing, RNA-binding, signal transduction-associated protein 1	KHDRBS1	>sp|Q07666|KHDR1_HUMAN KH domain-containing, RNA-binding, signal transduction-associated protein 1 OS=Homo sapiens GN=KHDRBS1 PE=1 SV=1	1.78e-195	1.0601	1.04028	4019100000	3719100000	13	12	12	10	12	9	11	9	11
RNA-binding motif protein, X-linked 2	RBMX2	>sp|Q9Y388|RBMX2_HUMAN RNA-binding motif protein, X-linked 2 OS=Homo sapiens GN=RBMX2 PE=1 SV=2	5.54e-34	1.06	1.09922	68860000	71218000	9	9	9	9	6	9	6	9	6
S1 RNA-binding domain-containing protein 1	SRBD1	>sp|Q8N5C6|SRBD1_HUMAN S1 RNA-binding domain-containing protein 1 OS=Homo sapiens GN=SRBD1 PE=1 SV=2;>tr|B7Z6X7|B7Z6X7_HUMAN S1 RNA-binding domain-containing protein 1 OS=Homo sapiens GN=SRBD1 PE=2 SV=1	3.7e-83	1.06	1.03331	127480000	201850000	10	10	9	9	10	9	10	8	9
General transcription factor IIH subunit 4	GTF2H4	>sp|Q92759|TF2H4_HUMAN General transcription factor IIH subunit 4 OS=Homo sapiens GN=GTF2H4 PE=2 SV=1	1.84e-76	1.06	0.964041	184870000	166470000	5	5	5	5	5	5	5	5	5
PHD finger protein 3	PHF3	>sp|Q92576|PHF3_HUMAN PHD finger protein 3 OS=Homo sapiens GN=PHF3 PE=1 SV=3;>tr|E7ER40|E7ER40_HUMAN PHD finger protein 3 (Fragment) OS=Homo sapiens GN=PHF3 PE=4 SV=1	2.11e-18	1.0598	1.08532	20425000	20030000	16	16	16	13	13	13	13	13	13
Small nuclear ribonucleoprotein-associated protein;Small nuclear ribonucleoprotein-associated proteins B and B;Small nuclear ribonucleoprotein-associated protein N	SNRPN;SNRPB	>tr|B3KVR1|B3KVR1_HUMAN Small nuclear ribonucleoprotein-associated protein OS=Homo sapiens GN=SNRPN PE=2 SV=1;>sp|P14678|RSMB_HUMAN Small nuclear ribonucleoprotein-associated proteins B and B OS=Homo sapiens GN=SNRPB PE=1 SV=2;>sp|P63162|RSMN_HUMAN Small	2.38e-168	1.0598	1.02222	1704500000	2346300000	10	10	10	9	8	9	8	9	8
Cell growth-regulating nucleolar protein	LYAR	>sp|Q9NX58|LYAR_HUMAN Cell growth-regulating nucleolar protein OS=Homo sapiens GN=LYAR PE=1 SV=2	8.75e-232	1.0598	1.00576	230340000	163830000	8	8	8	4	6	4	6	4	6
ATP synthase subunit alpha, mitochondrial;ATP synthase subunit alpha	ATP5A1	>sp|P25705|ATPA_HUMAN ATP synthase subunit alpha, mitochondrial OS=Homo sapiens GN=ATP5A1 PE=1 SV=1;>tr|A8K092|A8K092_HUMAN ATP synthase subunit alpha OS=Homo sapiens GN=ATP5A1 PE=2 SV=1	2.91e-98	1.0593	1.11484	82469000	63543000	10	10	10	10	8	10	8	10	8
60S ribosomal protein L36a-like	RPL36AL	>sp|Q969Q0|RL36L_HUMAN 60S ribosomal protein L36a-like OS=Homo sapiens GN=RPL36AL PE=1 SV=3	2.55e-45	1.0589	0.994233	1312300000	1928400000	15	15	15	15	10	15	10	15	10
Cullin-2	CUL2	>tr|G3V1S2|G3V1S2_HUMAN Cullin-2 OS=Homo sapiens GN=CUL2 PE=3 SV=1;>sp|Q13617|CUL2_HUMAN Cullin-2 OS=Homo sapiens GN=CUL2 PE=1 SV=2;>tr|Q5T2B5|Q5T2B5_HUMAN Cullin 2 OS=Homo sapiens GN=CUL2 PE=2 SV=1;>tr|Q5T2B7|Q5T2B7_HUMAN Cullin 2 OS=Homo sapiens GN=CUL2	3.1e-06	1.0586	0.863558	1780900	5208900	7	7	7	6	4	6	4	6	4
Mediator of RNA polymerase II transcription subunit 23	MED23;CRSP3	>tr|H7BYY3|H7BYY3_HUMAN Mediator of RNA polymerase II transcription subunit 23 OS=Homo sapiens GN=MED23 PE=4 SV=1;>tr|Q5JWT2|Q5JWT2_HUMAN Cofactor required for Sp1 transcriptional activation, subunit 3, 130kDa OS=Homo sapiens GN=CRSP3 PE=2 SV=1;>sp|Q9ULK4|	2.69e-30	1.0582	0.955749	12162000	47214000	9	9	2	8	9	8	9	2	2
Sperm protein associated with the nucleus on the X chromosome N5	SPANXN5	>sp|Q5MJ07|SPXN5_HUMAN Sperm protein associated with the nucleus on the X chromosome N5 OS=Homo sapiens GN=SPANXN5 PE=2 SV=1	0.0023456	1.0575	1.10639	13707000	13172000	2	2	2	1	2	1	2	1	2
Elongation factor 1-beta	EEF1B2	>sp|P24534|EF1B_HUMAN Elongation factor 1-beta OS=Homo sapiens GN=EEF1B2 PE=1 SV=3	7.55e-90	1.0575	1.0331	99197000	189350000	11	11	11	8	8	8	8	8	8
DNA-directed RNA polymerase;DNA-directed RNA polymerase I subunit RPA2	POLR1B	>tr|F5GZX4|F5GZX4_HUMAN DNA-directed RNA polymerase OS=Homo sapiens GN=POLR1B PE=3 SV=1;>sp|Q9H9Y6|RPA2_HUMAN DNA-directed RNA polymerase I subunit RPA2 OS=Homo sapiens GN=POLR1B PE=1 SV=2;>tr|F8W898|F8W898_HUMAN DNA-directed RNA polymerase OS=Homo sapiens	8.33e-83	1.0572	0.97144	272880000	309930000	1	1	1	1	1	1	1	1	1
CTP synthase 1	CTPS	>sp|P17812|PYRG1_HUMAN CTP synthase 1 OS=Homo sapiens GN=CTPS1 PE=1 SV=2;>tr|B4DR64|B4DR64_HUMAN Protein CTPS1 OS=Homo sapiens GN=CTPS1 PE=2 SV=1	5.43e-56	1.057	1.25627	89559000	105850000	3	3	3	3	3	3	3	3	3
General transcription factor IIH subunit 1	GTF2H1	>sp|P32780|TF2H1_HUMAN General transcription factor IIH subunit 1 OS=Homo sapiens GN=GTF2H1 PE=1 SV=1;>tr|B3KXE0|B3KXE0_HUMAN General transcription factor IIH subunit 1 OS=Homo sapiens GN=GTF2H1 PE=2 SV=1	5.77e-101	1.0567	0.997108	223820000	90053000	22	22	22	20	19	20	19	20	19
Neuropathy target esterase	PNPLA6	>tr|J3KQS3|J3KQS3_HUMAN Neuropathy target esterase OS=Homo sapiens GN=PNPLA6 PE=4 SV=1;>sp|Q8IY17|PLPL6_HUMAN Neuropathy target esterase OS=Homo sapiens GN=PNPLA6 PE=1 SV=2;>tr|F5H5K9|F5H5K9_HUMAN Neuropathy target esterase OS=Homo sapiens GN=PNPLA6 PE=4 S	3.52e-05	1.0563	0.842531	1580500	4469200	11	11	11	6	8	6	8	6	8
	EWSR1	>tr|H7BY36|H7BY36_HUMAN RNA-binding protein EWS (Fragment) OS=Homo sapiens GN=EWSR1 PE=4 SV=1	8.71e-289	1.0542	1.04362	451550000	477950000	14	14	14	13	9	13	9	13	9
NADH dehydrogenase [ubiquinone] iron-sulfur protein 3, mitochondrial	NDUFS3	>sp|O75489|NDUS3_HUMAN NADH dehydrogenase [ubiquinone] iron-sulfur protein 3, mitochondrial OS=Homo sapiens GN=NDUFS3 PE=1 SV=1	2.09e-14	1.0539	1.17426	4705100	5852100	2	2	2	1	2	1	2	1	2
HMG box transcription factor BBX	BBX	>sp|Q8WY36|BBX_HUMAN HMG box transcription factor BBX OS=Homo sapiens GN=BBX PE=1 SV=1;>tr|C9JA69|C9JA69_HUMAN HMG box transcription factor BBX OS=Homo sapiens GN=BBX PE=4 SV=1;>tr|C9J8D0|C9J8D0_HUMAN HMG box transcription factor BBX (Fragment) OS=Homo sap	6.25e-15	1.0539	1.07371	16782000	19126000	12	2	2	12	10	2	2	2	2
Nitric oxide synthase-interacting protein	NOSIP	>sp|Q9Y314|NOSIP_HUMAN Nitric oxide synthase-interacting protein OS=Homo sapiens GN=NOSIP PE=1 SV=1	3.02e-24	1.0538	1.22587	13369000	24086000	3	3	3	2	2	2	2	2	2
Pyruvate dehydrogenase E1 component subunit beta, mitochondrial	PDHB	>sp|P11177|ODPB_HUMAN Pyruvate dehydrogenase E1 component subunit beta, mitochondrial OS=Homo sapiens GN=PDHB PE=1 SV=3;>tr|C9J634|C9J634_HUMAN Pyruvate dehydrogenase E1 component subunit beta, mitochondrial OS=Homo sapiens GN=PDHB PE=4 SV=1;>tr|F8WF02|F8W	3.38e-69	1.0535	1.50611	18439000	10813000	6	6	6	3	5	3	5	3	5
Probable ATP-dependent RNA helicase DDX49	DDX49	>sp|Q9Y6V7|DDX49_HUMAN Probable ATP-dependent RNA helicase DDX49 OS=Homo sapiens GN=DDX49 PE=1 SV=1;>tr|Q9BVQ8|Q9BVQ8_HUMAN DDX49 protein OS=Homo sapiens GN=DDX49 PE=2 SV=2	6.11e-49	1.0535	1.07235	152950000	149930000	4	4	4	3	4	3	4	3	4
Plakophilin-3	PKP3	>sp|Q9Y446|PKP3_HUMAN Plakophilin-3 OS=Homo sapiens GN=PKP3 PE=1 SV=1	9.2e-220	1.0531	1.05919	544840000	595370000	6	6	6	5	4	5	4	5	4
ATP synthase subunit beta, mitochondrial;ATP synthase subunit beta	ATP5B	>sp|P06576|ATPB_HUMAN ATP synthase subunit beta, mitochondrial OS=Homo sapiens GN=ATP5B PE=1 SV=3;>tr|F8VPV9|F8VPV9_HUMAN ATP synthase subunit beta OS=Homo sapiens GN=ATP5B PE=3 SV=1;>tr|H0YH81|H0YH81_HUMAN ATP synthase subunit beta (Fragment) OS=Homo sapi	1.34e-165	1.0528	1.40572	144000000	171690000	12	12	12	11	8	11	8	11	8
DNA-directed RNA polymerase I subunit RPA43	TWISTNB	>sp|Q3B726|RPA43_HUMAN DNA-directed RNA polymerase I subunit RPA43 OS=Homo sapiens GN=TWISTNB PE=1 SV=1	6.5e-09	1.0528	0.957396	5907500	13421000	29	29	29	27	22	27	22	27	22
Spectrin beta chain, brain 2	SPTBN2	>sp|O15020|SPTN2_HUMAN Spectrin beta chain, non-erythrocytic 2 OS=Homo sapiens GN=SPTBN2 PE=1 SV=3	1.56e-189	1.0528	0.921574	77397000	96572000	17	17	17	15	13	15	13	15	13
Citrate synthase, mitochondrial;Citrate synthase	CS	>sp|O75390|CISY_HUMAN Citrate synthase, mitochondrial OS=Homo sapiens GN=CS PE=1 SV=2;>tr|B4DJV2|B4DJV2_HUMAN Citrate synthase OS=Homo sapiens GN=CS PE=2 SV=1;>tr|F8W4S1|F8W4S1_HUMAN Citrate synthase, mitochondrial (Fragment) OS=Homo sapiens GN=CS PE=4 SV=	2.11e-28	1.0527	1.17761	17668000	19886000	3	3	3	2	3	2	3	2	3
Clathrin light chain B	CLTB	>sp|P09497|CLCB_HUMAN Clathrin light chain B OS=Homo sapiens GN=CLTB PE=1 SV=1	2.32e-08	1.0527	1.12333	19045000	15234000	42	35	35	29	28	22	24	22	24
Small subunit processome component 20 homolog	UTP20	>sp|O75691|UTP20_HUMAN Small subunit processome component 20 homolog OS=Homo sapiens GN=UTP20 PE=1 SV=3	4.41e-202	1.0526	0.919371	274230000	287730000	4	4	4	4	4	4	4	4	4
Poly [ADP-ribose] polymerase 2	PARP2	>sp|Q9UGN5|PARP2_HUMAN Poly [ADP-ribose] polymerase 2 OS=Homo sapiens GN=PARP2 PE=1 SV=2;>tr|G3V167|G3V167_HUMAN Poly (ADP-ribose) polymerase family, member 2, isoform CRA_a OS=Homo sapiens GN=PARP2 PE=4 SV=1;>tr|H0YH02|H0YH02_HUMAN Poly [ADP-ribose] polym	3.49e-76	1.0521	1.08887	605880000	247210000	3	3	3	3	2	3	2	3	2
tRNA (adenine(58)-N(1))-methyltransferase catalytic subunit TRMT61A	TRMT61A	>sp|Q96FX7|TRM61_HUMAN tRNA (adenine(58)-N(1))-methyltransferase catalytic subunit TRMT61A OS=Homo sapiens GN=TRMT61A PE=1 SV=1;>tr|H0Y2Q1|H0Y2Q1_HUMAN tRNA (adenine(58)-N(1))-methyltransferase catalytic subunit TRMT61A (Fragment) OS=Homo sapiens GN=TRMT61	8.51e-75	1.052	1.04162	166030000	259200000	43	43	43	29	32	29	32	29	32
Protein FAM98B	FAM98B	>tr|A8MUW5|A8MUW5_HUMAN Protein FAM98B OS=Homo sapiens GN=FAM98B PE=4 SV=1;>sp|Q52LJ0|FA98B_HUMAN Protein FAM98B OS=Homo sapiens GN=FAM98B PE=1 SV=1	0	1.0512	1.12181	788700000	950660000	15	15	15	13	11	13	11	13	11
Testis-expressed sequence 30 protein	TEX30	>sp|Q5JUR7|TEX30_HUMAN Testis-expressed sequence 30 protein OS=Homo sapiens GN=TEX30 PE=2 SV=1	5.28e-11	1.0511	1.29232	21251000	20797000	7	7	7	6	7	6	7	6	7
MAP/microtubule affinity-regulating kinase 3	MARK3	>sp|P27448|MARK3_HUMAN MAP/microtubule affinity-regulating kinase 3 OS=Homo sapiens GN=MARK3 PE=1 SV=4;>tr|J3KNR0|J3KNR0_HUMAN MAP/microtubule affinity-regulating kinase 3 OS=Homo sapiens GN=MARK3 PE=4 SV=1;>tr|H0YIY6|H0YIY6_HUMAN MAP/microtubule affinity-	2.7e-237	1.0505	1.18827	302070000	222360000	13	10	10	13	13	10	10	10	10
60S ribosomal protein L14	RPL14	>sp|P50914|RL14_HUMAN 60S ribosomal protein L14 OS=Homo sapiens GN=RPL14 PE=1 SV=4;>tr|E7EPB3|E7EPB3_HUMAN 60S ribosomal protein L14 OS=Homo sapiens GN=RPL14 PE=4 SV=1	2.42e-107	1.0502	0.971251	5775700000	9092900000	4	4	4	4	3	4	3	4	3
Zinc finger protein ubi-d4	DPF2	>tr|J3KMZ8|J3KMZ8_HUMAN Zinc finger protein ubi-d4 OS=Homo sapiens GN=DPF2 PE=4 SV=1;>sp|Q92785|REQU_HUMAN Zinc finger protein ubi-d4 OS=Homo sapiens GN=DPF2 PE=1 SV=2;>tr|B4DT58|B4DT58_HUMAN Zinc finger protein ubi-d4 OS=Homo sapiens GN=DPF2 PE=2 SV=1;>tr	2e-07	1.0502	0.766049	3697100	3910900	23	16	12	18	19	12	13	8	10
DNA-directed RNA polymerases I, II, and III subunit RPABC1	POLR2E	>sp|P19388|RPAB1_HUMAN DNA-directed RNA polymerases I, II, and III subunit RPABC1 OS=Homo sapiens GN=POLR2E PE=1 SV=4	6.27e-100	1.0489	0.987947	104590000	98279000	9	9	9	7	8	7	8	7	8
RNA-binding protein FUS	FUS	>sp|P35637|FUS_HUMAN RNA-binding protein FUS OS=Homo sapiens GN=FUS PE=1 SV=1;>tr|H3BPE7|H3BPE7_HUMAN RNA-binding protein FUS OS=Homo sapiens GN=FUS PE=4 SV=1	0	1.0487	1.09366	49489000000	35288000000	2	2	2	2	2	2	2	2	2
60S ribosomal protein L3	RPL3	>sp|P39023|RL3_HUMAN 60S ribosomal protein L3 OS=Homo sapiens GN=RPL3 PE=1 SV=2;>tr|G5E9G0|G5E9G0_HUMAN 60S ribosomal protein L3 OS=Homo sapiens GN=RPL3 PE=2 SV=1;>tr|H7C422|H7C422_HUMAN 60S ribosomal protein L3 (Fragment) OS=Homo sapiens GN=RPL3 PE=3 SV=1	0	1.0487	0.9998	15037000000	16764000000	7	7	7	5	5	5	5	5	5
RNA-binding protein 6	RBM6	>sp|P78332|RBM6_HUMAN RNA-binding protein 6 OS=Homo sapiens GN=RBM6 PE=1 SV=5;>tr|E9PGM9|E9PGM9_HUMAN RNA-binding protein 6 OS=Homo sapiens GN=RBM6 PE=4 SV=1;>tr|F8WCA5|F8WCA5_HUMAN RNA-binding protein 6 OS=Homo sapiens GN=RBM6 PE=4 SV=1;>tr|Q86SS3|Q86SS3_	1.23e-162	1.0479	0.96637	1049300000	1095900000	17	17	15	17	16	17	16	15	14
Pre-mRNA-processing-splicing factor 8	PRPF8	>sp|Q6P2Q9|PRP8_HUMAN Pre-mRNA-processing-splicing factor 8 OS=Homo sapiens GN=PRPF8 PE=1 SV=2	0	1.0479	0.8726	1827500000	2256900000	31	31	31	31	28	31	28	31	28
Ribonuclease P protein subunit p38	RPP38	>sp|P78345|RPP38_HUMAN Ribonuclease P protein subunit p38 OS=Homo sapiens GN=RPP38 PE=1 SV=2	1.08e-11	1.0473	1.24054	46753000	24099000	36	36	34	35	29	35	29	33	28
U4/U6 small nuclear ribonucleoprotein Prp31	PRPF31	>sp|Q8WWY3|PRP31_HUMAN U4/U6 small nuclear ribonucleoprotein Prp31 OS=Homo sapiens GN=PRPF31 PE=1 SV=2;>tr|E7EVX8|E7EVX8_HUMAN U4/U6 small nuclear ribonucleoprotein Prp31 OS=Homo sapiens GN=PRPF31 PE=4 SV=1;>tr|E7ESA8|E7ESA8_HUMAN U4/U6 small nuclear ribon	5.01e-53	1.0472	0.990884	254040000	171720000	89	89	89	73	77	73	77	73	77
Thyroid transcription factor 1-associated protein 26	CCDC59	>sp|Q9P031|TAP26_HUMAN Thyroid transcription factor 1-associated protein 26 OS=Homo sapiens GN=CCDC59 PE=1 SV=2;>tr|F8VNY5|F8VNY5_HUMAN Thyroid transcription factor 1-associated protein 26 (Fragment) OS=Homo sapiens GN=CCDC59 PE=4 SV=1	1.01e-44	1.0468	0.98668	116980000	82197000	4	4	4	4	2	4	2	4	2
Translation machinery-associated protein 16	TMA16	>tr|H0Y9X1|H0Y9X1_HUMAN Translation machinery-associated protein 16 (Fragment) OS=Homo sapiens GN=TMA16 PE=4 SV=1;>sp|Q96EY4|TMA16_HUMAN Translation machinery-associated protein 16 OS=Homo sapiens GN=TMA16 PE=1 SV=2;>tr|D6RA57|D6RA57_HUMAN Translation mach	1.36e-43	1.0461	1.07489	52936000	198970000	8	8	8	7	7	7	7	7	7
ATP-dependent RNA helicase DDX3X;ATP-dependent RNA helicase DDX3Y	DDX3X;DDX3Y	>sp|O00571|DDX3X_HUMAN ATP-dependent RNA helicase DDX3X OS=Homo sapiens GN=DDX3X PE=1 SV=3;>sp|O15523|DDX3Y_HUMAN ATP-dependent RNA helicase DDX3Y OS=Homo sapiens GN=DDX3Y PE=1 SV=2;>tr|B4DXX7|B4DXX7_HUMAN ATP-dependent RNA helicase DDX3Y OS=Homo sapiens G	0	1.0459	1.11744	46833000000	39241000000	7	7	7	5	5	5	5	5	5
Inositol polyphosphate 5-phosphatase OCRL-1	OCRL	>sp|Q01968|OCRL_HUMAN Inositol polyphosphate 5-phosphatase OCRL-1 OS=Homo sapiens GN=OCRL PE=1 SV=3	4.73e-08	1.0457	1.27628	20045000	11967000	4	4	4	2	4	2	4	2	4
General transcription factor IIH subunit 2;General transcription factor IIH subunit 2-like protein	GTF2H2;GTF2H2C	>sp|Q13888|TF2H2_HUMAN General transcription factor IIH subunit 2 OS=Homo sapiens GN=GTF2H2 PE=1 SV=1;>sp|Q6P1K8|T2H2L_HUMAN General transcription factor IIH subunit 2-like protein OS=Homo sapiens GN=GTF2H2C PE=2 SV=1;>tr|F5GZM1|F5GZM1_HUMAN General transc	6.05e-34	1.0457	1.04931	165300000	153630000	48	47	47	47	46	46	45	46	45
Endoplasmic reticulum resident protein 29	ERP29	>sp|P30040|ERP29_HUMAN Endoplasmic reticulum resident protein 29 OS=Homo sapiens GN=ERP29 PE=1 SV=4;>tr|F8VY02|F8VY02_HUMAN Endoplasmic reticulum resident protein 29 OS=Homo sapiens GN=ERP29 PE=4 SV=1	1.87e-51	1.0456	1.03586	9050500	11024000	4	4	4	4	2	4	2	4	2
RNA exonuclease 4	REXO4	>sp|Q9GZR2|REXO4_HUMAN RNA exonuclease 4 OS=Homo sapiens GN=REXO4 PE=1 SV=2	1.6e-30	1.0456	0.989413	212630000	119450000	8	8	8	7	8	7	8	7	8
General transcription factor 3C polypeptide 2	GTF3C2	>sp|Q8WUA4|TF3C2_HUMAN General transcription factor 3C polypeptide 2 OS=Homo sapiens GN=GTF3C2 PE=1 SV=2	2.87e-78	1.0452	1.04542	106790000	134900000	3	3	3	3	2	3	2	3	2
60S ribosomal protein L23a	RPL23A	>sp|P62750|RL23A_HUMAN 60S ribosomal protein L23a OS=Homo sapiens GN=RPL23A PE=1 SV=1;>tr|A8MUS3|A8MUS3_HUMAN 60S ribosomal protein L23a OS=Homo sapiens GN=RPL23A PE=3 SV=1;>tr|H7BY10|H7BY10_HUMAN 60S ribosomal protein L23a (Fragment) OS=Homo sapiens GN=RP	1.43e-152	1.045	1.05396	8807400000	12458000000	9	9	9	7	6	7	6	7	6
7SK snRNA methylphosphate capping enzyme	MEPCE	>sp|Q7L2J0|MEPCE_HUMAN 7SK snRNA methylphosphate capping enzyme OS=Homo sapiens GN=MEPCE PE=1 SV=1	7.55e-19	1.045	1.03385	60296000	119620000	15	15	15	12	10	12	10	12	10
Dimethyladenosine transferase 1, mitochondrial	TFB1M	>sp|Q8WVM0|TFB1M_HUMAN Dimethyladenosine transferase 1, mitochondrial OS=Homo sapiens GN=TFB1M PE=1 SV=1	4.36e-140	1.0447	1.10188	635010000	636120000	14	14	14	12	14	12	14	12	14
tRNA-splicing ligase RtcB homolog	C22orf28	>sp|Q9Y3I0|RTCB_HUMAN tRNA-splicing ligase RtcB homolog OS=Homo sapiens GN=C22orf28 PE=1 SV=1	0	1.0447	1.03115	8149600000	6528500000	7	7	7	5	6	5	6	5	6
Small nuclear ribonucleoprotein Sm D2	SNRPD2	>sp|P62316|SMD2_HUMAN Small nuclear ribonucleoprotein Sm D2 OS=Homo sapiens GN=SNRPD2 PE=1 SV=1;>tr|J3KPM5|J3KPM5_HUMAN Small nuclear ribonucleoprotein D2 polypeptide 16.5kDa, isoform CRA_b OS=Homo sapiens GN=SNRPD2 PE=4 SV=1	4.55e-183	1.0446	1.02351	2022200000	2498700000	14	14	14	14	13	14	13	14	13
Mediator of RNA polymerase II transcription subunit 15	MED15	>sp|Q96RN5|MED15_HUMAN Mediator of RNA polymerase II transcription subunit 15 OS=Homo sapiens GN=MED15 PE=1 SV=2;>tr|G3V1P5|G3V1P5_HUMAN Mediator of RNA polymerase II transcription subunit 15 OS=Homo sapiens GN=MED15 PE=4 SV=1;>tr|F5GZU5|F5GZU5_HUMAN Media	6.41e-24	1.0444	0.89214	17514000	24311000	28	28	28	28	27	28	27	28	27
	ALYREF	>tr|E9PB61|E9PB61_HUMAN THO complex subunit 4 OS=Homo sapiens GN=ALYREF PE=4 SV=1	0	1.0443	1.02	1527100000	1748800000	9	9	9	8	8	8	8	8	8
UDP-glucose:glycoprotein glucosyltransferase 2	UGGT2	>sp|Q9NYU1|UGGG2_HUMAN UDP-glucose:glycoprotein glucosyltransferase 2 OS=Homo sapiens GN=UGGT2 PE=1 SV=4	8.13e-35	1.0442	1.05109	26304000	29152000	5	5	5	4	4	4	4	4	4
GTP-binding protein 5	GTPBP5	>sp|Q9H4K7|GTPB5_HUMAN GTP-binding protein 5 OS=Homo sapiens GN=GTPBP5 PE=2 SV=1;>tr|Q5JXJ0|Q5JXJ0_HUMAN GTP binding protein 5 (Putative) (Fragment) OS=Homo sapiens GN=GTPBP5 PE=2 SV=1	1.69e-05	1.044	1.09474	2199200	1028600	10	10	2	9	8	9	8	2	1
Plasminogen activator inhibitor 1 RNA-binding protein	SERBP1	>sp|Q8NC51|PAIRB_HUMAN Plasminogen activator inhibitor 1 RNA-binding protein OS=Homo sapiens GN=SERBP1 PE=1 SV=2	0	1.0439	1.12357	10744000000	7426600000	12	10	10	10	10	8	8	8	8
Cyclin-dependent kinase inhibitor 2A, isoforms 1/2/3	CDKN2A	>sp|P42771|CD2A1_HUMAN Cyclin-dependent kinase inhibitor 2A, isoforms 1/2/3 OS=Homo sapiens GN=CDKN2A PE=1 SV=2;>tr|J3QRG6|J3QRG6_HUMAN Cyclin-dependent kinase inhibitor 2A, isoforms 1/2/3 OS=Homo sapiens GN=CDKN2A PE=4 SV=1	5.51e-12	1.0439	1.06308	4153100	21530000	2	2	2	2	1	2	1	2	1
Nucleolar complex protein 3 homolog	NOC3L	>tr|A6NJZ9|A6NJZ9_HUMAN Nucleolar complex protein 3 homolog OS=Homo sapiens GN=NOC3L PE=4 SV=1;>sp|Q8WTT2|NOC3L_HUMAN Nucleolar complex protein 3 homolog OS=Homo sapiens GN=NOC3L PE=1 SV=1;>tr|F5H677|F5H677_HUMAN Nucleolar complex protein 3 homolog OS=Homo	0.0016539	1.0433	0.761905	2019400	2284600	33	33	33	32	29	32	29	32	29
Mediator of RNA polymerase II transcription subunit 4	MED4	>sp|Q9NPJ6|MED4_HUMAN Mediator of RNA polymerase II transcription subunit 4 OS=Homo sapiens GN=MED4 PE=1 SV=1	2.55e-08	1.0427	0.894614	9219700	17557000	3	3	3	1	3	1	3	1	3
Small nuclear ribonucleoprotein Sm D3	SNRPD3	>sp|P62318|SMD3_HUMAN Small nuclear ribonucleoprotein Sm D3 OS=Homo sapiens GN=SNRPD3 PE=1 SV=1;>tr|B4DJP7|B4DJP7_HUMAN Small nuclear ribonucleoprotein Sm D3 OS=Homo sapiens GN=SNRPD3 PE=2 SV=1;>tr|H3BT13|H3BT13_HUMAN Small nuclear ribonucleoprotein Sm D3	2.13e-123	1.0424	0.966464	1537000000	2408300000	1	1	1	1	1	1	1	1	1
DNA-directed RNA polymerase I subunit RPA34	CD3EAP	>sp|O15446|RPA34_HUMAN DNA-directed RNA polymerase I subunit RPA34 OS=Homo sapiens GN=CD3EAP PE=1 SV=1	3.21e-75	1.0418	1.19926	155130000	148730000	2	2	2	2	2	2	2	2	2
Band 4.1-like protein 5	EPB41L5	>sp|Q9HCM4|E41L5_HUMAN Band 4.1-like protein 5 OS=Homo sapiens GN=EPB41L5 PE=1 SV=3	3.08e-48	1.0415	1.09703	39486000	13248000	4	4	4	3	4	3	4	3	4
NADH dehydrogenase [ubiquinone] 1 alpha subcomplex subunit 5	NDUFA5;DKFZp781K1356	>sp|Q16718|NDUA5_HUMAN NADH dehydrogenase [ubiquinone] 1 alpha subcomplex subunit 5 OS=Homo sapiens GN=NDUFA5 PE=1 SV=3;>tr|Q5H9R2|Q5H9R2_HUMAN NADH dehydrogenase [ubiquinone] 1 alpha subcomplex subunit 5 OS=Homo sapiens GN=DKFZp781K1356 PE=2 SV=1;>tr|H7BY	0.00099166	1.0411	1.16237	730980	2601000	7	7	7	7	6	7	6	7	6
Polypyrimidine tract-binding protein 1	PTBP1	>sp|P26599|PTBP1_HUMAN Polypyrimidine tract-binding protein 1 OS=Homo sapiens GN=PTBP1 PE=1 SV=1;>tr|A6NLN1|A6NLN1_HUMAN Polypyrimidine tract binding protein 1, isoform CRA_e OS=Homo sapiens GN=PTBP1 PE=4 SV=3	0	1.041	1.12233	4500800000	3549800000	5	5	5	4	3	4	3	4	3
Polymerase delta-interacting protein 3	POLDIP3	>sp|Q9BY77|PDIP3_HUMAN Polymerase delta-interacting protein 3 OS=Homo sapiens GN=POLDIP3 PE=1 SV=2;>tr|F8WCX5|F8WCX5_HUMAN Polymerase delta-interacting protein 3 OS=Homo sapiens GN=POLDIP3 PE=4 SV=1;>tr|B4DMM2|B4DMM2_HUMAN Polymerase delta-interacting prot	1.75e-157	1.041	0.987557	260510000	254710000	1	1	1	1	1	1	1	1	1
Small nuclear ribonucleoprotein E	SNRPE	>sp|P62304|RUXE_HUMAN Small nuclear ribonucleoprotein E OS=Homo sapiens GN=SNRPE PE=1 SV=1;>tr|A6NHK2|A6NHK2_HUMAN Small nuclear ribonucleoprotein E OS=Homo sapiens GN=SNRPE PE=4 SV=1	4.84e-08	1.041	0.910581	31035000	261230000	18	18	16	17	17	17	17	15	15
Probable DNA dC->dU-editing enzyme APOBEC-3C	APOBEC3C	>sp|Q9NRW3|ABC3C_HUMAN Probable DNA dC->dU-editing enzyme APOBEC-3C OS=Homo sapiens GN=APOBEC3C PE=1 SV=2	1.78e-45	1.0409	0.968711	123960000	487760000	16	16	12	15	14	15	14	11	10
Nesprin-1	SYNE1	>tr|E7EQI5|E7EQI5_HUMAN Nesprin-1 OS=Homo sapiens GN=SYNE1 PE=4 SV=2;>sp|Q8NF91|SYNE1_HUMAN Nesprin-1 OS=Homo sapiens GN=SYNE1 PE=1 SV=3;>tr|E9PEL9|E9PEL9_HUMAN Nesprin-1 OS=Homo sapiens GN=SYNE1 PE=4 SV=1;>tr|E7ENN3|E7ENN3_HUMAN Nesprin-1 OS=Homo sapiens	2.36e-05	1.0402	1.07989	1155000000	1067500000	2	2	2	1	2	1	2	1	2
Zinc finger and BTB domain-containing protein 7A	ZBTB7A	>sp|O95365|ZBT7A_HUMAN Zinc finger and BTB domain-containing protein 7A OS=Homo sapiens GN=ZBTB7A PE=1 SV=1	2.33e-15	1.0401	1.24884	6601200	3244000	5	5	4	4	5	4	5	3	4
Four and a half LIM domains protein 3	FHL3	>sp|Q13643|FHL3_HUMAN Four and a half LIM domains protein 3 OS=Homo sapiens GN=FHL3 PE=1 SV=4	1.98e-05	1.0378	1.58373	8096300	165790	2	2	2	2	2	2	2	2	2
Dynein light chain 1, cytoplasmic;Dynein light chain 2, cytoplasmic	DYNLL1;DYNLL2	>sp|P63167|DYL1_HUMAN Dynein light chain 1, cytoplasmic OS=Homo sapiens GN=DYNLL1 PE=1 SV=1;>sp|Q96FJ2|DYL2_HUMAN Dynein light chain 2, cytoplasmic OS=Homo sapiens GN=DYNLL2 PE=1 SV=1	1.22e-108	1.0378	0.994135	14634000	45388000	2	2	2	2	2	2	2	2	2
Glycerol-3-phosphate acyltransferase 1, mitochondrial	GPAM;RP11-426E5.2	>sp|Q9HCL2|GPAT1_HUMAN Glycerol-3-phosphate acyltransferase 1, mitochondrial OS=Homo sapiens GN=GPAM PE=1 SV=3;>tr|Q5VW52|Q5VW52_HUMAN Glycerol 3-phosphate acyltransferase, mitochondrial (KIAA1560) OS=Homo sapiens GN=RP11-426E5.2 PE=2 SV=1	1.94e-22	1.0377	1.70224	9644500	9930100	2	2	2	1	1	1	1	1	1
Spermatid perinuclear RNA-binding protein	STRBP	>sp|Q96SI9|STRBP_HUMAN Spermatid perinuclear RNA-binding protein OS=Homo sapiens GN=STRBP PE=1 SV=1	9.83e-155	1.0377	1.11345	87247000	693210000	3	3	3	2	2	2	2	2	2
Coiled-coil domain-containing protein 165	CCDC165	>sp|Q9Y4B5|SOGA2_HUMAN Protein SOGA2 OS=Homo sapiens GN=SOGA2 PE=1 SV=5	9.77e-58	1.0376	0.942774	33507000	26656000	4	4	4	4	2	4	2	4	2
E3 ubiquitin-protein ligase RING1	RING1	>sp|Q06587|RING1_HUMAN E3 ubiquitin-protein ligase RING1 OS=Homo sapiens GN=RING1 PE=1 SV=2	3.41e-20	1.0371	1.07669	47412000	59519000	18	14	14	11	13	7	9	7	9
1-phosphatidylinositol 4,5-bisphosphate phosphodiesterase delta-3	PLCD3	>sp|Q8N3E9|PLCD3_HUMAN 1-phosphatidylinositol 4,5-bisphosphate phosphodiesterase delta-3 OS=Homo sapiens GN=PLCD3 PE=1 SV=3	1.56e-21	1.0365	1.00936	23582000	10474000	13	13	13	8	6	8	6	8	6
Regulator of nonsense transcripts 3B	UPF3B	>sp|Q9BZI7|REN3B_HUMAN Regulator of nonsense transcripts 3B OS=Homo sapiens GN=UPF3B PE=1 SV=1	7.06e-57	1.0364	1.0821	212690000	94208000	4	4	3	3	3	3	3	2	2
Heterogeneous nuclear ribonucleoprotein R	HNRNPR	>sp|O43390|HNRPR_HUMAN Heterogeneous nuclear ribonucleoprotein R OS=Homo sapiens GN=HNRNPR PE=1 SV=1;>tr|Q2L7G6|Q2L7G6_HUMAN Heterogeneous nuclear ribonucleoprotein R OS=Homo sapiens GN=HNRNPR PE=2 SV=1;>tr|E7ETM7|E7ETM7_HUMAN Heterogeneous nuclear ribonuc	0	1.0364	0.93633	4118400000	3530400000	6	6	6	6	3	6	3	6	3
Tyrosine-protein kinase BAZ1B	BAZ1B	>sp|Q9UIG0|BAZ1B_HUMAN Tyrosine-protein kinase BAZ1B OS=Homo sapiens GN=BAZ1B PE=1 SV=2	1.62e-23	1.0364	0.592382	16276000	12418000	8	8	8	7	6	7	6	7	6
Structural maintenance of chromosomes protein 5	SMC5	>sp|Q8IY18|SMC5_HUMAN Structural maintenance of chromosomes protein 5 OS=Homo sapiens GN=SMC5 PE=1 SV=2	2.06e-15	1.0362	0.84538	14752000	6659000	27	22	22	26	26	21	21	21	21
MRG-binding protein	MRGBP	>sp|Q9NV56|MRGBP_HUMAN MRG-binding protein OS=Homo sapiens GN=MRGBP PE=1 SV=1	1.1e-37	1.0359	1.07133	7511600	10637000	9	9	9	6	4	6	4	6	4
Nucleolar GTP-binding protein 2	GNL2	>sp|Q13823|NOG2_HUMAN Nucleolar GTP-binding protein 2 OS=Homo sapiens GN=GNL2 PE=1 SV=1	1.44e-94	1.0357	0.967586	221200000	287080000	5	5	5	4	1	4	1	4	1
Peptidyl-prolyl cis-trans isomerase B	PPIB	>sp|P23284|PPIB_HUMAN Peptidyl-prolyl cis-trans isomerase B OS=Homo sapiens GN=PPIB PE=1 SV=2	4.13e-15	1.0356	1.26981	11526000	43087000	3	3	3	2	3	2	3	2	3
Signal recognition particle 72 kDa protein	SRP72	>sp|O76094|SRP72_HUMAN Signal recognition particle 72 kDa protein OS=Homo sapiens GN=SRP72 PE=1 SV=3;>tr|G5E9Z8|G5E9Z8_HUMAN Signal recognition particle 72 kDa protein OS=Homo sapiens GN=SRP72 PE=4 SV=1;>tr|D6RDY6|D6RDY6_HUMAN Signal recognition particle 7	2.65e-172	1.0353	1.02163	129960000	75525000	14	14	14	13	12	13	12	13	12
SRSF protein kinase 2;SRSF protein kinase 2 N-terminal;SRSF protein kinase 2 C-terminal	SRPK2	>sp|P78362|SRPK2_HUMAN SRSF protein kinase 2 OS=Homo sapiens GN=SRPK2 PE=1 SV=3	2.99e-107	1.0351	1.15034	391240000	441570000	4	4	4	3	3	3	3	3	3
Phosphatidylinositol 4-phosphate 5-kinase type-1 alpha;Putative PIP5K1A and PSMD4-like protein	PIP5K1A;PIPSL	>sp|Q99755|PI51A_HUMAN Phosphatidylinositol 4-phosphate 5-kinase type-1 alpha OS=Homo sapiens GN=PIP5K1A PE=1 SV=1;>tr|A6PW57|A6PW57_HUMAN Phosphatidylinositol 4-phosphate 5-kinase type-1 alpha OS=Homo sapiens GN=PIP5K1A PE=4 SV=2;>sp|A2A3N6|PIPSL_HUMAN Pu	4.65e-70	1.0351	1.09324	504250000	383230000	11	11	11	9	6	9	6	9	6
Major vault protein	MVP	>sp|Q14764|MVP_HUMAN Major vault protein OS=Homo sapiens GN=MVP PE=1 SV=4	0	1.035	0.995322	3625100000	4013400000	14	11	8	14	13	11	10	8	7
Procollagen-lysine,2-oxoglutarate 5-dioxygenase 3	PLOD3	>sp|O60568|PLOD3_HUMAN Procollagen-lysine,2-oxoglutarate 5-dioxygenase 3 OS=Homo sapiens GN=PLOD3 PE=1 SV=1;>tr|H7C2V1|H7C2V1_HUMAN Procollagen-lysine,2-oxoglutarate 5-dioxygenase 3 (Fragment) OS=Homo sapiens GN=PLOD3 PE=4 SV=1	2.25e-88	1.0342	1.11651	195350000	96997000	13	13	13	10	9	10	9	10	9
DNA excision repair protein ERCC-6	ERCC6	>sp|Q03468|ERCC6_HUMAN DNA excision repair protein ERCC-6 OS=Homo sapiens GN=ERCC6 PE=1 SV=1;>tr|F5H493|F5H493_HUMAN DNA excision repair protein ERCC-6 OS=Homo sapiens GN=ERCC6 PE=4 SV=1	1.93e-86	1.0338	1.02208	95492000	94558000	40	40	40	38	38	38	38	38	38
Histone-arginine methyltransferase CARM1	CARM1	>sp|Q86X55|CARM1_HUMAN Histone-arginine methyltransferase CARM1 OS=Homo sapiens GN=CARM1 PE=1 SV=3	4.8e-48	1.0337	0.943307	168580000	198420000	15	15	15	14	8	14	8	14	8
Endonuclease III-like protein 1	NTHL1	>sp|P78549|NTHL1_HUMAN Endonuclease III-like protein 1 OS=Homo sapiens GN=NTHL1 PE=1 SV=2;>tr|H3BRL9|H3BRL9_HUMAN Endonuclease III-like protein 1 (Fragment) OS=Homo sapiens GN=NTHL1 PE=4 SV=1	3.34e-56	1.0335	1.37724	7827600	18457000	19	19	19	16	14	16	14	16	14
Activator of basal transcription 1	ABT1	>sp|Q9ULW3|ABT1_HUMAN Activator of basal transcription 1 OS=Homo sapiens GN=ABT1 PE=1 SV=1	4.37e-24	1.0335	1.05414	45082000	98247000	11	11	11	8	9	8	9	8	9
60S ribosomal protein L34	RPL34	>sp|P49207|RL34_HUMAN 60S ribosomal protein L34 OS=Homo sapiens GN=RPL34 PE=1 SV=3	9.32e-24	1.0334	1.00285	1648600000	2114600000	4	4	4	3	4	3	4	3	4
60S ribosomal protein L37a	RPL37A	>sp|P61513|RL37A_HUMAN 60S ribosomal protein L37a OS=Homo sapiens GN=RPL37A PE=1 SV=2;>tr|C9J4Z3|C9J4Z3_HUMAN 60S ribosomal protein L37a OS=Homo sapiens GN=RPL37A PE=4 SV=1;>tr|E9PEL3|E9PEL3_HUMAN 60S ribosomal protein L37a OS=Homo sapiens GN=RPL37A PE=4 S	1.68e-147	1.0332	0.957671	1149300000	2790100000	8	8	8	5	6	5	6	5	6
Interferon-induced, double-stranded RNA-activated protein kinase	EIF2AK2	>sp|P19525|E2AK2_HUMAN Interferon-induced, double-stranded RNA-activated protein kinase OS=Homo sapiens GN=EIF2AK2 PE=1 SV=2;>tr|E9PC80|E9PC80_HUMAN Interferon-induced, double-stranded RNA-activated protein kinase OS=Homo sapiens GN=EIF2AK2 PE=4 SV=1	1.97e-244	1.033	0.994233	946470000	762700000	6	6	6	5	6	5	6	5	6
60S acidic ribosomal protein P0;60S acidic ribosomal protein P0-like	RPLP0;RPLP0P6	>sp|P05388|RLA0_HUMAN 60S acidic ribosomal protein P0 OS=Homo sapiens GN=RPLP0 PE=1 SV=1;>tr|F8VWS0|F8VWS0_HUMAN 60S acidic ribosomal protein P0 OS=Homo sapiens GN=RPLP0 PE=3 SV=1;>tr|Q3B7A4|Q3B7A4_HUMAN 60S acidic ribosomal protein P0 OS=Homo sapiens GN=R	0	1.0323	0.985999	19068000000	19949000000	8	8	8	6	8	6	8	6	8
Far upstream element-binding protein 3	FUBP3	>sp|Q96I24|FUBP3_HUMAN Far upstream element-binding protein 3 OS=Homo sapiens GN=FUBP3 PE=1 SV=2	1.52e-169	1.032	1.13051	1608800000	1061900000	16	16	16	15	16	15	16	15	16
RRP12-like protein	RRP12	>sp|Q5JTH9|RRP12_HUMAN RRP12-like protein OS=Homo sapiens GN=RRP12 PE=1 SV=2;>tr|E9PCK7|E9PCK7_HUMAN RRP12-like protein OS=Homo sapiens GN=RRP12 PE=4 SV=1;>tr|F5H456|F5H456_HUMAN RRP12-like protein OS=Homo sapiens GN=RRP12 PE=4 SV=1	5.52e-115	1.0317	0.989413	437650000	416010000	20	20	20	18	18	18	18	18	18
Protein FAM98A	FAM98A	>sp|Q8NCA5|FA98A_HUMAN Protein FAM98A OS=Homo sapiens GN=FAM98A PE=1 SV=1;>tr|E9PH82|E9PH82_HUMAN Protein FAM98A OS=Homo sapiens GN=FAM98A PE=4 SV=1	9.69e-293	1.0314	1.04398	1896200000	1384300000	25	25	24	24	21	24	21	23	20
RNA-binding protein EWS	EWSR1	>sp|Q01844|EWS_HUMAN RNA-binding protein EWS OS=Homo sapiens GN=EWSR1 PE=1 SV=1;>tr|B0QYK0|B0QYK0_HUMAN Ewing sarcoma breakpoint region 1 OS=Homo sapiens GN=EWSR1 PE=4 SV=1;>tr|B0QYK1|B0QYK1_HUMAN Ewing sarcoma breakpoint region 1 OS=Homo sapiens GN=EWSR1	0	1.0313	1.07846	30628000000	32339000000	35	35	35	31	26	31	26	31	26
RNA-binding protein 10	RBM10	>sp|P98175|RBM10_HUMAN RNA-binding protein 10 OS=Homo sapiens GN=RBM10 PE=1 SV=3	1.93e-88	1.0313	1.05569	278590000	542900000	15	15	12	13	15	13	15	10	12
DNA-binding protein SMUBP-2	IGHMBP2	>sp|P38935|SMBP2_HUMAN DNA-binding protein SMUBP-2 OS=Homo sapiens GN=IGHMBP2 PE=1 SV=3	2.93e-73	1.0313	1.00123	113740000	128310000	13	13	3	13	10	13	10	3	2
60S ribosomal protein L35a	RPL35A	>sp|P18077|RL35A_HUMAN 60S ribosomal protein L35a OS=Homo sapiens GN=RPL35A PE=1 SV=2;>tr|C9K025|C9K025_HUMAN 60S ribosomal protein L35a (Fragment) OS=Homo sapiens GN=RPL35A PE=4 SV=1;>tr|F8WB72|F8WB72_HUMAN 60S ribosomal protein L35a OS=Homo sapiens GN=RP	2.23e-29	1.0313	0.95584	3955300000	6622800000	19	17	17	15	17	13	16	13	16
Nuclear RNA export factor 1	NXF1	>sp|Q9UBU9|NXF1_HUMAN Nuclear RNA export factor 1 OS=Homo sapiens GN=NXF1 PE=1 SV=1;>tr|E9PIN3|E9PIN3_HUMAN Nuclear RNA export factor 1 (Fragment) OS=Homo sapiens GN=NXF1 PE=4 SV=1	1.73e-221	1.0312	1.03478	621310000	522450000	14	14	14	12	10	12	10	12	10
SAFB-like transcription modulator	SLTM	>sp|Q9NWH9|SLTM_HUMAN SAFB-like transcription modulator OS=Homo sapiens GN=SLTM PE=1 SV=2;>tr|A8K5V8|A8K5V8_HUMAN SAFB-like transcription modulator OS=Homo sapiens GN=SLTM PE=2 SV=1;>tr|H7C3F4|H7C3F4_HUMAN SAFB-like transcription modulator (Fragment) OS=Ho	1.57e-102	1.0311	0.833333	85750000	74968000	8	8	8	6	7	6	7	6	7
Nucleoporin NUP188 homolog	NUP188	>sp|Q5SRE5|NU188_HUMAN Nucleoporin NUP188 homolog OS=Homo sapiens GN=NUP188 PE=1 SV=1	2.38e-52	1.031	0.97704	12586000	20782000	17	17	17	17	16	17	16	17	16
40S ribosomal protein S12	RPS12	>sp|P25398|RS12_HUMAN 40S ribosomal protein S12 OS=Homo sapiens GN=RPS12 PE=1 SV=3	5.08e-156	1.0303	1.05051	3353400000	9704300000	9	9	9	8	8	8	8	8	8
60S ribosomal protein L12	RPL12	>sp|P30050|RL12_HUMAN 60S ribosomal protein L12 OS=Homo sapiens GN=RPL12 PE=1 SV=1	0	1.0301	0.993147	4989600000	10499000000	10	10	10	6	8	6	8	6	8
Zinc finger protein 281	ZNF281	>sp|Q9Y2X9|ZN281_HUMAN Zinc finger protein 281 OS=Homo sapiens GN=ZNF281 PE=1 SV=1;>tr|A6NF48|A6NF48_HUMAN Zinc finger protein 281 OS=Homo sapiens GN=ZNF281 PE=4 SV=1	1.04e-19	1.0298	1.01431	10666000	8892500	9	9	9	7	9	7	9	7	9
Zinc finger protein 48	ZNF48	>sp|Q96MX3|ZNF48_HUMAN Zinc finger protein 48 OS=Homo sapiens GN=ZNF48 PE=2 SV=2	0.0003863	1.0296	0.77912	13610000	14221000	8	8	8	7	8	7	8	7	8
Polyribonucleotide nucleotidyltransferase 1, mitochondrial	PNPT1	>sp|Q8TCS8|PNPT1_HUMAN Polyribonucleotide nucleotidyltransferase 1, mitochondrial OS=Homo sapiens GN=PNPT1 PE=1 SV=2;>tr|H7BZ02|H7BZ02_HUMAN Polyribonucleotide nucleotidyltransferase 1, mitochondrial OS=Homo sapiens GN=PNPT1 PE=4 SV=1	1.72e-19	1.0295	1.04296	14556000	3603300	5	5	5	5	4	5	4	5	4
60S ribosomal protein L5	RPL5	>sp|P46777|RL5_HUMAN 60S ribosomal protein L5 OS=Homo sapiens GN=RPL5 PE=1 SV=3	0	1.0294	0.990589	18528000000	19835000000	1	1	1	1	1	1	1	1	1
U3 small nucleolar RNA-associated protein 15 homolog	UTP15	>tr|H0Y8P4|H0Y8P4_HUMAN U3 small nucleolar RNA-associated protein 15 homolog (Fragment) OS=Homo sapiens GN=UTP15 PE=4 SV=1;>sp|Q8TED0|UTP15_HUMAN U3 small nucleolar RNA-associated protein 15 homolog OS=Homo sapiens GN=UTP15 PE=1 SV=3;>tr|B4DXK8|B4DXK8_HUMA	2.72e-05	1.0294	0.889917	17090000	4323200	3	3	3	3	3	3	3	3	3
60S ribosomal protein L10a	RPL10A	>sp|P62906|RL10A_HUMAN 60S ribosomal protein L10a OS=Homo sapiens GN=RPL10A PE=1 SV=2	9.8e-244	1.0291	1.0018	12020000000	15300000000	19	19	19	18	17	18	17	18	17
Histone H4	HIST1H4A	>sp|P62805|H4_HUMAN Histone H4 OS=Homo sapiens GN=HIST1H4A PE=1 SV=2	5.42e-87	1.0291	0.401978	2556300000	3732400000	2	2	2	2	1	2	1	2	1
Peptidyl-prolyl cis-trans isomerase-like 1	PPIL1	>sp|Q9Y3C6|PPIL1_HUMAN Peptidyl-prolyl cis-trans isomerase-like 1 OS=Homo sapiens GN=PPIL1 PE=1 SV=1	9.76e-38	1.0289	0.948587	91130000	145540000	14	14	14	14	13	14	13	14	13
Protein SMG9	SMG9	>sp|Q9H0W8|SMG9_HUMAN Protein SMG9 OS=Homo sapiens GN=SMG9 PE=1 SV=1	2.64e-05	1.0286	1.2193	1649000	1117200	9	9	9	8	8	8	8	8	8
3-5 exoribonuclease 1	ERI1	>sp|Q8IV48|ERI1_HUMAN 3-5 exoribonuclease 1 OS=Homo sapiens GN=ERI1 PE=1 SV=3	9.6e-139	1.0285	1.09135	510290000	503230000	4	4	4	4	4	4	4	4	4
N-acetyl-D-glucosamine kinase	NAGK	>tr|B4DLZ5|B4DLZ5_HUMAN N-acetyl-D-glucosamine kinase OS=Homo sapiens GN=NAGK PE=2 SV=1;>sp|Q9UJ70|NAGK_HUMAN N-acetyl-D-glucosamine kinase OS=Homo sapiens GN=NAGK PE=1 SV=4;>tr|H7C3G9|H7C3G9_HUMAN N-acetyl-D-glucosamine kinase (Fragment) OS=Homo sapiens G	1e-56	1.0285	1.05995	34934000	45758000	1	1	1	1	1	1	1	1	1
U1 small nuclear ribonucleoprotein 70 kDa	SNRNP70	>sp|P08621|RU17_HUMAN U1 small nuclear ribonucleoprotein 70 kDa OS=Homo sapiens GN=SNRNP70 PE=1 SV=2	9.97e-108	1.0284	1.09095	1711900000	1856900000	11	11	11	10	9	10	9	10	9
Numb-like protein	NUMBL	>sp|Q9Y6R0|NUMBL_HUMAN Numb-like protein OS=Homo sapiens GN=NUMBL PE=1 SV=1	1.13e-30	1.0282	1.06766	123860000	126630000	11	11	11	9	9	9	9	9	9
RNA binding protein fox-1 homolog 2;RNA binding protein fox-1 homolog 1	RBFOX2;RBM9;RBFOX1	>sp|O43251|RFOX2_HUMAN RNA binding protein fox-1 homolog 2 OS=Homo sapiens GN=RBFOX2 PE=1 SV=3;>tr|B0QYV1|B0QYV1_HUMAN RNA binding protein fox-1 homolog OS=Homo sapiens GN=RBM9 PE=3 SV=1;>tr|F8VZG9|F8VZG9_HUMAN RNA-binding protein fox-1 homolog 1 OS=Homo s	9.75e-41	1.0281	1.18079	25019000	35636000	18	18	18	17	14	17	14	17	14
Translation initiation factor eIF-2B subunit beta	EIF2B2	>sp|P49770|EI2BB_HUMAN Translation initiation factor eIF-2B subunit beta OS=Homo sapiens GN=EIF2B2 PE=1 SV=3	2.69e-22	1.028	1.0371	69356000	23843000	12	12	9	7	8	7	8	5	6
Ancient ubiquitous protein 1	AUP1	>sp|Q9Y679|AUP1_HUMAN Ancient ubiquitous protein 1 OS=Homo sapiens GN=AUP1 PE=1 SV=1	3.37e-13	1.0279	0.953107	11401000	5920400	3	3	3	1	3	1	3	1	3
Ribonuclease P protein subunit p30	RPP30;RP11-320F15.1	>tr|E9PB02|E9PB02_HUMAN Ribonuclease P protein subunit p30 OS=Homo sapiens GN=RPP30 PE=4 SV=1;>sp|P78346|RPP30_HUMAN Ribonuclease P protein subunit p30 OS=Homo sapiens GN=RPP30 PE=1 SV=1;>tr|Q5VU11|Q5VU11_HUMAN Ribonuclease P (30kD) (RPP30) (Fragment) OS=H	1.64e-132	1.0278	1.0715	226640000	397390000	6	6	6	6	4	6	4	6	4
Nucleolar protein 10	NOL10	>sp|Q9BSC4|NOL10_HUMAN Nucleolar protein 10 OS=Homo sapiens GN=NOL10 PE=1 SV=1;>tr|B4DLV0|B4DLV0_HUMAN Nucleolar protein 10 OS=Homo sapiens GN=NOL10 PE=2 SV=1;>tr|F5H6G7|F5H6G7_HUMAN Nucleolar protein 10 OS=Homo sapiens GN=NOL10 PE=4 SV=1	4.22e-06	1.0278	0.881368	4779800	448360	3	3	3	3	2	3	2	3	2
GTP-binding protein 2	GTPBP2	>sp|Q9BX10|GTPB2_HUMAN GTP-binding protein 2 OS=Homo sapiens GN=GTPBP2 PE=2 SV=1;>tr|H0Y7A5|H0Y7A5_HUMAN GTP-binding protein 2 (Fragment) OS=Homo sapiens GN=GTPBP2 PE=4 SV=1	2.48e-117	1.0277	1.13682	50994000	27909000	12	12	12	9	11	9	11	9	11
Pescadillo homolog	PES1	>sp|O00541|PESC_HUMAN Pescadillo homolog OS=Homo sapiens GN=PES1 PE=1 SV=1;>tr|B5MCF9|B5MCF9_HUMAN Pescadillo homolog OS=Homo sapiens GN=PES1 PE=4 SV=1;>tr|B3KXD6|B3KXD6_HUMAN Pescadillo homolog OS=Homo sapiens GN=PES1 PE=2 SV=1	1.82e-104	1.0276	0.997705	969920000	746540000	2	2	2	2	1	2	1	2	1
60S ribosomal protein L24	RPL24	>sp|P83731|RL24_HUMAN 60S ribosomal protein L24 OS=Homo sapiens GN=RPL24 PE=1 SV=1;>tr|C9JNW5|C9JNW5_HUMAN 60S ribosomal protein L24 OS=Homo sapiens GN=RPL24 PE=4 SV=1;>tr|C9JXB8|C9JXB8_HUMAN 60S ribosomal protein L24 OS=Homo sapiens GN=RPL24 PE=4 SV=1	6.02e-51	1.0273	1.01748	4180700000	6084300000	7	7	7	7	4	7	4	7	4
Myc-associated zinc finger protein	MAZ	>tr|G5E927|G5E927_HUMAN MYC-associated zinc finger protein (Purine-binding transcription factor), isoform CRA_d OS=Homo sapiens GN=MAZ PE=4 SV=1;>sp|P56270|MAZ_HUMAN Myc-associated zinc finger protein OS=Homo sapiens GN=MAZ PE=1 SV=1;>tr|C6G496|C6G496_HUMA	1.13e-40	1.027	1.11971	126300000	74181000	17	17	17	16	13	16	13	16	13
Transcription elongation factor B polypeptide 2	TCEB2	>tr|B7WPD3|B7WPD3_HUMAN Transcription elongation factor B (SIII), polypeptide 2 (18kDa, elongin B), isoform CRA_a OS=Homo sapiens GN=TCEB2 PE=4 SV=1;>sp|Q15370|ELOB_HUMAN Transcription elongation factor B polypeptide 2 OS=Homo sapiens GN=TCEB2 PE=1 SV=1;>t	1.18e-66	1.0267	1.08381	79630000	167760000	6	6	6	6	5	6	5	6	5
Scaffold attachment factor B2	SAFB2	>sp|Q14151|SAFB2_HUMAN Scaffold attachment factor B2 OS=Homo sapiens GN=SAFB2 PE=1 SV=1	4.12e-124	1.0266	0.811425	300360000	157480000	5	5	4	5	4	5	4	4	4
Zinc finger CCCH domain-containing protein 11A	ZC3H11A	>sp|O75152|ZC11A_HUMAN Zinc finger CCCH domain-containing protein 11A OS=Homo sapiens GN=ZC3H11A PE=1 SV=3;>tr|E9PQ61|E9PQ61_HUMAN Zinc finger CCCH domain-containing protein 11A OS=Homo sapiens GN=ZC3H11A PE=4 SV=1;>tr|E9PBY7|E9PBY7_HUMAN Zinc finger CCCH	1.38e-69	1.0266	0.806127	60425000	80335000	6	6	6	3	5	3	5	3	5
40S ribosomal protein S28	RPS28	>sp|P62857|RS28_HUMAN 40S ribosomal protein S28 OS=Homo sapiens GN=RPS28 PE=1 SV=1	6.29e-18	1.0264	1.01537	376240000	901250000	18	18	12	17	13	17	13	11	8
General transcription factor 3C polypeptide 6	GTF3C6	>sp|Q969F1|TF3C6_HUMAN General transcription factor 3C polypeptide 6 OS=Homo sapiens GN=GTF3C6 PE=1 SV=1	8.65e-05	1.0257	1.02654	792640	2185600	7	7	7	6	7	6	7	6	7
Spermatogenesis-associated serine-rich protein 2	SPATS2	>sp|Q86XZ4|SPAS2_HUMAN Spermatogenesis-associated serine-rich protein 2 OS=Homo sapiens GN=SPATS2 PE=1 SV=1	0	1.0256	0.964878	915660000	644160000	2	2	2	2	2	2	2	2	2
Pre-mRNA-splicing factor SPF27	BCAS2	>sp|O75934|SPF27_HUMAN Pre-mRNA-splicing factor SPF27 OS=Homo sapiens GN=BCAS2 PE=1 SV=1	6.05e-170	1.0255	0.890789	434570000	377370000	1	1	1	1	1	1	1	1	1
Eukaryotic translation initiation factor 3 subunit B	EIF3B	>sp|P55884|EIF3B_HUMAN Eukaryotic translation initiation factor 3 subunit B OS=Homo sapiens GN=EIF3B PE=1 SV=3	1.15e-303	1.0253	1.00791	1616300000	2127400000	18	18	18	18	13	18	13	18	13
Prolyl 3-hydroxylase 1	LEPRE1	>sp|Q32P28|P3H1_HUMAN Prolyl 3-hydroxylase 1 OS=Homo sapiens GN=LEPRE1 PE=1 SV=2;>tr|E2QRI1|E2QRI1_HUMAN Prolyl 3-hydroxylase 1 (Fragment) OS=Homo sapiens GN=LEPRE1 PE=4 SV=1	0.0012584	1.0252	1.18269	673150	1135900	14	14	14	11	13	11	13	11	13
Splicing factor 1	SF1	>sp|Q15637|SF01_HUMAN Splicing factor 1 OS=Homo sapiens GN=SF1 PE=1 SV=4;>tr|C9JJE2|C9JJE2_HUMAN Splicing factor 1 OS=Homo sapiens GN=SF1 PE=4 SV=2;>tr|B4DX42|B4DX42_HUMAN Splicing factor 1 OS=Homo sapiens GN=SF1 PE=2 SV=1	1.35e-46	1.025	1.14832	89550000	78284000	31	31	31	31	30	31	30	31	30
Cirhin	CIRH1A	>sp|Q969X6|CIR1A_HUMAN Cirhin OS=Homo sapiens GN=CIRH1A PE=1 SV=1;>tr|H3BSH7|H3BSH7_HUMAN Cirhin (Fragment) OS=Homo sapiens GN=CIRH1A PE=4 SV=1	2.13e-255	1.0248	1.12538	231670000	239720000	1	1	1	1	1	1	1	1	1
Cell division cycle 5-like protein	CDC5L	>sp|Q99459|CDC5L_HUMAN Cell division cycle 5-like protein OS=Homo sapiens GN=CDC5L PE=1 SV=2	0	1.0248	0.995917	2677500000	3452000000	9	9	8	8	5	8	5	7	4
60S ribosomal protein L30	RPL30	>sp|P62888|RL30_HUMAN 60S ribosomal protein L30 OS=Homo sapiens GN=RPL30 PE=1 SV=2;>tr|E5RI99|E5RI99_HUMAN 60S ribosomal protein L30 (Fragment) OS=Homo sapiens GN=RPL30 PE=3 SV=1	2.33e-196	1.0248	0.982222	5695900000	11513000000	13	13	13	11	8	11	8	11	8
TNF receptor-associated factor 4	TRAF4	>sp|Q9BUZ4|TRAF4_HUMAN TNF receptor-associated factor 4 OS=Homo sapiens GN=TRAF4 PE=1 SV=1;>tr|F6SA91|F6SA91_HUMAN TNF receptor-associated factor 4 OS=Homo sapiens GN=TRAF4 PE=4 SV=1	2.51e-89	1.0246	1.00699	69203000	81555000	43	43	43	37	41	37	41	37	41
Cyclin-H	CCNH	>sp|P51946|CCNH_HUMAN Cyclin-H OS=Homo sapiens GN=CCNH PE=1 SV=1;>tr|D6RG18|D6RG18_HUMAN Cyclin-H OS=Homo sapiens GN=CCNH PE=3 SV=1;>tr|D6RHI7|D6RHI7_HUMAN Cyclin-H OS=Homo sapiens GN=CCNH PE=3 SV=1	3.01e-119	1.0245	0.974089	55417000	76136000	9	9	9	7	9	7	9	7	9
Ubiquitin-associated protein 2	UBAP2	>sp|Q5T6F2|UBAP2_HUMAN Ubiquitin-associated protein 2 OS=Homo sapiens GN=UBAP2 PE=1 SV=1;>tr|F5H2U4|F5H2U4_HUMAN Ubiquitin-associated protein 2 OS=Homo sapiens GN=UBAP2 PE=4 SV=1;>tr|E7EWG4|E7EWG4_HUMAN Ubiquitin-associated protein 2 OS=Homo sapiens GN=UBA	2.84e-61	1.0243	1.10808	38158000	60343000	12	12	12	9	11	9	11	9	11
SWI/SNF-related matrix-associated actin-dependent regulator of chromatin subfamily E member 1	SMARCE1	>sp|Q969G3|SMCE1_HUMAN SWI/SNF-related matrix-associated actin-dependent regulator of chromatin subfamily E member 1 OS=Homo sapiens GN=SMARCE1 PE=1 SV=2;>tr|B4DGM3|B4DGM3_HUMAN SWI/SNF-related matrix-associated actin-dependent regulator of chromatin subfa	6.77e-09	1.0243	0.995619	9787900	1023700	8	8	8	8	5	8	5	8	5
AP-2 complex subunit beta	AP2B1	>sp|P63010|AP2B1_HUMAN AP-2 complex subunit beta OS=Homo sapiens GN=AP2B1 PE=1 SV=1;>tr|Q7Z451|Q7Z451_HUMAN AP-2 complex subunit beta OS=Homo sapiens GN=AP2B1 PE=2 SV=1;>tr|F5GYG9|F5GYG9_HUMAN AP-2 complex subunit beta OS=Homo sapiens GN=AP2B1 PE=4 SV=1	0	1.0227	1.11813	4119200000	5019900000	9	9	9	7	9	7	9	7	9
WD repeat-containing protein 18	WDR18	>sp|Q9BV38|WDR18_HUMAN WD repeat-containing protein 18 OS=Homo sapiens GN=WDR18 PE=1 SV=2	1.28e-15	1.0227	0.87943	61411000	64413000	2	2	2	1	1	1	1	1	1
60S ribosomal protein L4	RPL4	>sp|P36578|RL4_HUMAN 60S ribosomal protein L4 OS=Homo sapiens GN=RPL4 PE=1 SV=5;>tr|H3BM89|H3BM89_HUMAN 60S ribosomal protein L4 OS=Homo sapiens GN=RPL4 PE=4 SV=1	0	1.0225	1.01612	25823000000	26568000000	46	46	25	42	43	42	43	24	23
40S ribosomal protein S18	RPS18	>sp|P62269|RS18_HUMAN 40S ribosomal protein S18 OS=Homo sapiens GN=RPS18 PE=1 SV=3	3.58e-162	1.0224	1.04815	10593000000	16960000000	6	6	6	5	5	5	5	5	5
Tubulin epsilon chain	TUBE1	>sp|Q9UJT0|TBE_HUMAN Tubulin epsilon chain OS=Homo sapiens GN=TUBE1 PE=2 SV=1;>tr|Q5H8W7|Q5H8W7_HUMAN Tubulin epsilon chain OS=Homo sapiens GN=TUBE1 PE=2 SV=1	0.00044548	1.0222	1.16579	767330	1062900	29	29	29	28	29	28	29	28	29
Glutamine--tRNA ligase	QARS	>sp|P47897|SYQ_HUMAN Glutamine--tRNA ligase OS=Homo sapiens GN=QARS PE=1 SV=1;>tr|B4DWJ2|B4DWJ2_HUMAN Glutamine--tRNA ligase OS=Homo sapiens GN=QARS PE=2 SV=1	1.16e-299	1.0217	1.0737	834790000	992270000	17	17	17	15	17	15	17	15	17
Caprin-1	CAPRIN1	>sp|Q14444|CAPR1_HUMAN Caprin-1 OS=Homo sapiens GN=CAPRIN1 PE=1 SV=2;>tr|G3V153|G3V153_HUMAN Caprin-1 OS=Homo sapiens GN=CAPRIN1 PE=4 SV=1;>tr|E9PLA9|E9PLA9_HUMAN Caprin-1 (Fragment) OS=Homo sapiens GN=CAPRIN1 PE=4 SV=1	3.04e-288	1.0215	0.995818	4614400000	5790600000	1	1	1	1	1	1	1	1	1
Ras GTPase-activating-like protein IQGAP1	IQGAP1	>sp|P46940|IQGA1_HUMAN Ras GTPase-activating-like protein IQGAP1 OS=Homo sapiens GN=IQGAP1 PE=1 SV=1;>tr|H0YLE8|H0YLE8_HUMAN Ras GTPase-activating-like protein IQGAP1 OS=Homo sapiens GN=IQGAP1 PE=4 SV=1	0	1.0213	1.12085	1182900000	1776200000	31	30	30	26	29	26	28	26	28
Golgi apparatus protein 1	GLG1	>sp|Q92896|GSLG1_HUMAN Golgi apparatus protein 1 OS=Homo sapiens GN=GLG1 PE=1 SV=2	8.31e-11	1.0201	1.14969	2373700	2820200	23	23	23	22	20	22	20	22	20
Procollagen-lysine,2-oxoglutarate 5-dioxygenase 1	PLOD1	>tr|B4DR87|B4DR87_HUMAN Procollagen-lysine,2-oxoglutarate 5-dioxygenase 1 OS=Homo sapiens GN=PLOD1 PE=2 SV=1;>sp|Q02809|PLOD1_HUMAN Procollagen-lysine,2-oxoglutarate 5-dioxygenase 1 OS=Homo sapiens GN=PLOD1 PE=1 SV=2	2.16e-279	1.0201	1.0646	191220000	198010000	57	57	55	46	54	46	54	44	52
S-phase kinase-associated protein 1	SKP1	>tr|E5RJR5|E5RJR5_HUMAN S-phase kinase-associated protein 1 OS=Homo sapiens GN=SKP1 PE=4 SV=1;>sp|P63208|SKP1_HUMAN S-phase kinase-associated protein 1 OS=Homo sapiens GN=SKP1 PE=1 SV=2;>tr|F8W8N3|F8W8N3_HUMAN S-phase kinase-associated protein 1 (Fragment)	4.75e-120	1.0199	1.03481	71268000	179850000	3	3	3	2	3	2	3	2	3
Importin subunit alpha;Importin subunit alpha-7;Importin subunit alpha-6	KPNA6;KPNA5	>tr|F5GYL8|F5GYL8_HUMAN Importin subunit alpha OS=Homo sapiens GN=KPNA6 PE=3 SV=1;>sp|O60684|IMA7_HUMAN Importin subunit alpha-7 OS=Homo sapiens GN=KPNA6 PE=1 SV=1;>tr|F5H4G7|F5H4G7_HUMAN Importin subunit alpha OS=Homo sapiens GN=KPNA6 PE=3 SV=1;>sp|O15131	1.98e-182	1.0199	0.900009	31792000	30675000	17	17	17	12	13	12	13	12	13
Transmembrane protein 214	TMEM214	>sp|Q6NUQ4|TM214_HUMAN Transmembrane protein 214 OS=Homo sapiens GN=TMEM214 PE=1 SV=2;>tr|H7C008|H7C008_HUMAN Transmembrane protein 214 (Fragment) OS=Homo sapiens GN=TMEM214 PE=4 SV=1	2.13e-39	1.0197	1.0969	112890000	144450000	5	5	4	3	5	3	5	3	4
60S ribosomal protein L22	RPL22	>sp|P35268|RL22_HUMAN 60S ribosomal protein L22 OS=Homo sapiens GN=RPL22 PE=1 SV=2	9.82e-100	1.0189	1.02494	6287400000	10877000000	6	2	2	5	6	1	2	1	2
Eukaryotic peptide chain release factor GTP-binding subunit ERF3B;Eukaryotic peptide chain release factor GTP-binding subunit ERF3A	GSPT2;GSPT1	>tr|J3KQG6|J3KQG6_HUMAN Eukaryotic peptide chain release factor GTP-binding subunit ERF3A OS=Homo sapiens GN=GSPT1 PE=4 SV=1;>sp|Q8IYD1|ERF3B_HUMAN Eukaryotic peptide chain release factor GTP-binding subunit ERF3B OS=Homo sapiens GN=GSPT2 PE=1 SV=2;>sp|P15	7.62e-19	1.0186	1.16693	3073700	1451800	10	10	10	9	7	9	7	9	7
60S ribosomal protein L27	RPL27	>sp|P61353|RL27_HUMAN 60S ribosomal protein L27 OS=Homo sapiens GN=RPL27 PE=1 SV=2	1.06e-93	1.0186	1.00165	9268600000	12995000000	6	6	6	6	5	6	5	6	5
60S ribosomal protein L13a	RPL13A	>sp|P40429|RL13A_HUMAN 60S ribosomal protein L13a OS=Homo sapiens GN=RPL13A PE=1 SV=2	1.71e-97	1.0185	1.01697	5746300000	8204000000	2	2	2	2	1	2	1	2	1
60S ribosomal protein L15;Ribosomal protein L15	RPL15	>sp|P61313|RL15_HUMAN 60S ribosomal protein L15 OS=Homo sapiens GN=RPL15 PE=1 SV=2;>tr|E7EQV9|E7EQV9_HUMAN Ribosomal protein L15 (Fragment) OS=Homo sapiens GN=RPL15 PE=3 SV=1;>tr|E7ENU7|E7ENU7_HUMAN Ribosomal protein L15 (Fragment) OS=Homo sapiens GN=RPL15	1.45e-141	1.0182	1.02532	7382600000	6546600000	10	10	10	8	10	8	10	8	10
Protein SDA1 homolog	SDAD1	>sp|Q9NVU7|SDA1_HUMAN Protein SDA1 homolog OS=Homo sapiens GN=SDAD1 PE=1 SV=3;>tr|E7EW05|E7EW05_HUMAN Protein SDA1 homolog OS=Homo sapiens GN=SDAD1 PE=4 SV=1	1.66e-115	1.018	1.01704	185640000	177930000	14	14	14	13	12	13	12	13	12
ATP-dependent RNA helicase DDX1	DDX1	>sp|Q92499|DDX1_HUMAN ATP-dependent RNA helicase DDX1 OS=Homo sapiens GN=DDX1 PE=1 SV=2	0	1.0178	1.07266	8101100000	9191400000	14	14	14	14	13	14	13	14	13
Serine/arginine-rich splicing factor 5	SRSF5	>sp|Q13243|SRSF5_HUMAN Serine/arginine-rich splicing factor 5 OS=Homo sapiens GN=SRSF5 PE=1 SV=1;>tr|B4DUA4|B4DUA4_HUMAN Serine/arginine-rich-splicing factor 5 OS=Homo sapiens GN=SRSF5 PE=2 SV=1;>tr|B4DJK0|B4DJK0_HUMAN Serine/arginine-rich-splicing factor	1.87e-86	1.0178	1.02591	274170000	207430000	14	14	14	12	8	12	8	12	8
Exosome complex component RRP45	EXOSC9	>sp|Q06265|EXOS9_HUMAN Exosome complex component RRP45 OS=Homo sapiens GN=EXOSC9 PE=1 SV=3;>tr|D6RIY6|D6RIY6_HUMAN Exosome complex component RRP45 OS=Homo sapiens GN=EXOSC9 PE=4 SV=1;>tr|D6R905|D6R905_HUMAN Exosome complex component RRP45 (Fragment) OS=Hom	8.49e-147	1.0177	0.914495	841880000	496260000	46	46	46	44	42	44	42	44	42
Serine/threonine-protein phosphatase PP1-beta catalytic subunit;Serine/threonine-protein phosphatase	PPP1CB	>sp|P62140|PP1B_HUMAN Serine/threonine-protein phosphatase PP1-beta catalytic subunit OS=Homo sapiens GN=PPP1CB PE=1 SV=3;>tr|E7ETD8|E7ETD8_HUMAN Serine/threonine-protein phosphatase (Fragment) OS=Homo sapiens GN=PPP1CB PE=3 SV=1	2.78e-132	1.0176	1.0404	48278000	85112000	8	7	7	7	8	6	7	6	7
Histone H3;Histone H3.1;Histone H3.3;Histone H3.1t;Histone H3.2;Histone H3.3C	HIST2H3PS2;HIST1H3A;H3F3A;HIST3H3;HIST2H3A;H3F3C	>tr|Q5TEC6|Q5TEC6_HUMAN Histone H3 OS=Homo sapiens GN=HIST2H3PS2 PE=3 SV=1;>sp|P68431|H31_HUMAN Histone H3.1 OS=Homo sapiens GN=HIST1H3A PE=1 SV=2;>sp|P84243|H33_HUMAN Histone H3.3 OS=Homo sapiens GN=H3F3A PE=1 SV=2;>sp|Q16695|H31T_HUMAN Histone H3.1t OS=H	5.21e-08	1.0172	0.400657	1942900000	1961500000	11	11	11	10	8	10	8	10	8
Coiled-coil domain-containing protein 17	CCDC17	>sp|Q96LX7|CCD17_HUMAN Coiled-coil domain-containing protein 17 OS=Homo sapiens GN=CCDC17 PE=2 SV=2;>tr|J3KNU3|J3KNU3_HUMAN Coiled-coil domain-containing protein 17 OS=Homo sapiens GN=CCDC17 PE=4 SV=1;>tr|F2Z395|F2Z395_HUMAN Coiled-coil domain-containing p	0.00094537	1.0171	1.17385	11642000	21945000	13	5	5	12	13	4	5	4	5
Transcription elongation factor SPT6	SUPT6H	>sp|Q7KZ85|SPT6H_HUMAN Transcription elongation factor SPT6 OS=Homo sapiens GN=SUPT6H PE=1 SV=2	6.09e-40	1.017	0.912492	70525000	78598000	3	3	3	3	2	3	2	3	2
F-box/WD repeat-containing protein 4	FBXW4	>sp|P57775|FBXW4_HUMAN F-box/WD repeat-containing protein 4 OS=Homo sapiens GN=FBXW4 PE=2 SV=1;>tr|Q5SVS2|Q5SVS2_HUMAN F-box and WD repeat domain containing 4 (Fragment) OS=Homo sapiens GN=FBXW4 PE=2 SV=1	6.22e-12	1.0167	0.985028	6100000	22460000	1	1	1	1	1	1	1	1	1
40S ribosomal protein S29	RPS29	>sp|P62273|RS29_HUMAN 40S ribosomal protein S29 OS=Homo sapiens GN=RPS29 PE=1 SV=2	1.37e-22	1.0166	1.04046	495400000	552530000	12	12	12	9	6	9	6	9	6
Formin-like protein 2;Formin-like protein 3	FMNL2;FMNL3	>sp|Q96PY5|FMNL2_HUMAN Formin-like protein 2 OS=Homo sapiens GN=FMNL2 PE=1 SV=3;>sp|Q8IVF7|FMNL3_HUMAN Formin-like protein 3 OS=Homo sapiens GN=FMNL3 PE=1 SV=3;>tr|F8W1F5|F8W1F5_HUMAN Formin-like protein 3 OS=Homo sapiens GN=FMNL3 PE=4 SV=1;>tr|C9IZY8|C9IZ	7.49e-10	1.0162	0.949037	1779900	3945600	3	3	3	2	1	2	1	2	1
28S ribosomal protein S28, mitochondrial	MRPS28;TPD52	>sp|Q9Y2Q9|RT28_HUMAN 28S ribosomal protein S28, mitochondrial OS=Homo sapiens GN=MRPS28 PE=1 SV=1;>tr|H0YAT2|H0YAT2_HUMAN 28S ribosomal protein S28, mitochondrial (Fragment) OS=Homo sapiens GN=MRPS28 PE=4 SV=1;>tr|H7C5V3|H7C5V3_HUMAN 28S ribosomal protein	2.73e-33	1.0161	1.05129	411800000	699670000	3	3	3	3	3	3	3	3	3
Arrestin domain-containing protein 1	ARRDC1	>sp|Q8N5I2|ARRD1_HUMAN Arrestin domain-containing protein 1 OS=Homo sapiens GN=ARRDC1 PE=2 SV=1;>tr|Q5T370|Q5T370_HUMAN Arrestin domain containing 1 (Fragment) OS=Homo sapiens GN=ARRDC1 PE=2 SV=1;>tr|Q5T371|Q5T371_HUMAN Arrestin domain containing 1 (Fragme	1.6e-79	1.016	1.14884	83134000	124540000	2	2	2	2	2	2	2	2	2
Putative methyltransferase NSUN5	NSUN5	>sp|Q96P11|NSUN5_HUMAN Putative methyltransferase NSUN5 OS=Homo sapiens GN=NSUN5 PE=1 SV=2;>tr|G3V0G9|G3V0G9_HUMAN HCG39703, isoform CRA_c OS=Homo sapiens GN=NSUN5 PE=4 SV=1	0	1.0158	1.05661	1411000000	1452000000	6	6	6	4	6	4	6	4	6
Transcription factor COE1;Transcription factor COE4;Transcription factor COE3;Transcription factor COE2	EBF1;EBF4;EBF3;EBF2	>sp|Q9UH73|COE1_HUMAN Transcription factor COE1 OS=Homo sapiens GN=EBF1 PE=1 SV=2;>tr|E5RFQ1|E5RFQ1_HUMAN Transcription factor COE1 OS=Homo sapiens GN=EBF1 PE=3 SV=1;>tr|C9J6M4|C9J6M4_HUMAN Transcription factor COE4 OS=Homo sapiens GN=EBF4 PE=3 SV=1;>sp|Q9	0.00021298	1.0157	1.21485	11799000	698240	7	7	7	7	7	7	7	7	7
Nucleolar RNA helicase 2	DDX21	>sp|Q9NR30|DDX21_HUMAN Nucleolar RNA helicase 2 OS=Homo sapiens GN=DDX21 PE=1 SV=5	0	1.0151	0.923702	6054100000	7800800000	27	27	27	25	25	25	25	25	25
Guanine nucleotide-binding protein subunit beta-2-like 1	GNB2L1	>sp|P63244|GBLP_HUMAN Guanine nucleotide-binding protein subunit beta-2-like 1 OS=Homo sapiens GN=GNB2L1 PE=1 SV=3;>tr|J3KPE3|J3KPE3_HUMAN Guanine nucleotide-binding protein subunit beta-2-like 1 OS=Homo sapiens GN=GNB2L1 PE=4 SV=1;>tr|D6RHH4|D6RHH4_HUMAN	0	1.0149	1.06748	20187000000	26957000000	2	2	2	1	1	1	1	1	1
40S ribosomal protein S16	RPS16	>sp|P62249|RS16_HUMAN 40S ribosomal protein S16 OS=Homo sapiens GN=RPS16 PE=1 SV=2	9.66e-52	1.0138	1.08663	13403000000	18276000000	42	42	40	40	41	40	41	38	39
Pyrroline-5-carboxylate reductase;Pyrroline-5-carboxylate reductase 1, mitochondrial	PYCR1	>tr|B4DMU0|B4DMU0_HUMAN Pyrroline-5-carboxylate reductase OS=Homo sapiens GN=PYCR1 PE=2 SV=1;>sp|P32322|P5CR1_HUMAN Pyrroline-5-carboxylate reductase 1, mitochondrial OS=Homo sapiens GN=PYCR1 PE=1 SV=2;>tr|A6NFM2|A6NFM2_HUMAN Pyrroline-5-carboxylate reduct	2.67e-46	1.0138	1.07977	39908000	50018000	21	21	21	20	19	20	19	20	19
Aminoacyl tRNA synthase complex-interacting multifunctional protein 2	AIMP2	>sp|Q13155|AIMP2_HUMAN Aminoacyl tRNA synthase complex-interacting multifunctional protein 2 OS=Homo sapiens GN=AIMP2 PE=1 SV=2;>tr|F8W950|F8W950_HUMAN Aminoacyl tRNA synthase complex-interacting multifunctional protein 2 OS=Homo sapiens GN=AIMP2 PE=4 SV=1	4.9e-59	1.0136	1.1163	254940000	229810000	13	13	13	13	11	13	11	13	11
Serine/threonine-protein kinase ATR	ATR	>sp|Q13535|ATR_HUMAN Serine/threonine-protein kinase ATR OS=Homo sapiens GN=ATR PE=1 SV=3	1.44e-08	1.0132	1.2113	55119000	3957400	6	6	5	6	3	6	3	5	2
40S ribosomal protein S21	RPS21	>sp|P63220|RS21_HUMAN 40S ribosomal protein S21 OS=Homo sapiens GN=RPS21 PE=1 SV=1;>tr|Q8WVC2|Q8WVC2_HUMAN 40S ribosomal protein S21 OS=Homo sapiens GN=RPS21 PE=2 SV=1;>tr|Q9BYK1|Q9BYK1_HUMAN 40S ribosomal protein S21 OS=Homo sapiens GN=RPS21 PE=2 SV=1	4.49e-113	1.0129	1.04055	1077500000	2081800000	8	8	8	7	7	7	7	7	7
Mediator of RNA polymerase II transcription subunit 25	MED25	>sp|Q71SY5|MED25_HUMAN Mediator of RNA polymerase II transcription subunit 25 OS=Homo sapiens GN=MED25 PE=1 SV=2	0.0003114	1.0129	0.984058	5705400	4436400	4	4	4	3	2	3	2	3	2
Ras GTPase-activating-like protein IQGAP3	IQGAP3	>sp|Q86VI3|IQGA3_HUMAN Ras GTPase-activating-like protein IQGAP3 OS=Homo sapiens GN=IQGAP3 PE=1 SV=2;>tr|F2Z2E2|F2Z2E2_HUMAN Ras GTPase-activating-like protein IQGAP3 OS=Homo sapiens GN=IQGAP3 PE=4 SV=1	6.52e-19	1.0128	1.04821	254700000	2722800	6	6	6	6	6	6	6	6	6
Uncharacterized protein C16orf59	C16orf59	>sp|Q7L2K0|CP059_HUMAN Uncharacterized protein C16orf59 OS=Homo sapiens GN=C16orf59 PE=2 SV=1;>tr|H3BND0|H3BND0_HUMAN Uncharacterized protein C16orf59 OS=Homo sapiens GN=C16orf59 PE=4 SV=1;>tr|H3BTF6|H3BTF6_HUMAN Uncharacterized protein C16orf59 (Fragment)	1.94e-21	1.0125	0.998004	9964000	5639300	1	1	1	1	1	1	1	1	1
2-5-oligoadenylate synthase 3	OAS3	>sp|Q9Y6K5|OAS3_HUMAN 2-5-oligoadenylate synthase 3 OS=Homo sapiens GN=OAS3 PE=1 SV=3	1.52e-148	1.0124	1.0794	460060000	599840000	8	6	6	6	4	4	2	4	2
Heterogeneous nuclear ribonucleoprotein U-like protein 2	HNRNPUL2;hCG_2044799	>sp|Q1KMD3|HNRL2_HUMAN Heterogeneous nuclear ribonucleoprotein U-like protein 2 OS=Homo sapiens GN=HNRNPUL2 PE=1 SV=1;>tr|H3BQZ7|H3BQZ7_HUMAN HCG2044799 OS=Homo sapiens GN=hCG_2044799 PE=4 SV=1	7.07e-200	1.0124	0.978953	611020000	857980000	3	3	3	2	1	2	1	2	1
Uncharacterized protein C20orf72	C20orf72	>sp|Q9BQP7|CT072_HUMAN Uncharacterized protein C20orf72 OS=Homo sapiens GN=C20orf72 PE=1 SV=1;>tr|Q5QPE8|Q5QPE8_HUMAN Chromosome 20 open reading frame 72 OS=Homo sapiens GN=C20orf72 PE=2 SV=1	1.66e-08	1.0123	1.06276	2663900	33552000	25	25	25	24	22	24	22	24	22
Enhancer of mRNA-decapping protein 3	EDC3	>sp|Q96F86|EDC3_HUMAN Enhancer of mRNA-decapping protein 3 OS=Homo sapiens GN=EDC3 PE=1 SV=1;>tr|H3BPN4|H3BPN4_HUMAN Enhancer of mRNA-decapping protein 3 (Fragment) OS=Homo sapiens GN=EDC3 PE=4 SV=1	1.16e-18	1.0122	1.18277	18556000	10741000	20	20	20	19	19	19	19	19	19
Transducin beta-like protein 2	TBL2	>sp|Q9Y4P3|TBL2_HUMAN Transducin beta-like protein 2 OS=Homo sapiens GN=TBL2 PE=1 SV=1;>tr|E9PF19|E9PF19_HUMAN Transducin beta-like protein 2 OS=Homo sapiens GN=TBL2 PE=4 SV=1	0	1.012	0.980584	2936200000	2902200000	3	3	3	1	2	1	2	1	2
Transcription initiation factor TFIID subunit 2	TAF2	>sp|Q6P1X5|TAF2_HUMAN Transcription initiation factor TFIID subunit 2 OS=Homo sapiens GN=TAF2 PE=1 SV=3	6.14e-85	1.0117	0.936242	116100000	124460000	5	5	5	4	2	4	2	4	2
Histone H2A type 1;Histone H2A type 1-D;Histone H2A type 2-A;Histone H2A type 2-C;Histone H2A.J;Histone H2A type 1-H;Histone H2A type 1-J;Histone H2A	HIST1H2AG;HIST1H2AD;HIST2H2AA3;HIST2H2AC;H2AFJ;HIST1H2AH;HIST1H2AJ	>sp|P0C0S8|H2A1_HUMAN Histone H2A type 1 OS=Homo sapiens GN=HIST1H2AG PE=1 SV=2;>sp|P20671|H2A1D_HUMAN Histone H2A type 1-D OS=Homo sapiens GN=HIST1H2AD PE=1 SV=2;>sp|Q6FI13|H2A2A_HUMAN Histone H2A type 2-A OS=Homo sapiens GN=HIST2H2AA3 PE=1 SV=3;>sp|Q1677	5.97e-62	1.0113	0.675265	2895400000	2355000000	29	29	29	28	25	28	25	28	25
DNA topoisomerase 2-binding protein 1	TOPBP1	>sp|Q92547|TOPB1_HUMAN DNA topoisomerase 2-binding protein 1 OS=Homo sapiens GN=TOPBP1 PE=1 SV=3	5.57e-108	1.0111	0.980584	99856000	91102000	16	16	16	12	14	12	14	12	14
Probable dimethyladenosine transferase	DIMT1	>sp|Q9UNQ2|DIM1_HUMAN Probable dimethyladenosine transferase OS=Homo sapiens GN=DIMT1 PE=1 SV=1	1e-209	1.011	1.08136	917530000	1670200000	5	5	1	4	4	4	4	1	1
ATP-dependent RNA helicase DDX55	DDX55	>sp|Q8NHQ9|DDX55_HUMAN ATP-dependent RNA helicase DDX55 OS=Homo sapiens GN=DDX55 PE=1 SV=3;>tr|F5H5U2|F5H5U2_HUMAN ATP-dependent RNA helicase DDX55 OS=Homo sapiens GN=DDX55 PE=3 SV=1	0	1.0108	0.983091	1264400000	869320000	18	18	18	13	12	13	12	13	12
Pre-mRNA-processing factor 6	PRPF6	>sp|O94906|PRP6_HUMAN Pre-mRNA-processing factor 6 OS=Homo sapiens GN=PRPF6 PE=1 SV=1	0	1.0107	0.818398	282830000	288770000	15	15	15	15	14	15	14	15	14
Round spermatid basic protein 1	RSBN1	>sp|Q5VWQ0|RSBN1_HUMAN Round spermatid basic protein 1 OS=Homo sapiens GN=RSBN1 PE=2 SV=2	1.57e-200	1.0106	1.07632	128140000	111830000	25	25	25	25	22	25	22	25	22
Chromobox protein homolog 8	CBX8	>sp|Q9HC52|CBX8_HUMAN Chromobox protein homolog 8 OS=Homo sapiens GN=CBX8 PE=1 SV=3;>tr|C9J6K3|C9J6K3_HUMAN Chromobox protein homolog 8 (Fragment) OS=Homo sapiens GN=CBX8 PE=4 SV=1;>tr|C9JM54|C9JM54_HUMAN Chromobox protein homolog 8 (Fragment) OS=Homo sapi	1.02e-21	1.0105	1.16172	29169000	24523000	24	24	24	22	18	22	18	22	18
E3 SUMO-protein ligase RanBP2;Putative peptidyl-prolyl cis-trans isomerase	RANBP2	>sp|P49792|RBP2_HUMAN E3 SUMO-protein ligase RanBP2 OS=Homo sapiens GN=RANBP2 PE=1 SV=2;>tr|E9PGT0|E9PGT0_HUMAN Putative peptidyl-prolyl cis-trans isomerase OS=Homo sapiens GN=RANBP2 PE=4 SV=1	3.39e-21	1.0105	0.648593	20081000	11728000	10	8	8	9	8	8	6	8	6
Alpha-ketoglutarate-dependent dioxygenase alkB homolog 2	ALKBH2	>sp|Q6NS38|ALKB2_HUMAN Alpha-ketoglutarate-dependent dioxygenase alkB homolog 2 OS=Homo sapiens GN=ALKBH2 PE=1 SV=1;>tr|F5H5S2|F5H5S2_HUMAN Alpha-ketoglutarate-dependent dioxygenase alkB homolog 2 (Fragment) OS=Homo sapiens GN=ALKBH2 PE=4 SV=1;>tr|F5H5X2|F	8.72e-31	1.0103	1.21939	17479000	17153000	4	4	4	3	3	3	3	3	3
U7 snRNA-associated Sm-like protein LSm10	LSM10	>sp|Q969L4|LSM10_HUMAN U7 snRNA-associated Sm-like protein LSm10 OS=Homo sapiens GN=LSM10 PE=1 SV=1	0.001017	1.0103	1.05086	7224600	7868400	10	10	4	9	4	9	4	3	1
EF-hand calcium-binding domain-containing protein 5	EFCAB5	>sp|A4FU69|EFCB5_HUMAN EF-hand calcium-binding domain-containing protein 5 OS=Homo sapiens GN=EFCAB5 PE=1 SV=2;>tr|E7EVS9|E7EVS9_HUMAN EF-hand calcium-binding domain-containing protein 5 OS=Homo sapiens GN=EFCAB5 PE=4 SV=1;>tr|H0Y843|H0Y843_HUMAN EF-hand c	0.0010196	1.0099	1.07441	46224000	64422000	4	4	4	4	2	4	2	4	2
60S ribosomal protein L9	RPL9	>sp|P32969|RL9_HUMAN 60S ribosomal protein L9 OS=Homo sapiens GN=RPL9 PE=1 SV=1;>tr|H0Y9V9|H0Y9V9_HUMAN 60S ribosomal protein L9 (Fragment) OS=Homo sapiens GN=RPL9 PE=4 SV=1;>tr|D6RAN4|D6RAN4_HUMAN 60S ribosomal protein L9 (Fragment) OS=Homo sapiens GN=RPL	3.09e-172	1.0093	0.96965	4664900000	7006400000	1	1	1	1	1	1	1	1	1
Uncharacterized protein C3orf17	C3orf17	>sp|Q6NW34|CC017_HUMAN Uncharacterized protein C3orf17 OS=Homo sapiens GN=C3orf17 PE=1 SV=3;>tr|A8MVI8|A8MVI8_HUMAN Chromosome 3 open reading frame 17, isoform CRA_c OS=Homo sapiens GN=C3orf17 PE=4 SV=1;>tr|E9PFF8|E9PFF8_HUMAN Uncharacterized protein C3orf	1.46e-24	1.0091	0.684275	30997000	38674000	1	1	1	1	1	1	1	1	1
RNA-binding protein 14	RBM14	>sp|Q96PK6|RBM14_HUMAN RNA-binding protein 14 OS=Homo sapiens GN=RBM14 PE=1 SV=2	2.94e-238	1.0089	0.9802	8246900000	5612700000	11	11	11	9	10	9	10	9	10
Probable RNA-binding protein 19	RBM19	>sp|Q9Y4C8|RBM19_HUMAN Probable RNA-binding protein 19 OS=Homo sapiens GN=RBM19 PE=1 SV=3	5.66e-127	1.0087	0.901957	150820000	172600000	6	6	6	3	4	3	4	3	4
Peptidyl-prolyl cis-trans isomerase FKBP3	FKBP3	>sp|Q00688|FKBP3_HUMAN Peptidyl-prolyl cis-trans isomerase FKBP3 OS=Homo sapiens GN=FKBP3 PE=1 SV=1	3.5e-144	1.008	1.55611	21564000	31286000	30	30	23	30	28	30	28	23	21
Translation initiation factor eIF-2B subunit gamma	EIF2B3	>sp|Q9NR50|EI2BG_HUMAN Translation initiation factor eIF-2B subunit gamma OS=Homo sapiens GN=EIF2B3 PE=1 SV=1;>tr|H0Y580|H0Y580_HUMAN Translation initiation factor eIF-2B subunit gamma (Fragment) OS=Homo sapiens GN=EIF2B3 PE=4 SV=1	4.93e-35	1.008	0.880514	138380000	119650000	14	14	14	14	12	14	12	14	12
Aspartate--tRNA ligase, cytoplasmic	DARS;DKFZp781B11202	>sp|P14868|SYDC_HUMAN Aspartate--tRNA ligase, cytoplasmic OS=Homo sapiens GN=DARS PE=1 SV=2;>tr|Q68CR9|Q68CR9_HUMAN Aspartate--tRNA ligase, cytoplasmic OS=Homo sapiens GN=DKFZp781B11202 PE=2 SV=1	4.63e-264	1.0077	1.03612	1389100000	1128500000	6	6	6	5	4	5	4	5	4
60S ribosomal protein L7	RPL7	>sp|P18124|RL7_HUMAN 60S ribosomal protein L7 OS=Homo sapiens GN=RPL7 PE=1 SV=1;>tr|A8MUD9|A8MUD9_HUMAN 60S ribosomal protein L7 OS=Homo sapiens GN=RPL7 PE=3 SV=1	1.42e-170	1.0075	1.01156	14942000000	18217000000	10	10	10	8	7	8	7	8	7
Eukaryotic translation initiation factor 3 subunit C	EIF3C;EIF3CL	>sp|Q99613|EIF3C_HUMAN Eukaryotic translation initiation factor 3 subunit C OS=Homo sapiens GN=EIF3C PE=1 SV=1;>tr|H3BRV0|H3BRV0_HUMAN Eukaryotic translation initiation factor 3 subunit C OS=Homo sapiens GN=EIF3C PE=4 SV=1;>tr|B5ME19|B5ME19_HUMAN Eukaryoti	3.03e-133	1.0072	1.08749	1065200000	1385200000	27	27	27	23	26	23	26	23	26
60S ribosomal protein L7a	RPL7A	>sp|P62424|RL7A_HUMAN 60S ribosomal protein L7a OS=Homo sapiens GN=RPL7A PE=1 SV=2;>tr|J3QS99|J3QS99_HUMAN Uncharacterized protein OS=Homo sapiens PE=4 SV=1;>tr|Q5T8U2|Q5T8U2_HUMAN 60S ribosomal protein L7a OS=Homo sapiens GN=RPL7A PE=4 SV=1	0	1.0071	1.03201	11213000000	17004000000	23	23	23	23	21	23	21	23	21
Kinesin-like protein KIF23	KIF23	>tr|B4E1K0|B4E1K0_HUMAN Kinesin-like protein KIF23 OS=Homo sapiens GN=KIF23 PE=2 SV=1;>sp|Q02241|KIF23_HUMAN Kinesin-like protein KIF23 OS=Homo sapiens GN=KIF23 PE=1 SV=3;>tr|H7BYN4|H7BYN4_HUMAN Kinesin-like protein KIF23 OS=Homo sapiens GN=KIF23 PE=3 SV=1	4.61e-06	1.0068	0.951837	52670000	6107000	25	25	25	21	20	21	20	21	20
Protein FAM195A	FAM195A	>sp|Q9BUT9|F195A_HUMAN Protein FAM195A OS=Homo sapiens GN=FAM195A PE=1 SV=2;>tr|I3L172|I3L172_HUMAN Protein FAM195A OS=Homo sapiens GN=FAM195A PE=4 SV=1	3.78e-06	1.0066	1.12178	3568500	6597400	19	19	19	19	18	19	18	19	18
UPF0672 protein C3orf58	C3orf58	>sp|Q8NDZ4|DIA1_HUMAN Deleted in autism protein 1 OS=Homo sapiens GN=C3orf58 PE=1 SV=1	7.69e-12	1.0062	1.13258	18933000	28653000	2	2	2	2	1	2	1	2	1
	ILF3	>tr|G5E9M5|G5E9M5_HUMAN Interleukin enhancer binding factor 3, 90kDa, isoform CRA_b OS=Homo sapiens GN=ILF3 PE=4 SV=1	0	1.0059	1.00111	15443000000	19738000000	2	2	2	1	2	1	2	1	2
CREB-binding protein;Histone acetyltransferase p300	CREBBP;EP300	>sp|Q92793|CBP_HUMAN CREB-binding protein OS=Homo sapiens GN=CREBBP PE=1 SV=3;>sp|Q09472|EP300_HUMAN Histone acetyltransferase p300 OS=Homo sapiens GN=EP300 PE=1 SV=2	0.00019491	1.0059	0.870853	3179400	3362000	5	5	5	4	5	4	5	4	5
Ubiquitin-40S ribosomal protein S27a;Ubiquitin;40S ribosomal protein S27a;Polyubiquitin-C;Ubiquitin;Polyubiquitin-B;Ubiquitin;Ubiquitin-60S ribosomal protein L40;Ubiquitin;60S ribosomal protein L40	RPS27A;UBC;UBB;UBA52	>sp|P62979|RS27A_HUMAN Ubiquitin-40S ribosomal protein S27a OS=Homo sapiens GN=RPS27A PE=1 SV=2;>sp|P0CG48|UBC_HUMAN Polyubiquitin-C OS=Homo sapiens GN=UBC PE=1 SV=3;>tr|F5H041|F5H041_HUMAN Ubiquitin OS=Homo sapiens GN=UBC PE=4 SV=1;>tr|F5H7K6|F5H7K6_HUMAN	2.13e-229	1.0057	1.03648	3096900000	5270400000	42	42	3	40	36	40	36	3	1
CCAAT/enhancer-binding protein zeta	CEBPZ	>sp|Q03701|CEBPZ_HUMAN CCAAT/enhancer-binding protein zeta OS=Homo sapiens GN=CEBPZ PE=1 SV=3	1.62e-09	1.0057	0.851571	6505900	5140400	1	1	1	1	1	1	1	1	1
Protein regulator of cytokinesis 1	PRC1	>sp|O43663|PRC1_HUMAN Protein regulator of cytokinesis 1 OS=Homo sapiens GN=PRC1 PE=1 SV=2;>tr|H9KV59|H9KV59_HUMAN Protein regulator of cytokinesis 1 OS=Homo sapiens GN=PRC1 PE=4 SV=1;>tr|F8W9B5|F8W9B5_HUMAN Protein regulator of cytokinesis 1 OS=Homo sapie	2.46e-24	1.0055	1.05265	92097000	99021000	8	8	8	8	8	8	8	8	8
Catenin alpha-1	CTNNA1	>sp|P35221|CTNA1_HUMAN Catenin alpha-1 OS=Homo sapiens GN=CTNNA1 PE=1 SV=1;>tr|G3XAM7|G3XAM7_HUMAN Catenin (Cadherin-associated protein), alpha 1, 102kDa, isoform CRA_a OS=Homo sapiens GN=CTNNA1 PE=4 SV=1;>tr|F8W845|F8W845_HUMAN Catenin alpha-1 OS=Homo sap	6.94e-38	1.0054	0.911826	57526000	29857000	3	3	3	3	2	3	2	3	2
DIS3-like exonuclease 2	DIS3L2	>sp|Q8IYB7|DI3L2_HUMAN DIS3-like exonuclease 2 OS=Homo sapiens GN=DIS3L2 PE=1 SV=4;>tr|H7C440|H7C440_HUMAN DIS3-like exonuclease 2 (Fragment) OS=Homo sapiens GN=DIS3L2 PE=3 SV=1	1.36e-10	1.0046	1.17662	15822000	23542000	8	8	8	6	5	6	5	6	5
Mitochondrial inner membrane protein OXA1L	OXA1L	>tr|J3KNA0|J3KNA0_HUMAN Mitochondrial inner membrane protein OXA1L OS=Homo sapiens GN=OXA1L PE=4 SV=1;>sp|Q15070|OXA1L_HUMAN Mitochondrial inner membrane protein OXA1L OS=Homo sapiens GN=OXA1L PE=1 SV=3;>tr|E7EVY0|E7EVY0_HUMAN Mitochondrial inner membrane	5.31e-05	1.0046	1.05285	5622800	2048100	11	11	7	10	5	10	5	6	2
Histone H1.2;Histone H1.3	HIST1H1C;HIST1H1D	>sp|P16403|H12_HUMAN Histone H1.2 OS=Homo sapiens GN=HIST1H1C PE=1 SV=2;>sp|P16402|H13_HUMAN Histone H1.3 OS=Homo sapiens GN=HIST1H1D PE=1 SV=2	4.13e-43	1.0045	1.13379	19301000	28573000	4	4	4	2	3	2	3	2	3
Histone-binding protein RBBP7	RBBP7;RBBP4	>sp|Q16576|RBBP7_HUMAN Histone-binding protein RBBP7 OS=Homo sapiens GN=RBBP7 PE=1 SV=1;>tr|E9PC52|E9PC52_HUMAN Histone-binding protein RBBP7 OS=Homo sapiens GN=RBBP7 PE=4 SV=1;>tr|H0YF10|H0YF10_HUMAN Histone-binding protein RBBP4 (Fragment) OS=Homo sapien	1.46e-36	1.0043	1.59696	2560900	4435300	2	2	2	2	1	2	1	2	1
ATP-dependent RNA helicase DDX50	DDX50	>sp|Q9BQ39|DDX50_HUMAN ATP-dependent RNA helicase DDX50 OS=Homo sapiens GN=DDX50 PE=1 SV=1	6.29e-216	1.004	0.976562	599010000	660150000	7	1	1	7	7	1	1	1	1
Uncharacterized protein KIAA0564	KIAA0564	>sp|A3KMH1|VWA8_HUMAN von Willebrand factor A domain-containing protein 8 OS=Homo sapiens GN=VWA8 PE=1 SV=2;>tr|E2QRD0|E2QRD0_HUMAN Protein VWA8 OS=Homo sapiens GN=VWA8 PE=4 SV=1	1.43e-116	1.0037	1.04603	114260000	135100000	6	1	1	6	4	1	1	1	1
Zinc finger protein 638	ZNF638	>sp|Q14966|ZN638_HUMAN Zinc finger protein 638 OS=Homo sapiens GN=ZNF638 PE=1 SV=2;>tr|F5H330|F5H330_HUMAN Zinc finger protein 638 OS=Homo sapiens GN=ZNF638 PE=4 SV=1;>tr|C9JBI6|C9JBI6_HUMAN Zinc finger protein 638 OS=Homo sapiens GN=ZNF638 PE=4 SV=1	2.4e-18	1.0037	0.929454	26450000	11207000	25	23	23	25	25	23	23	23	23
Major prion protein	PRNP	>sp|P04156|PRIO_HUMAN Major prion protein OS=Homo sapiens GN=PRNP PE=1 SV=1;>tr|A2A2V1|A2A2V1_HUMAN Major prion protein (Fragment) OS=Homo sapiens GN=PRNP PE=3 SV=1	0.0046858	1.0035	1.03865	12078000	22463000	32	32	32	25	25	25	25	25	25
40S ribosomal protein S19	RPS19	>sp|P39019|RS19_HUMAN 40S ribosomal protein S19 OS=Homo sapiens GN=RPS19 PE=1 SV=2	1.19e-78	1.0025	1.07342	5181500000	14547000000	7	7	7	5	4	5	4	5	4
GPN-loop GTPase 1	GPN1	>tr|B4DQM4|B4DQM4_HUMAN GPN-loop GTPase 1 OS=Homo sapiens GN=GPN1 PE=2 SV=1;>sp|Q9HCN4|GPN1_HUMAN GPN-loop GTPase 1 OS=Homo sapiens GN=GPN1 PE=1 SV=1;>tr|B5MBZ5|B5MBZ5_HUMAN GPN-loop GTPase 1 OS=Homo sapiens GN=GPN1 PE=4 SV=1	1.26e-23	1.0022	1.24451	14981000	5797200	1	1	1	1	1	1	1	1	1
60S ribosomal protein L18a	RPL18A	>sp|Q02543|RL18A_HUMAN 60S ribosomal protein L18a OS=Homo sapiens GN=RPL18A PE=1 SV=2;>tr|B4DM74|B4DM74_HUMAN 60S ribosomal protein L18a OS=Homo sapiens GN=RPL18A PE=2 SV=1	1.08e-158	1.0016	0.965531	4628300000	8980100000	14	14	14	14	14	14	14	14	14
Heterogeneous nuclear ribonucleoprotein U	HNRNPU	>sp|Q00839|HNRPU_HUMAN Heterogeneous nuclear ribonucleoprotein U OS=Homo sapiens GN=HNRNPU PE=1 SV=6	0	1.0014	0.967773	38868000000	47495000000	5	5	5	5	1	5	1	5	1
Non-structural maintenance of chromosomes element 4 homolog A	NSMCE4A	>sp|Q9NXX6|NSE4A_HUMAN Non-structural maintenance of chromosomes element 4 homolog A OS=Homo sapiens GN=NSMCE4A PE=1 SV=2	5.33e-28	1.0013	1.15729	9935600	7876300	15	15	15	11	15	11	15	11	15
60S ribosomal protein L10;60S ribosomal protein L10-like	RPL10;RPL10L	>sp|P27635|RL10_HUMAN 60S ribosomal protein L10 OS=Homo sapiens GN=RPL10 PE=1 SV=4;>sp|Q96L21|RL10L_HUMAN 60S ribosomal protein L10-like OS=Homo sapiens GN=RPL10L PE=1 SV=3;>tr|H7C2C5|H7C2C5_HUMAN 60S ribosomal protein L10 (Fragment) OS=Homo sapiens GN=RPL	8.22e-219	1.0012	0.996413	2799200000	8446000000	46	46	36	44	45	44	45	34	35
Nucleoplasmin-3	NPM3	>sp|O75607|NPM3_HUMAN Nucleoplasmin-3 OS=Homo sapiens GN=NPM3 PE=1 SV=3	9.49e-163	1.0012	0.965065	173490000	413620000	3	3	3	2	3	2	3	2	3
PERQ amino acid-rich with GYF domain-containing protein 2	GIGYF2	>tr|I1E4Y6|I1E4Y6_HUMAN PERQ amino acid-rich with GYF domain-containing protein 2 OS=Homo sapiens GN=GIGYF2 PE=4 SV=1;>sp|Q6Y7W6|PERQ2_HUMAN PERQ amino acid-rich with GYF domain-containing protein 2 OS=Homo sapiens GN=GIGYF2 PE=1 SV=1;>tr|E9PBB0|E9PBB0_HUM	1.62e-73	1.0011	1.15941	51416000	30308000	14	14	2	8	14	8	14	0	2
RNA-binding protein 27	RBM27	>sp|Q9P2N5|RBM27_HUMAN RNA-binding protein 27 OS=Homo sapiens GN=RBM27 PE=1 SV=2	4.74e-174	1.001	1.06203	546540000	590780000	6	6	6	4	6	4	6	4	6
Protein arginine N-methyltransferase 5;Protein arginine N-methyltransferase 5, N-terminally processed	PRMT5	>sp|O14744|ANM5_HUMAN Protein arginine N-methyltransferase 5 OS=Homo sapiens GN=PRMT5 PE=1 SV=4;>tr|G3V5W5|G3V5W5_HUMAN Protein arginine N-methyltransferase 5, N-terminally processed OS=Homo sapiens GN=PRMT5 PE=4 SV=1;>tr|B4DX49|B4DX49_HUMAN Protein argini	8.65e-142	1.0006	1.04357	806250000	589710000	11	11	11	9	6	9	6	9	6
60S ribosomal protein L32	RPL32	>tr|F8W727|F8W727_HUMAN 60S ribosomal protein L32 OS=Homo sapiens GN=RPL32 PE=4 SV=1;>sp|P62910|RL32_HUMAN 60S ribosomal protein L32 OS=Homo sapiens GN=RPL32 PE=1 SV=2;>tr|D3YTB1|D3YTB1_HUMAN 60S ribosomal protein L32 (Fragment) OS=Homo sapiens GN=RPL32 PE	3.39e-228	1.0006	0.978857	2021600000	2933000000	23	23	22	21	22	21	22	20	21
Transcription initiation factor IIB	GTF2B	>sp|Q00403|TF2B_HUMAN Transcription initiation factor IIB OS=Homo sapiens GN=GTF2B PE=1 SV=1	1.41e-93	1.0003	1.26534	92617000	95751000	21	21	21	20	17	20	17	20	17
Carboxymethylenebutenolidase homolog	CMBL	>sp|Q96DG6|CMBL_HUMAN Carboxymethylenebutenolidase homolog OS=Homo sapiens GN=CMBL PE=1 SV=1	1.84e-05	1.0002	0.764175	14955000	14538000	8	8	8	7	8	7	8	7	8
Mediator of RNA polymerase II transcription subunit 8	MED8	>sp|Q96G25|MED8_HUMAN Mediator of RNA polymerase II transcription subunit 8 OS=Homo sapiens GN=MED8 PE=1 SV=2	8.39e-09	0.99986	0.990688	7669800	15609000	11	11	11	10	8	10	8	10	8
U3 small nucleolar ribonucleoprotein protein IMP4	IMP4	>sp|Q96G21|IMP4_HUMAN U3 small nucleolar ribonucleoprotein protein IMP4 OS=Homo sapiens GN=IMP4 PE=1 SV=1;>tr|H0Y714|H0Y714_HUMAN U3 small nucleolar ribonucleoprotein protein IMP4 (Fragment) OS=Homo sapiens GN=IMP4 PE=4 SV=1;>tr|E7ENR5|E7ENR5_HUMAN U3 smal	2.49e-50	0.99953	0.9996	99765000	86566000	2	2	2	2	2	2	2	2	2
Probable ATP-dependent RNA helicase DDX56	DDX56	>sp|Q9NY93|DDX56_HUMAN Probable ATP-dependent RNA helicase DDX56 OS=Homo sapiens GN=DDX56 PE=1 SV=1;>tr|C9JV95|C9JV95_HUMAN Probable ATP-dependent RNA helicase DDX56 OS=Homo sapiens GN=DDX56 PE=4 SV=1;>tr|H7C3E9|H7C3E9_HUMAN Probable ATP-dependent RNA heli	1.98e-170	0.99929	1.02644	726830000	410970000	3	3	3	2	3	2	3	2	3
DNA-directed RNA polymerase II subunit RPB1	POLR2A	>sp|P24928|RPB1_HUMAN DNA-directed RNA polymerase II subunit RPB1 OS=Homo sapiens GN=POLR2A PE=1 SV=2	6.2e-231	0.99866	1.11859	489320000	434610000	6	6	6	5	4	5	4	5	4
Dynein heavy chain 17, axonemal	DNAH17	>sp|Q9UFH2|DYH17_HUMAN Dynein heavy chain 17, axonemal OS=Homo sapiens GN=DNAH17 PE=2 SV=2	0.0017634	0.9986	0.936593	6307700	883940	16	16	16	14	14	14	14	14	14
Probable methyltransferase-like protein 15	METTL15	>sp|A6NJ78|MET15_HUMAN Probable methyltransferase-like protein 15 OS=Homo sapiens GN=METTL15 PE=2 SV=1	3.34e-05	0.99831	1.24265	3167800	1646000	43	43	43	36	32	36	32	36	32
Methionine--tRNA ligase, cytoplasmic	MARS	>sp|P56192|SYMC_HUMAN Methionine--tRNA ligase, cytoplasmic OS=Homo sapiens GN=MARS PE=1 SV=2;>tr|B3KVK7|B3KVK7_HUMAN Methionine--tRNA ligase, cytoplasmic OS=Homo sapiens GN=MARS PE=2 SV=1;>tr|A6NC17|A6NC17_HUMAN Methionine--tRNA ligase A OS=Homo sapiens GN	0	0.99815	1.05523	843000000	838180000	1	1	1	1	1	1	1	1	1
Splicing factor, arginine/serine-rich 19	SCAF1	>sp|Q9H7N4|SFR19_HUMAN Splicing factor, arginine/serine-rich 19 OS=Homo sapiens GN=SCAF1 PE=1 SV=3	7.21e-12	0.99815	0.830358	9094300	3033600	2	2	2	2	1	2	1	2	1
40S ribosomal protein S5;40S ribosomal protein S5, N-terminally processed	RPS5	>sp|P46782|RS5_HUMAN 40S ribosomal protein S5 OS=Homo sapiens GN=RPS5 PE=1 SV=4	0	0.99789	1.09125	3331500000	7455500000	29	29	29	26	22	26	22	26	22
F-box/SPRY domain-containing protein 1	FBXO45	>sp|P0C2W1|FBSP1_HUMAN F-box/SPRY domain-containing protein 1 OS=Homo sapiens GN=FBXO45 PE=1 SV=1	4.46e-16	0.99756	0.904241	10502000	6348900	4	4	4	2	2	2	2	2	2
28S ribosomal protein S2, mitochondrial	MRPS2	>sp|Q9Y399|RT02_HUMAN 28S ribosomal protein S2, mitochondrial OS=Homo sapiens GN=MRPS2 PE=1 SV=1;>tr|Q5T8A0|Q5T8A0_HUMAN 28S ribosomal protein S2, mitochondrial (Fragment) OS=Homo sapiens GN=MRPS2 PE=2 SV=1	2.58e-39	0.99735	1.04066	837700000	881780000	14	14	14	13	13	13	13	13	13
Mitochondrial import inner membrane translocase subunit TIM50	TIMM50	>sp|Q3ZCQ8|TIM50_HUMAN Mitochondrial import inner membrane translocase subunit TIM50 OS=Homo sapiens GN=TIMM50 PE=1 SV=2;>tr|Q330K1|Q330K1_HUMAN Mitochondrial import inner membrane translocase subunit TIM50 OS=Homo sapiens GN=TIMM50 PE=2 SV=1	5.19e-47	0.99724	1.09346	36605000	28115000	3	3	3	3	2	3	2	3	2
Coatomer subunit alpha;Xenin;Proxenin	COPA	>sp|P53621|COPA_HUMAN Coatomer subunit alpha OS=Homo sapiens GN=COPA PE=1 SV=2	1.36e-200	0.99655	1.12064	459950000	618090000	14	14	14	14	11	14	11	14	11
Double-stranded RNA-specific adenosine deaminase	ADAR	>tr|E7ENU4|E7ENU4_HUMAN Double-stranded RNA-specific adenosine deaminase OS=Homo sapiens GN=ADAR PE=4 SV=1;>sp|P55265|DSRAD_HUMAN Double-stranded RNA-specific adenosine deaminase OS=Homo sapiens GN=ADAR PE=1 SV=4	0	0.99649	0.991375	1086000000	1131800000	5	5	5	4	4	4	4	4	4
60S ribosomal protein L17	RPL17	>tr|J3QL51|J3QL51_HUMAN Protein RPL17-C18ORF32 OS=Homo sapiens GN=RPL17-C18ORF32 PE=4 SV=1;>sp|P18621|RL17_HUMAN 60S ribosomal protein L17 OS=Homo sapiens GN=RPL17 PE=1 SV=3;>tr|J3KRX5|J3KRX5_HUMAN 60S ribosomal protein L17 (Fragment) OS=Homo sapiens GN=RP	9.15e-144	0.99617	0.999201	4348500000	7133700000	36	36	36	27	32	27	32	27	32
Uncharacterized protein C9orf114	C9orf114	>sp|Q5T280|CI114_HUMAN Uncharacterized protein C9orf114 OS=Homo sapiens GN=C9orf114 PE=1 SV=3	6.73e-116	0.99528	0.921914	294750000	280640000	37	37	1	32	33	32	33	1	1
Fer-1-like protein 4	FER1L4	>sp|A9Z1Z3|FR1L4_HUMAN Fer-1-like protein 4 OS=Homo sapiens GN=FER1L4 PE=2 SV=1	1.14e-05	0.99517	0.72427	25076000	6453500	12	12	12	10	11	10	11	10	11
Ankyrin repeat and KH domain-containing protein 1	ANKHD1	>sp|Q8IWZ3|ANKH1_HUMAN Ankyrin repeat and KH domain-containing protein 1 OS=Homo sapiens GN=ANKHD1 PE=1 SV=1;>tr|E9PDP5|E9PDP5_HUMAN Ankyrin repeat and KH domain-containing protein 1 (Fragment) OS=Homo sapiens GN=ANKHD1 PE=4 SV=1	1.15e-203	0.99492	1.09858	81629000	54017000	12	12	12	12	11	12	11	12	11
Pre-mRNA cleavage complex 2 protein Pcf11	PCF11	>sp|O94913|PCF11_HUMAN Pre-mRNA cleavage complex 2 protein Pcf11 OS=Homo sapiens GN=PCF11 PE=1 SV=3;>tr|E9PQ01|E9PQ01_HUMAN Pre-mRNA cleavage complex 2 protein Pcf11 (Fragment) OS=Homo sapiens GN=PCF11 PE=4 SV=1;>tr|E9PKN0|E9PKN0_HUMAN Pre-mRNA cleavage co	3.19e-168	0.99475	0.97144	203560000	236060000	2	2	2	1	1	1	1	1	1
SWI/SNF complex subunit SMARCC1	SMARCC1	>sp|Q92922|SMRC1_HUMAN SWI/SNF complex subunit SMARCC1 OS=Homo sapiens GN=SMARCC1 PE=1 SV=3	2.61e-19	0.99433	0.743218	4794900	2750600	31	14	14	24	24	11	9	11	9
Transformer-2 protein homolog beta	TRA2B	>sp|P62995|TRA2B_HUMAN Transformer-2 protein homolog beta OS=Homo sapiens GN=TRA2B PE=1 SV=1;>tr|H7BXF3|H7BXF3_HUMAN Transformer-2 protein homolog beta (Fragment) OS=Homo sapiens GN=TRA2B PE=4 SV=1	1.96e-78	0.99413	0.842957	108290000	146380000	25	25	25	22	21	22	21	22	21
Mediator of RNA polymerase II transcription subunit 1	MED1	>sp|Q15648|MED1_HUMAN Mediator of RNA polymerase II transcription subunit 1 OS=Homo sapiens GN=MED1 PE=1 SV=4	9.75e-85	0.99409	0.95057	110110000	150730000	6	2	2	5	5	2	1	2	1
SWI/SNF-related matrix-associated actin-dependent regulator of chromatin subfamily B member 1	SMARCB1	>tr|G5E975|G5E975_HUMAN SWI/SNF related, matrix associated, actin dependent regulator of chromatin, subfamily b, member 1, isoform CRA_c OS=Homo sapiens GN=SMARCB1 PE=4 SV=1;>sp|Q12824|SNF5_HUMAN SWI/SNF-related matrix-associated actin-dependent regulator	1.53e-08	0.99409	0.81182	10046000	680440	9	9	8	5	8	5	8	4	7
Acetyl-CoA carboxylase 1;Biotin carboxylase	ACACA	>sp|Q13085|ACACA_HUMAN Acetyl-CoA carboxylase 1 OS=Homo sapiens GN=ACACA PE=1 SV=2	0	0.99403	1.10702	535170000	832220000	17	17	17	12	14	12	14	12	14
SNW domain-containing protein 1	SNW1	>sp|Q13573|SNW1_HUMAN SNW domain-containing protein 1 OS=Homo sapiens GN=SNW1 PE=1 SV=1;>tr|G3V3A4|G3V3A4_HUMAN SNW domain-containing protein 1 OS=Homo sapiens GN=SNW1 PE=4 SV=1;>tr|G3V4X8|G3V4X8_HUMAN SNW domain-containing protein 1 OS=Homo sapiens GN=SNW	5.54e-200	0.99393	1.04897	566930000	438910000	4	4	4	3	1	3	1	3	1
Eukaryotic initiation factor 4A-I	EIF4A1	>sp|P60842|IF4A1_HUMAN Eukaryotic initiation factor 4A-I OS=Homo sapiens GN=EIF4A1 PE=1 SV=1;>tr|J3QLC4|J3QLC4_HUMAN Eukaryotic initiation factor 4A-I OS=Homo sapiens GN=EIF4A1 PE=4 SV=1;>tr|J3KT12|J3KT12_HUMAN Eukaryotic initiation factor 4A-I OS=Homo sap	1.29e-245	0.99356	1.14295	1217900000	1346900000	60	60	59	49	54	49	54	48	53
40S ribosomal protein S3a	RPS3A	>sp|P61247|RS3A_HUMAN 40S ribosomal protein S3a OS=Homo sapiens GN=RPS3A PE=1 SV=2;>tr|D6RG13|D6RG13_HUMAN 40S ribosomal protein S3a (Fragment) OS=Homo sapiens GN=RPS3A PE=3 SV=1;>tr|H0Y9Y4|H0Y9Y4_HUMAN 40S ribosomal protein S3a (Fragment) OS=Homo sapiens	0	0.99354	0.993542	13384000000	15849000000	19	19	19	19	15	19	15	19	15
60S ribosomal protein L6	RPL6	>sp|Q02878|RL6_HUMAN 60S ribosomal protein L6 OS=Homo sapiens GN=RPL6 PE=1 SV=3;>tr|F8W181|F8W181_HUMAN 60S ribosomal protein L6 (Fragment) OS=Homo sapiens GN=RPL6 PE=3 SV=1	2.33e-272	0.99317	0.998004	7757100000	7279100000	24	24	13	22	19	22	19	12	10
THAP domain-containing protein 11	THAP11	>sp|Q96EK4|THA11_HUMAN THAP domain-containing protein 11 OS=Homo sapiens GN=THAP11 PE=1 SV=2	1.26e-65	0.99249	1.06432	120630000	92461000	22	22	22	21	21	21	21	21	21
28S ribosomal protein S14, mitochondrial	MRPS14	>sp|O60783|RT14_HUMAN 28S ribosomal protein S14, mitochondrial OS=Homo sapiens GN=MRPS14 PE=1 SV=1	2.79e-20	0.99238	1.07379	10652000	17494000	18	18	18	17	18	17	18	17	18
Protein LTV1 homolog	LTV1	>sp|Q96GA3|LTV1_HUMAN Protein LTV1 homolog OS=Homo sapiens GN=LTV1 PE=1 SV=1	9.03e-11	0.99226	0.44018	55987000	8278200	7	7	7	7	5	7	5	7	5
Pleiotropic regulator 1	PLRG1	>tr|A8MW61|A8MW61_HUMAN Pleiotropic regulator 1 OS=Homo sapiens GN=PLRG1 PE=4 SV=1;>sp|O43660|PLRG1_HUMAN Pleiotropic regulator 1 OS=Homo sapiens GN=PLRG1 PE=1 SV=1	3.17e-297	0.99215	0.993739	1636600000	1184900000	2	2	2	1	1	1	1	1	1
Inositol-pentakisphosphate 2-kinase	IPPK	>sp|Q9H8X2|IPPK_HUMAN Inositol-pentakisphosphate 2-kinase OS=Homo sapiens GN=IPPK PE=1 SV=1	0.00091937	0.99159	0.807494	5165600	7875800	3	3	3	3	1	3	1	3	1
40S ribosomal protein S25	RPS25	>sp|P62851|RS25_HUMAN 40S ribosomal protein S25 OS=Homo sapiens GN=RPS25 PE=1 SV=1	3.4e-75	0.99154	1.03145	5902900000	11548000000	25	25	25	20	20	20	20	20	20
Leucine-rich repeat-containing protein 47	LRRC47	>sp|Q8N1G4|LRC47_HUMAN Leucine-rich repeat-containing protein 47 OS=Homo sapiens GN=LRRC47 PE=1 SV=1	5.33e-198	0.99132	1.26709	618270000	476720000	1	1	1	1	1	1	1	1	1
Ras GTPase-activating protein-binding protein 1	G3BP1	>sp|Q13283|G3BP1_HUMAN Ras GTPase-activating protein-binding protein 1 OS=Homo sapiens GN=G3BP1 PE=1 SV=1;>tr|F5H4D6|F5H4D6_HUMAN Ras GTPase-activating protein-binding protein 1 OS=Homo sapiens GN=G3BP1 PE=4 SV=1	0	0.99123	1.14622	11914000000	9948700000	5	5	5	4	5	4	5	4	5
Heterogeneous nuclear ribonucleoprotein H3	HNRNPH3	>sp|P31942|HNRH3_HUMAN Heterogeneous nuclear ribonucleoprotein H3 OS=Homo sapiens GN=HNRNPH3 PE=1 SV=2;>tr|B4DHY1|B4DHY1_HUMAN Heterogeneous nuclear ribonucleoprotein H3 OS=Homo sapiens GN=HNRNPH3 PE=2 SV=1	0	0.99122	0.994135	2943600000	3227900000	20	20	20	15	17	15	17	15	17
Uncharacterized protein KIAA1522	KIAA1522	>sp|Q9P206|K1522_HUMAN Uncharacterized protein KIAA1522 OS=Homo sapiens GN=KIAA1522 PE=1 SV=2	6.12e-46	0.99096	1.17863	44826000	53197000	22	22	19	22	21	22	21	19	19
Nicotinamide mononucleotide adenylyltransferase 1	NMNAT1	>sp|Q9HAN9|NMNA1_HUMAN Nicotinamide mononucleotide adenylyltransferase 1 OS=Homo sapiens GN=NMNAT1 PE=1 SV=1	1.7e-09	0.99093	0.792079	8790200	10877000	15	14	14	14	13	13	12	13	12
Crossover junction endonuclease MUS81	MUS81	>sp|Q96NY9|MUS81_HUMAN Crossover junction endonuclease MUS81 OS=Homo sapiens GN=MUS81 PE=1 SV=3;>tr|E9PRI1|E9PRI1_HUMAN Crossover junction endonuclease MUS81 OS=Homo sapiens GN=MUS81 PE=4 SV=1;>tr|H0YDE3|H0YDE3_HUMAN Crossover junction endonuclease MUS81 (	2.94e-106	0.99071	0.965717	120690000	71099000	12	12	12	8	8	8	8	8	8
Centrosomal protein of 170 kDa	CEP170	>sp|Q5SW79|CE170_HUMAN Centrosomal protein of 170 kDa OS=Homo sapiens GN=CEP170 PE=1 SV=1;>tr|H0Y2V6|H0Y2V6_HUMAN Centrosomal protein of 170 kDa (Fragment) OS=Homo sapiens GN=CEP170 PE=4 SV=1	0	0.99067	0.978282	315420000	308430000	3	3	3	2	2	2	2	2	2
Pituitary homeobox 2;Pituitary homeobox 1;Pituitary homeobox 3	PITX2;PITX1;PITX3	>sp|Q99697|PITX2_HUMAN Pituitary homeobox 2 OS=Homo sapiens GN=PITX2 PE=1 SV=2;>sp|P78337|PITX1_HUMAN Pituitary homeobox 1 OS=Homo sapiens GN=PITX1 PE=1 SV=2;>tr|D6RFI4|D6RFI4_HUMAN Pituitary homeobox 2 (Fragment) OS=Homo sapiens GN=PITX2 PE=3 SV=1;>sp|O75	1.35e-16	0.99064	0.28045	2243100	7330500	10	10	10	9	7	9	7	9	7
Ensconsin	MAP7	>sp|Q14244|MAP7_HUMAN Ensconsin OS=Homo sapiens GN=MAP7 PE=1 SV=1;>tr|E9PCP3|E9PCP3_HUMAN Ensconsin OS=Homo sapiens GN=MAP7 PE=4 SV=1;>tr|F5H1E2|F5H1E2_HUMAN Ensconsin OS=Homo sapiens GN=MAP7 PE=4 SV=1	5.61e-267	0.99057	1.14232	1435600000	1930500000	36	36	35	29	28	29	28	28	27
Elongation factor 1-alpha 2	EEF1A2	>sp|Q05639|EF1A2_HUMAN Elongation factor 1-alpha 2 OS=Homo sapiens GN=EEF1A2 PE=1 SV=1	2.88e-238	0.9905	1.24522	103050000	98553000	2	2	2	2	1	2	1	2	1
Coronin-1C	CORO1C	>tr|A7MAP1|A7MAP1_HUMAN Coronin-1C OS=Homo sapiens GN=CORO1C PE=2 SV=1;>tr|A7MAP0|A7MAP0_HUMAN Coronin-1C OS=Homo sapiens GN=CORO1C PE=2 SV=1;>sp|Q9ULV4|COR1C_HUMAN Coronin-1C OS=Homo sapiens GN=CORO1C PE=1 SV=1;>tr|B4E3S0|B4E3S0_HUMAN Coronin-1C OS=Homo s	7.49e-56	0.9905	0.849907	273620000	129360000	24	24	23	21	22	21	22	20	22
Serine/threonine-protein kinase MRCK alpha	CDC42BPA	>sp|Q5VT25|MRCKA_HUMAN Serine/threonine-protein kinase MRCK alpha OS=Homo sapiens GN=CDC42BPA PE=1 SV=1;>tr|F5H5N0|F5H5N0_HUMAN Serine/threonine-protein kinase MRCK alpha OS=Homo sapiens GN=CDC42BPA PE=4 SV=1;>tr|H0Y5V1|H0Y5V1_HUMAN Serine/threonine-protei	9.32e-64	0.99043	0.967305	61503000	54536000	13	5	5	11	12	4	5	4	5
U3 small nucleolar RNA-associated protein 14 homolog A	UTP14A	>sp|Q9BVJ6|UT14A_HUMAN U3 small nucleolar RNA-associated protein 14 homolog A OS=Homo sapiens GN=UTP14A PE=1 SV=1;>tr|E9PEL7|E9PEL7_HUMAN U3 small nucleolar RNA-associated protein 14 homolog A OS=Homo sapiens GN=UTP14A PE=4 SV=1;>tr|F8WD00|F8WD00_HUMAN U3	2.05e-76	0.9902	0.950841	106920000	89244000	9	9	9	8	7	8	7	8	7
Serine/arginine-rich splicing factor 2;Serine/arginine-rich splicing factor 8	SRSF2;SFRS2;SRSF8	>sp|Q01130|SRSF2_HUMAN Serine/arginine-rich splicing factor 2 OS=Homo sapiens GN=SRSF2 PE=1 SV=4;>tr|B4DN89|B4DN89_HUMAN Serine/arginine-rich-splicing factor 2 OS=Homo sapiens GN=SFRS2 PE=2 SV=1;>tr|J3KP15|J3KP15_HUMAN Serine/arginine-rich-splicing factor	2.64e-77	0.99	1.18628	162640000	184410000	17	14	14	15	12	12	9	12	9
Mediator of RNA polymerase II transcription subunit 14	MED14	>sp|O60244|MED14_HUMAN Mediator of RNA polymerase II transcription subunit 14 OS=Homo sapiens GN=MED14 PE=1 SV=2	6.76e-69	0.98952	0.905305	109550000	101460000	15	15	15	14	10	14	10	14	10
BAG family molecular chaperone regulator 1	BAG1	>tr|J3QTA2|J3QTA2_HUMAN BAG family molecular chaperone regulator 1 OS=Homo sapiens GN=BAG1 PE=4 SV=1;>sp|Q99933|BAG1_HUMAN BAG family molecular chaperone regulator 1 OS=Homo sapiens GN=BAG1 PE=1 SV=4	0.00033006	0.9892	1.00282	3248000	2342900	4	4	4	4	4	4	4	4	4
Eukaryotic translation initiation factor 4E transporter	EIF4ENIF1	>sp|Q9NRA8|4ET_HUMAN Eukaryotic translation initiation factor 4E transporter OS=Homo sapiens GN=EIF4ENIF1 PE=1 SV=2;>tr|B1AKL3|B1AKL3_HUMAN Eukaryotic translation initiation factor 4E nuclear import factor 1 OS=Homo sapiens GN=EIF4ENIF1 PE=4 SV=1;>tr|B1AKL	5.23e-06	0.98893	0.952835	1174400	2598900	19	19	19	16	14	16	14	16	14
Serine/threonine-protein kinase N3	PKN3	>sp|Q6P5Z2|PKN3_HUMAN Serine/threonine-protein kinase N3 OS=Homo sapiens GN=PKN3 PE=1 SV=1	7.3e-26	0.98891	1.10716	12345000	11125000	1	1	1	1	1	1	1	1	1
Valine--tRNA ligase, mitochondrial	VARS2	>tr|F5GXJ0|F5GXJ0_HUMAN Valine--tRNA ligase, mitochondrial OS=Homo sapiens GN=VARS2 PE=3 SV=1;>tr|F8W0W3|F8W0W3_HUMAN Valine--tRNA ligase, mitochondrial OS=Homo sapiens GN=VARS2 PE=3 SV=1;>tr|I3L0B9|I3L0B9_HUMAN Valine--tRNA ligase, mitochondrial OS=Homo s	1.11e-133	0.98848	1.08672	106560000	156800000	2	2	2	1	2	1	2	1	2
40S ribosomal protein S3	RPS3	>sp|P23396|RS3_HUMAN 40S ribosomal protein S3 OS=Homo sapiens GN=RPS3 PE=1 SV=2;>tr|J3KN86|J3KN86_HUMAN 40S ribosomal protein S3 OS=Homo sapiens GN=RPS3 PE=4 SV=1;>tr|E9PL09|E9PL09_HUMAN 40S ribosomal protein S3 OS=Homo sapiens GN=RPS3 PE=3 SV=1;>tr|E9PL45	0	0.98828	1.07874	20211000000	29880000000	4	4	4	4	3	4	3	4	3
DNA-directed RNA polymerase II subunit RPB7	POLR2G	>sp|P62487|RPB7_HUMAN DNA-directed RNA polymerase II subunit RPB7 OS=Homo sapiens GN=POLR2G PE=1 SV=1	8.19e-18	0.98803	0.849473	19340000	10776000	13	13	13	11	13	11	13	11	13
Heterogeneous nuclear ribonucleoprotein D0	HNRNPD	>sp|Q14103|HNRPD_HUMAN Heterogeneous nuclear ribonucleoprotein D0 OS=Homo sapiens GN=HNRNPD PE=1 SV=1;>tr|H0Y8G5|H0Y8G5_HUMAN Heterogeneous nuclear ribonucleoprotein D0 (Fragment) OS=Homo sapiens GN=HNRNPD PE=4 SV=1;>tr|D6RAF8|D6RAF8_HUMAN Heterogeneous nu	5.34e-293	0.98788	1.07449	7984500000	9101500000	25	25	24	24	25	24	25	23	24
Sacsin	SACS	>sp|Q9NZJ4|SACS_HUMAN Sacsin OS=Homo sapiens GN=SACS PE=1 SV=2;>tr|H0Y6M8|H0Y6M8_HUMAN Sacsin (Fragment) OS=Homo sapiens GN=SACS PE=4 SV=1;>tr|B2REB0|B2REB0_HUMAN Sacsin (Fragment) OS=Homo sapiens GN=SACS PE=4 SV=1	1.7e-06	0.98771	0.904077	794400	2836900	3	3	3	3	1	3	1	3	1
WD repeat-containing protein 36	WDR36	>sp|Q8NI36|WDR36_HUMAN WD repeat-containing protein 36 OS=Homo sapiens GN=WDR36 PE=1 SV=1;>tr|D6R922|D6R922_HUMAN WD repeat-containing protein 36 OS=Homo sapiens GN=WDR36 PE=4 SV=1	3.65e-225	0.9877	0.916674	915770000	1028000000	20	20	2	19	19	19	19	2	2
Beta-1,3-galactosyltransferase 6	B3GALT6	>sp|Q96L58|B3GT6_HUMAN Beta-1,3-galactosyltransferase 6 OS=Homo sapiens GN=B3GALT6 PE=2 SV=2	1.83e-32	0.98739	0.945448	62747000	120860000	4	4	4	2	4	2	4	2	4
Peptidyl-tRNA hydrolase 2, mitochondrial	PTRH2	>tr|J3KQ48|J3KQ48_HUMAN Peptidyl-tRNA hydrolase 2, mitochondrial OS=Homo sapiens GN=PTRH2 PE=4 SV=1;>sp|Q9Y3E5|PTH2_HUMAN Peptidyl-tRNA hydrolase 2, mitochondrial OS=Homo sapiens GN=PTRH2 PE=1 SV=1	1.54e-39	0.98726	1.38162	1145700	14332000	29	29	29	27	24	27	24	27	24
Ribosomal RNA small subunit methyltransferase NEP1	EMG1	>sp|Q92979|NEP1_HUMAN Ribosomal RNA small subunit methyltransferase NEP1 OS=Homo sapiens GN=EMG1 PE=1 SV=4	0	0.98713	1.14253	898640000	1438200000	7	7	7	6	6	6	6	6	6
ATP-dependent RNA helicase DHX8	DHX8	>sp|Q14562|DHX8_HUMAN ATP-dependent RNA helicase DHX8 OS=Homo sapiens GN=DHX8 PE=1 SV=1;>tr|F5H658|F5H658_HUMAN ATP-dependent RNA helicase DHX8 OS=Homo sapiens GN=DHX8 PE=4 SV=1	1.3e-51	0.98709	1.07949	69410000	46052000	2	2	2	1	2	1	2	1	2
DDB1- and CUL4-associated factor 4;DDB1- and CUL4-associated factor 4-like protein 1	DCAF4;WDR21A;DCAF4L1	>sp|Q8WV16|DCAF4_HUMAN DDB1- and CUL4-associated factor 4 OS=Homo sapiens GN=DCAF4 PE=1 SV=3;>tr|G3V522|G3V522_HUMAN DDB1- and CUL4-associated factor 4 OS=Homo sapiens GN=DCAF4 PE=4 SV=1;>tr|Q8IV10|Q8IV10_HUMAN DDB1- and CUL4-associated factor 4 OS=Homo sa	0.00019241	0.98648	0.942063	1435000	2365900	12	12	12	11	12	11	12	11	12
Beta-1,4-galactosyltransferase 7;Xylosylprotein 4-beta-galactosyltransferase	B4GALT7	>sp|Q9UBV7|B4GT7_HUMAN Beta-1,4-galactosyltransferase 7 OS=Homo sapiens GN=B4GALT7 PE=1 SV=1;>tr|D6RJI5|D6RJI5_HUMAN Xylosylprotein 4-beta-galactosyltransferase OS=Homo sapiens GN=B4GALT7 PE=4 SV=1;>tr|H0Y9D6|H0Y9D6_HUMAN Xylosylprotein 4-beta-galactosyltr	0.00010922	0.98639	1.11886	10162000	6021900	15	14	14	13	10	12	9	12	9
Transducin beta-like protein 3	TBL3	>sp|Q12788|TBL3_HUMAN Transducin beta-like protein 3 OS=Homo sapiens GN=TBL3 PE=1 SV=2;>tr|J3KNP2|J3KNP2_HUMAN Transducin beta-like protein 3 (Fragment) OS=Homo sapiens GN=TBL3 PE=4 SV=1	0	0.98553	0.92687	923240000	859680000	2	2	2	1	1	1	1	1	1
MKI67 FHA domain-interacting nucleolar phosphoprotein	MKI67IP	>sp|Q9BYG3|MK67I_HUMAN MKI67 FHA domain-interacting nucleolar phosphoprotein OS=Homo sapiens GN=MKI67IP PE=1 SV=1;>tr|E9PFS2|E9PFS2_HUMAN MKI67 FHA domain-interacting nucleolar phosphoprotein OS=Homo sapiens GN=MKI67IP PE=4 SV=1;>tr|C9J808|C9J808_HUMAN MKI	8.24e-224	0.9851	1.04668	717460000	759640000	2	2	2	2	1	2	1	2	1
Transcription elongation factor B polypeptide 3	TCEB3	>sp|Q14241|ELOA1_HUMAN Transcription elongation factor B polypeptide 3 OS=Homo sapiens GN=TCEB3 PE=1 SV=2	3.04e-41	0.98508	0.984737	133410000	127570000	27	27	27	27	22	27	22	27	22
Rho guanine nucleotide exchange factor 40	ARHGEF40	>sp|Q8TER5|ARH40_HUMAN Rho guanine nucleotide exchange factor 40 OS=Homo sapiens GN=ARHGEF40 PE=1 SV=3	8.2065e-43	0.98487	1.17054	17233000	15787000	16	16	16	15	15	15	15	15	15
Protein FAM115A	FAM115A	>sp|Q9Y4C2|F115A_HUMAN Protein FAM115A OS=Homo sapiens GN=FAM115A PE=1 SV=3	1.14e-25	0.98482	1.09646	41104000	41352000	11	11	11	9	6	9	6	9	6
General transcription factor 3C polypeptide 1	GTF3C1	>sp|Q12789|TF3C1_HUMAN General transcription factor 3C polypeptide 1 OS=Homo sapiens GN=GTF3C1 PE=1 SV=4	0	0.98444	0.978091	487590000	518230000	7	7	7	5	6	5	6	5	6
Ribonuclease P protein subunit p20	POP7	>sp|O75817|POP7_HUMAN Ribonuclease P protein subunit p20 OS=Homo sapiens GN=POP7 PE=1 SV=2;>tr|C9JYM0|C9JYM0_HUMAN Ribonuclease P protein subunit p20 (Fragment) OS=Homo sapiens GN=POP7 PE=4 SV=1	1.85e-27	0.98435	0.922765	36522000	242120000	47	47	47	37	42	37	42	37	42
60S ribosomal protein L18	RPL18	>tr|J3QQ67|J3QQ67_HUMAN 60S ribosomal protein L18 (Fragment) OS=Homo sapiens GN=RPL18 PE=4 SV=1;>sp|Q07020|RL18_HUMAN 60S ribosomal protein L18 OS=Homo sapiens GN=RPL18 PE=1 SV=2;>tr|H0YHA7|H0YHA7_HUMAN 60S ribosomal protein L18 (Fragment) OS=Homo sapiens	2.31e-259	0.98418	0.991375	6581600000	10973000000	4	4	4	3	4	3	4	3	4
Peptidyl-prolyl cis-trans isomerase E;Peptidyl-prolyl cis-trans isomerase	PPIE	>sp|Q9UNP9|PPIE_HUMAN Peptidyl-prolyl cis-trans isomerase E OS=Homo sapiens GN=PPIE PE=1 SV=1;>tr|Q5TGA3|Q5TGA3_HUMAN Peptidyl-prolyl cis-trans isomerase E OS=Homo sapiens GN=PPIE PE=2 SV=1;>tr|E9PEQ6|E9PEQ6_HUMAN Peptidyl-prolyl cis-trans isomerase OS=Hom	1.69e-29	0.98415	0.874585	59052000	99682000	10	10	10	9	10	9	10	9	10
SPATS2-like protein	SPATS2L	>tr|B4DT67|B4DT67_HUMAN SPATS2-like protein OS=Homo sapiens GN=SPATS2L PE=2 SV=1;>tr|B4DRE6|B4DRE6_HUMAN SPATS2-like protein OS=Homo sapiens GN=SPATS2L PE=2 SV=1;>sp|Q9NUQ6|SPS2L_HUMAN SPATS2-like protein OS=Homo sapiens GN=SPATS2L PE=1 SV=2;>tr|B8ZZZ7|B8Z	2.83e-137	0.98403	0.929023	886060000	767800000	7	7	7	4	7	4	7	4	7
G patch domain-containing protein 4	GPATCH4	>sp|Q5T3I0|GPTC4_HUMAN G patch domain-containing protein 4 OS=Homo sapiens GN=GPATCH4 PE=1 SV=2;>tr|E9PAV9|E9PAV9_HUMAN G patch domain-containing protein 4 OS=Homo sapiens GN=GPATCH4 PE=4 SV=1;>tr|F8W895|F8W895_HUMAN G patch domain-containing protein 4 (Fr	3.6e-266	0.98385	0.963855	491640000	549150000	16	16	5	15	13	15	13	4	5
Multiple myeloma tumor-associated protein 2	MMTAG2	>sp|Q9BU76|MMTA2_HUMAN Multiple myeloma tumor-associated protein 2 OS=Homo sapiens GN=MMTAG2 PE=1 SV=1	2.59e-131	0.98363	1.07234	165930000	159350000	12	12	12	10	10	10	10	10	10
28S ribosomal protein S9, mitochondrial	MRPS9	>sp|P82933|RT09_HUMAN 28S ribosomal protein S9, mitochondrial OS=Homo sapiens GN=MRPS9 PE=1 SV=2	0	0.98329	1.02838	1222900000	1290000000	9	9	9	8	7	8	7	8	7
Ribonuclease P protein subunit p14	RPP14	>sp|O95059|RPP14_HUMAN Ribonuclease P protein subunit p14 OS=Homo sapiens GN=RPP14 PE=1 SV=3	4.17e-21	0.98306	1.17189	1444100	6126400	19	19	19	19	17	19	17	19	17
Deoxynucleotidyltransferase terminal-interacting protein 2	DNTTIP2	>sp|Q5QJE6|TDIF2_HUMAN Deoxynucleotidyltransferase terminal-interacting protein 2 OS=Homo sapiens GN=DNTTIP2 PE=1 SV=2;>tr|J3KP30|J3KP30_HUMAN Deoxynucleotidyltransferase terminal-interacting protein 2 OS=Homo sapiens GN=DNTTIP2 PE=4 SV=1	0.00012954	0.98306	0.712251	175250	3392800	3	3	3	1	3	1	3	1	3
NHP2-like protein 1	NHP2L1	>tr|B1AHD1|B1AHD1_HUMAN NHP2 non-histone chromosome protein 2-like 1 (S. cerevisiae) OS=Homo sapiens GN=NHP2L1 PE=4 SV=1;>sp|P55769|NH2L1_HUMAN NHP2-like protein 1 OS=Homo sapiens GN=NHP2L1 PE=1 SV=3	2.45e-30	0.98303	0.855286	61502000	272320000	2	2	2	1	1	1	1	1	1
UPF0568 protein C14orf166	C14orf166	>sp|Q9Y224|CN166_HUMAN UPF0568 protein C14orf166 OS=Homo sapiens GN=C14orf166 PE=1 SV=1;>tr|G3V4C6|G3V4C6_HUMAN UPF0568 protein C14orf166 OS=Homo sapiens GN=C14orf166 PE=4 SV=1	9.24e-221	0.9829	1.00587	1536700000	2097800000	5	5	5	4	4	4	4	4	4
Cytoskeleton-associated protein 5	CKAP5	>sp|Q14008|CKAP5_HUMAN Cytoskeleton-associated protein 5 OS=Homo sapiens GN=CKAP5 PE=1 SV=3	0	0.98275	1.07535	1609500000	2240700000	19	19	19	16	18	16	18	16	18
Retrotransposon-derived protein PEG10	PEG10	>sp|Q86TG7|PEG10_HUMAN Retrotransposon-derived protein PEG10 OS=Homo sapiens GN=PEG10 PE=1 SV=2	3.13e-269	0.98261	1.05702	703820000	735040000	87	87	87	71	76	71	76	71	76
Lysine-specific demethylase NO66	NO66	>sp|Q9H6W3|NO66_HUMAN Lysine-specific demethylase NO66 OS=Homo sapiens GN=NO66 PE=1 SV=2	3.26e-107	0.98217	0.924898	163340000	127670000	20	20	20	18	15	18	15	18	15
Serine/threonine-protein phosphatase 1 regulatory subunit 10	PPP1R10	>sp|Q96QC0|PP1RA_HUMAN Serine/threonine-protein phosphatase 1 regulatory subunit 10 OS=Homo sapiens GN=PPP1R10 PE=1 SV=1;>tr|F5H5K4|F5H5K4_HUMAN Serine/threonine-protein phosphatase 1 regulatory subunit 10 OS=Homo sapiens GN=PPP1R10 PE=4 SV=1	3.29e-112	0.9821	0.962001	303670000	239690000	12	12	12	9	10	9	10	9	10
Nuclear cap-binding protein subunit 1	NCBP1	>sp|Q09161|NCBP1_HUMAN Nuclear cap-binding protein subunit 1 OS=Homo sapiens GN=NCBP1 PE=1 SV=1	1.05e-271	0.98186	0.981643	1963900000	2487300000	17	17	17	16	10	16	10	16	10
DNA topoisomerase 3-beta-1;DNA topoisomerase	TOP3B	>sp|O95985|TOP3B_HUMAN DNA topoisomerase 3-beta-1 OS=Homo sapiens GN=TOP3B PE=1 SV=1;>tr|H0Y6W0|H0Y6W0_HUMAN DNA topoisomerase (Fragment) OS=Homo sapiens GN=TOP3B PE=3 SV=1	2.21e-69	0.98183	1.11057	214020000	245460000	25	25	25	25	23	25	23	25	23
Mitogen-activated protein kinase kinase kinase MLT	MLTK	>sp|Q9NYL2|MLTK_HUMAN Mitogen-activated protein kinase kinase kinase MLT OS=Homo sapiens GN=MLTK PE=1 SV=3	2.05e-30	0.98164	1.16368	14547000	17559000	20	20	17	14	14	14	14	11	13
Disks large homolog 3	DLG3	>tr|Q5JUW8|Q5JUW8_HUMAN Discs, large homolog 3 (Neuroendocrine-dlg, Drosophila) OS=Homo sapiens GN=DLG3 PE=2 SV=1;>sp|Q92796|DLG3_HUMAN Disks large homolog 3 OS=Homo sapiens GN=DLG3 PE=1 SV=2	1.76e-25	0.98108	1.35334	11103000	6660100	5	5	5	5	2	5	2	5	2
DNA-directed RNA polymerase I subunit RPA1;DNA-directed RNA polymerase	POLR1A	>sp|O95602|RPA1_HUMAN DNA-directed RNA polymerase I subunit RPA1 OS=Homo sapiens GN=POLR1A PE=1 SV=2;>tr|B9ZVN9|B9ZVN9_HUMAN DNA-directed RNA polymerase OS=Homo sapiens GN=POLR1A PE=3 SV=1	0	0.98068	0.919625	484940000	529860000	3	3	3	3	2	3	2	3	2
Bifunctional glutamate/proline--tRNA ligase;Glutamate--tRNA ligase;Proline--tRNA ligase	EPRS	>sp|P07814|SYEP_HUMAN Bifunctional glutamate/proline--tRNA ligase OS=Homo sapiens GN=EPRS PE=1 SV=5	0	0.98049	1.02438	2535500000	2592400000	55	55	55	42	46	42	46	42	46
Heterogeneous nuclear ribonucleoprotein Q	SYNCRIP	>sp|O60506|HNRPQ_HUMAN Heterogeneous nuclear ribonucleoprotein Q OS=Homo sapiens GN=SYNCRIP PE=1 SV=2	0	0.98018	1.04444	35752000000	29197000000	69	69	68	51	61	51	61	51	60
Calnexin	CANX	>tr|B4DGP8|B4DGP8_HUMAN Calnexin OS=Homo sapiens GN=CANX PE=2 SV=1;>sp|P27824|CALX_HUMAN Calnexin OS=Homo sapiens GN=CANX PE=1 SV=2;>tr|B4E2T8|B4E2T8_HUMAN Calnexin OS=Homo sapiens GN=CANX PE=2 SV=1;>tr|H0Y9Q7|H0Y9Q7_HUMAN Calnexin (Fragment) OS=Homo sapie	1.92e-31	0.98009	1.0371	39797000	24020000	34	34	29	34	31	34	31	29	26
60S ribosomal protein L13	RPL13	>sp|P26373|RL13_HUMAN 60S ribosomal protein L13 OS=Homo sapiens GN=RPL13 PE=1 SV=4;>tr|F5H1S2|F5H1S2_HUMAN 60S ribosomal protein L13 OS=Homo sapiens GN=RPL13 PE=3 SV=1;>tr|J3QSB4|J3QSB4_HUMAN 60S ribosomal protein L13 (Fragment) OS=Homo sapiens GN=RPL13 PE	4.31e-204	0.98006	1.05964	10618000000	14613000000	6	6	6	6	3	6	3	6	3
Methenyltetrahydrofolate synthase domain-containing protein	MTHFSD	>sp|Q2M296|MTHSD_HUMAN Methenyltetrahydrofolate synthase domain-containing protein OS=Homo sapiens GN=MTHFSD PE=1 SV=2;>tr|H3BQU0|H3BQU0_HUMAN Methenyltetrahydrofolate synthase domain-containing protein (Fragment) OS=Homo sapiens GN=MTHFSD PE=4 SV=1;>tr|H3	1.89e-16	0.97979	1.25704	35420000	39052000	14	14	14	13	12	13	12	13	12
Rho GTPase-activating protein SYDE1	SYDE1	>sp|Q6ZW31|SYDE1_HUMAN Rho GTPase-activating protein SYDE1 OS=Homo sapiens GN=SYDE1 PE=1 SV=1	1.01e-06	0.97978	1.14264	1147000	1166300	4	4	2	4	3	4	3	2	1
	RPL10	>tr|F8W7C6|F8W7C6_HUMAN 60S ribosomal protein L10 OS=Homo sapiens GN=RPL10 PE=4 SV=1	0	0.97944	0.975895	29518000	128200000	2	2	2	2	2	2	2	2	2
Chromobox protein homolog 5	CBX5	>sp|P45973|CBX5_HUMAN Chromobox protein homolog 5 OS=Homo sapiens GN=CBX5 PE=1 SV=1;>tr|G3V1X9|G3V1X9_HUMAN Chromobox homolog 5 (HP1 alpha homolog, Drosophila), isoform CRA_a OS=Homo sapiens GN=CBX5 PE=4 SV=1;>tr|F8VNY3|F8VNY3_HUMAN Chromobox protein homol	3.71e-43	0.97943	0.408347	5154200	3112900	13	1	1	9	13	1	1	1	1
TOX high mobility group box family member 4	TOX4	>sp|O94842|TOX4_HUMAN TOX high mobility group box family member 4 OS=Homo sapiens GN=TOX4 PE=1 SV=1;>tr|B4DPY8|B4DPY8_HUMAN TOX high mobility group box family member 4 OS=Homo sapiens GN=TOX4 PE=2 SV=1	2.2e-191	0.97938	0.950119	143700000	180280000	2	2	2	1	1	1	1	1	1
60S ribosomal protein L36	RPL36	>sp|Q9Y3U8|RL36_HUMAN 60S ribosomal protein L36 OS=Homo sapiens GN=RPL36 PE=1 SV=3	1.45e-62	0.97932	1.03726	2061600000	3386600000	9	9	9	8	8	8	8	8	8
28S ribosomal protein S23, mitochondrial	MRPS23	>sp|Q9Y3D9|RT23_HUMAN 28S ribosomal protein S23, mitochondrial OS=Homo sapiens GN=MRPS23 PE=1 SV=2;>tr|J3QLR8|J3QLR8_HUMAN 28S ribosomal protein S23, mitochondrial OS=Homo sapiens GN=MRPS23 PE=4 SV=1	5.53e-153	0.9781	1.02004	581570000	1152100000	5	5	5	5	5	5	5	5	5
GC-rich sequence DNA-binding factor 1	GCFC1	>sp|Q9Y5B6|GCFC1_HUMAN GC-rich sequence DNA-binding factor 1 OS=Homo sapiens GN=GCFC1 PE=1 SV=2	7.74e-23	0.97803	0.818331	13607000	11896000	9	9	9	8	8	8	8	8	8
Probable ATP-dependent RNA helicase DDX5	DDX5	>sp|P17844|DDX5_HUMAN Probable ATP-dependent RNA helicase DDX5 OS=Homo sapiens GN=DDX5 PE=1 SV=1;>tr|J3KTA4|J3KTA4_HUMAN Probable ATP-dependent RNA helicase DDX5 OS=Homo sapiens GN=DDX5 PE=4 SV=1;>tr|B4DLW8|B4DLW8_HUMAN Probable ATP-dependent RNA helicase	0	0.97739	1.00093	105000000000	85612000000	5	5	5	3	3	3	3	3	3
Cyclin-dependent kinase 12	CDK12	>sp|Q9NYV4|CDK12_HUMAN Cyclin-dependent kinase 12 OS=Homo sapiens GN=CDK12 PE=1 SV=2;>tr|J3QSD7|J3QSD7_HUMAN Cyclin-dependent kinase 12 (Fragment) OS=Homo sapiens GN=CDK12 PE=4 SV=1	1.13e-104	0.97692	1.15607	63424000	84785000	55	55	45	48	54	48	54	38	44
High mobility group protein HMG-I/HMG-Y	HMGA1	>sp|P17096|HMGA1_HUMAN High mobility group protein HMG-I/HMG-Y OS=Homo sapiens GN=HMGA1 PE=1 SV=3;>tr|H7BYM6|H7BYM6_HUMAN High mobility group protein HMG-I/HMG-Y OS=Homo sapiens GN=HMGA1 PE=4 SV=1	1.07e-39	0.97574	1.11981	48451000	80769000	15	13	13	11	13	9	12	9	12
Nuclear factor NF-kappa-B p105 subunit;Nuclear factor NF-kappa-B p50 subunit	NFKB1	>sp|P19838|NFKB1_HUMAN Nuclear factor NF-kappa-B p105 subunit OS=Homo sapiens GN=NFKB1 PE=1 SV=2;>tr|D6RH30|D6RH30_HUMAN Nuclear factor NF-kappa-B p105 subunit (Fragment) OS=Homo sapiens GN=NFKB1 PE=4 SV=1;>tr|D6RF93|D6RF93_HUMAN Nuclear factor NF-kappa-B	9.82e-06	0.97563	1.20218	2840400	871170	4	4	4	2	4	2	4	2	4
Arf-GAP with GTPase, ANK repeat and PH domain-containing protein 3	AGAP3	>sp|Q96P47|AGAP3_HUMAN Arf-GAP with GTPase, ANK repeat and PH domain-containing protein 3 OS=Homo sapiens GN=AGAP3 PE=1 SV=2;>tr|B3KNZ8|B3KNZ8_HUMAN Arf-GAP with GTPase, ANK repeat and PH domain-containing protein 3 OS=Homo sapiens GN=CENTG3 PE=2 SV=1;>tr|	1.06e-09	0.9756	1.18658	1264900	9564900	2	2	2	2	1	2	1	2	1
Terminal uridylyltransferase 4	ZCCHC11	>sp|Q5TAX3|TUT4_HUMAN Terminal uridylyltransferase 4 OS=Homo sapiens GN=ZCCHC11 PE=1 SV=3;>tr|E9PKY2|E9PKY2_HUMAN Terminal uridylyltransferase 4 (Fragment) OS=Homo sapiens GN=ZCCHC11 PE=4 SV=1	7.14e-30	0.97502	1.07045	38349000	48388000	3	3	3	1	3	1	3	1	3
Zinc finger protein RFP	TRIM27	>sp|P14373|TRI27_HUMAN Zinc finger protein RFP OS=Homo sapiens GN=TRIM27 PE=1 SV=1	0.00035142	0.97501	0.571298	2301300	3774100	13	11	5	7	11	6	9	3	4
40S ribosomal protein S10;Putative 40S ribosomal protein S10-like	RPS10;RPS10P5	>sp|P46783|RS10_HUMAN 40S ribosomal protein S10 OS=Homo sapiens GN=RPS10 PE=1 SV=1;>tr|F6U211|F6U211_HUMAN 40S ribosomal protein S10 OS=Homo sapiens GN=RPS10 PE=4 SV=1;>sp|Q9NQ39|RS10L_HUMAN Putative 40S ribosomal protein S10-like OS=Homo sapiens GN=RPS10P	2.16e-303	0.97428	1.11433	1388900000	4336000000	1	1	1	1	1	1	1	1	1
Heterogeneous nuclear ribonucleoprotein A/B	HNRNPAB	>tr|D6RBZ0|D6RBZ0_HUMAN Heterogeneous nuclear ribonucleoprotein A/B OS=Homo sapiens GN=HNRNPAB PE=4 SV=1;>tr|D6RD18|D6RD18_HUMAN Heterogeneous nuclear ribonucleoprotein A/B OS=Homo sapiens GN=HNRNPAB PE=4 SV=1;>tr|D6R9P3|D6R9P3_HUMAN Heterogeneous nuclear	1.01e-259	0.97416	1.04507	3839600000	3873500000	12	12	12	6	12	6	12	6	12
Nucleolar GTP-binding protein 1	GTPBP4	>sp|Q9BZE4|NOG1_HUMAN Nucleolar GTP-binding protein 1 OS=Homo sapiens GN=GTPBP4 PE=1 SV=3;>tr|B7Z7A3|B7Z7A3_HUMAN Nucleolar GTP-binding protein 1 OS=Homo sapiens GN=GTPBP4 PE=2 SV=1;>tr|B4DY13|B4DY13_HUMAN Nucleolar GTP-binding protein 1 OS=Homo sapiens GN	1.75e-304	0.97411	0.841468	826220000	610090000	18	18	18	17	15	17	15	17	15
ATP-dependent RNA helicase DHX29	DHX29	>sp|Q7Z478|DHX29_HUMAN ATP-dependent RNA helicase DHX29 OS=Homo sapiens GN=DHX29 PE=1 SV=2	0	0.97391	1.01808	655030000	723850000	25	25	25	22	15	22	15	22	15
DNA ligase 3	LIG3	>sp|P49916|DNLI3_HUMAN DNA ligase 3 OS=Homo sapiens GN=LIG3 PE=1 SV=2	9.57e-57	0.97386	1.05877	145760000	145780000	43	42	42	32	38	31	37	31	37
NFX1-type zinc finger-containing protein 1	ZNFX1	>sp|Q9P2E3|ZNFX1_HUMAN NFX1-type zinc finger-containing protein 1 OS=Homo sapiens GN=ZNFX1 PE=1 SV=2;>tr|Q5JXR6|Q5JXR6_HUMAN NFX1-type zinc finger-containing protein 1 OS=Homo sapiens GN=ZNFX1 PE=2 SV=1;>tr|Q5JXR5|Q5JXR5_HUMAN NFX1-type zinc finger-contain	2.73e-236	0.97335	1.09721	309780000	397440000	17	17	17	15	13	15	13	15	13
Aminoacyl tRNA synthase complex-interacting multifunctional protein 1;Endothelial monocyte-activating polypeptide 2	AIMP1	>sp|Q12904|AIMP1_HUMAN Aminoacyl tRNA synthase complex-interacting multifunctional protein 1 OS=Homo sapiens GN=AIMP1 PE=1 SV=2	2.86e-255	0.97332	1.12992	411770000	569570000	36	36	36	28	30	28	30	28	30
RNA methyltransferase-like protein 1	RNMTL1	>sp|Q9HC36|RMTL1_HUMAN RNA methyltransferase-like protein 1 OS=Homo sapiens GN=RNMTL1 PE=1 SV=2	9.34e-65	0.97295	1.00414	1100100000	894870000	15	15	15	14	13	14	13	14	13
60S acidic ribosomal protein P2	RPLP2	>sp|P05387|RLA2_HUMAN 60S acidic ribosomal protein P2 OS=Homo sapiens GN=RPLP2 PE=1 SV=1;>tr|H0YDD8|H0YDD8_HUMAN 60S acidic ribosomal protein P2 (Fragment) OS=Homo sapiens GN=RPLP2 PE=4 SV=1	0	0.97282	0.989511	6998800000	16171000000	11	11	11	11	10	11	10	11	10
Nucleolar protein 58	NOP58	>sp|Q9Y2X3|NOP58_HUMAN Nucleolar protein 58 OS=Homo sapiens GN=NOP58 PE=1 SV=1	7.32e-205	0.97276	0.897747	788480000	604410000	13	13	11	10	13	10	13	8	11
Probable methyltransferase TARBP1	TARBP1	>sp|Q13395|TARB1_HUMAN Probable methyltransferase TARBP1 OS=Homo sapiens GN=TARBP1 PE=1 SV=1	1.56e-127	0.97233	1.02392	252540000	310230000	15	15	15	15	13	15	13	15	13
Inhibitor of Bruton tyrosine kinase	IBTK	>sp|Q9P2D0|IBTK_HUMAN Inhibitor of Bruton tyrosine kinase OS=Homo sapiens GN=IBTK PE=1 SV=3;>tr|E7EPI0|E7EPI0_HUMAN Inhibitor of Bruton tyrosine kinase OS=Homo sapiens GN=IBTK PE=4 SV=1;>tr|E9PDR5|E9PDR5_HUMAN Inhibitor of Bruton tyrosine kinase OS=Homo sa	3.15e-147	0.97185	0.893017	746810000	873810000	21	21	21	16	17	16	17	16	17
Lysine--tRNA ligase	KARS	>sp|Q15046|SYK_HUMAN Lysine--tRNA ligase OS=Homo sapiens GN=KARS PE=1 SV=3	3.93e-179	0.97149	1.03985	2432300000	1857300000	32	32	32	22	26	22	26	22	26
Testis-expressed sequence 10 protein	TEX10	>sp|Q9NXF1|TEX10_HUMAN Testis-expressed sequence 10 protein OS=Homo sapiens GN=TEX10 PE=1 SV=2;>tr|B7Z9D5|B7Z9D5_HUMAN Testis-expressed sequence 10 protein OS=Homo sapiens GN=TEX10 PE=2 SV=1	9.12e-14	0.9712	0.994431	5316600	6444100	24	24	24	22	20	22	20	22	20
60S ribosomal protein L28	RPL28	>sp|P46779|RL28_HUMAN 60S ribosomal protein L28 OS=Homo sapiens GN=RPL28 PE=1 SV=3;>tr|H0YKD8|H0YKD8_HUMAN 60S ribosomal protein L28 OS=Homo sapiens GN=RPL28 PE=4 SV=1;>tr|E9PB24|E9PB24_HUMAN 60S ribosomal protein L28 OS=Homo sapiens GN=RPL28 PE=4 SV=1;>tr	4.64e-81	0.97102	1.02702	3486900000	4719000000	4	4	4	4	3	4	3	4	3
E3 ubiquitin-protein ligase Itchy homolog;E3 ubiquitin-protein ligase;NEDD4-like E3 ubiquitin-protein ligase WWP1	ITCH;WWP1	>sp|Q96J02|ITCH_HUMAN E3 ubiquitin-protein ligase Itchy homolog OS=Homo sapiens GN=ITCH PE=1 SV=2;>tr|F5H217|F5H217_HUMAN E3 ubiquitin-protein ligase OS=Homo sapiens GN=ITCH PE=4 SV=1;>sp|Q9H0M0|WWP1_HUMAN NEDD4-like E3 ubiquitin-protein ligase WWP1 OS=Hom	1.15e-10	0.97082	0.932575	8823100	4376300	12	12	12	9	12	9	12	9	12
Eukaryotic translation initiation factor 3 subunit H	EIF3S3;EIF3H	>tr|B3KS98|B3KS98_HUMAN Eukaryotic translation initiation factor 3 subunit H OS=Homo sapiens GN=EIF3H PE=2 SV=1;>sp|O15372|EIF3H_HUMAN Eukaryotic translation initiation factor 3 subunit H OS=Homo sapiens GN=EIF3H PE=1 SV=1;>tr|E5RJT0|E5RJT0_HUMAN Eukaryoti	4.42e-146	0.97074	0.96043	275350000	232410000	3	2	2	3	2	2	1	2	1
60S ribosomal protein L39;Putative 60S ribosomal protein L39-like 5	RPL39;RPL39P5	>sp|P62891|RL39_HUMAN 60S ribosomal protein L39 OS=Homo sapiens GN=RPL39 PE=2 SV=2;>sp|Q59GN2|R39L5_HUMAN Putative 60S ribosomal protein L39-like 5 OS=Homo sapiens GN=RPL39P5 PE=5 SV=2	0.0002588	0.97073	1.03292	347080000	628820000	16	16	16	15	10	15	10	15	10
Translin-associated protein X	TSNAX	>sp|Q99598|TSNAX_HUMAN Translin-associated protein X OS=Homo sapiens GN=TSNAX PE=1 SV=1;>tr|Q5VVQ1|Q5VVQ1_HUMAN Translin-associated factor X (Fragment) OS=Homo sapiens GN=TSNAX PE=2 SV=1	9.51e-12	0.9705	0.926784	17846000	4946400	1	1	1	1	1	1	1	1	1
Suppressor APC domain-containing protein 2	SAPCD2	>sp|Q86UD0|SAPC2_HUMAN Suppressor APC domain-containing protein 2 OS=Homo sapiens GN=SAPCD2 PE=2 SV=2	0.0011063	0.97035	0.994431	1907500	2512800	4	4	4	4	1	4	1	4	1
Protein FAM102B	FAM102B	>sp|Q5T8I3|F102B_HUMAN Protein FAM102B OS=Homo sapiens GN=FAM102B PE=1 SV=2	4.14e-05	0.97002	1.39561	1295600	1310400	1	1	1	1	1	1	1	1	1
Zinc finger BED domain-containing protein 5	ZBED5	>sp|Q49AG3|ZBED5_HUMAN Zinc finger BED domain-containing protein 5 OS=Homo sapiens GN=ZBED5 PE=1 SV=2	2e-06	0.97002	1.06388	3721200	2323900	1	1	1	1	1	1	1	1	1
Eukaryotic translation initiation factor 2D	EIF2D	>sp|P41214|EIF2D_HUMAN Eukaryotic translation initiation factor 2D OS=Homo sapiens GN=EIF2D PE=1 SV=3	1.3e-86	0.96991	1.38816	189640000	128070000	2	2	2	2	1	2	1	2	1
Enoyl-CoA delta isomerase 2, mitochondrial	ECI2	>sp|O75521|ECI2_HUMAN Enoyl-CoA delta isomerase 2, mitochondrial OS=Homo sapiens GN=ECI2 PE=1 SV=4;>tr|C9JB63|C9JB63_HUMAN Enoyl-CoA delta isomerase 2, mitochondrial (Fragment) OS=Homo sapiens GN=ECI2 PE=4 SV=1;>tr|F1LLU7|F1LLU7_HUMAN Enoyl-CoA delta isome	7.42e-06	0.96988	1.38708	6976800	4548000	13	13	13	13	11	13	11	13	11
Large subunit GTPase 1 homolog	LSG1	>sp|Q9H089|LSG1_HUMAN Large subunit GTPase 1 homolog OS=Homo sapiens GN=LSG1 PE=1 SV=2	4.34e-52	0.96981	1.14705	39971000	78585000	2	2	2	2	1	2	1	2	1
DNA-directed RNA polymerase I subunit RPA49	POLR1E	>sp|Q9GZS1|RPA49_HUMAN DNA-directed RNA polymerase I subunit RPA49 OS=Homo sapiens GN=POLR1E PE=1 SV=2;>tr|E7EX70|E7EX70_HUMAN DNA-directed RNA polymerase I subunit RPA49 OS=Homo sapiens GN=POLR1E PE=4 SV=1	1.93e-132	0.96935	1.02063	309790000	294220000	8	8	8	5	6	5	6	5	6
[Pyruvate dehydrogenase [lipoamide]] kinase isozyme 3, mitochondrial	PDK3	>sp|Q15120|PDK3_HUMAN [Pyruvate dehydrogenase [lipoamide]] kinase isozyme 3, mitochondrial OS=Homo sapiens GN=PDK3 PE=1 SV=1	1.32e-20	0.96917	1.02241	12220000	7689700	12	12	12	11	11	11	11	11	11
MIT domain-containing protein 1	MITD1	>sp|Q8WV92|MITD1_HUMAN MIT domain-containing protein 1 OS=Homo sapiens GN=MITD1 PE=1 SV=1;>tr|H7C3Q6|H7C3Q6_HUMAN MIT domain-containing protein 1 (Fragment) OS=Homo sapiens GN=MITD1 PE=4 SV=1;>tr|B8ZZL5|B8ZZL5_HUMAN MIT domain-containing protein 1 (Fragmen	4.07e-14	0.96889	0.839419	6974100	13396000	4	4	3	3	2	3	2	2	2
Chromodomain-helicase-DNA-binding protein 7;Chromodomain-helicase-DNA-binding protein 9;Chromodomain-helicase-DNA-binding protein 8	CHD7;CHD9;CHD8	>sp|Q9P2D1|CHD7_HUMAN Chromodomain-helicase-DNA-binding protein 7 OS=Homo sapiens GN=CHD7 PE=1 SV=3;>sp|Q3L8U1|CHD9_HUMAN Chromodomain-helicase-DNA-binding protein 9 OS=Homo sapiens GN=CHD9 PE=1 SV=2;>sp|Q9HCK8|CHD8_HUMAN Chromodomain-helicase-DNA-binding	9.68e-33	0.96831	1.00917	324220000	21137000	2	2	2	2	2	2	2	2	2
Isoleucine--tRNA ligase, cytoplasmic	IARS	>sp|P41252|SYIC_HUMAN Isoleucine--tRNA ligase, cytoplasmic OS=Homo sapiens GN=IARS PE=1 SV=2;>tr|J3KR24|J3KR24_HUMAN Isoleucine--tRNA ligase, cytoplasmic OS=Homo sapiens GN=IARS PE=4 SV=1	0	0.96825	0.999201	1064600000	1496900000	6	5	3	5	3	4	3	2	1
Kinectin	KTN1	>sp|Q86UP2|KTN1_HUMAN Kinectin OS=Homo sapiens GN=KTN1 PE=1 SV=1	0	0.9682	0.863856	459480000	502820000	46	46	30	42	42	42	42	26	28
Mediator of RNA polymerase II transcription subunit 12	MED12	>sp|Q93074|MED12_HUMAN Mediator of RNA polymerase II transcription subunit 12 OS=Homo sapiens GN=MED12 PE=1 SV=4;>tr|H0Y7P1|H0Y7P1_HUMAN Mediator of RNA polymerase II transcription subunit 12 (Fragment) OS=Homo sapiens GN=MED12 PE=4 SV=1	4.16e-205	0.96818	0.881912	84839000	83316000	42	42	41	36	35	36	35	36	34
Microtubule-associated protein;Microtubule-associated protein 4	MAP4	>tr|E7EVA0|E7EVA0_HUMAN Microtubule-associated protein OS=Homo sapiens GN=MAP4 PE=4 SV=1;>sp|P27816|MAP4_HUMAN Microtubule-associated protein 4 OS=Homo sapiens GN=MAP4 PE=1 SV=3	0	0.96807	1.10832	2236900000	2522000000	31	31	31	26	20	26	20	26	20
Acyl-CoA dehydrogenase family member 9, mitochondrial	ACAD9	>sp|Q9H845|ACAD9_HUMAN Acyl-CoA dehydrogenase family member 9, mitochondrial OS=Homo sapiens GN=ACAD9 PE=1 SV=1;>tr|H0Y8Z9|H0Y8Z9_HUMAN Acyl-CoA dehydrogenase family member 9, mitochondrial (Fragment) OS=Homo sapiens GN=ACAD9 PE=4 SV=1	7.6e-08	0.96797	1.14486	1850100	1534700	72	72	57	57	59	57	59	43	46
Serine/threonine-protein kinase RIO2	RIOK2	>sp|Q9BVS4|RIOK2_HUMAN Serine/threonine-protein kinase RIO2 OS=Homo sapiens GN=RIOK2 PE=1 SV=2;>tr|D6RDI3|D6RDI3_HUMAN Serine/threonine-protein kinase RIO2 OS=Homo sapiens GN=RIOK2 PE=4 SV=1	1.42e-13	0.96786	1.15686	30211000	7993900	2	2	2	2	1	2	1	2	1
Importin subunit alpha-3	KPNA3	>sp|O00505|IMA3_HUMAN Importin subunit alpha-3 OS=Homo sapiens GN=KPNA3 PE=1 SV=2	4.29e-63	0.96769	0.893975	152430000	88987000	3	3	3	3	1	3	1	3	1
60S ribosomal protein L21	RPL21	>sp|P46778|RL21_HUMAN 60S ribosomal protein L21 OS=Homo sapiens GN=RPL21 PE=1 SV=2;>tr|G3V1B3|G3V1B3_HUMAN 60S ribosomal protein L21 OS=Homo sapiens GN=RPL21 PE=4 SV=1	2.08e-72	0.96715	1.00481	4365200000	5345000000	8	8	6	8	5	8	5	6	4
WD repeat-containing protein 6	WDR6	>sp|Q9NNW5|WDR6_HUMAN WD repeat-containing protein 6 OS=Homo sapiens GN=WDR6 PE=1 SV=1;>tr|E9PDU5|E9PDU5_HUMAN WD repeat-containing protein 6 OS=Homo sapiens GN=WDR6 PE=4 SV=1;>tr|E9PBK6|E9PBK6_HUMAN WD repeat-containing protein 6 OS=Homo sapiens GN=WDR6 P	1.8e-150	0.96696	1.06198	628210000	587460000	8	8	8	7	7	7	7	7	7
H/ACA ribonucleoprotein complex subunit 1	GAR1	>sp|Q9NY12|GAR1_HUMAN H/ACA ribonucleoprotein complex subunit 1 OS=Homo sapiens GN=GAR1 PE=1 SV=1	3.18e-56	0.96692	0.968523	157700000	225150000	27	27	27	27	24	27	24	27	24
Probable ATP-dependent RNA helicase DHX36	DHX36	>sp|Q9H2U1|DHX36_HUMAN Probable ATP-dependent RNA helicase DHX36 OS=Homo sapiens GN=DHX36 PE=1 SV=2;>tr|F5GZS0|F5GZS0_HUMAN Probable ATP-dependent RNA helicase DHX36 OS=Homo sapiens GN=DHX36 PE=4 SV=1;>tr|E7EWK3|E7EWK3_HUMAN Probable ATP-dependent RNA heli	0	0.9663	1.03943	6127200000	7759900000	7	7	7	6	6	6	6	6	6
DNA ligase 4	LIG4	>sp|P49917|DNLI4_HUMAN DNA ligase 4 OS=Homo sapiens GN=LIG4 PE=1 SV=2	3.66e-23	0.96598	0.402204	18603000	11189000	52	50	50	51	49	49	47	49	47
Brain-specific angiogenesis inhibitor 1-associated protein 2	BAIAP2	>tr|I3L4C2|I3L4C2_HUMAN Brain-specific angiogenesis inhibitor 1-associated protein 2 OS=Homo sapiens GN=BAIAP2 PE=4 SV=1;>sp|Q9UQB8|BAIP2_HUMAN Brain-specific angiogenesis inhibitor 1-associated protein 2 OS=Homo sapiens GN=BAIAP2 PE=1 SV=1;>tr|F8W878|F8W8	9.36e-126	0.96595	1.10101	227290000	139720000	6	6	6	6	2	6	2	6	2
Survival of motor neuron-related-splicing factor 30	SMNDC1	>sp|O75940|SPF30_HUMAN Survival of motor neuron-related-splicing factor 30 OS=Homo sapiens GN=SMNDC1 PE=1 SV=1	1.01e-62	0.9656	1.00346	64954000	109790000	16	16	16	15	11	15	11	15	11
DnaJ homolog subfamily C member 10	DNAJC10	>sp|Q8IXB1|DJC10_HUMAN DnaJ homolog subfamily C member 10 OS=Homo sapiens GN=DNAJC10 PE=1 SV=2	2.4e-203	0.96557	1.07084	388110000	575510000	6	6	6	6	6	6	6	6	6
60S ribosomal protein L11	RPL11	>sp|P62913|RL11_HUMAN 60S ribosomal protein L11 OS=Homo sapiens GN=RPL11 PE=1 SV=2;>tr|Q5VVC8|Q5VVC8_HUMAN 60S ribosomal protein L11 (Fragment) OS=Homo sapiens GN=RPL11 PE=2 SV=1;>tr|Q5VVC9|Q5VVC9_HUMAN 60S ribosomal protein L11 (Fragment) OS=Homo sapiens	1.02e-174	0.96548	1.00663	5993300000	9658500000	15	15	15	13	15	13	15	13	15
U1 small nuclear ribonucleoprotein A	SNRPA	>sp|P09012|SNRPA_HUMAN U1 small nuclear ribonucleoprotein A OS=Homo sapiens GN=SNRPA PE=1 SV=3	0	0.96485	1.11432	2752800000	3709000000	12	12	12	9	11	9	11	9	11
Zinc finger protein 830	ZNF830	>sp|Q96NB3|ZN830_HUMAN Zinc finger protein 830 OS=Homo sapiens GN=ZNF830 PE=1 SV=2	1.15e-10	0.9647	1.15512	3651300	11883000	12	12	9	10	12	10	12	8	9
Zinc finger protein 629	ZNF629	>sp|Q9UEG4|ZN629_HUMAN Zinc finger protein 629 OS=Homo sapiens GN=ZNF629 PE=2 SV=2	3.71e-27	0.96437	0.989903	197940000	223920000	3	3	3	2	3	2	3	2	3
Eukaryotic translation initiation factor 3 subunit F	EIF3F	>tr|B3KSH1|B3KSH1_HUMAN Eukaryotic translation initiation factor 3 subunit F OS=Homo sapiens GN=EIF3F PE=2 SV=1;>sp|O00303|EIF3F_HUMAN Eukaryotic translation initiation factor 3 subunit F OS=Homo sapiens GN=EIF3F PE=1 SV=1;>tr|B4DEW9|B4DEW9_HUMAN Eukaryoti	1.02e-168	0.96419	0.9994	623730000	613140000	11	11	11	9	10	9	10	9	10
40S ribosomal protein S17;40S ribosomal protein S17-like	RPS17;RPS17L	>sp|P08708|RS17_HUMAN 40S ribosomal protein S17 OS=Homo sapiens GN=RPS17 PE=1 SV=2;>sp|P0CW22|RS17L_HUMAN 40S ribosomal protein S17-like OS=Homo sapiens GN=RPS17L PE=3 SV=1;>tr|H0YK46|H0YK46_HUMAN 40S ribosomal protein S17 (Fragment) OS=Homo sapiens GN=RPS	2.64e-135	0.96407	1.09721	2954300000	5963400000	11	11	11	10	9	10	9	10	9
Replication factor C subunit 5	RFC5	>sp|P40937|RFC5_HUMAN Replication factor C subunit 5 OS=Homo sapiens GN=RFC5 PE=1 SV=1;>tr|F8W9B4|F8W9B4_HUMAN Replication factor C subunit 5 OS=Homo sapiens GN=RFC5 PE=4 SV=1	5.9e-164	0.96399	0.974374	463170000	603010000	13	13	13	10	13	10	13	10	13
AT-rich interactive domain-containing protein 2	ARID2	>sp|Q68CP9|ARID2_HUMAN AT-rich interactive domain-containing protein 2 OS=Homo sapiens GN=ARID2 PE=1 SV=2;>tr|F8WCU9|F8WCU9_HUMAN AT-rich interactive domain-containing protein 2 OS=Homo sapiens GN=ARID2 PE=4 SV=1;>tr|F8W108|F8W108_HUMAN AT-rich interactive	1.51e-07	0.96352	0.593542	11777000	3078300	16	16	16	13	13	13	13	13	13
Ribonuclease P/MRP protein subunit POP5	POP5	>sp|Q969H6|POP5_HUMAN Ribonuclease P/MRP protein subunit POP5 OS=Homo sapiens GN=POP5 PE=1 SV=1	1.41e-29	0.9629	1.02871	10107000	43535000	4	4	4	4	1	4	1	4	1
Ras GTPase-activating protein-binding protein 2	G3BP2	>sp|Q9UN86|G3BP2_HUMAN Ras GTPase-activating protein-binding protein 2 OS=Homo sapiens GN=G3BP2 PE=1 SV=2;>tr|D6RB17|D6RB17_HUMAN Ras GTPase-activating protein-binding protein 2 (Fragment) OS=Homo sapiens GN=G3BP2 PE=4 SV=1;>tr|D6RAC7|D6RAC7_HUMAN Ras GTPa	5.21e-183	0.96259	1.08512	3760800000	2750100000	4	4	4	1	4	1	4	1	4
Nucleoprotein TPR	TPR	>sp|P12270|TPR_HUMAN Nucleoprotein TPR OS=Homo sapiens GN=TPR PE=1 SV=3	5.98e-36	0.96222	0.594778	27435000	6676400	17	14	14	16	15	13	13	13	13
Serine/arginine-rich splicing factor 9	SRSF9	>sp|Q13242|SRSF9_HUMAN Serine/arginine-rich splicing factor 9 OS=Homo sapiens GN=SRSF9 PE=1 SV=1;>tr|H0YIB4|H0YIB4_HUMAN Serine/arginine-rich-splicing factor 9 (Fragment) OS=Homo sapiens GN=SRSF9 PE=4 SV=1	3.92e-116	0.96192	0.94518	343300000	347270000	11	11	11	9	4	9	4	9	4
Mitochondrial dicarboxylate carrier;39S ribosomal protein L12, mitochondrial	SLC25A10;MRPL12	>tr|B4DLN1|B4DLN1_HUMAN Mitochondrial dicarboxylate carrier OS=Homo sapiens GN=SLC25A10 PE=2 SV=1;>sp|Q9UBX3|DIC_HUMAN Mitochondrial dicarboxylate carrier OS=Homo sapiens GN=SLC25A10 PE=1 SV=2;>tr|B4E1E9|B4E1E9_HUMAN Mitochondrial dicarboxylate carrier OS=	3.61e-45	0.96185	1.02808	92519000	198870000	14	13	13	13	13	12	12	12	12
Serine/threonine-protein kinase PLK1	PLK1	>sp|P53350|PLK1_HUMAN Serine/threonine-protein kinase PLK1 OS=Homo sapiens GN=PLK1 PE=1 SV=1	5.36e-137	0.96176	1.23227	262040000	127700000	6	6	6	6	3	6	3	6	3
Interleukin enhancer-binding factor 2	ILF2	>sp|Q12905|ILF2_HUMAN Interleukin enhancer-binding factor 2 OS=Homo sapiens GN=ILF2 PE=1 SV=2	0	0.96167	0.97704	6015600000	6418300000	12	12	12	10	9	10	9	10	9
Pre-mRNA-splicing factor SYF1	XAB2	>sp|Q9HCS7|SYF1_HUMAN Pre-mRNA-splicing factor SYF1 OS=Homo sapiens GN=XAB2 PE=1 SV=2;>tr|F5H315|F5H315_HUMAN Pre-mRNA-splicing factor SYF1 OS=Homo sapiens GN=XAB2 PE=4 SV=1	4.65e-235	0.96155	0.930319	435510000	526820000	20	20	20	19	18	19	18	19	18
WD repeat-containing protein 74	WDR74	>sp|Q6RFH5|WDR74_HUMAN WD repeat-containing protein 74 OS=Homo sapiens GN=WDR74 PE=1 SV=1;>tr|E9PS41|E9PS41_HUMAN WD repeat-containing protein 74 OS=Homo sapiens GN=WDR74 PE=4 SV=1	4.19e-185	0.96143	0.992359	534610000	466800000	29	29	29	27	26	27	26	27	26
Gem-associated protein 4	GEMIN4	>sp|P57678|GEMI4_HUMAN Gem-associated protein 4 OS=Homo sapiens GN=GEMIN4 PE=1 SV=2;>tr|I3L2C7|I3L2C7_HUMAN Gem-associated protein 4 OS=Homo sapiens GN=GEMIN4 PE=4 SV=1	1.29e-298	0.96102	0.891186	757490000	1027800000	18	18	18	17	15	17	15	17	15
Exosome complex component RRP41	EXOSC4	>sp|Q9NPD3|EXOS4_HUMAN Exosome complex component RRP41 OS=Homo sapiens GN=EXOSC4 PE=1 SV=3;>tr|E9PI41|E9PI41_HUMAN Exosome complex component RRP41 (Fragment) OS=Homo sapiens GN=EXOSC4 PE=4 SV=1	6.31e-109	0.96091	0.893096	578190000	538180000	27	27	27	25	27	25	27	25	27
Serine/threonine-protein phosphatase PP1-alpha catalytic subunit;Serine/threonine-protein phosphatase	PPP1CA	>sp|P62136|PP1A_HUMAN Serine/threonine-protein phosphatase PP1-alpha catalytic subunit OS=Homo sapiens GN=PPP1CA PE=1 SV=1;>tr|A6NNR3|A6NNR3_HUMAN Serine/threonine-protein phosphatase OS=Homo sapiens GN=PPP1CA PE=3 SV=1;>tr|E9PMD7|E9PMD7_HUMAN Serine/threo	4.36e-209	0.9609	0.948137	523680000	692410000	7	7	7	7	7	7	7	7	7
Dihydrolipoyllysine-residue acetyltransferase component of pyruvate dehydrogenase complex, mitochondrial	DLAT	>sp|P10515|ODP2_HUMAN Dihydrolipoyllysine-residue acetyltransferase component of pyruvate dehydrogenase complex, mitochondrial OS=Homo sapiens GN=DLAT PE=1 SV=3;>tr|H0YDD4|H0YDD4_HUMAN Dihydrolipoyllysine-residue acetyltransferase component of pyruvate deh	2.34e-16	0.96065	1.26521	17673000	2349200	15	15	6	14	13	14	13	5	4
Eukaryotic translation initiation factor 3 subunit L	EIF3EIP;EIF3L	>tr|B0QY89|B0QY89_HUMAN Eukaryotic translation initiation factor 3 subunit L OS=Homo sapiens GN=EIF3EIP PE=4 SV=1;>sp|Q9Y262|EIF3L_HUMAN Eukaryotic translation initiation factor 3 subunit L OS=Homo sapiens GN=EIF3L PE=1 SV=1;>tr|J3KN35|J3KN35_HUMAN Eukaryo	0	0.96033	1.01557	1590200000	1358500000	5	5	5	4	2	4	2	4	2
40S ribosomal protein S2	RPS2	>sp|P15880|RS2_HUMAN 40S ribosomal protein S2 OS=Homo sapiens GN=RPS2 PE=1 SV=2;>tr|H0YEN5|H0YEN5_HUMAN 40S ribosomal protein S2 (Fragment) OS=Homo sapiens GN=RPS2 PE=3 SV=1;>tr|E9PQD7|E9PQD7_HUMAN 40S ribosomal protein S2 OS=Homo sapiens GN=RPS2 PE=4 SV=1	2.2e-266	0.96031	1.12468	7539400000	11107000000	23	23	23	23	20	23	20	23	20
Zinc finger protein 668	ZNF668	>tr|C9JHH8|C9JHH8_HUMAN Zinc finger protein 668 OS=Homo sapiens GN=ZNF668 PE=4 SV=2;>sp|Q96K58|ZN668_HUMAN Zinc finger protein 668 OS=Homo sapiens GN=ZNF668 PE=2 SV=3	5.99e-20	0.96029	0.892777	153540000	72925000	14	14	14	13	13	13	13	13	13
Putative pre-mRNA-splicing factor ATP-dependent RNA helicase DHX15	DHX15	>sp|O43143|DHX15_HUMAN Putative pre-mRNA-splicing factor ATP-dependent RNA helicase DHX15 OS=Homo sapiens GN=DHX15 PE=1 SV=2	0	0.96028	0.991375	5067800000	5620000000	8	8	8	5	5	5	5	5	5
Transcriptional repressor CTCF	CTCF	>sp|P49711|CTCF_HUMAN Transcriptional repressor CTCF OS=Homo sapiens GN=CTCF PE=1 SV=1;>tr|B5MC38|B5MC38_HUMAN Transcriptional repressor CTCF OS=Homo sapiens GN=CTCF PE=4 SV=1	8.01e-26	0.96014	1.05779	37286000	35865000	39	39	38	37	34	37	34	36	33
Methylosome protein 50	WDR77	>sp|Q9BQA1|MEP50_HUMAN Methylosome protein 50 OS=Homo sapiens GN=WDR77 PE=1 SV=1;>tr|B4DP38|B4DP38_HUMAN Methylosome protein 50 OS=Homo sapiens GN=WDR77 PE=2 SV=1;>tr|H0Y711|H0Y711_HUMAN Methylosome protein 50 (Fragment) OS=Homo sapiens GN=WDR77 PE=4 SV=1	2.74e-99	0.95947	0.959141	259230000	273300000	7	7	7	7	4	7	4	7	4
Calmodulin-regulated spectrin-associated protein 3	CAMSAP3	>sp|Q9P1Y5|CAMP3_HUMAN Calmodulin-regulated spectrin-associated protein 3 OS=Homo sapiens GN=CAMSAP3 PE=1 SV=2	1e-17	0.95918	1.62012	10438000	11748000	8	8	8	7	8	7	8	7	8
Serine/arginine-rich splicing factor 6	SRSF6	>sp|Q13247|SRSF6_HUMAN Serine/arginine-rich splicing factor 6 OS=Homo sapiens GN=SRSF6 PE=1 SV=2	1.46e-62	0.95898	0.962001	737590000	799680000	5	5	5	4	4	4	4	4	4
Lamina-associated polypeptide 2, isoforms beta/gamma;Thymopoietin;Thymopentin	TMPO	>sp|P42167|LAP2B_HUMAN Lamina-associated polypeptide 2, isoforms beta/gamma OS=Homo sapiens GN=TMPO PE=1 SV=2;>tr|G5E972|G5E972_HUMAN Thymopentin OS=Homo sapiens GN=TMPO PE=4 SV=1;>tr|H0YJH7|H0YJH7_HUMAN Thymopentin (Fragment) OS=Homo sapiens GN=TMPO PE=4	5.32e-91	0.95877	0.631393	31560000	15079000	9	9	8	9	7	9	7	8	6
Exosome complex component RRP42	EXOSC7	>sp|Q15024|EXOS7_HUMAN Exosome complex component RRP42 OS=Homo sapiens GN=EXOSC7 PE=1 SV=3	2.98e-251	0.95866	0.881834	513580000	564750000	8	3	3	7	6	2	2	2	2
THO complex subunit 2	THOC2	>sp|Q8NI27|THOC2_HUMAN THO complex subunit 2 OS=Homo sapiens GN=THOC2 PE=1 SV=2;>tr|H0Y815|H0Y815_HUMAN THO complex subunit 2 (Fragment) OS=Homo sapiens GN=THOC2 PE=4 SV=1	7.89e-39	0.9586	0.857265	49909000	66572000	10	10	10	10	8	10	8	10	8
tRNA (uracil-5-)-methyltransferase homolog A	TRMT2A	>tr|F2Z2W7|F2Z2W7_HUMAN tRNA (uracil-5-)-methyltransferase homolog A OS=Homo sapiens GN=TRMT2A PE=4 SV=1;>sp|Q8IZ69|TRM2A_HUMAN tRNA (uracil-5-)-methyltransferase homolog A OS=Homo sapiens GN=TRMT2A PE=1 SV=2	2.1e-79	0.95854	1.12505	431820000	225150000	16	16	16	9	15	9	15	9	15
p21-activated protein kinase-interacting protein 1	PAK1IP1	>sp|Q9NWT1|PK1IP_HUMAN p21-activated protein kinase-interacting protein 1 OS=Homo sapiens GN=PAK1IP1 PE=1 SV=2	2.11e-99	0.95829	0.927214	575440000	651810000	19	19	19	18	12	18	12	18	12
Peroxidasin homolog	PXDN	>sp|Q92626|PXDN_HUMAN Peroxidasin homolog OS=Homo sapiens GN=PXDN PE=1 SV=2	1.6e-103	0.95826	1.08788	56977000	84531000	13	13	13	12	12	12	12	12	12
Collagen alpha-1(XII) chain	COL12A1	>sp|Q99715|COCA1_HUMAN Collagen alpha-1(XII) chain OS=Homo sapiens GN=COL12A1 PE=1 SV=2;>tr|D6RGG3|D6RGG3_HUMAN Collagen alpha-1(XII) chain OS=Homo sapiens GN=COL12A1 PE=4 SV=1	3.7e-117	0.95817	0.960799	78477000	94848000	17	17	17	12	12	12	12	12	12
U3 small nucleolar RNA-associated protein 18 homolog	UTP18	>sp|Q9Y5J1|UTP18_HUMAN U3 small nucleolar RNA-associated protein 18 homolog OS=Homo sapiens GN=UTP18 PE=1 SV=3	1.04e-88	0.9579	0.984349	57700000	66222000	31	31	31	20	19	20	19	20	19
Cation-independent mannose-6-phosphate receptor	IGF2R	>sp|P11717|MPRI_HUMAN Cation-independent mannose-6-phosphate receptor OS=Homo sapiens GN=IGF2R PE=1 SV=3	3.82e-14	0.95612	1.17763	3717300	4231600	8	8	8	6	6	6	6	6	6
Coiled-coil domain-containing protein 137	CCDC137	>tr|I3L0U5|I3L0U5_HUMAN Coiled-coil domain-containing protein 137 (Fragment) OS=Homo sapiens GN=CCDC137 PE=4 SV=1;>sp|Q6PK04|CC137_HUMAN Coiled-coil domain-containing protein 137 OS=Homo sapiens GN=CCDC137 PE=1 SV=1	1.9e-55	0.956	0.923532	147150000	141570000	5	5	5	3	3	3	3	3	3
Protein-L-isoaspartate O-methyltransferase;Protein-L-isoaspartate(D-aspartate) O-methyltransferase	PCMT1	>tr|H7BY58|H7BY58_HUMAN Protein-L-isoaspartate O-methyltransferase OS=Homo sapiens GN=PCMT1 PE=3 SV=1;>tr|J3KP72|J3KP72_HUMAN Protein-L-isoaspartate (D-aspartate) O-methyltransferase, isoform CRA_a OS=Homo sapiens GN=PCMT1 PE=4 SV=1;>sp|P22061|PIMT_HUMAN P	8.99e-76	0.95591	1.3939	55675000	23922000	8	8	8	7	6	7	6	7	6
Probable ubiquitin carboxyl-terminal hydrolase FAF-X	USP9X	>sp|Q93008|USP9X_HUMAN Probable ubiquitin carboxyl-terminal hydrolase FAF-X OS=Homo sapiens GN=USP9X PE=1 SV=3	2.83e-157	0.95527	1.11246	197480000	290580000	8	8	8	8	2	8	2	8	2
Insulin-degrading enzyme	IDE	>sp|P14735|IDE_HUMAN Insulin-degrading enzyme OS=Homo sapiens GN=IDE PE=1 SV=4	7.26e-10	0.95488	1.61218	4863300	4127200	43	43	43	30	36	30	36	30	36
Tumor susceptibility gene 101 protein	TSG101	>sp|Q99816|TS101_HUMAN Tumor susceptibility gene 101 protein OS=Homo sapiens GN=TSG101 PE=1 SV=2;>tr|F5H442|F5H442_HUMAN Tumor susceptibility gene 101 protein OS=Homo sapiens GN=TSG101 PE=4 SV=1	2.89e-23	0.95487	1.01727	19947000	8714500	3	3	3	2	3	2	3	2	3
Protein RRP5 homolog	PDCD11	>sp|Q14690|RRP5_HUMAN Protein RRP5 homolog OS=Homo sapiens GN=PDCD11 PE=1 SV=3	9.45e-89	0.95462	0.620424	136550000	113090000	3	3	3	3	2	3	2	3	2
Serine/threonine-protein kinase RIO1	RIOK1	>sp|Q9BRS2|RIOK1_HUMAN Serine/threonine-protein kinase RIO1 OS=Homo sapiens GN=RIOK1 PE=1 SV=2	4.78e-23	0.95413	0.951113	50647000	15628000	27	27	27	21	18	21	18	21	18
Nucleolar protein 11	NOL11	>sp|Q9H8H0|NOL11_HUMAN Nucleolar protein 11 OS=Homo sapiens GN=NOL11 PE=1 SV=1;>tr|B7Z5V9|B7Z5V9_HUMAN Nucleolar protein 11 OS=Homo sapiens GN=NOL11 PE=2 SV=1;>tr|J3QR28|J3QR28_HUMAN Nucleolar protein 11 (Fragment) OS=Homo sapiens GN=NOL11 PE=4 SV=1;>tr|J3	1.94e-22	0.95412	0.781677	5337300	4375600	6	6	6	6	1	6	1	6	1
Eukaryotic translation initiation factor 3 subunit M	EIF3M	>sp|Q7L2H7|EIF3M_HUMAN Eukaryotic translation initiation factor 3 subunit M OS=Homo sapiens GN=EIF3M PE=1 SV=1;>tr|B4E2Q4|B4E2Q4_HUMAN Eukaryotic translation initiation factor 3 subunit M OS=Homo sapiens GN=EIF3M PE=2 SV=1;>tr|J3KNJ2|J3KNJ2_HUMAN Eukaryoti	7.5e-195	0.95394	1.00308	331660000	458530000	2	2	2	2	1	2	1	2	1
H/ACA ribonucleoprotein complex subunit 4	DKC1	>sp|O60832|DKC1_HUMAN H/ACA ribonucleoprotein complex subunit 4 OS=Homo sapiens GN=DKC1 PE=1 SV=3;>tr|C9IYT0|C9IYT0_HUMAN H/ACA ribonucleoprotein complex subunit 4 (Fragment) OS=Homo sapiens GN=DKC1 PE=4 SV=1	9.55e-193	0.95369	1.05957	778880000	572250000	15	15	15	14	15	14	15	14	15
WASH complex subunit 7	KIAA1033	>sp|Q2M389|WASH7_HUMAN WASH complex subunit 7 OS=Homo sapiens GN=KIAA1033 PE=1 SV=2;>tr|F8VYH7|F8VYH7_HUMAN WASH complex subunit 7 OS=Homo sapiens GN=KIAA1033 PE=4 SV=1	1.61e-06	0.95348	1.00776	6412900	7605300	17	17	17	16	13	16	13	16	13
UPF0428 protein CXorf56	CXorf56	>sp|Q9H5V9|CX056_HUMAN UPF0428 protein CXorf56 OS=Homo sapiens GN=CXorf56 PE=1 SV=1	3.62e-28	0.95343	1.14354	15888000	23181000	2	2	2	2	2	2	2	2	2
Zinc finger CCHC domain-containing protein 4	ZCCHC4	>sp|Q9H5U6|ZCHC4_HUMAN Zinc finger CCHC domain-containing protein 4 OS=Homo sapiens GN=ZCCHC4 PE=1 SV=3	1.02e-15	0.95328	1.09548	44761000	47337000	3	3	3	3	3	3	3	3	3
Transitional endoplasmic reticulum ATPase	VCP	>sp|P55072|TERA_HUMAN Transitional endoplasmic reticulum ATPase OS=Homo sapiens GN=VCP PE=1 SV=4	0	0.95309	1.24392	1995100000	2891700000	5	5	5	5	3	5	3	5	3
Protein LYRIC	MTDH	>sp|Q86UE4|LYRIC_HUMAN Protein LYRIC OS=Homo sapiens GN=MTDH PE=1 SV=2;>tr|E5RJU9|E5RJU9_HUMAN Protein LYRIC OS=Homo sapiens GN=MTDH PE=4 SV=1	3.73e-282	0.95304	1.037	862390000	1048700000	37	37	37	36	37	36	37	36	37
[truncated: 744 more rows]
