# Supplementary material for: Structural basis for the recognition and degradation of host TRIM proteins by Salmonella effector SopA
Source: Nat Commun. 2017 Jan 13;8:14004. doi: 10.1038/ncomms14004 (PMC5241803; doi:10.1038/ncomms14004)
Supplement: Supplementary Data 3 — Ubiquitination sites quantified from two diGly proteomics replicates in HCT116 cells infected with Salmonella wild-type or a SopA deletion strain 30 min post infection. [file ncomms14004-s4.xlsx]

## Sheet: Legend
Supplementary Data 3: Ubiquitination sites quantified from two diGly proteomics replicates in HCT116 cells infected with Salmonella wild-type or a SopA deletion strain 30 min pi, as described in Figure 6.
Positions within proteins	DiGly modified lysine residue within proteins
Protein names	Full protein decription
Gene names	Gene Symbol of corresponding protein
Fasta headers	Uniprot identifier, Gene Symbol and protein name in FASTA format
Localization propability	Probability for diGly modification of corresponding lysine residue
PEP	Posterior Error Probability of peptide identification
Modified sequence	diGly peptide amino acid sequence
Charge	Peptide ion charge
m/z	Peptide mass over charge ratio
Ratio H/L normalized Rep1	SILAC ratio Heavy/Light of first replicate experiment
Ratio H/L normalized Rep2	SILAC ratio Heavy/Light of second replicate experiment
Intensity Rep1	Peptide intensity of first replicate experiment
Intensity Rep2	Peptide intensity of second replicate experiment

## Sheet: SopA ubiquitinome
Positions within proteins	Protein names	Gene names	Fasta headers	Localization prob	PEP	Modified sequence	Charge	m/z	Ratio H/L normalized Rep1	Ratio H/L normalized Rep2	Intensity Rep1	Intensity Rep2
270	E3 ubiquitin-protein ligase TRIM56	TRIM56	>sp|Q9BRZ2|TRI56_HUMAN E3 ubiquitin-protein ligase TRIM56 OS=Homo sapiens GN=TRIM56 PE=1 SV=3	1	0.000154666	_ALLAQK(gl)QEVLGQLR_	3	560.997	6.4428	7.2606	2160500	3316400
206;80;198	Tripartite motif-containing protein 65	TRIM65;TRIM65;TRIM65	>sp|Q6PJ69|TRI65_HUMAN Tripartite motif-containing protein 65 OS=Homo sapiens GN=TRIM65 PE=1 SV=3;>tr|H0YG27|H0YG27_HUMAN Tripartite motif-containing protein 65 (Fragment) OS=Homo sapiens GN=TRIM65 PE=4 SV=1;>tr|H0YGS7|H0YGS7_HUMAN Tripartite motif-contain	1	1.65e-05	_SIEVAK(gl)TQALAQAR_	3	533.965	3.1495	4.0512	4440700	6095200
277;264;264;35	Solute carrier family 43 member 3	SLC43A3;SLC43A3;SLC43A3;SLC43A3	>tr|E7EQD2|E7EQD2_HUMAN Solute carrier family 43 member 3 OS=Homo sapiens GN=SLC43A3 PE=4 SV=1;>sp|Q8NBI5|S43A3_HUMAN Solute carrier family 43 member 3 OS=Homo sapiens GN=SLC43A3 PE=1 SV=2;>tr|E9PS74|E9PS74_HUMAN Solute carrier family 43 member 3 (Fragment	1	0.00492863	_EETPGAGQK(gl)QELR_	3	519.594	1.3346	3.5793	4787900	2449100
654	DNA replication licensing factor MCM6	MCM6	>sp|Q14566|MCM6_HUMAN DNA replication licensing factor MCM6 OS=Homo sapiens GN=MCM6 PE=1 SV=1	1	2.84e-05	_LLNK(gl)SIIR_	3	357.561	2.3488	2.4937	433990	418570
379	Ribonucleases P/MRP protein subunit POP1	POP1	>sp|Q99575|POP1_HUMAN Ribonucleases P/MRP protein subunit POP1 OS=Homo sapiens GN=POP1 PE=1 SV=2	0.997095	0.000382609	_SQTELPDEK(gl)IGK_	3	486.919	1.4309	2.4539	522840	438530
71	Ras-related protein Rab-13	RAB13	>sp|P51153|RAB13_HUMAN Ras-related protein Rab-13 OS=Homo sapiens GN=RAB13 PE=1 SV=1	1	0.00678513	_FK(gl)TITTAYYR_	3	459.91	1.6403	2.2358	905010	1427400
104	Thioredoxin-like protein 1	TXNL1	>sp|O43396|TXNL1_HUMAN Thioredoxin-like protein 1 OS=Homo sapiens GN=TXNL1 PE=1 SV=3	1	1.81e-31	_IK(gl)QHLENDPGSNEDTDIPK_	3	755.365	2.1734	2.1991	12034000	15331000
353;328	Ubiquitin carboxyl-terminal hydrolase 15;Ubiquitin carboxyl-terminal hydrolase	USP15;USP15	>sp|Q9Y4E8|UBP15_HUMAN Ubiquitin carboxyl-terminal hydrolase 15 OS=Homo sapiens GN=USP15 PE=1 SV=3;>tr|E9PCQ3|E9PCQ3_HUMAN Ubiquitin carboxyl-terminal hydrolase OS=Homo sapiens GN=USP15 PE=3 SV=2	1	0.000155733	_QM(ox)WSGK(gl)FSYVTPR_	3	572.944	1.1532	2.117	4774800	6086100
545;550	DNA topoisomerase 2;DNA topoisomerase 2-beta	TOP2B;TOP2B	>tr|E9PCY5|E9PCY5_HUMAN DNA topoisomerase 2 (Fragment) OS=Homo sapiens GN=TOP2B PE=3 SV=1;>sp|Q02880|TOP2B_HUMAN DNA topoisomerase 2-beta OS=Homo sapiens GN=TOP2B PE=1 SV=3	1	5.48e-06	_SYDDAESLK(gl)TLR_	3	504.583	0.85253	2.0424	7685300	11445000
997	Structural maintenance of chromosomes protein 3	SMC3	>sp|Q9UQE7|SMC3_HUMAN Structural maintenance of chromosomes protein 3 OS=Homo sapiens GN=SMC3 PE=1 SV=2	0.841657	4.53e-05	_ALDQFVNFSEQK(gl)EK_	3	599.632	0.90822	2.0232	4774700	3173100
297;166;163;156;166;286	ADP-ribosylation factor-like protein 6-interacting protein 4	ARL6IP4;ARL6IP4;ARL6IP4;ARL6IP4;ARL6IP4;ARL6IP4	>sp|Q66PJ3|AR6P4_HUMAN ADP-ribosylation factor-like protein 6-interacting protein 4 OS=Homo sapiens GN=ARL6IP4 PE=1 SV=1;>tr|F8WCT1|F8WCT1_HUMAN ADP-ribosylation factor-like protein 6-interacting protein 4 OS=Homo sapiens GN=ARL6IP4 PE=4 SV=1;>tr|B3V0L1|B3	1	1.46e-07	_PM(ox)TK(gl)EEWDAR_	3	464.879	1.4792	2.0227	3643400	2877500
334;203;200;193;203;144	ADP-ribosylation factor-like protein 6-interacting protein 4	ARL6IP4;ARL6IP4;ARL6IP4;ARL6IP4;ARL6IP4;ARL6IP4	>sp|Q66PJ3|AR6P4_HUMAN ADP-ribosylation factor-like protein 6-interacting protein 4 OS=Homo sapiens GN=ARL6IP4 PE=1 SV=1;>tr|F8WCT1|F8WCT1_HUMAN ADP-ribosylation factor-like protein 6-interacting protein 4 OS=Homo sapiens GN=ARL6IP4 PE=4 SV=1;>tr|B3V0L1|B3	1	6.84e-14	_GDGEVLEEIVTK(gl)ER_	3	563.288	1.3105	1.9391	15433000	5790300
160;160;160;160;160;160;160	Band 4.1-like protein 2	EPB41L2;EPB41L2;EPB41L2;EPB41L2;DKFZp781H1755;EPB41L2;EPB41L2	>sp|O43491|E41L2_HUMAN Band 4.1-like protein 2 OS=Homo sapiens GN=EPB41L2 PE=1 SV=1;>tr|E9PHY5|E9PHY5_HUMAN Band 4.1-like protein 2 OS=Homo sapiens GN=EPB41L2 PE=4 SV=1;>tr|E9PPD9|E9PPD9_HUMAN Band 4.1-like protein 2 OS=Homo sapiens GN=EPB41L2 PE=4 SV=1;>t	0.999994	0.00137962	_PSVSK(gl)VEM(ox)QPTELVSK_	3	630.328	1.7261	1.9107	896250	1073100
168	E3 ubiquitin-protein ligase XIAP	XIAP	>sp|P98170|XIAP_HUMAN E3 ubiquitin-protein ligase XIAP OS=Homo sapiens GN=XIAP PE=1 SV=2	1	3.03e-06	_LK(gl)SFQNWPDYAHLTPR_	3	696.353	1.1535	1.8378	5805500	1854500
590	Macoilin	TMEM57	>sp|Q8N5G2|MACOI_HUMAN Macoilin OS=Homo sapiens GN=TMEM57 PE=1 SV=1	1	0.000237158	_LDLFSALGDAK(gl)R_	3	473.925	1.3647	1.8048	983600	375500
184;175;64;184	Ethanolamine kinase 1	ETNK1;ETNK1;ETNK1;ETNK1	>sp|Q9HBU6|EKI1_HUMAN Ethanolamine kinase 1 OS=Homo sapiens GN=ETNK1 PE=1 SV=1;>tr|H0YH69|H0YH69_HUMAN Ethanolamine kinase 1 (Fragment) OS=Homo sapiens GN=ETNK1 PE=4 SV=1;>tr|H0YGP7|H0YGP7_HUMAN Ethanolamine kinase 1 (Fragment) OS=Homo sapiens GN=ETNK1 PE=	1	4.49e-11	_TELLVDRDEEVK(gl)SFR_	3	650.669	1.1562	1.7903	2821500	902130
1704	Fatty acid synthase;[Acyl-carrier-protein] S-acetyltransferase;[Acyl-carrier-protein] S-malonyltransferase;3-oxoacyl-[acyl-carrier-protein] synthase;3-oxoacyl-[acyl-carrier-protein] reductase;3-hydroxypalmitoyl-[acyl-carrier-protein] dehydratase;Enoyl-[acyl-carrier-protein] reductase;Oleoyl-[acyl-carrier-protein] hydrolase	FASN	>sp|P49327|FAS_HUMAN Fatty acid synthase OS=Homo sapiens GN=FASN PE=1 SV=3	1	0.00188768	_VFTTVGSAEK(gl)R_	3	436.902	2.0635	1.7599	1110100	874930
322	Cytoskeleton-associated protein 5	CKAP5	>sp|Q14008|CKAP5_HUMAN Cytoskeleton-associated protein 5 OS=Homo sapiens GN=CKAP5 PE=1 SV=3	0.900886	0.00201298	_LEAGDYADLVK(gl)ALK_	3	540.626	1.2551	1.752	255540	105670
537;392;351;321;196	Importin subunit beta-1	KPNB1;KPNB1;KPNB1	>sp|Q14974|IMB1_HUMAN Importin subunit beta-1 OS=Homo sapiens GN=KPNB1 PE=1 SV=2;>tr|B7ZAV6|B7ZAV6_HUMAN Importin subunit beta-1 OS=Homo sapiens GN=KPNB1 PE=2 SV=1;>tr|J3KTM9|J3KTM9_HUMAN Importin subunit beta-1 (Fragment) OS=Homo sapiens GN=KPNB1 PE=4 SV=	0.938191	0.000110198	_SSAYESLM(ox)EIVK(gl)NSAK_	3	629.644	1.0988	1.7504	2677900	5539300
129;129;129	Transmembrane and ubiquitin-like domain-containing protein 1	TMUB1;TMUB1;TMUB1	>sp|Q9BVT8|TMUB1_HUMAN Transmembrane and ubiquitin-like domain-containing protein 1 OS=Homo sapiens GN=TMUB1 PE=1 SV=1;>tr|C9JCW7|C9JCW7_HUMAN Transmembrane and ubiquitin-like domain-containing protein 1 (Fragment) OS=Homo sapiens GN=TMUB1 PE=4 SV=1;>tr|C9	1	5.96e-06	_AWPHDTIGSLK(gl)R_	3	498.932	1.0394	1.7463	13770000	15981000
205;139;136	Putative RNA-binding protein Luc7-like 2	LUC7L2;LUC7L2;LUC7L2	>tr|B7Z4Q3|B7Z4Q3_HUMAN Putative RNA-binding protein Luc7-like 2 OS=Homo sapiens GN=LUC7L2 PE=2 SV=1;>sp|Q9Y383|LC7L2_HUMAN Putative RNA-binding protein Luc7-like 2 OS=Homo sapiens GN=LUC7L2 PE=1 SV=2;>tr|B7Z500|B7Z500_HUMAN Putative RNA-binding protein Lu	1	0.000227974	_LLAK(gl)VEQLGAEGNVEESQK_	3	719.378	0.91806	1.7446	504340	535650
425;332;136	Eukaryotic translation initiation factor 3 subunit E;Eukaryotic translation initiation factor 3 subunit E	EIF3E;EIF3E;EIF3E	>sp|P60228|EIF3E_HUMAN Eukaryotic translation initiation factor 3 subunit E OS=Homo sapiens GN=EIF3E PE=1 SV=1;>tr|E5RGA2|E5RGA2_HUMAN Eukaryotic translation initiation factor 3 subunit E OS=Homo sapiens GN=EIF3E PE=3 SV=1;>tr|H0YAW4|H0YAW4_HUMAN Eukaryoti	1	1.8e-18	_SQM(ox)LAM(ox)NIEK(gl)K(gl)LNQNSR_	3	755.707	1.0995	1.7366	5679300	7175300
56;43;60	Fragile X mental retardation syndrome-related protein 1	FXR1;FXR1;FXR1	>sp|P51114|FXR1_HUMAN Fragile X mental retardation syndrome-related protein 1 OS=Homo sapiens GN=FXR1 PE=1 SV=3;>tr|B4DXZ6|B4DXZ6_HUMAN Fragile X mental retardation syndrome-related protein 1 OS=Homo sapiens GN=FXR1 PE=2 SV=1;>tr|C9JAJ4|C9JAJ4_HUMAN Fragil	0.994023	3.42e-05	_LPPPPDIK(gl)K_	3	373.557	1.6551	1.7095	610730	602250
247	Parafibromin	CDC73	>sp|Q6P1J9|CDC73_HUMAN Parafibromin OS=Homo sapiens GN=CDC73 PE=1 SV=1	0.997603	0.000203938	_NFSK(gl)NIFAILQSVK_	3	574.989	1.2009	1.7043	3497500	108870
484;434	Elongation factor 1-gamma	EEF1G;EEF1G	>tr|B4DTG2|B4DTG2_HUMAN Elongation factor 1-gamma OS=Homo sapiens GN=EEF1G PE=2 SV=1;>sp|P26641|EF1G_HUMAN Elongation factor 1-gamma OS=Homo sapiens GN=EEF1G PE=1 SV=3	0.999927	0.000462445	_AFNQGK(gl)IFK_	3	389.549	1.4336	1.6988	1413400	1522600
754;624;595;187	26S proteasome non-ATPase regulatory subunit 2	PSMD2;PSMD2;PSMD2;PSMD2	>sp|Q13200|PSMD2_HUMAN 26S proteasome non-ATPase regulatory subunit 2 OS=Homo sapiens GN=PSMD2 PE=1 SV=3;>tr|E7EW34|E7EW34_HUMAN 26S proteasome non-ATPase regulatory subunit 2 OS=Homo sapiens GN=PSMD2 PE=4 SV=1;>tr|E9PCS3|E9PCS3_HUMAN 26S proteasome non-AT	1	1.34e-28	_QLAQYHAK(gl)DPNNLFM(ox)VR_	3	725.697	1.6303	1.6819	64493000	33611000
251;45	Nuclear factor NF-kappa-B p105 subunit;Nuclear factor NF-kappa-B p50 subunit	NFKB1;NFKB1	>sp|P19838|NFKB1_HUMAN Nuclear factor NF-kappa-B p105 subunit OS=Homo sapiens GN=NFKB1 PE=1 SV=2;>tr|D6RF93|D6RF93_HUMAN Nuclear factor NF-kappa-B p105 subunit (Fragment) OS=Homo sapiens GN=NFKB1 PE=4 SV=1	1	1.27e-05	_APNASNLK(gl)IVR_	3	432.918	1.4109	1.6735	843430	345040
187	Dual specificity protein phosphatase 14	DUSP14	>sp|O95147|DUS14_HUMAN Dual specificity protein phosphatase 14 OS=Homo sapiens GN=DUSP14 PE=1 SV=1	1	1.97e-14	_M(ox)VQTPYGIVPDVYEK(gl)ESR_	3	747.7	1.023	1.6671	6798200	6798200
147	ADP/ATP translocase 3	SLC25A6	>sp|P12236|ADT3_HUMAN ADP/ATP translocase 3 OS=Homo sapiens GN=SLC25A6 PE=1 SV=4	1	0.00271307	_LAADVGK(gl)SGTER_	3	439.897	1.1721	1.6617	339170	180500
385;385;135	Poly(A) polymerase alpha	PAPOLA;PAPOLA;PAPOLA	>sp|P51003|PAPOA_HUMAN Poly(A) polymerase alpha OS=Homo sapiens GN=PAPOLA PE=1 SV=4;>tr|G3XAH6|G3XAH6_HUMAN Poly(A) polymerase alpha OS=Homo sapiens GN=PAPOLA PE=4 SV=1;>tr|G3V2A0|G3V2A0_HUMAN Poly(A) polymerase alpha (Fragment) OS=Homo sapiens GN=PAPOLA P	1	2.74e-25	_HYIVLLASAPTEK(gl)QR_	3	614.007	0.64052	1.656	1264800	1429700
4705	Midasin	MDN1	>sp|Q9NU22|MDN1_HUMAN Midasin OS=Homo sapiens GN=MDN1 PE=1 SV=2	0.991964	5.18e-06	_DVSDQIGNEEQVEDTFQK(gl)GQEK_	3	879.735	0.99741	1.6356	1011400	1540400
156	Proteasome assembly chaperone 2	PSMG2	>sp|Q969U7|PSMG2_HUMAN Proteasome assembly chaperone 2 OS=Homo sapiens GN=PSMG2 PE=1 SV=1	1	0.000527239	_IK(gl)SLNWEEM(ox)EK_	3	512.917	0.94868	1.6348	3291900	2978400
255	Lathosterol oxidase	SC5DL	>sp|O75845|SC5D_HUMAN Lathosterol oxidase OS=Homo sapiens GN=SC5DL PE=1 SV=2	0.999995	1.69e-05	_IGGSFK(gl)NPSSFEGK_	3	523.595	1.3392	1.6333	18562000	11169000
118;75	Calcyclin-binding protein	CACYBP;CACYBP	>sp|Q9HB71|CYBP_HUMAN Calcyclin-binding protein OS=Homo sapiens GN=CACYBP PE=1 SV=2;>tr|Q5R370|Q5R370_HUMAN Calcyclin binding protein OS=Homo sapiens GN=CACYBP PE=2 SV=1	0.994488	2.88e-14	_SFDLLVK(gl)NLNGK_	3	487.94	1.7581	1.6253	3253800	1074200
286;155;152;145;155;275	ADP-ribosylation factor-like protein 6-interacting protein 4	ARL6IP4;ARL6IP4;ARL6IP4;ARL6IP4;ARL6IP4;ARL6IP4	>sp|Q66PJ3|AR6P4_HUMAN ADP-ribosylation factor-like protein 6-interacting protein 4 OS=Homo sapiens GN=ARL6IP4 PE=1 SV=1;>tr|F8WCT1|F8WCT1_HUMAN ADP-ribosylation factor-like protein 6-interacting protein 4 OS=Homo sapiens GN=ARL6IP4 PE=4 SV=1;>tr|B3V0L1|B3	1	0.000996992	_SAGEEEDGPVLTDEQK(gl)SR_	3	687.65	1.3345	1.6193	588860	456320
1095;1095	Solute carrier family 12 member 2	SLC12A2;SLC12A2	>sp|P55011|S12A2_HUMAN Solute carrier family 12 member 2 OS=Homo sapiens GN=SLC12A2 PE=1 SV=1;>tr|G3XAL9|G3XAL9_HUMAN Solute carrier family 12 (Sodium/potassium/chloride transporters), member 2, isoform CRA_a OS=Homo sapiens GN=SLC12A2 PE=4 SV=1	0.589627	0.00141222	_IDFSDIM(ox)VLGDINTK(gl)PK_	3	679.35	1.2017	1.6147	364170	205550
634;216	A-kinase anchor protein 1, mitochondrial	AKAP1	>sp|Q92667|AKAP1_HUMAN A-kinase anchor protein 1, mitochondrial OS=Homo sapiens GN=AKAP1 PE=1 SV=1;>tr|I3NI36|I3NI36_HUMAN A-kinase anchor protein 1, mitochondrial (Fragment) OS=Homo sapiens GN=AKAP1 PE=4 SV=1	0.916069	0.00630323	_YVSFLK(gl)QTSGAK_	3	481.593	1.1097	1.6016	551380	658910
538;481;275	AP-2 complex subunit beta	AP2B1;AP2B1;AP2B1	>sp|P63010|AP2B1_HUMAN AP-2 complex subunit beta OS=Homo sapiens GN=AP2B1 PE=1 SV=1;>tr|Q7Z451|Q7Z451_HUMAN AP-2 complex subunit beta OS=Homo sapiens GN=AP2B1 PE=2 SV=1;>tr|F5GYG9|F5GYG9_HUMAN AP-2 complex subunit beta OS=Homo sapiens GN=AP2B1 PE=4 SV=1	0.988282	0.00201141	_LLSTDPVTAK(gl)EVVLSEK_	3	648.361	1.57	1.5967	663390	736030
1249;281	Lysine-specific demethylase 3B	KDM3B;KDM3B	>sp|Q7LBC6|KDM3B_HUMAN Lysine-specific demethylase 3B OS=Homo sapiens GN=KDM3B PE=1 SV=2;>tr|F5H275|F5H275_HUMAN Lysine-specific demethylase 3B OS=Homo sapiens GN=KDM3B PE=4 SV=1	0.999823	4.96e-05	_SVLNK(gl)ESHSPFGLDSFNSTAK_	3	793.724	1.1136	1.5936	1125800	932240
1021	Integrin beta-4	ITGB4	>sp|P16144|ITB4_HUMAN Integrin beta-4 OS=Homo sapiens GN=ITGB4 PE=1 SV=5	1	0.000177363	_VLDGGK(gl)SQVSYR_	3	474.916	1.1257	1.592	1203400	1243800
330	Ubiquitin-protein ligase E3A	UBE3A	>sp|Q05086|UBE3A_HUMAN Ubiquitin-protein ligase E3A OS=Homo sapiens GN=UBE3A PE=1 SV=4	1	0.000123683	_LWSK(gl)YNADQIR_	3	503.26	1.2244	1.5889	2748400	3327500
103	Probable ribosome biogenesis protein C16orf42	C16orf42	>sp|Q9UJK0|TSR3_HUMAN Ribosome biogenesis protein TSR3 homolog OS=Homo sapiens GN=TSR3 PE=1 SV=1	1	0.000918303	_FGGLVLSPVGK(gl)QYASPADR_	3	692.701	1.0041	1.5885	767000	1154900
224;213;189;178	Ubiquitin carboxyl-terminal hydrolase 14;Ubiquitin carboxyl-terminal hydrolase;Ubiquitin carboxyl-terminal hydrolase	USP14;USP14;USP14	>sp|P54578|UBP14_HUMAN Ubiquitin carboxyl-terminal hydrolase 14 OS=Homo sapiens GN=USP14 PE=1 SV=3;>tr|B7Z4N8|B7Z4N8_HUMAN Ubiquitin carboxyl-terminal hydrolase OS=Homo sapiens GN=USP14 PE=2 SV=1;>tr|J3QRZ5|J3QRZ5_HUMAN Ubiquitin carboxyl-terminal hydrolas	1	5.9e-58	_LEAIEDDSVK(gl)ETDSSSASAATPSK_	3	851.4	1.2221	1.5878	14919000	18759000
140;140;93	Gamma-glutamylcyclotransferase	GGCT;GGCT;GGCT	>sp|O75223|GGCT_HUMAN Gamma-glutamylcyclotransferase OS=Homo sapiens GN=GGCT PE=1 SV=1;>tr|B8ZZK2|B8ZZK2_HUMAN Gamma-glutamylcyclotransferase OS=Homo sapiens GN=GGCT PE=4 SV=1;>tr|H7BZK5|H7BZK5_HUMAN Gamma-glutamylcyclotransferase (Fragment) OS=Homo sapien	0.5	0.000192794	_SYLM(ox)TNYESAPPSPQYK(gl)K_	3	745.353	1.153	1.5859	1265300	1596600
141;141;94	Gamma-glutamylcyclotransferase	GGCT;GGCT;GGCT	>sp|O75223|GGCT_HUMAN Gamma-glutamylcyclotransferase OS=Homo sapiens GN=GGCT PE=1 SV=1;>tr|B8ZZK2|B8ZZK2_HUMAN Gamma-glutamylcyclotransferase OS=Homo sapiens GN=GGCT PE=4 SV=1;>tr|H7BZK5|H7BZK5_HUMAN Gamma-glutamylcyclotransferase (Fragment) OS=Homo sapien	0.5	0.000192794	_SYLM(ox)TNYESAPPSPQYK(gl)K_	3	745.353	1.153	1.5859	1265300	1596600
87;87	Tetratricopeptide repeat protein 5	TTC5;TTC5	>sp|Q8N0Z6|TTC5_HUMAN Tetratricopeptide repeat protein 5 OS=Homo sapiens GN=TTC5 PE=1 SV=2;>tr|H9KV81|H9KV81_HUMAN Tetratricopeptide repeat protein 5 OS=Homo sapiens GN=TTC5 PE=4 SV=1	0.958573	0.000323556	_ALNVTPDYSPK(gl)AEELLSK_	3	697.032	0.93633	1.5748	1350800	448350
36;36	Multifunctional protein ADE2;Phosphoribosylaminoimidazole-succinocarboxamide synthase;Phosphoribosylaminoimidazole carboxylase	PAICS;PAICS	>sp|P22234|PUR6_HUMAN Multifunctional protein ADE2 OS=Homo sapiens GN=PAICS PE=1 SV=3;>tr|E9PBS1|E9PBS1_HUMAN Phosphoribosylaminoimidazole-succinocarboxamide synthase (Fragment) OS=Homo sapiens GN=PAICS PE=4 SV=1	1	2.51e-05	_VLLQSK(gl)DQITAGNAAR_	3	600.331	1.2377	1.5678	2773800	4082600
1672;1292	Phosphatidylinositol 4-phosphate 3-kinase C2 domain-containing subunit alpha	PIK3C2A;PIK3C2A	>sp|O00443|P3C2A_HUMAN Phosphatidylinositol 4-phosphate 3-kinase C2 domain-containing subunit alpha OS=Homo sapiens GN=PIK3C2A PE=1 SV=2;>tr|F5H2B0|F5H2B0_HUMAN Phosphatidylinositol 4-phosphate 3-kinase C2 domain-containing subunit alpha OS=Homo sapiens GN	0.960655	0.00656496	_DFNLSK(gl)ETVK_	3	432.226	0.9253	1.5677	270590	214510
128;128	High mobility group protein B2	HMGB2;HMGB2	>sp|P26583|HMGB2_HUMAN High mobility group protein B2 OS=Homo sapiens GN=HMGB2 PE=1 SV=2;>tr|D6R9A6|D6R9A6_HUMAN High mobility group protein B2 (Fragment) OS=Homo sapiens GN=HMGB2 PE=4 SV=1	0.999998	6.26e-20	_K(gl)LGEM(ox)WSEQSAK_	3	508.577	1.2189	1.5646	729410	3925000
168	Mitochondrial import receptor subunit TOM70	TOMM70A	>sp|O94826|TOM70_HUMAN Mitochondrial import receptor subunit TOM70 OS=Homo sapiens GN=TOMM70A PE=1 SV=1	0.998507	0.000153854	_AAAFEQLQK(gl)WK_	3	478.589	1.5697	1.5629	6954400	2099100
339;103	Pleckstrin-2	PLEK2;PLEK2	>sp|Q9NYT0|PLEK2_HUMAN Pleckstrin-2 OS=Homo sapiens GN=PLEK2 PE=1 SV=1;>tr|H0YIZ5|H0YIZ5_HUMAN Pleckstrin-2 (Fragment) OS=Homo sapiens GN=PLEK2 PE=4 SV=1	1	1.35e-11	_DDTHYYIQASSK(gl)AER_	3	633.294	0.98094	1.5626	1737900	546860
147	26S proteasome non-ATPase regulatory subunit 12	PSMD12	>sp|O00232|PSD12_HUMAN 26S proteasome non-ATPase regulatory subunit 12 OS=Homo sapiens GN=PSMD12 PE=1 SV=3	0.999964	0.00484635	_LTK(gl)TLATIK_	3	368.233	1.0706	1.5579	257430	163920
372;372	OTU domain-containing protein 7B	OTUD7B;OTUD7B	>sp|Q6GQQ9|OTU7B_HUMAN OTU domain-containing protein 7B OS=Homo sapiens GN=OTUD7B PE=1 SV=1;>tr|Q5SZ59|Q5SZ59_HUMAN OTU domain containing 7B (Fragment) OS=Homo sapiens GN=OTUD7B PE=2 SV=1	0.999994	0.00183312	_ENTK(gl)EQAVIPLTDSEYK_	3	693.68	1.2823	1.5501	1024600	1714600
46;46;46	Hematological and neurological expressed 1 protein	HN1;HN1	>sp|Q9UK76|HN1_HUMAN Hematological and neurological expressed 1 protein OS=Homo sapiens GN=HN1 PE=1 SV=3;>tr|B8ZZT7|B8ZZT7_HUMAN Hematological and neurological-expressed 1 protein OS=Homo sapiens GN=HN1 PE=4 SV=1;>tr|J3KT51|J3KT51_HUMAN Hematological and n	1	1.45e-17	_NK(gl)M(ox)ASNIFGTPEENQASWAK_	3	785.034	1.0376	1.5494	2631700	7874600
312	Annexin A1	ANXA1	>sp|P04083|ANXA1_HUMAN Annexin A1 OS=Homo sapiens GN=ANXA1 PE=1 SV=2	0.999772	2.06e-05	_SEIDM(ox)NDIK(gl)AFYQK_	3	611.289	1.4652	1.5475	3944700	1659500
386;359;340;169	U3 small nucleolar RNA-associated protein 15 homolog	UTP15;UTP15;UTP15;UTP15	>tr|H0Y8P4|H0Y8P4_HUMAN U3 small nucleolar RNA-associated protein 15 homolog (Fragment) OS=Homo sapiens GN=UTP15 PE=4 SV=1;>sp|Q8TED0|UTP15_HUMAN U3 small nucleolar RNA-associated protein 15 homolog OS=Homo sapiens GN=UTP15 PE=1 SV=3;>tr|B4DXK8|B4DXK8_HUMA	1	0.00453425	_K(gl)HLELYDR_	3	396.544	0.89177	1.5428	425230	548640
666	Antigen KI-67	MKI67	>sp|P46013|KI67_HUMAN Antigen KI-67 OS=Homo sapiens GN=MKI67 PE=1 SV=2	0.983574	0.0012472	_SWADVVK(gl)LGAK_	2	644.356	1.0973	1.5386	539440	543000
29	Immediate early response 3-interacting protein 1	IER3IP1	>sp|Q9Y5U9|IR3IP_HUMAN Immediate early response 3-interacting protein 1 OS=Homo sapiens GN=IER3IP1 PE=1 SV=1	0.999908	0.000158004	_FLK(gl)NIGWGTDQGIGGFGEEPGIK_	3	845.427	0.99314	1.5345	4530200	2492200
234	Glucose-6-phosphate isomerase	GPI	>sp|P06744|G6PI_HUMAN Glucose-6-phosphate isomerase OS=Homo sapiens GN=GPI PE=1 SV=4	0.996747	0.000961484	_EWFLQAAK(gl)DPSAVAK_	3	592.309	1.2308	1.5304	2293100	2021300
335;276;310;57	Protein phosphatase 1 regulatory subunit 7	PPP1R7;PPP1R7;PPP1R7;PPP1R7	>sp|Q15435|PP1R7_HUMAN Protein phosphatase 1 regulatory subunit 7 OS=Homo sapiens GN=PPP1R7 PE=1 SV=1;>tr|C9J177|C9J177_HUMAN Protein phosphatase 1 regulatory subunit 7 (Fragment) OS=Homo sapiens GN=PPP1R7 PE=4 SV=1;>tr|H7C003|H7C003_HUMAN Protein phosphat	1	0.000144287	_NPLQK(gl)DPQYR_	3	458.237	2.2356	1.5303	761850	1172500
180;108;108;58;58;58	ADP-ribosylation factor-binding protein GGA3	GGA3;GGA3	>sp|Q9NZ52|GGA3_HUMAN ADP-ribosylation factor-binding protein GGA3 OS=Homo sapiens GN=GGA3 PE=1 SV=1;>tr|J3KRN0|J3KRN0_HUMAN ADP-ribosylation factor-binding protein GGA3 OS=Homo sapiens GN=GGA3 PE=4 SV=1;>tr|J3KSS7|J3KSS7_HUMAN ADP-ribosylation factor-bind	0.999999	0.00278919	_LLAK(gl)LLK_	3	304.88	1.1613	1.5288	583700	511480
3	DnaJ homolog subfamily A member 1	DNAJA1	>sp|P31689|DNJA1_HUMAN DnaJ homolog subfamily A member 1 OS=Homo sapiens GN=DNAJA1 PE=1 SV=2	0.999975	0.00156899	_VK(gl)ETTYYDVLGVKPNATQEELK_	3	880.457	0.85947	1.5249	764420	1027100
726;492	Methionine--tRNA ligase, cytoplasmic	MARS;MARS	>sp|P56192|SYMC_HUMAN Methionine--tRNA ligase, cytoplasmic OS=Homo sapiens GN=MARS PE=1 SV=2;>tr|A6NC17|A6NC17_HUMAN Methionine--tRNA ligase A OS=Homo sapiens GN=MARS PE=3 SV=3	1	4.75e-07	_HGNQYIQVNEPWK(gl)R_	3	628.315	1.0789	1.5131	2425100	1623900
414	N-acetyltransferase ESCO1	ESCO1	>sp|Q5FWF5|ESCO1_HUMAN N-acetyltransferase ESCO1 OS=Homo sapiens GN=ESCO1 PE=1 SV=3	1	0.000103129	_LDSQVSPK(gl)LGLLR_	3	513.967	0.94343	1.5109	422510	389410
1529	Golgi-specific brefeldin A-resistance guanine nucleotide exchange factor 1	GBF1	>sp|Q92538|GBF1_HUMAN Golgi-specific brefeldin A-resistance guanine nucleotide exchange factor 1 OS=Homo sapiens GN=GBF1 PE=1 SV=2	1	0.00123676	_HLETGGQK(gl)IEADSR_	3	552.276	1.4297	1.5076	519830	716300
323	Macoilin	TMEM57	>sp|Q8N5G2|MACOI_HUMAN Macoilin OS=Homo sapiens GN=TMEM57 PE=1 SV=1	1	2.61e-07	_NYK(gl)NASGVVNSSPR_	3	536.269	1.5121	1.5055	8619600	5259200
595	THO complex subunit 1	THOC1	>sp|Q96FV9|THOC1_HUMAN THO complex subunit 1 OS=Homo sapiens GN=THOC1 PE=1 SV=1	1	0.00214144	_ILAPYLEM(ox)K(gl)DSEIR_	3	603.313	1.1497	1.5026	1263100	1054000
482;482;482;482;482	MAX gene-associated protein	MGA;MGA;MGA;MGA;MGA	>tr|E7ENI0|E7ENI0_HUMAN MAX gene-associated protein OS=Homo sapiens GN=MGA PE=4 SV=2;>sp|Q8IWI9|MGAP_HUMAN MAX gene-associated protein OS=Homo sapiens GN=MGA PE=1 SV=2;>tr|F5H7K2|F5H7K2_HUMAN MAX gene-associated protein OS=Homo sapiens GN=MGA PE=4 SV=1;>tr	1	0.00189969	_STVK(gl)ISELPDNM(ox)LSTSR_	3	670.005	0.93617	1.5003	351790	231530
488;53	Protein-methionine sulfoxide oxidase MICAL1	MICAL1;MICAL1	>sp|Q8TDZ2|MICA1_HUMAN Protein-methionine sulfoxide oxidase MICAL1 OS=Homo sapiens GN=MICAL1 PE=1 SV=2;>tr|H0Y6Z4|H0Y6Z4_HUMAN Protein-methionine sulfoxide oxidase MICAL1 (Fragment) OS=Homo sapiens GN=MICAL1 PE=4 SV=1	1	6.09e-31	_DLYDVLAK(gl)EPVQR_	3	553.962	1.1575	1.4974	2158600	1318900
485;313	Proteasome-associated protein ECM29 homolog	ECM29	>tr|J3KN16|J3KN16_HUMAN Protein KIAA0368 OS=Homo sapiens GN=KIAA0368 PE=4 SV=1;>sp|Q5VYK3|ECM29_HUMAN Proteasome-associated protein ECM29 homolog OS=Homo sapiens GN=ECM29 PE=1 SV=2	0.989136	4.4e-08	_VYLGDIPLK(gl)TK_	3	454.266	1.2396	1.4942	1328300	737060
729	Deubiquitinating protein VCIP135	VCPIP1	>sp|Q96JH7|VCIP1_HUMAN Deubiquitinating protein VCIP135 OS=Homo sapiens GN=VCPIP1 PE=1 SV=2	1	0.000137849	_TIQQNITEQASVM(ox)QK(gl)R_	3	669.009	1.1815	1.4892	9958800	7032500
99;99	Uridine-cytidine kinase 2	UCK2;UCK2	>sp|Q9BZX2|UCK2_HUMAN Uridine-cytidine kinase 2 OS=Homo sapiens GN=UCK2 PE=1 SV=1;>tr|B4DGD3|B4DGD3_HUMAN Uridine-cytidine kinase 2 OS=Homo sapiens GN=UCK2 PE=2 SV=1	0.999238	0.00210195	_TLK(gl)EITEGK_	2	566.814	1.1713	1.4884	330490	133530
178	C-Jun-amino-terminal kinase-interacting protein 4	SPAG9	>sp|O60271|JIP4_HUMAN C-Jun-amino-terminal kinase-interacting protein 4 OS=Homo sapiens GN=SPAG9 PE=1 SV=4	1	0.000117153	_TK(gl)LHQLSGSDQLESTAHSR_	3	737.037	1.1143	1.4877	800830	559860
296	Macoilin	TMEM57	>sp|Q8N5G2|MACOI_HUMAN Macoilin OS=Homo sapiens GN=TMEM57 PE=1 SV=1	1	0.00098459	_IQEIEYMENHINSK(gl)R_	3	673.33	1.2814	1.4855	15457000	9854500
752;739;36;27;36	DNA replication licensing factor MCM4	MCM4;MCM4;MCM4;MCM4	>sp|P33991|MCM4_HUMAN DNA replication licensing factor MCM4 OS=Homo sapiens GN=MCM4 PE=1 SV=5;>tr|J3KPV4|J3KPV4_HUMAN DNA replication licensing factor MCM4 OS=Homo sapiens GN=MCM4 PE=4 SV=1;>tr|E7ER43|E7ER43_HUMAN DNA replication licensing factor MCM4 OS=H	1	3.09e-14	_LSNK(gl)VEAIDVEEAK_	3	553.625	1.2741	1.4855	2405400	1959000
380;380;380;129;152;24	Protein PML	PML;PML;PML;PML;PML;PML	>sp|P29590|PML_HUMAN Protein PML OS=Homo sapiens GN=PML PE=1 SV=3;>tr|H3BT57|H3BT57_HUMAN Protein PML OS=Homo sapiens GN=PML PE=4 SV=1;>tr|E9PBR7|E9PBR7_HUMAN Protein PML OS=Homo sapiens GN=PML PE=4 SV=1;>tr|H3BUJ5|H3BUJ5_HUMAN Protein PML (Fragment) OS=Ho	1	7.2e-18	_TDGFDEFK(gl)VR_	3	443.214	0.90283	1.4842	5202100	5061100
600;593;593;553;506;429;397;534;429;600;593	Eukaryotic translation initiation factor 4 gamma 1	EIF4G1;EIF4G1;EIF4G1;EIF4G1;EIF4G1;EIF4G1;EIF4G1;EIF4G1;EIF4G1;EIF4G1;EIF4G1	>tr|E9PFM1|E9PFM1_HUMAN Eukaryotic translation initiation factor 4 gamma 1 OS=Homo sapiens GN=EIF4G1 PE=4 SV=1;>tr|D3DNT2|D3DNT2_HUMAN Eukaryotic translation initiation factor 4 gamma 1 OS=Homo sapiens GN=EIF4G1 PE=4 SV=1;>sp|Q04637|IF4G1_HUMAN Eukaryotic	0.998718	1.18e-19	_IHNAENIQPGEQK(gl)YEYK_	3	725.687	1.3011	1.4819	4543000	3917300
858;802	Putative helicase MOV-10	MOV10;MOV10	>sp|Q9HCE1|MOV10_HUMAN Putative helicase MOV-10 OS=Homo sapiens GN=MOV10 PE=1 SV=2;>tr|Q5JR04|Q5JR04_HUMAN Mov10, Moloney leukemia virus 10, homolog (Mouse) OS=Homo sapiens GN=MOV10 PE=2 SV=1	0.87029	0.00726649	_GLDDIK(gl)DLK_	3	377.54	1.3929	1.4817	645740	350430
129	Histone chaperone ASF1B	ASF1B	>sp|Q9NVP2|ASF1B_HUMAN Histone chaperone ASF1B OS=Homo sapiens GN=ASF1B PE=1 SV=1	1	0.000994336	_ENPPM(ox)K(gl)PDFSQLQR_	3	606.293	1.1376	1.4804	844490	1017800
242	Macoilin	TMEM57	>sp|Q8N5G2|MACOI_HUMAN Macoilin OS=Homo sapiens GN=TMEM57 PE=1 SV=1	1	0.00152795	_K(gl)LSTTLPEIEYR_	3	521.951	1.463	1.48	1010900	996910
3158;3157	DNA-dependent protein kinase catalytic subunit	PRKDC;PRKDC	>sp|P78527|PRKDC_HUMAN DNA-dependent protein kinase catalytic subunit OS=Homo sapiens GN=PRKDC PE=1 SV=3;>tr|E7EUY0|E7EUY0_HUMAN DNA-dependent protein kinase catalytic subunit OS=Homo sapiens GN=PRKDC PE=4 SV=1	1	0.000405164	_QGNLSSQVPLK(gl)R_	3	480.935	1.1608	1.4777	1505700	1374100
151	Ribosome maturation protein SBDS	SBDS	>sp|Q9Y3A5|SBDS_HUMAN Ribosome maturation protein SBDS OS=Homo sapiens GN=SBDS PE=1 SV=4	1	0.000123683	_STK(gl)QQALEVIK_	3	453.593	1.4864	1.4747	968700	917110
832;832	Zinc finger protein 451	ZNF451;ZNF451	>sp|Q9Y4E5|ZN451_HUMAN Zinc finger protein 451 OS=Homo sapiens GN=ZNF451 PE=2 SV=2;>tr|E9PH99|E9PH99_HUMAN Zinc finger protein 451 OS=Homo sapiens GN=ZNF451 PE=4 SV=1	1	1.2e-53	_SNLYK(gl)FTASASHTER_	3	609.299	1.2269	1.4741	16657000	11536000
24;24	Myotrophin	MTPN;MTPN	>sp|P58546|MTPN_HUMAN Myotrophin OS=Homo sapiens GN=MTPN PE=1 SV=2;>tr|C9JL85|C9JL85_HUMAN Myotrophin OS=Homo sapiens GN=MTPN PE=4 SV=1	1	0.000626738	_DYVAK(gl)GEDVNR_	3	460.557	1.1823	1.4726	1926200	1706300
567	Transmembrane and coiled-coil domain-containing protein 7	TMCO7	>sp|Q9C0B7|TMCO7_HUMAN Transmembrane and coiled-coil domain-containing protein 7 OS=Homo sapiens GN=TMCO7 PE=2 SV=2	1	9.97e-05	_EAISDEDEDEALYQK(gl)VSSEQGR_	3	871.391	1.0474	1.4714	417310	401250
603;354	ATP-binding cassette sub-family F member 1	ABCF1;ABCF1	>sp|Q8NE71|ABCF1_HUMAN ATP-binding cassette sub-family F member 1 OS=Homo sapiens GN=ABCF1 PE=1 SV=2;>tr|H0YGW7|H0YGW7_HUMAN ATP-binding cassette sub-family F member 1 (Fragment) OS=Homo sapiens GN=ABCF1 PE=3 SV=1	0.8609	0.00619845	_NQDEESQEAPELLK(gl)RPK_	3	709.022	0.93272	1.4707	456870	464610
418	Lysosomal alpha-glucosidase;76 kDa lysosomal alpha-glucosidase;70 kDa lysosomal alpha-glucosidase	GAA	>sp|P10253|LYAG_HUMAN Lysosomal alpha-glucosidase OS=Homo sapiens GN=GAA PE=1 SV=4	1	0.00565488	_DFTFNK(gl)DGFR_	3	454.214	1.081	1.4705	280970	194340
384;384;201;187	Kinesin-like protein KIF23	KIF23;KIF23;KIF23;KIF23	>sp|Q02241|KIF23_HUMAN Kinesin-like protein KIF23 OS=Homo sapiens GN=KIF23 PE=1 SV=3;>tr|H7BYN4|H7BYN4_HUMAN Kinesin-like protein KIF23 OS=Homo sapiens GN=KIF23 PE=3 SV=1;>tr|B4E1K0|B4E1K0_HUMAN Kinesin-like protein KIF23 OS=Homo sapiens GN=KIF23 PE=2 SV=1	1	0.00105447	_ENQM(ox)YGTNK(gl)M(ox)VPYR_	3	626.282	1.1619	1.4662	1507600	998340
290;256;290;256;290	Glycogen phosphorylase, liver form;Phosphorylase;Phosphorylase;Glycogen phosphorylase, brain form	PYGL;PYGL;PYGL;PYGL;PYGB	>sp|P06737|PYGL_HUMAN Glycogen phosphorylase, liver form OS=Homo sapiens GN=PYGL PE=1 SV=4;>tr|F5H816|F5H816_HUMAN Phosphorylase OS=Homo sapiens GN=PYGL PE=3 SV=1;>tr|E9PK47|E9PK47_HUMAN Phosphorylase OS=Homo sapiens GN=PYGL PE=3 SV=1;>tr|E9PMM6|E9PMM6_HUM	1	0.00361703	_VLYPNDNFFEGK(gl)ELR_	3	652.327	0.98567	1.4659	1000500	1619000
182;182	Lamin-B1	LMNB1;LMNB1	>sp|P20700|LMNB1_HUMAN Lamin-B1 OS=Homo sapiens GN=LMNB1 PE=1 SV=2;>tr|E9PBF6|E9PBF6_HUMAN Lamin-B1 OS=Homo sapiens GN=LMNB1 PE=3 SV=1	1	8.06e-129	_K(gl)QLADETLLK_	3	424.91	1.1827	1.4602	9886400	10801000
21	Histone H1.4	HIST1H1E	>sp|P10412|H14_HUMAN Histone H1.4 OS=Homo sapiens GN=HIST1H1E PE=1 SV=2	0.917586	8.83e-08	_(ac)SETAPAAPAAPAPAEK(gl)TPVK(gl)K_	3	768.073	1.2074	1.4583	154460000	305020000
175;141	DnaJ homolog subfamily B member 12	DNAJB12	>tr|J3KPS0|J3KPS0_HUMAN DnaJ (Hsp40) homolog, subfamily B, member 12, isoform CRA_c OS=Homo sapiens GN=DNAJB12 PE=4 SV=1;>sp|Q9NXW2|DJB12_HUMAN DnaJ homolog subfamily B member 12 OS=Homo sapiens GN=DNAJB12 PE=1 SV=4	0.999816	0.0013202	_FHPDK(gl)NHAPGATEAFK_	4	470.981	1.2464	1.4574	4453900	6235200
127	Nuclear pore complex protein Nup50	NUP50	>sp|Q9UKX7|NUP50_HUMAN Nuclear pore complex protein Nup50 OS=Homo sapiens GN=NUP50 PE=1 SV=2	0.951013	1.72e-06	_VAFGSLAANGPTTLVDK(gl)VSNPK_	3	767.413	1.3829	1.4567	430720	1118700
526;458;429	Uncharacterized protein KIAA0586	KIAA0586;KIAA0586	>tr|E7EWM8|E7EWM8_HUMAN Uncharacterized protein KIAA0586 OS=Homo sapiens GN=KIAA0586 PE=4 SV=1;>sp|Q9BVV6|K0586_HUMAN Uncharacterized protein KIAA0586 OS=Homo sapiens GN=KIAA0586 PE=1 SV=4;>tr|J3KQH9|J3KQH9_HUMAN Uncharacterized protein KIAA0586 OS=Homo sa	1	0.00145415	_LPDLPQNSVK(gl)LQTTNTTR_	3	714.05	0.88518	1.4562	371110	329020
692;681;556;133	Condensin complex subunit 2;Condensin complex subunit 2	NCAPH;NCAPH;NCAPH;NCAPH	>sp|Q15003|CND2_HUMAN Condensin complex subunit 2 OS=Homo sapiens GN=NCAPH PE=1 SV=3;>tr|E9PHA2|E9PHA2_HUMAN Condensin complex subunit 2 OS=Homo sapiens GN=NCAPH PE=3 SV=1;>tr|B4E189|B4E189_HUMAN Condensin complex subunit 2 OS=Homo sapiens GN=NCAPH PE=2 SV	1	0.000594182	_M(ox)LSGLTK(gl)DLQR_	3	464.582	0.76081	1.4545	739600	614220
20;20;20;20;20;20	COP9 signalosome complex subunit 4	COPS4;COPS4;COPS4;COPS4;COPS4;COPS4	>tr|D6RFN0|D6RFN0_HUMAN COP9 signalosome complex subunit 4 OS=Homo sapiens GN=COPS4 PE=4 SV=1;>tr|D6RAX7|D6RAX7_HUMAN COP9 signalosome complex subunit 4 OS=Homo sapiens GN=COPS4 PE=4 SV=1;>sp|Q9BT78|CSN4_HUMAN COP9 signalosome complex subunit 4 OS=Homo sap	0.99555	0.000158187	_QDLAQLM(ox)NSSGSHK(gl)DLAGK_	3	710.68	1.2156	1.4513	4487300	3133700
609;602;602;562;515;438;406;543;438;609;602	Eukaryotic translation initiation factor 4 gamma 1	EIF4G1;EIF4G1;EIF4G1;EIF4G1;EIF4G1;EIF4G1;EIF4G1;EIF4G1;EIF4G1;EIF4G1;EIF4G1	>tr|E9PFM1|E9PFM1_HUMAN Eukaryotic translation initiation factor 4 gamma 1 OS=Homo sapiens GN=EIF4G1 PE=4 SV=1;>tr|D3DNT2|D3DNT2_HUMAN Eukaryotic translation initiation factor 4 gamma 1 OS=Homo sapiens GN=EIF4G1 PE=4 SV=1;>sp|Q04637|IF4G1_HUMAN Eukaryotic	0.999929	0.000346113	_SDQWK(gl)PLNLEEK_	3	534.27	1.33	1.4473	932480	2271200
48	Probable phospholipid-transporting ATPase IIA	ATP9A	>sp|O75110|ATP9A_HUMAN Probable phospholipid-transporting ATPase IIA OS=Homo sapiens GN=ATP9A PE=1 SV=3	1	0.00818659	_TVWLGHPEK(gl)R_	3	446.242	1.1434	1.4471	3153300	2020400
4020	Baculoviral IAP repeat-containing protein 6	BIRC6	>sp|Q9NR09|BIRC6_HUMAN Baculoviral IAP repeat-containing protein 6 OS=Homo sapiens GN=BIRC6 PE=1 SV=2	0.847258	0.00201298	_VITDPSLSK(gl)TDSYK_	3	556.621	1.134	1.4453	758270	2337800
179;179;179	Protein TFG	TFG;TFG;TFG	>sp|Q92734|TFG_HUMAN Protein TFG OS=Homo sapiens GN=TFG PE=1 SV=2;>tr|G5E9V1|G5E9V1_HUMAN Protein TFG OS=Homo sapiens GN=TFG PE=4 SV=1;>tr|C9JJP5|C9JJP5_HUMAN Protein TFG (Fragment) OS=Homo sapiens GN=TFG PE=4 SV=1	0.5	0.00288822	_QSTQVM(ox)AASM(ox)SAFDPLK(gl)NQDEINK_	3	933.769	0.83275	1.4432	342870	274250
217	Vacuolar protein sorting-associated protein 4B	VPS4B	>sp|O75351|VPS4B_HUMAN Vacuolar protein sorting-associated protein 4B OS=Homo sapiens GN=VPS4B PE=1 SV=2	1	0.00581355	_LVK(gl)NLFQLAR_	3	439.266	1.0085	1.4397	137440	133300
848;700;689;848	Uncharacterized protein KIAA0889	KIAA0889;SOGA1	>sp|O94964|SOGA1_HUMAN Protein SOGA1 OS=Homo sapiens GN=SOGA1 PE=1 SV=2;>tr|H0YDM2|H0YDM2_HUMAN Protein SOGA1 (Fragment) OS=Homo sapiens GN=SOGA1 PE=4 SV=1;>tr|I3L0I1|I3L0I1_HUMAN Protein SOGA1 OS=Homo sapiens GN=SOGA1 PE=4 SV=1;>tr|J3KN88|J3KN88_HUMAN N-t	1	1.89e-05	_NWSQEK(gl)LQLVER_	3	548.622	0.94446	1.4377	848540	857940
349	Macoilin	TMEM57	>sp|Q8N5G2|MACOI_HUMAN Macoilin OS=Homo sapiens GN=TMEM57 PE=1 SV=1	0.755477	0.0013763	_SHSATNGSIPSSSSK(gl)NEK_	3	644.64	1.4278	1.424	1037200	157480
82;64;64	60S ribosomal protein L32	RPL32;RPL32;RPL32	>tr|F8W727|F8W727_HUMAN 60S ribosomal protein L32 OS=Homo sapiens GN=RPL32 PE=4 SV=1;>sp|P62910|RL32_HUMAN 60S ribosomal protein L32 OS=Homo sapiens GN=RPL32 PE=1 SV=2;>tr|D3YTB1|D3YTB1_HUMAN 60S ribosomal protein L32 (Fragment) OS=Homo sapiens GN=RPL32 PE	0.5	0.000404929	_GQILM(ox)PNIGYGSNK(gl)K_	3	583.97	1.1592	1.424	1778000	1706000
83;65;65	60S ribosomal protein L32	RPL32;RPL32;RPL32	>tr|F8W727|F8W727_HUMAN 60S ribosomal protein L32 OS=Homo sapiens GN=RPL32 PE=4 SV=1;>sp|P62910|RL32_HUMAN 60S ribosomal protein L32 OS=Homo sapiens GN=RPL32 PE=1 SV=2;>tr|D3YTB1|D3YTB1_HUMAN 60S ribosomal protein L32 (Fragment) OS=Homo sapiens GN=RPL32 PE	0.5	0.000404929	_GQILM(ox)PNIGYGSNK(gl)K_	3	583.97	1.1592	1.424	1778000	1706000
29;29	High mobility group protein B2	HMGB2;HMGB2	>sp|P26583|HMGB2_HUMAN High mobility group protein B2 OS=Homo sapiens GN=HMGB2 PE=1 SV=2;>tr|D6R9A6|D6R9A6_HUMAN High mobility group protein B2 (Fragment) OS=Homo sapiens GN=HMGB2 PE=4 SV=1	0.5	0.00244568	_K(gl)KHPDSSVNFAEFSK_	3	612.308	1.6831	1.4239	2100300	1853700
91	Ubiquitin-conjugating enzyme E2 T	UBE2T	>sp|Q9NPD8|UBE2T_HUMAN Ubiquitin-conjugating enzyme E2 T OS=Homo sapiens GN=UBE2T PE=1 SV=1	0.999999	1.54e-05	_ICLDVLK(gl)LPPK_	3	470.611	1.411	1.4221	315330	3992600
50;50;50;50;50;50;50;50;50	Ras GTPase-activating protein-binding protein 2	G3BP2;G3BP2;G3BP2;G3BP2;G3BP2;G3BP2;G3BP2;G3BP2;G3BP2	>sp|Q9UN86|G3BP2_HUMAN Ras GTPase-activating protein-binding protein 2 OS=Homo sapiens GN=G3BP2 PE=1 SV=2;>tr|D6RB17|D6RB17_HUMAN Ras GTPase-activating protein-binding protein 2 (Fragment) OS=Homo sapiens GN=G3BP2 PE=4 SV=1;>tr|D6RAC7|D6RAC7_HUMAN Ras GTPa	0.999734	6.49e-08	_NSSYVHGGVDASGK(gl)PQEAVYGQNDIHHK_	4	777.868	0.95987	1.4204	477380	566340
153;153;149;116;66	Hsc70-interacting protein;Putative protein FAM10A5;Putative protein FAM10A4	ST13;ST13P5;ST13P4;ST13;ST13	>sp|P50502|F10A1_HUMAN Hsc70-interacting protein OS=Homo sapiens GN=ST13 PE=1 SV=2;>sp|Q8NFI4|F10A5_HUMAN Putative protein FAM10A5 OS=Homo sapiens GN=ST13P5 PE=5 SV=1;>sp|Q8IZP2|ST134_HUMAN Putative protein FAM10A4 OS=Homo sapiens GN=ST13P4 PE=5 SV=1;>tr|F	1	0.0033563	_LAILYAK(gl)R_	3	354.554	1.5202	1.4172	458530	808230
856;830;802;752;729	Cip1-interacting zinc finger protein	CIZ1;CIZ1;CIZ1;CIZ1;CIZ1	>tr|F5H2X7|F5H2X7_HUMAN Cip1-interacting zinc finger protein OS=Homo sapiens GN=CIZ1 PE=4 SV=1;>sp|Q9ULV3|CIZ1_HUMAN Cip1-interacting zinc finger protein OS=Homo sapiens GN=CIZ1 PE=1 SV=2;>tr|Q5SYW2|Q5SYW2_HUMAN CDKN1A interacting zinc finger protein 1 OS=	0.97429	0.000715603	_SLGHFENLQK(gl)YK_	4	395.207	1.3617	1.4172	2492300	473180
508;508;445;405	U4/U6.U5 tri-snRNP-associated protein 2	USP39;USP39;USP39;USP39	>sp|Q53GS9|SNUT2_HUMAN U4/U6.U5 tri-snRNP-associated protein 2 OS=Homo sapiens GN=USP39 PE=1 SV=2;>tr|B9A018|B9A018_HUMAN U4/U6.U5 tri-snRNP-associated protein 2 OS=Homo sapiens GN=USP39 PE=4 SV=1;>tr|B8ZZD1|B8ZZD1_HUMAN U4/U6.U5 tri-snRNP-associated prote	1	0.000658637	_NTTYDLIANIVHDGK(gl)PSEGSYR_	3	855.417	1.0519	1.416	911940	153340
1443;380	Clathrin heavy chain 1	CLTC	>sp|Q00610|CLH1_HUMAN Clathrin heavy chain 1 OS=Homo sapiens GN=CLTC PE=1 SV=5;>tr|J3KS13|J3KS13_HUMAN Clathrin heavy chain 1 OS=Homo sapiens GN=CLTC PE=4 SV=1	1	0.00465666	_VK(gl)QLPLVK_	3	346.894	1.4577	1.4156	1694300	1709700
116	Zinc finger protein 622	ZNF622	>sp|Q969S3|ZN622_HUMAN Zinc finger protein 622 OS=Homo sapiens GN=ZNF622 PE=1 SV=1	1	3.49e-05	_NLEK(gl)GLGVDSVDK_	3	496.595	1.1804	1.4148	1001400	1884800
119;119;98	Mitochondrial Rho GTPase 2	RHOT2;RHOT2	>sp|Q8IXI1|MIRO2_HUMAN Mitochondrial Rho GTPase 2 OS=Homo sapiens GN=RHOT2 PE=1 SV=2;>tr|I3L2C6|I3L2C6_HUMAN Mitochondrial Rho GTPase 2 (Fragment) OS=Homo sapiens GN=RHOT2 PE=4 SV=1;>tr|H3BST5|H3BST5_HUMAN Mitochondrial Rho GTPase 2 (Fragment) OS=Homo sapi	1	0.000658634	_VPIILVGNK(gl)SDLR_	3	513.307	1.1645	1.414	459800	531180
1316	Terminal uridylyltransferase 7	ZCCHC6	>sp|Q5VYS8|TUT7_HUMAN Terminal uridylyltransferase 7 OS=Homo sapiens GN=ZCCHC6 PE=1 SV=1	0.975657	0.00408862	_VFGIPVK(gl)GFPK_	3	434.924	1.127	1.4129	155320	107840
29	60S ribosomal protein L7	RPL7	>sp|P18124|RL7_HUMAN 60S ribosomal protein L7 OS=Homo sapiens GN=RPL7 PE=1 SV=1	0.999945	0.00116426	_NFAELK(gl)IK_	3	359.541	1.0072	1.4121	2947600	1983700
14;14;14	60S ribosomal protein L4	RPL4;RPL4;RPL4	>sp|P36578|RL4_HUMAN 60S ribosomal protein L4 OS=Homo sapiens GN=RPL4 PE=1 SV=5;>tr|H3BU31|H3BU31_HUMAN 60S ribosomal protein L4 (Fragment) OS=Homo sapiens GN=RPL4 PE=4 SV=1;>tr|H3BTP7|H3BTP7_HUMAN 60S ribosomal protein L4 (Fragment) OS=Homo sapiens GN=RPL	0.990274	0.000213342	_PLISVYSEK(gl)GESSGK_	3	565.625	1.4878	1.412	6310400	4041200
41;41	Serine/threonine-protein phosphatase 2A 56 kDa regulatory subunit epsilon isoform	PPP2R5E;PPP2R5E	>sp|Q16537|2A5E_HUMAN Serine/threonine-protein phosphatase 2A 56 kDa regulatory subunit epsilon isoform OS=Homo sapiens GN=PPP2R5E PE=1 SV=1;>tr|B7ZKK9|B7ZKK9_HUMAN PPP2R5E protein OS=Homo sapiens GN=PPP2R5E PE=2 SV=1	0.999999	0.000995661	_SQGK(gl)PIELTPLPLLK_	3	583.349	1.493	1.4098	376800	853890
249;156	Synaptosomal-associated protein 29;Synaptosomal-associated protein	SNAP29;SNAP29	>sp|O95721|SNP29_HUMAN Synaptosomal-associated protein 29 OS=Homo sapiens GN=SNAP29 PE=1 SV=1;>tr|C9JAF7|C9JAF7_HUMAN Synaptosomal-associated protein (Fragment) OS=Homo sapiens GN=SNAP29 PE=3 SV=1	1	0.000483369	_LDVNIK(gl)STER_	3	430.233	1.0551	1.4093	613980	519500
306;292;292;292;272;292	6-phosphofructo-2-kinase/fructose-2,6-bisphosphatase 3;6-phosphofructo-2-kinase;Fructose-2,6-bisphosphatase	PFKFB3;PFKFB3;PFKFB3;PFKFB3;PFKFB3;PFKFB3	>tr|B7Z955|B7Z955_HUMAN 6-phosphofructo-2-kinase OS=Homo sapiens GN=PFKFB3 PE=2 SV=1;>tr|Q5VX20|Q5VX20_HUMAN 6-phosphofructo-2-kinase/fructose-2,6-biphosphata se 3 OS=Homo sapiens GN=PFKFB3 PE=2 SV=1;>sp|Q16875|F263_HUMAN 6-phosphofructo-2-kinase/fructose-	1	0.000123683	_FVEEQNLK(gl)DLR_	3	502.263	1.2815	1.409	14053000	10384000
7;7;7	High mobility group protein HMG-I/HMG-Y	HMGA1;HMGA1;C2orf81	>tr|H7BYM6|H7BYM6_HUMAN High mobility group protein HMG-I/HMG-Y OS=Homo sapiens GN=HMGA1 PE=4 SV=1;>sp|P17096|HMGA1_HUMAN High mobility group protein HMG-I/HMG-Y OS=Homo sapiens GN=HMGA1 PE=1 SV=3;>tr|E5RIT9|E5RIT9_HUMAN Uncharacterized protein C2orf81 (Fr	0.999785	0.00330546	_(ac)SESSSK(gl)SSQPLASK_	3	526.925	1.0812	1.4086	1491300	569950
372;330	26S protease regulatory subunit 6A	PSMC3;PSMC3	>sp|P17980|PRS6A_HUMAN 26S protease regulatory subunit 6A OS=Homo sapiens GN=PSMC3 PE=1 SV=3;>tr|E9PM69|E9PM69_HUMAN 26S protease regulatory subunit 6A OS=Homo sapiens GN=PSMC3 PE=3 SV=1	1	3.81e-67	_K(gl)M(ox)NVSPDVNYEELAR_	3	632.304	1.2702	1.4085	2098800	3113900
479	Exportin-1	XPO1	>sp|O14980|XPO1_HUMAN Exportin-1 OS=Homo sapiens GN=XPO1 PE=1 SV=1	0.999207	0.00059901	_IM(ox)TEK(gl)LHNQVNGTEWSWK_	3	777.711	1.2916	1.4038	1717700	281720
694;694;690	Protein LAP2	ERBB2IP;ERBB2IP;ERBB2IP	>tr|E9PCR8|E9PCR8_HUMAN Protein LAP2 OS=Homo sapiens GN=ERBB2IP PE=4 SV=1;>sp|Q96RT1|LAP2_HUMAN Protein LAP2 OS=Homo sapiens GN=ERBB2IP PE=1 SV=2;>tr|E7EQW9|E7EQW9_HUMAN Protein LAP2 OS=Homo sapiens GN=ERBB2IP PE=4 SV=1	1	7.8e-06	_QTHIDINSK(gl)IR_	3	480.264	1.4349	1.4017	1803700	1592000
129;95	Retinitis pigmentosa 9 protein	RP9;RP9	>sp|Q8TA86|RP9_HUMAN Retinitis pigmentosa 9 protein OS=Homo sapiens GN=RP9 PE=1 SV=2;>tr|C9J6V2|C9J6V2_HUMAN Retinitis pigmentosa 9 protein (Fragment) OS=Homo sapiens GN=RP9 PE=4 SV=1	1	0.000640355	_GNQK(gl)LEQFR_	3	411.883	1.0561	1.3998	815500	389450
119;87;87;116;84	Ras-related protein Rab-1A;Ras-related protein Rab-1B	RAB1A;RAB1A;RAB1A;RAB1B;RAB1B	>sp|P62820|RAB1A_HUMAN Ras-related protein Rab-1A OS=Homo sapiens GN=RAB1A PE=1 SV=3;>tr|B7Z8M7|B7Z8M7_HUMAN Ras-related protein Rab-1A OS=Homo sapiens GN=RAB1A PE=2 SV=1;>tr|E7END7|E7END7_HUMAN Ras-related protein Rab-1A OS=Homo sapiens GN=RAB1A PE=3 SV=1	0.999999	2.65e-20	_YASENVNK(gl)LLVGNK_	3	554.965	0.93595	1.3973	160010000	354260000
978;549	Protein VPRBP	VPRBP;VPRBP	>sp|Q9Y4B6|VPRBP_HUMAN Protein VPRBP OS=Homo sapiens GN=VPRBP PE=1 SV=3;>tr|H0Y4P3|H0Y4P3_HUMAN Protein VPRBP (Fragment) OS=Homo sapiens GN=VPRBP PE=4 SV=1	0.999989	0.00759329	_QK(gl)SDHGAYSQSPAIK_	3	577.62	1.3496	1.3947	442210	426690
204;166;90	Heterochromatin protein 1-binding protein 3	HP1BP3;HP1BP3;HP1BP3	>sp|Q5SSJ5|HP1B3_HUMAN Heterochromatin protein 1-binding protein 3 OS=Homo sapiens GN=HP1BP3 PE=1 SV=1;>tr|Q5SWC8|Q5SWC8_HUMAN Heterochromatin protein 1, binding protein 3 (Fragment) OS=Homo sapiens GN=HP1BP3 PE=2 SV=1;>tr|B0QZK4|B0QZK4_HUMAN Heterochromat	0.999417	0.000828631	_GYLLK(gl)QALK_	2	574.345	1.0254	1.3924	806220	249500
604	Wings apart-like protein homolog	WAPAL	>sp|Q7Z5K2|WAPL_HUMAN Wings apart-like protein homolog OS=Homo sapiens GN=WAPAL PE=1 SV=1	0.998468	0.000601215	_APAPPSK(gl)VIK_	3	374.561	1.169	1.3923	263820	282490
1092;1092	Cytosine-specific methyltransferase;DNA (cytosine-5)-methyltransferase 1	DNMT1;DNMT1	>tr|F5GX68|F5GX68_HUMAN Cytosine-specific methyltransferase OS=Homo sapiens GN=DNMT1 PE=3 SV=1;>sp|P26358|DNMT1_HUMAN DNA (cytosine-5)-methyltransferase 1 OS=Homo sapiens GN=DNMT1 PE=1 SV=2	0.969264	1.09e-13	_FYFLEAYNAK(gl)SK_	3	532.268	0.9555	1.3854	1056900	746790
671;62	Myelin gene regulatory factor	MRF;C11orf9	>sp|Q9Y2G1|MRF_HUMAN Myelin gene regulatory factor OS=Homo sapiens GN=MRF PE=1 SV=3;>tr|B4DHB2|B4DHB2_HUMAN Protein C11orf9 OS=Homo sapiens GN=C11orf9 PE=2 SV=1	1	0.000521477	_TIENFLVVNK(gl)ER_	3	525.954	1.116	1.3844	679570	656350
110;110;110	Acidic leucine-rich nuclear phosphoprotein 32 family member A;Acidic leucine-rich nuclear phosphoprotein 32 family member D	ANP32A;ANP32A;ANP32D	>sp|P39687|AN32A_HUMAN Acidic leucine-rich nuclear phosphoprotein 32 family member A OS=Homo sapiens GN=ANP32A PE=1 SV=1;>tr|H0YN26|H0YN26_HUMAN Acidic leucine-rich nuclear phosphoprotein 32 family member A OS=Homo sapiens GN=ANP32A PE=4 SV=1;>sp|O95626|AN	0.919979	2.95e-07	_DLSTIEPLK(gl)K_	2	629.356	1.0395	1.3836	5069900	489130
424;331;135	Eukaryotic translation initiation factor 3 subunit E;Eukaryotic translation initiation factor 3 subunit E	EIF3E;EIF3E;EIF3E	>sp|P60228|EIF3E_HUMAN Eukaryotic translation initiation factor 3 subunit E OS=Homo sapiens GN=EIF3E PE=1 SV=1;>tr|E5RGA2|E5RGA2_HUMAN Eukaryotic translation initiation factor 3 subunit E OS=Homo sapiens GN=EIF3E PE=3 SV=1;>tr|H0YAW4|H0YAW4_HUMAN Eukaryoti	1	0.000659615	_SQM(ox)LAM(ox)NIEK(gl)K(gl)LNQNSR_	3	755.707	1.1683	1.3824	3033300	280910
90;245;245;161;245	Zinc finger CCCH domain-containing protein 14	ZC3H14;ZC3H14;ZC3H14;ZC3H14;ZC3H14	>tr|G3V5I6|G3V5I6_HUMAN Zinc finger CCCH domain-containing protein 14 OS=Homo sapiens GN=ZC3H14 PE=4 SV=1;>sp|Q6PJT7|ZC3HE_HUMAN Zinc finger CCCH domain-containing protein 14 OS=Homo sapiens GN=ZC3H14 PE=1 SV=1;>tr|G3V5R4|G3V5R4_HUMAN Zinc finger CCCH doma	1	1.35e-05	_LQFQQQQNSIHAAK(gl)QLDM(ox)QSSWVYETGR_	4	863.667	1.2588	1.3817	3974300	658730
293;246;222	Stress-induced-phosphoprotein 1	STIP1;STIP1;STIP1	>tr|G3XAD8|G3XAD8_HUMAN Stress-induced-phosphoprotein 1 OS=Homo sapiens GN=STIP1 PE=4 SV=1;>sp|P31948|STIP1_HUMAN Stress-induced-phosphoprotein 1 OS=Homo sapiens GN=STIP1 PE=1 SV=1;>tr|F5H0T1|F5H0T1_HUMAN Stress-induced-phosphoprotein 1 OS=Homo sapiens GN=	0.99452	0.00066501	_DFDTALK(gl)HYDK_	2	733.849	1.0189	1.3792	2509800	4319800
190;190;147	Eukaryotic translation initiation factor 2 subunit 1	EIF2S1;EIF2S1;EIF2S1	>sp|P05198|IF2A_HUMAN Eukaryotic translation initiation factor 2 subunit 1 OS=Homo sapiens GN=EIF2S1 PE=1 SV=3;>tr|G3V4T5|G3V4T5_HUMAN Eukaryotic translation initiation factor 2 subunit 1 (Fragment) OS=Homo sapiens GN=EIF2S1 PE=4 SV=1;>tr|H0YJS4|H0YJS4_HUM	1	0.000936477	_LTPQAVK(gl)IR_	3	380.568	1.1553	1.3791	1145300	987870
17	Histone H1.2	HIST1H1C	>sp|P16403|H12_HUMAN Histone H1.2 OS=Homo sapiens GN=HIST1H1C PE=1 SV=2	0.976611	2.33e-11	_(ac)SETAPAAPAAAPPAEK(gl)APVK_	3	677.357	1.2043	1.3755	543420000	221050000
7	Pre-mRNA-splicing factor 38A	PRPF38A	>sp|Q8NAV1|PR38A_HUMAN Pre-mRNA-splicing factor 38A OS=Homo sapiens GN=PRPF38A PE=1 SV=1	1	0.00019837	_TVK(gl)DAHSIHGTNPQYLVEK_	3	751.054	0.90613	1.3755	407240	318360
479	FACT complex subunit SPT16	SUPT16H	>sp|Q9Y5B9|SP16H_HUMAN FACT complex subunit SPT16 OS=Homo sapiens GN=SUPT16H PE=1 SV=1	1	0.000141713	_AHQK(gl)ELAAQLNEEAK_	3	598.643	1.3599	1.3739	1379200	1294400
17	Protein lin-37 homolog	LIN37	>sp|Q96GY3|LIN37_HUMAN Protein lin-37 homolog OS=Homo sapiens GN=LIN37 PE=1 SV=1	1	0.00634974	_SELEM(ox)AK(gl)AR_	3	388.861	1.334	1.3734	69640	66998
377	Transcription intermediary factor 1-beta	TRIM28	>sp|Q13263|TIF1B_HUMAN Transcription intermediary factor 1-beta OS=Homo sapiens GN=TRIM28 PE=1 SV=5	1	3.84e-09	_ALK(gl)M(ox)IVDPVEPHGEM(ox)K_	3	647.325	1.036	1.3714	11856000	26898000
291;280;256;245	Ubiquitin carboxyl-terminal hydrolase 14;Ubiquitin carboxyl-terminal hydrolase;Ubiquitin carboxyl-terminal hydrolase	USP14;USP14;USP14	>sp|P54578|UBP14_HUMAN Ubiquitin carboxyl-terminal hydrolase 14 OS=Homo sapiens GN=USP14 PE=1 SV=3;>tr|B7Z4N8|B7Z4N8_HUMAN Ubiquitin carboxyl-terminal hydrolase OS=Homo sapiens GN=USP14 PE=2 SV=1;>tr|J3QRZ5|J3QRZ5_HUMAN Ubiquitin carboxyl-terminal hydrolas	1	0.000551872	_YLFTGLK(gl)LR_	3	408.908	1.3941	1.3713	938280	711240
62	Transcription elongation factor A protein-like 8	TCEAL8	>sp|Q8IYN2|TCAL8_HUMAN Transcription elongation factor A protein-like 8 OS=Homo sapiens GN=TCEAL8 PE=2 SV=1	1	0.000190591	_GGPNQPGQGFK(gl)EDTPVR_	3	633.31	1.605	1.3709	9609100	7645900
302;214	Suppressor of G2 allele of SKP1 homolog	SUGT1;SUGT1	>sp|Q9Y2Z0|SUGT1_HUMAN Suppressor of G2 allele of SKP1 homolog OS=Homo sapiens GN=SUGT1 PE=1 SV=3;>tr|F5H5A9|F5H5A9_HUMAN Suppressor of G2 allele of SKP1 homolog OS=Homo sapiens GN=SUGT1 PE=4 SV=1	1	1.47e-64	_NEK(gl)LEGDAALNR_	3	481.911	0.97613	1.3708	2431600	2758500
536;523;254	DNA replication licensing factor MCM4	MCM4;MCM4	>sp|P33991|MCM4_HUMAN DNA replication licensing factor MCM4 OS=Homo sapiens GN=MCM4 PE=1 SV=5;>tr|J3KPV4|J3KPV4_HUMAN DNA replication licensing factor MCM4 OS=Homo sapiens GN=MCM4 PE=4 SV=1;>tr|E5RG31|E5RG31_HUMAN DNA replication licensing factor MCM4 (Fra	1	1.56e-25	_GQYTSGK(gl)GSSAVGLTAYVM(ox)K_	3	712.353	1.2623	1.3698	1845100	2709200
49	Chloride intracellular channel protein 1	CLIC1	>sp|O00299|CLIC1_HUMAN Chloride intracellular channel protein 1 OS=Homo sapiens GN=CLIC1 PE=1 SV=4	1	0.000104121	_GVTFNVTTVDTK(gl)R_	3	517.942	1.3305	1.368	34709000	4395700
115;115;115	Deoxycytidine kinase	DCK;DCK;DCK	>tr|D6RFG8|D6RFG8_HUMAN Deoxycytidine kinase OS=Homo sapiens GN=DCK PE=4 SV=1;>sp|P27707|DCK_HUMAN Deoxycytidine kinase OS=Homo sapiens GN=DCK PE=1 SV=1;>tr|D6RCP9|D6RCP9_HUMAN Deoxycytidine kinase OS=Homo sapiens GN=DCK PE=4 SV=1	0.908618	0.000838496	_AQLASLNGK(gl)LK_	3	419.582	1.0716	1.3671	1438100	1510700
533;424	Sarcoplasmic/endoplasmic reticulum calcium ATPase 2	ATP2A2;ATP2A2	>sp|P16615|AT2A2_HUMAN Sarcoplasmic/endoplasmic reticulum calcium ATPase 2 OS=Homo sapiens GN=ATP2A2 PE=1 SV=1;>tr|H7C5W9|H7C5W9_HUMAN Sarcoplasmic/endoplasmic reticulum calcium ATPase 2 (Fragment) OS=Homo sapiens GN=ATP2A2 PE=3 SV=1	0.999993	0.000970844	_VGSTK(gl)VPM(ox)TSGVK_	3	474.254	1.5039	1.367	2438100	2614000
29;29	Stathmin;Stathmin	STMN1;STMN1	>sp|P16949|STMN1_HUMAN Stathmin OS=Homo sapiens GN=STMN1 PE=1 SV=3;>tr|A2A2D0|A2A2D0_HUMAN Stathmin (Fragment) OS=Homo sapiens GN=STMN1 PE=3 SV=1	1	0.000130271	_SK(gl)ESVPEFPLSPPK_	3	552.626	1.2786	1.3649	2759600	2282000
1068	Nuclear mitotic apparatus protein 1	NUMA1	>sp|Q14980|NUMA1_HUMAN Nuclear mitotic apparatus protein 1 OS=Homo sapiens GN=NUMA1 PE=1 SV=2	1	0.00667687	_DQELAK(gl)LR_	3	362.868	1.1508	1.362	454490	278530
63;64;63	Histone H1.4;Histone H1.3;Histone H1.2	HIST1H1E;HIST1H1D;HIST1H1C	>sp|P10412|H14_HUMAN Histone H1.4 OS=Homo sapiens GN=HIST1H1E PE=1 SV=2;>sp|P16402|H13_HUMAN Histone H1.3 OS=Homo sapiens GN=HIST1H1D PE=1 SV=2;>sp|P16403|H12_HUMAN Histone H1.2 OS=Homo sapiens GN=HIST1H1C PE=1 SV=2	0.997775	2.22e-25	_SGVSLAALK(gl)K_	3	363.221	1.2105	1.3614	3850200	3445300
228;165	S-adenosylmethionine synthase isoform type-2;S-adenosylmethionine synthase	MAT2A;MAT2A	>sp|P31153|METK2_HUMAN S-adenosylmethionine synthase isoform type-2 OS=Homo sapiens GN=MAT2A PE=1 SV=1;>tr|B4DN45|B4DN45_HUMAN S-adenosylmethionine synthase OS=Homo sapiens GN=MAT2A PE=2 SV=1	0.999999	0.00183513	_VIK(gl)AVVPAK_	3	346.894	1.1895	1.3613	1038400	890140
686;621	Splicing factor 3A subunit 1	SF3A1;SF3A1	>sp|Q15459|SF3A1_HUMAN Splicing factor 3A subunit 1 OS=Homo sapiens GN=SF3A1 PE=1 SV=1;>tr|E9PAW1|E9PAW1_HUMAN Splicing factor 3A subunit 1 OS=Homo sapiens GN=SF3A1 PE=4 SV=1	1	0.00259053	_LK(gl)TEDSLM(ox)PEEEFLR_	3	656.319	1.0882	1.3567	1093900	474980
56;56	COP9 signalosome complex subunit 2	COPS2;COPS2	>sp|P61201|CSN2_HUMAN COP9 signalosome complex subunit 2 OS=Homo sapiens GN=COPS2 PE=1 SV=1;>tr|H0YKU5|H0YKU5_HUMAN COP9 signalosome complex subunit 2 (Fragment) OS=Homo sapiens GN=COPS2 PE=4 SV=1	1	0.000163912	_AALSSFQK(gl)VLELEGEK_	3	621.667	1.3028	1.356	355680	1192900
819	Ubiquitin-conjugating enzyme E2 O	UBE2O	>sp|Q9C0C9|UBE2O_HUMAN Ubiquitin-conjugating enzyme E2 O OS=Homo sapiens GN=UBE2O PE=1 SV=3	0.999987	0.00181788	_EAIK(gl)ILESLK_	3	419.919	1.1174	1.3559	1933900	498390
167	Craniofacial development protein 1	CFDP1	>sp|Q9UEE9|CFDP1_HUMAN Craniofacial development protein 1 OS=Homo sapiens GN=CFDP1 PE=1 SV=1	1	3.34e-05	_ITK(gl)VFDFAGEEVR_	3	542.283	0.87753	1.355	733350	901630
74;74	rRNA-processing protein UTP23 homolog	UTP23;UTP23	>sp|Q9BRU9|UTP23_HUMAN rRNA-processing protein UTP23 homolog OS=Homo sapiens GN=UTP23 PE=2 SV=2;>tr|E5RGP0|E5RGP0_HUMAN rRNA-processing protein UTP23 homolog (Fragment) OS=Homo sapiens GN=UTP23 PE=4 SV=1	0.998409	0.00637412	_ELETLGK(gl)DLYGAK_	3	517.607	1.1543	1.3549	569450	526930
109	Nuclear fragile X mental retardation-interacting protein 2	NUFIP2	>sp|Q7Z417|NUFP2_HUMAN Nuclear fragile X mental retardation-interacting protein 2 OS=Homo sapiens GN=NUFIP2 PE=1 SV=1	1	0.000782375	_EISLK(gl)NLSSDEATNPISR_	3	696.69	0.94325	1.3544	3224700	7436200
223;378;378;294;378	Zinc finger CCCH domain-containing protein 14	ZC3H14;ZC3H14;ZC3H14;ZC3H14;ZC3H14	>tr|G3V5I6|G3V5I6_HUMAN Zinc finger CCCH domain-containing protein 14 OS=Homo sapiens GN=ZC3H14 PE=4 SV=1;>sp|Q6PJT7|ZC3HE_HUMAN Zinc finger CCCH domain-containing protein 14 OS=Homo sapiens GN=ZC3H14 PE=1 SV=1;>tr|G3V5R4|G3V5R4_HUMAN Zinc finger CCCH doma	1	4.99e-14	_TTNYSTVPQK(gl)QTLPVAPR_	3	705.711	1.1909	1.3536	40886000	17820000
519	U3 small nucleolar RNA-associated protein 18 homolog	UTP18	>sp|Q9Y5J1|UTP18_HUMAN U3 small nucleolar RNA-associated protein 18 homolog OS=Homo sapiens GN=UTP18 PE=1 SV=3	1	0.000237519	_NK(gl)NISHVHTM(ox)DFSPR_	3	638.308	0.99177	1.3527	1171900	634190
394;182	H/ACA ribonucleoprotein complex subunit 4	DKC1;DKC1	>sp|O60832|DKC1_HUMAN H/ACA ribonucleoprotein complex subunit 4 OS=Homo sapiens GN=DKC1 PE=1 SV=3;>tr|H7C2Q2|H7C2Q2_HUMAN H/ACA ribonucleoprotein complex subunit 4 (Fragment) OS=Homo sapiens GN=DKC1 PE=4 SV=1	1	8.54e-08	_LM(ox)IK(gl)QGLLDK_	3	430.248	1.1827	1.3519	2036500	1371700
112	Zinc finger protein OZF	ZNF146	>sp|Q15072|OZF_HUMAN Zinc finger protein OZF OS=Homo sapiens GN=ZNF146 PE=1 SV=2	1	2.58e-58	_AFIQK(gl)SNLIR_	3	435.254	1.2925	1.3516	2607300	2230200
75;75;75;75;75;16	Threonine--tRNA ligase, cytoplasmic	TARS;TARS;TARS;TARS;TARS;TARS	>tr|B4DEG8|B4DEG8_HUMAN Threonine--tRNA ligase D OS=Homo sapiens GN=TARS PE=2 SV=1;>sp|P26639|SYTC_HUMAN Threonine--tRNA ligase, cytoplasmic OS=Homo sapiens GN=TARS PE=1 SV=3;>tr|D6RDJ6|D6RDJ6_HUMAN Threonine--tRNA ligase, cytoplasmic OS=Homo sapiens GN=TA	0.998399	2.75e-06	_AEHDSILAEK(gl)AEK_	3	518.93	1.0539	1.35	1732000	1350700
424;371;333;332	26S proteasome non-ATPase regulatory subunit 6	PSMD6;PSMD6;PSMD6;PSMD6	>tr|C9IZE4|C9IZE4_HUMAN 26S proteasome non-ATPase regulatory subunit 6 OS=Homo sapiens GN=PSMD6 PE=4 SV=1;>sp|Q15008|PSMD6_HUMAN 26S proteasome non-ATPase regulatory subunit 6 OS=Homo sapiens GN=PSMD6 PE=1 SV=1;>tr|Q6UV22|Q6UV22_HUMAN 26S proteasome non-AT	0.974245	1.41e-05	_NWQYQETIK(gl)K_	2	726.368	0.94709	1.3469	836450	3398600
182;337;337;253;337;18	Zinc finger CCCH domain-containing protein 14	ZC3H14;ZC3H14;ZC3H14;ZC3H14;ZC3H14;ZC3H14	>tr|G3V5I6|G3V5I6_HUMAN Zinc finger CCCH domain-containing protein 14 OS=Homo sapiens GN=ZC3H14 PE=4 SV=1;>sp|Q6PJT7|ZC3HE_HUMAN Zinc finger CCCH domain-containing protein 14 OS=Homo sapiens GN=ZC3H14 PE=1 SV=1;>tr|G3V5R4|G3V5R4_HUMAN Zinc finger CCCH doma	1	0.000367647	_TGSISSSVSVPAK(gl)PER_	3	572.636	1.1659	1.3464	3524100	4250300
847;33	RNA-binding protein 26	RBM26;RBM26	>sp|Q5T8P6|RBM26_HUMAN RNA-binding protein 26 OS=Homo sapiens GN=RBM26 PE=1 SV=3;>tr|E2PSN0|E2PSN0_HUMAN RNA binding motif protein 26 (Fragment) OS=Homo sapiens GN=RBM26 PE=4 SV=1	1	0.00450793	_YTELQLEAAK(gl)R_	3	479.256	0.9083	1.3434	248350	259900
65	Testin	TES	>sp|Q9UGI8|TES_HUMAN Testin OS=Homo sapiens GN=TES PE=1 SV=1	0.999989	0.00271976	_VGK(gl)LFEDTK_	3	384.208	1.016	1.3421	461250	547430
37	Mini-chromosome maintenance complex-binding protein	MCMBP	>sp|Q9BTE3|MCMBP_HUMAN Mini-chromosome maintenance complex-binding protein OS=Homo sapiens GN=MCMBP PE=1 SV=2	0.999824	0.00235636	_KVIEYFK(gl)EK_	3	433.243	0.99635	1.3416	2122700	1265900
42;35;42;42	WD repeat domain phosphoinositide-interacting protein 3	WDR45L	>sp|Q5MNZ6|WIPI3_HUMAN WD repeat domain phosphoinositide-interacting protein 3 OS=Homo sapiens GN=WDR45L PE=2 SV=2;>tr|I3L4S6|I3L4S6_HUMAN WD repeat domain phosphoinositide-interacting protein 3 (Fragment) OS=Homo sapiens GN=WDR45L PE=4 SV=1;>tr|I3L1D0|I3L	0.811581	0.000193667	_VYNTDPLK(gl)EK_	3	440.898	1.3334	1.3414	401410	410990
1625;1562	CAD protein;Glutamine-dependent carbamoyl-phosphate synthase;Aspartate carbamoyltransferase;Dihydroorotase	CAD;CAD	>sp|P27708|PYR1_HUMAN CAD protein OS=Homo sapiens GN=CAD PE=1 SV=3;>tr|F8VPD4|F8VPD4_HUMAN Dihydroorotase OS=Homo sapiens GN=CAD PE=3 SV=1	0.999785	0.000600539	_KEEILLIK(gl)AAK_	3	457.285	0.91973	1.3414	756840	506080
122	Mitotic spindle assembly checkpoint protein MAD2A	MAD2L1	>sp|Q13257|MD2L1_HUMAN Mitotic spindle assembly checkpoint protein MAD2A OS=Homo sapiens GN=MAD2L1 PE=1 SV=1	1	0.000208019	_SQK(gl)AIQDEIR_	3	434.565	0.81298	1.3412	1273600	758860
191	Ubiquitin-conjugating enzyme E2 T	UBE2T	>sp|Q9NPD8|UBE2T_HUMAN Ubiquitin-conjugating enzyme E2 T OS=Homo sapiens GN=UBE2T PE=1 SV=1	0.914241	0.000187522	_ASQLVGIEK(gl)K_	3	396.231	1.3043	1.3411	1072200	1054900
189	Structural maintenance of chromosomes protein 5	SMC5	>sp|Q8IY18|SMC5_HUMAN Structural maintenance of chromosomes protein 5 OS=Homo sapiens GN=SMC5 PE=1 SV=2	0.973613	0.00743052	_VGEFAK(gl)LSK_	3	364.873	1.1239	1.3409	584090	552250
265	Ribosome biogenesis regulatory protein homolog	RRS1	>sp|Q15050|RRS1_HUMAN Ribosome biogenesis regulatory protein homolog OS=Homo sapiens GN=RRS1 PE=1 SV=2	0.5	0.000253531	_FQPLFGDFAAEK(gl)K_	3	537.944	0.96485	1.3402	2102100	1871700
357;311;280;326;263	Gephyrin;Molybdopterin adenylyltransferase;Molybdopterin molybdenumtransferase	GPHN;GPHN;GPHN;GPHN;GPHN	>tr|F5H039|F5H039_HUMAN Molybdopterin adenylyltransferase OS=Homo sapiens GN=GPHN PE=4 SV=1;>sp|Q9NQX3|GEPH_HUMAN Gephyrin OS=Homo sapiens GN=GPHN PE=1 SV=1;>tr|F8W7D6|F8W7D6_HUMAN Molybdopterin adenylyltransferase OS=Homo sapiens GN=GPHN PE=4 SV=1;>tr|G3V	1	0.00212948	_ASHSAVDITK(gl)VAR_	3	490.267	1.2785	1.3373	611200	434260
277	F-box-like/WD repeat-containing protein TBL1XR1	TBL1XR1	>sp|Q9BZK7|TBL1R_HUMAN F-box-like/WD repeat-containing protein TBL1XR1 OS=Homo sapiens GN=TBL1XR1 PE=1 SV=1	0.999997	0.000661974	_K(gl)GNFILSAGVDK_	3	454.917	0.97087	1.3369	2181200	3261600
20;20	Replication factor C subunit 3	RFC3;RFC3	>sp|P40938|RFC3_HUMAN Replication factor C subunit 3 OS=Homo sapiens GN=RFC3 PE=1 SV=2;>tr|C9JU95|C9JU95_HUMAN Replication factor C subunit 3 OS=Homo sapiens GN=RFC3 PE=4 SV=1	1	0.00068415	_LDYHK(gl)EQAAQLR_	3	529.274	0.87951	1.3368	450890	477150
166	1-acyl-sn-glycerol-3-phosphate acyltransferase beta	AGPAT2	>sp|O15120|PLCB_HUMAN 1-acyl-sn-glycerol-3-phosphate acyltransferase beta OS=Homo sapiens GN=AGPAT2 PE=1 SV=1	1	0.00470593	_ENLK(gl)VWIYPEGTR_	3	573.634	0.98067	1.3353	1004400	272530
882	Cullin-4B	CUL4B	>sp|Q13620|CUL4B_HUMAN Cullin-4B OS=Homo sapiens GN=CUL4B PE=1 SV=4	1	0.000429917	_FPVK(gl)PADLK_	3	376.885	1.1467	1.3345	9535900	7865100
27	Histone H1.0	H1F0	>sp|P07305|H10_HUMAN Histone H1.0 OS=Homo sapiens GN=H1F0 PE=1 SV=3	1	0.000164915	_STDHPK(gl)YSDM(ox)IVAAIQAEK_	4	559.274	1.2086	1.3344	3303600	2180800
71;71	Platelet-activating factor acetylhydrolase IB subunit alpha	PAFAH1B1	>sp|P43034|LIS1_HUMAN Platelet-activating factor acetylhydrolase IB subunit alpha OS=Homo sapiens GN=PAFAH1B1 PE=1 SV=2;>tr|I3L495|I3L495_HUMAN Platelet-activating factor acetylhydrolase IB subunit alpha (Fragment) OS=Homo sapiens GN=PAFAH1B1 PE=4 SV=1	0.997906	0.000171385	_VM(ox)ELESK(gl)LNEAK_	3	507.592	0.87449	1.333	686320	1316300
5	Thioredoxin-like protein 1	TXNL1	>sp|O43396|TXNL1_HUMAN Thioredoxin-like protein 1 OS=Homo sapiens GN=TXNL1 PE=1 SV=3	1	6.95e-07	_VGVK(gl)PVGSDPDFQPELSGAGSR_	3	771.721	0.69806	1.3328	1367900	1513500
88;88;88	Midline-1	MID1;MID1;MID1	>sp|O15344|TRI18_HUMAN Midline-1 OS=Homo sapiens GN=MID1 PE=1 SV=1;>tr|C9J453|C9J453_HUMAN Midline-1 (Fragment) OS=Homo sapiens GN=MID1 PE=4 SV=1;>tr|C9JZJ7|C9JZJ7_HUMAN Midline-1 (Fragment) OS=Homo sapiens GN=MID1 PE=4 SV=1	1	1.35e-05	_FQK(gl)ASVSGPNSPSETR_	3	602.631	1.2564	1.3323	1023500	1248300
184;152	Ezrin	EZR;EZR	>sp|P15311|EZRI_HUMAN Ezrin OS=Homo sapiens GN=EZR PE=1 SV=4;>tr|E7EQR4|E7EQR4_HUMAN Ezrin OS=Homo sapiens GN=EZR PE=4 SV=2	0.999997	0.000214829	_GM(ox)LK(gl)DNAM(ox)LEYLK_	3	557.941	1.2397	1.3323	15244000	30573000
306;241;171;62	Elongator complex protein 2	ELP2;ELP2;ELP2;ELP2	>tr|E7EP23|E7EP23_HUMAN Elongator complex protein 2 OS=Homo sapiens GN=ELP2 PE=4 SV=1;>sp|Q6IA86|ELP2_HUMAN Elongator complex protein 2 OS=Homo sapiens GN=ELP2 PE=1 SV=2;>tr|E9PCX0|E9PCX0_HUMAN Elongator complex protein 2 OS=Homo sapiens GN=ELP2 PE=4 SV=1;	1	2.61e-13	_LYIK(gl)STSLETQDDDNIR_	3	709.018	0.97913	1.3294	1376000	940570
754	Cytoplasmic dynein 1 heavy chain 1	DYNC1H1	>sp|Q14204|DYHC1_HUMAN Cytoplasmic dynein 1 heavy chain 1 OS=Homo sapiens GN=DYNC1H1 PE=1 SV=5	1	0.00331222	_NLK(gl)WLGFR_	3	383.217	1.1118	1.3288	247530	147420
190	Meiotic nuclear division protein 1 homolog	MND1	>sp|Q9BWT6|MND1_HUMAN Meiotic nuclear division protein 1 homolog OS=Homo sapiens GN=MND1 PE=1 SV=1	1	0.000149232	_FGFEENK(gl)IDR_	3	456.89	1.2546	1.3259	1203300	1093200
299;226;299	Zinc finger protein ZPR1	ZNF259;ZNF259;ZNF259	>sp|O75312|ZPR1_HUMAN Zinc finger protein ZPR1 OS=Homo sapiens GN=ZNF259 PE=1 SV=1;>tr|H7C0E5|H7C0E5_HUMAN Zinc finger protein ZPR1 (Fragment) OS=Homo sapiens GN=ZNF259 PE=4 SV=1;>tr|H7BZM7|H7BZM7_HUMAN Zinc finger protein ZPR1 (Fragment) OS=Homo sapiens G	1	3.03e-19	_TNEVK(gl)SGGAVEPLGTR_	3	576.967	1.3814	1.3255	19142000	15619000
133	Nuclear migration protein nudC	NUDC	>sp|Q9Y266|NUDC_HUMAN Nuclear migration protein nudC OS=Homo sapiens GN=NUDC PE=1 SV=1	0.999043	4.08e-10	_DAENHEAQLK(gl)NGSLDSPGK_	3	708.67	1.0745	1.3252	1185100	326610
698	Deubiquitinating protein VCIP135	VCPIP1	>sp|Q96JH7|VCIP1_HUMAN Deubiquitinating protein VCIP135 OS=Homo sapiens GN=VCPIP1 PE=1 SV=2	0.900557	1.04e-07	_IILTGQK(gl)TK_	3	372.564	1.1497	1.3241	1088800	1026200
116	Glucose-6-phosphate isomerase	GPI	>sp|P06744|G6PI_HUMAN Glucose-6-phosphate isomerase OS=Homo sapiens GN=GPI PE=1 SV=4	0.996699	0.000336831	_SNTPILVDGK(gl)DVM(ox)PEVNK_	3	696.021	1.2363	1.3232	1522300	1474700
396;390;390;329	Cell division cycle protein 27 homolog	CDC27;CDC27;CDC27;CDC27	>tr|G3V1C4|G3V1C4_HUMAN Cell division cycle 27, isoform CRA_b OS=Homo sapiens GN=CDC27 PE=4 SV=1;>sp|P30260|CDC27_HUMAN Cell division cycle protein 27 homolog OS=Homo sapiens GN=CDC27 PE=1 SV=2;>tr|G5EA36|G5EA36_HUMAN Cell division cycle 27, isoform CRA_c	0.868743	0.00484741	_LFTSDSSTTK(gl)ENSK_	3	553.6	1.3453	1.3224	2273600	2639900
281;240		CAPZB;CAPZB	>tr|B1AK88|B1AK88_HUMAN Capping protein (Actin filament) muscle Z-line, beta OS=Homo sapiens GN=CAPZB PE=4 SV=1;>tr|B1AK87|B1AK87_HUMAN Capping protein (Actin filament) muscle Z-line, beta OS=Homo sapiens GN=CAPZB PE=4 SV=1	0.87781	0.00195327	_SVQTFADK(gl)SK_	3	408.879	1.1323	1.3211	1141500	265490
145;145;109;145	60S ribosomal protein L8	RPL8;RPL8;RPL8;RPL8	>sp|P62917|RL8_HUMAN 60S ribosomal protein L8 OS=Homo sapiens GN=RPL8 PE=1 SV=2;>tr|E9PKZ0|E9PKZ0_HUMAN 60S ribosomal protein L8 OS=Homo sapiens GN=RPL8 PE=4 SV=1;>tr|E9PIZ3|E9PIZ3_HUMAN 60S ribosomal protein L8 OS=Homo sapiens GN=RPL8 PE=4 SV=1;>tr|G3V1A1	1	0.000167045	_ASGNYATVISHNPETK(gl)K(gl)TR_	4	576.294	1.0333	1.3208	15075000	10831000
405	WD repeat-containing protein 1	WDR1	>sp|O75083|WDR1_HUMAN WD repeat-containing protein 1 OS=Homo sapiens GN=WDR1 PE=1 SV=4	0.999971	1.29e-11	_DYSGQGVVK(gl)LDVQPK_	3	582.972	1.0165	1.3206	1002300	913530
422;148	Chromodomain Y-like protein	CDYL;CDYL	>sp|Q9Y232|CDYL1_HUMAN Chromodomain Y-like protein OS=Homo sapiens GN=CDYL PE=1 SV=2;>tr|C9JQG7|C9JQG7_HUMAN Chromodomain Y-like protein (Fragment) OS=Homo sapiens GN=CDYL PE=4 SV=1	1	9.88e-05	_ESTK(gl)M(ox)AEAIR_	3	422.543	1.2112	1.3205	385930	630140
377	Nucleolin	NCL	>sp|P19338|NUCL_HUMAN Nucleolin OS=Homo sapiens GN=NCL PE=1 SV=3	0.999743	0.00014334	_VFGNEIK(gl)LEK_	3	430.907	0.9367	1.3203	1108300	2293500
867;867;178;33	DNA damage-binding protein 1	DDB1;DDB1;DDB1;DDB1	>sp|Q16531|DDB1_HUMAN DNA damage-binding protein 1 OS=Homo sapiens GN=DDB1 PE=1 SV=1;>tr|F5GY55|F5GY55_HUMAN DNA damage-binding protein 1 OS=Homo sapiens GN=DDB1 PE=4 SV=1;>tr|B4DG00|B4DG00_HUMAN DNA damage-binding protein 1 OS=Homo sapiens GN=DDB1 PE=2 SV	0.999996	0.000984175	_EVK(gl)GAVYSM(ox)VEFNGK_	3	596.626	0.79439	1.3195	1936300	1068500
224;203;203;223;251	Far upstream element-binding protein 1;Far upstream element-binding protein 2	FUBP1;FUBP1;FUBP1;FUBP1;KHSRP	>tr|B4DT31|B4DT31_HUMAN Far upstream element-binding protein 1 OS=Homo sapiens GN=FUBP1 PE=2 SV=1;>sp|Q96AE4|FUBP1_HUMAN Far upstream element-binding protein 1 OS=Homo sapiens GN=FUBP1 PE=1 SV=3;>tr|E9PEB5|E9PEB5_HUMAN Far upstream element-binding protein	0.999941	3.27e-06	_AGLVIGK(gl)GGETIK_	3	452.933	1.0097	1.3192	1455200	1747500
209;177	Ezrin	EZR;EZR	>sp|P15311|EZRI_HUMAN Ezrin OS=Homo sapiens GN=EZR PE=1 SV=4;>tr|E7EQR4|E7EQR4_HUMAN Ezrin OS=Homo sapiens GN=EZR PE=4 SV=2	0.5	2.23e-39	_IAQDLEM(ox)YGINYFEIK(gl)NK_	3	773.716	1.2814	1.3188	10775000	4324900
211;179	Ezrin	EZR;EZR	>sp|P15311|EZRI_HUMAN Ezrin OS=Homo sapiens GN=EZR PE=1 SV=4;>tr|E7EQR4|E7EQR4_HUMAN Ezrin OS=Homo sapiens GN=EZR PE=4 SV=2	0.5	2.23e-39	_IAQDLEM(ox)YGINYFEIK(gl)NK_	3	773.716	1.2814	1.3188	10775000	4324900
325;325;172	Sperm-specific antigen 2	SSFA2;SSFA2;SSFA2	>sp|P28290|SSFA2_HUMAN Sperm-specific antigen 2 OS=Homo sapiens GN=SSFA2 PE=1 SV=3;>tr|E9PHV5|E9PHV5_HUMAN Sperm-specific antigen 2 OS=Homo sapiens GN=SSFA2 PE=4 SV=1;>tr|E7END2|E7END2_HUMAN Sperm-specific antigen 2 OS=Homo sapiens GN=SSFA2 PE=4 SV=1	1	0.000156215	_GK(gl)ILNVSVIEESGNK_	3	567.644	0.89599	1.3177	1144400	1673500
364;317;293	Stress-induced-phosphoprotein 1	STIP1;STIP1;STIP1	>tr|G3XAD8|G3XAD8_HUMAN Stress-induced-phosphoprotein 1 OS=Homo sapiens GN=STIP1 PE=4 SV=1;>sp|P31948|STIP1_HUMAN Stress-induced-phosphoprotein 1 OS=Homo sapiens GN=STIP1 PE=1 SV=1;>tr|F5H0T1|F5H0T1_HUMAN Stress-induced-phosphoprotein 1 OS=Homo sapiens GN=	1	0.000153791	_YK(gl)DAIHFYNK_	3	471.57	1.2312	1.3174	1467700	1293900
518	Chloride channel CLIC-like protein 1	CLCC1	>sp|Q96S66|CLCC1_HUMAN Chloride channel CLIC-like protein 1 OS=Homo sapiens GN=CLCC1 PE=1 SV=1	1	0.00724943	_AQLK(gl)SEAAGSPDQGSTYSPAR_	3	745.693	1.2382	1.3171	335800	349850
98;98;35	UPF0568 protein C14orf166	C14orf166;C14orf166;C14orf166	>sp|Q9Y224|CN166_HUMAN UPF0568 protein C14orf166 OS=Homo sapiens GN=C14orf166 PE=1 SV=1;>tr|G3V4C6|G3V4C6_HUMAN UPF0568 protein C14orf166 OS=Homo sapiens GN=C14orf166 PE=4 SV=1;>tr|H0YJB9|H0YJB9_HUMAN UPF0568 protein C14orf166 (Fragment) OS=Homo sapiens GN	0.829812	0.00140493	_LEYGDNAEK(gl)YK_	3	481.897	1.102	1.3152	354760	470560
539;398	E3 ubiquitin-protein ligase NEDD4-like;E3 ubiquitin-protein ligase	NEDD4L;NEDD4L	>sp|Q96PU5|NED4L_HUMAN E3 ubiquitin-protein ligase NEDD4-like OS=Homo sapiens GN=NEDD4L PE=1 SV=2;>tr|F5H602|F5H602_HUMAN E3 ubiquitin-protein ligase OS=Homo sapiens GN=NEDD4L PE=4 SV=1	1	0.000269525	_SK(gl)TSLNPNDLGPLPPGWEER_	3	774.389	1.4673	1.3143	760420	1927400
362;362	Rho GTPase-activating protein 29	ARHGAP29;ARHGAP29	>sp|Q52LW3|RHG29_HUMAN Rho GTPase-activating protein 29 OS=Homo sapiens GN=ARHGAP29 PE=1 SV=2;>tr|F8VWZ8|F8VWZ8_HUMAN Rho GTPase-activating protein 29 OS=Homo sapiens GN=ARHGAP29 PE=4 SV=1	0.962647	3.08e-06	_AEEEHLSSSGGLAK(gl)NLNK_	3	666.668	1.2877	1.314	987730	1086200
19;19	Plasma membrane calcium-transporting ATPase 1	ATP2B1;ATP2B1	>sp|P20020|AT2B1_HUMAN Plasma membrane calcium-transporting ATPase 1 OS=Homo sapiens GN=ATP2B1 PE=1 SV=3;>tr|F8W1V5|F8W1V5_HUMAN Plasma membrane calcium-transporting ATPase 1 (Fragment) OS=Homo sapiens GN=ATP2B1 PE=4 SV=1	1	3.65e-05	_NSLK(gl)EANHDGDFGITLAELR_	3	772.052	1.56	1.3111	1288100	494780
165	Myristoylated alanine-rich C-kinase substrate	MARCKS	>sp|P29966|MARCS_HUMAN Myristoylated alanine-rich C-kinase substrate OS=Homo sapiens GN=MARCKS PE=1 SV=4	1	0.000168149	_SFK(gl)LSGFSFK_	3	421.224	1.09	1.3104	349990	321890
790;592;582;291	Condensin-2 complex subunit G2	NCAPG2;NCAPG2;NCAPG2;NCAPG2	>sp|Q86XI2|CNDG2_HUMAN Condensin-2 complex subunit G2 OS=Homo sapiens GN=NCAPG2 PE=1 SV=1;>tr|H0Y6U5|H0Y6U5_HUMAN Condensin-2 complex subunit G2 (Fragment) OS=Homo sapiens GN=NCAPG2 PE=4 SV=1;>tr|E7EUH9|E7EUH9_HUMAN Condensin-2 complex subunit G2 OS=Homo s	0.999996	0.00020747	_LNHLLK(gl)ALETSK_	3	494.288	0.79937	1.3099	1012400	1025900
448	NEDD4-binding protein 1	N4BP1	>sp|O75113|N4BP1_HUMAN NEDD4-binding protein 1 OS=Homo sapiens GN=N4BP1 PE=1 SV=4	0.999624	0.000277647	_FSQLPFK(gl)VEAK_	3	469.926	1.1715	1.3098	408060	429260
403	Ubiquitin-conjugating enzyme E2 Q1	UBE2Q1	>sp|Q7Z7E8|UB2Q1_HUMAN Ubiquitin-conjugating enzyme E2 Q1 OS=Homo sapiens GN=UBE2Q1 PE=1 SV=1	1	5.54e-15	_AQQSYK(gl)SLVQIHEK_	3	591.648	1.1672	1.3091	1200200	825090
729;629;565;543	Kin of IRRE-like protein 1	KIRREL;KIRREL;KIRREL;KIRREL	>sp|Q96J84|KIRR1_HUMAN Kin of IRRE-like protein 1 OS=Homo sapiens GN=KIRREL PE=1 SV=2;>tr|B4DN67|B4DN67_HUMAN Kin of IRRE-like protein 1 OS=Homo sapiens GN=KIRREL PE=2 SV=1;>tr|Q5W0F9|Q5W0F9_HUMAN Kin of IRRE like (Drosophila) OS=Homo sapiens GN=KIRREL PE=	1	0.000197055	_TPYEAYDPIGK(gl)YATATR_	3	677.665	0.87601	1.3089	1155400	813840
70;70;70	Phosphatidylinositol 4-phosphate 3-kinase C2 domain-containing subunit alpha	PIK3C2A;PIK3C2A;PIK3C2A	>sp|O00443|P3C2A_HUMAN Phosphatidylinositol 4-phosphate 3-kinase C2 domain-containing subunit alpha OS=Homo sapiens GN=PIK3C2A PE=1 SV=2;>tr|B4E2G4|B4E2G4_HUMAN Phosphatidylinositol 4-phosphate 3-kinase C2 domain-containing subunit alpha OS=Homo sapiens GN	0.999777	0.00130829	_AQVYNK(gl)QDYDLM(ox)VFPESDSQK_	3	879.071	1.062	1.3073	533150	517580
221	60S ribosomal protein L5	RPL5	>sp|P46777|RL5_HUMAN 60S ribosomal protein L5 OS=Homo sapiens GN=RPL5 PE=1 SV=3	1	0.00345417	_K(gl)QFSQYIK_	3	385.877	0.91339	1.3069	437280	520810
449;394	Pre-mRNA-processing-splicing factor 8	PRPF8	>sp|Q6P2Q9|PRP8_HUMAN Pre-mRNA-processing-splicing factor 8 OS=Homo sapiens GN=PRPF8 PE=1 SV=2;>tr|I3L0J9|I3L0J9_HUMAN Pre-mRNA-processing-splicing factor 8 (Fragment) OS=Homo sapiens GN=PRPF8 PE=4 SV=1	1	0.00144477	_VSYQK(gl)LLK_	3	364.885	1.1159	1.3066	985530	1002400
263;208	Zinc finger protein 598	ZNF598;ZNF598	>sp|Q86UK7|ZN598_HUMAN Zinc finger protein 598 OS=Homo sapiens GN=ZNF598 PE=1 SV=1;>tr|H3BQQ2|H3BQQ2_HUMAN Zinc finger protein 598 OS=Homo sapiens GN=ZNF598 PE=4 SV=1	1	0.000475679	_TEIDLK(gl)AHR_	3	399.551	1.2347	1.3064	846100	621030
472;375;380;58	Neutral alpha-glucosidase AB	GANAB;GANAB;GANAB;GANAB	>sp|Q14697|GANAB_HUMAN Neutral alpha-glucosidase AB OS=Homo sapiens GN=GANAB PE=1 SV=3;>tr|F5H6X6|F5H6X6_HUMAN Neutral alpha-glucosidase AB OS=Homo sapiens GN=GANAB PE=4 SV=1;>tr|E9PKU7|E9PKU7_HUMAN Neutral alpha-glucosidase AB OS=Homo sapiens GN=GANAB PE=	1	0.00147734	_LVAIVDPHIK(gl)VDSGYR_	4	474.764	1.0894	1.3064	667640	562000
586	Ephrin type-A receptor 2	EPHA2	>sp|P29317|EPHA2_HUMAN Ephrin type-A receptor 2 OS=Homo sapiens GN=EPHA2 PE=1 SV=2	0.999963	0.00248214	_PLK(gl)TYVDPHTYEDPNQAVLK_	3	814.748	0.93126	1.3048	3654400	1264100
80;53;59;37;53;53	COMM domain-containing protein 4	COMMD4;COMMD4;COMMD4;COMMD4;COMMD4;COMMD4	>tr|H3BM91|H3BM91_HUMAN COMM domain-containing protein 4 (Fragment) OS=Homo sapiens GN=COMMD4 PE=4 SV=1;>sp|Q9H0A8|COMD4_HUMAN COMM domain-containing protein 4 OS=Homo sapiens GN=COMMD4 PE=1 SV=1;>tr|H3BQF2|H3BQF2_HUMAN COMM domain-containing protein 4 OS=	0.999994	0.0012057	_ILK(gl)LTADAK_	3	362.889	1.1055	1.3042	270280	271180
219;219;219;219;98	Trifunctional purine biosynthetic protein adenosine-3;Phosphoribosylamine--glycine ligase;Phosphoribosylformylglycinamidine cyclo-ligase;Phosphoribosylglycinamide formyltransferase	GART;GART;GART;GART;GART	>sp|P22102|PUR2_HUMAN Trifunctional purine biosynthetic protein adenosine-3 OS=Homo sapiens GN=GART PE=1 SV=1;>tr|F8WD69|F8WD69_HUMAN Phosphoribosylglycinamide formyltransferase OS=Homo sapiens GN=GART PE=4 SV=1;>tr|C9JTV6|C9JTV6_HUMAN Phosphoribosylglycin	1	0.00184621	_TVAPM(ox)PPAQDHK(gl)R_	3	526.6	0.97569	1.304	312860	115930
91;91;91;42;42	Profilin;Profilin-2;Profilin	PFN2;PFN2;PFN2;PFN2;PFN2	>tr|G5E9Q6|G5E9Q6_HUMAN Profilin OS=Homo sapiens GN=PFN2 PE=3 SV=1;>sp|P35080|PROF2_HUMAN Profilin-2 OS=Homo sapiens GN=PFN2 PE=1 SV=3;>tr|C9JQ45|C9JQ45_HUMAN Profilin OS=Homo sapiens GN=PFN2 PE=3 SV=1;>tr|C9J0J7|C9J0J7_HUMAN Profilin-2 OS=Homo sapiens GN=	1	4.22e-05	_TK(gl)SQGGEPTYNVAVGR_	3	593.299	1.2997	1.3027	3884800	2826300
714;671	Ubiquitin carboxyl-terminal hydrolase 11;Ubiquitin carboxyl-terminal hydrolase	USP11;USP11	>sp|P51784|UBP11_HUMAN Ubiquitin carboxyl-terminal hydrolase 11 OS=Homo sapiens GN=USP11 PE=1 SV=3;>tr|G5E9A6|G5E9A6_HUMAN Ubiquitin carboxyl-terminal hydrolase OS=Homo sapiens GN=USP11 PE=3 SV=1	1	1.72e-05	_RK(gl)QLFTLQTVNSNGTSDR_	3	727.045	0.99167	1.3023	6873900	11495000
733	Heat shock 70 kDa protein 4	HSPA4	>sp|P34932|HSP74_HUMAN Heat shock 70 kDa protein 4 OS=Homo sapiens GN=HSPA4 PE=1 SV=4	0.97097	0.00107519	_NKEDQYDHLDAADM(ox)TK(gl)VEK_	4	595.773	1.215	1.3	1908600	2214800
312;267;280;181;145;110;3	Polyadenylate-binding protein 1	PABPC1;PABPC1;PABPC1;PABPC1;PABPC1;PABPC1;PABPC1	>sp|P11940|PABP1_HUMAN Polyadenylate-binding protein 1 OS=Homo sapiens GN=PABPC1 PE=1 SV=2;>tr|E7EQV3|E7EQV3_HUMAN Polyadenylate-binding protein 1 OS=Homo sapiens GN=PABPC1 PE=4 SV=1;>tr|E7ERJ7|E7ERJ7_HUMAN Polyadenylate-binding protein 1 OS=Homo sapiens G	1	0.000527493	_K(gl)EFSPFGTITSAK_	3	509.6	1.1939	1.2999	4930400	4728700
203;304	Mitogen-activated protein kinase kinase kinase MLT	ZAK;MLTK	>tr|B4DQ47|B4DQ47_HUMAN Protein ZAK OS=Homo sapiens GN=ZAK PE=2 SV=1;>sp|Q9NYL2|MLTK_HUMAN Mitogen-activated protein kinase kinase kinase MLT OS=Homo sapiens GN=MLTK PE=1 SV=3	0.999797	0.00264055	_DLSFK(gl)EQELK_	3	450.902	1.1941	1.2994	1162600	644350
384;247	DNA replication licensing factor MCM2	MCM2;MCM2	>sp|P49736|MCM2_HUMAN DNA replication licensing factor MCM2 OS=Homo sapiens GN=MCM2 PE=1 SV=4;>tr|H0Y8E6|H0Y8E6_HUMAN DNA replication licensing factor MCM2 (Fragment) OS=Homo sapiens GN=MCM2 PE=3 SV=1	1	0.0012998	_IQESPGK(gl)VAAGR_	3	442.909	1.0535	1.2983	234010	227950
234;234;234;234	60 kDa SS-A/Ro ribonucleoprotein	TROVE2;TROVE2;TROVE2;TROVE2	>sp|P10155|RO60_HUMAN 60 kDa SS-A/Ro ribonucleoprotein OS=Homo sapiens GN=TROVE2 PE=1 SV=2;>tr|Q5LJ99|Q5LJ99_HUMAN 60 kDa SS-A/Ro ribonucleoprotein OS=Homo sapiens GN=TROVE2 PE=2 SV=1;>tr|Q5LJA0|Q5LJA0_HUMAN 60 kDa SS-A/Ro ribonucleoprotein OS=Homo sapiens	0.999844	3.38e-05	_YLEAVEK(gl)VK_	3	398.224	1.0954	1.2973	322710	297630
58	Tubulin beta-6 chain	TUBB6	>sp|Q9BUF5|TBB6_HUMAN Tubulin beta-6 chain OS=Homo sapiens GN=TUBB6 PE=1 SV=1	1	6.12e-28	_INVYYNESSSQK(gl)YVPR_	3	687.673	0.77843	1.2971	3094000	3260800
97;98;97;100;100	Histone H1.4;Histone H1.3;Histone H1.2;Histone H1.1;Histone H1.5	HIST1H1E;HIST1H1D;HIST1H1C;HIST1H1A;HIST1H1B	>sp|P10412|H14_HUMAN Histone H1.4 OS=Homo sapiens GN=HIST1H1E PE=1 SV=2;>sp|P16402|H13_HUMAN Histone H1.3 OS=Homo sapiens GN=HIST1H1D PE=1 SV=2;>sp|P16403|H12_HUMAN Histone H1.2 OS=Homo sapiens GN=HIST1H1C PE=1 SV=2;>sp|Q02539|H11_HUMAN Histone H1.1 OS=Hom	0.999999	1.9e-05	_GTLVQTK(gl)GTGASGSFK_	3	551.625	1.1736	1.297	253050000	191690000
592	SWI/SNF complex subunit SMARCC1	SMARCC1	>sp|Q92922|SMRC1_HUMAN SWI/SNF complex subunit SMARCC1 OS=Homo sapiens GN=SMARCC1 PE=1 SV=3	1	1.51e-20	_EK(gl)PVDLQNFGLR_	3	510.607	1.2287	1.2964	2047200	1595600
3873;3835;259	Probable E3 ubiquitin-protein ligase MYCBP2	MYCBP2;MYCBP2	>tr|J3KPZ3|J3KPZ3_HUMAN Probable E3 ubiquitin-protein ligase MYCBP2 OS=Homo sapiens GN=MYCBP2 PE=4 SV=1;>sp|O75592|MYCB2_HUMAN Probable E3 ubiquitin-protein ligase MYCBP2 OS=Homo sapiens GN=MYCBP2 PE=1 SV=3;>tr|H7C3U4|H7C3U4_HUMAN Probable E3 ubiquitin-pro	0.976157	0.00374879	_VLGWK(gl)DGESTK_	3	445.23	1.3349	1.2956	4183800	1697000
1441;378	Clathrin heavy chain 1	CLTC	>sp|Q00610|CLH1_HUMAN Clathrin heavy chain 1 OS=Homo sapiens GN=CLTC PE=1 SV=5;>tr|J3KS13|J3KS13_HUMAN Clathrin heavy chain 1 OS=Homo sapiens GN=CLTC PE=4 SV=1	0.999839	4.28e-05	_AVNYFSK(gl)VK_	3	390.549	1.3299	1.2946	19328000	15980000
749	Cullin-4A	CUL4A	>sp|Q13619|CUL4A_HUMAN Cullin-4A OS=Homo sapiens GN=CUL4A PE=1 SV=3	1	0.00205583	_DK(gl)DNPNQYHYVA_	3	526.571	1.3205	1.2942	2246000	3071600
12	Ras-related protein Rab-3A	RAB3A	>sp|P20336|RAB3A_HUMAN Ras-related protein Rab-3A OS=Homo sapiens GN=RAB3A PE=1 SV=1	1	0.000299367	_YGQK(gl)ESSDQNFDYM(ox)FK_	3	706.302	1.1991	1.2937	2733900	2778000
2634	Antigen KI-67	MKI67	>sp|P46013|KI67_HUMAN Antigen KI-67 OS=Homo sapiens GN=MKI67 PE=1 SV=2	0.999852	0.00448497	_LTQTSGQSTHTHK(gl)EPASGDEGIK_	3	841.741	1.0712	1.2933	946090	1847600
341	Transcription intermediary factor 1-alpha	TRIM24	>sp|O15164|TIF1A_HUMAN Transcription intermediary factor 1-alpha OS=Homo sapiens GN=TRIM24 PE=1 SV=3	1	3.52e-06	_M(ox)K(gl)LM(ox)QQQQEVAGLSK_	3	622.313	1.2022	1.293	441210	1173000
380;379;160	Ribosomal L1 domain-containing protein 1	RSL1D1;RSL1D1	>sp|O76021|RL1D1_HUMAN Ribosomal L1 domain-containing protein 1 OS=Homo sapiens GN=RSL1D1 PE=1 SV=3;>tr|J3QSV6|J3QSV6_HUMAN Ribosomal L1 domain-containing protein 1 (Fragment) OS=Homo sapiens GN=RSL1D1 PE=4 SV=1;>tr|B4DJ58|B4DJ58_HUMAN Ribosomal L1 domain-	0.999994	0.00106213	_TPANEK(gl)VEIQK_	3	457.581	1.4877	1.2922	1439000	432700
1252;1243;1253;1249;1244;1240;1228;1195	Protein diaphanous homolog 1	DIAPH1;DIAPH1;DIAPH1;DIAPH1;DIAPH1;DIAPH1;DIAPH1;DIAPH1	>sp|O60610|DIAP1_HUMAN Protein diaphanous homolog 1 OS=Homo sapiens GN=DIAPH1 PE=1 SV=2;>tr|E9PEZ2|E9PEZ2_HUMAN Protein diaphanous homolog 1 OS=Homo sapiens GN=DIAPH1 PE=4 SV=1;>tr|H9KV28|H9KV28_HUMAN Protein diaphanous homolog 1 OS=Homo sapiens GN=DIAPH1	1	8.36e-05	_VSK(gl)NSETFPTILEEAK_	3	636.33	1.0005	1.2915	803860	1558000
941;929	Ubiquitin carboxyl-terminal hydrolase 48	USP48;USP48	>tr|B7ZKS7|B7ZKS7_HUMAN USP48 protein OS=Homo sapiens GN=USP48 PE=2 SV=1;>sp|Q86UV5|UBP48_HUMAN Ubiquitin carboxyl-terminal hydrolase 48 OS=Homo sapiens GN=USP48 PE=1 SV=1	1	0.000409777	_ISHQNYIAYQK(gl)QVIR_	3	659.022	1.1461	1.2914	616520	862690
2265	Baculoviral IAP repeat-containing protein 6	BIRC6	>sp|Q9NR09|BIRC6_HUMAN Baculoviral IAP repeat-containing protein 6 OS=Homo sapiens GN=BIRC6 PE=1 SV=2	1	0.000991125	_IQSNK(gl)GSSYK(gl)LLVEQAK_	3	707.715	1.182	1.2907	2117300	1338900
209;209	Prolactin regulatory element-binding protein	PREB;PREB	>sp|Q9HCU5|PREB_HUMAN Prolactin regulatory element-binding protein OS=Homo sapiens GN=PREB PE=1 SV=2;>tr|B5MC98|B5MC98_HUMAN Prolactin regulatory element-binding protein OS=Homo sapiens GN=PREB PE=4 SV=1	1	3.53e-31	_AHEGEIEDLALGPDGK(gl)LVTVGR_	3	797.415	1.0688	1.2896	6266800	3640000
298	A-kinase anchor protein 12	AKAP12	>sp|Q02952|AKA12_HUMAN A-kinase anchor protein 12 OS=Homo sapiens GN=AKAP12 PE=1 SV=4	1	0.000197237	_K(gl)FFTQGWAGWR_	3	499.918	1.1782	1.2884	10452000	6902500
193;145;161;145;145	Gasdermin-D	GSDMD;GSDMD;GSDMD;GSDMD;GSDMD	>tr|G3V1A6|G3V1A6_HUMAN Gasdermin domain containing 1, isoform CRA_d OS=Homo sapiens GN=GSDMD PE=4 SV=1;>sp|P57764|GSDMD_HUMAN Gasdermin-D OS=Homo sapiens GN=GSDMD PE=1 SV=1;>tr|E9PIB2|E9PIB2_HUMAN Gasdermin-D (Fragment) OS=Homo sapiens GN=GSDMD PE=4 SV=1;	1	0.00618854	_QPEHK(gl)VLQQLR_	3	497.279	1.1937	1.287	2153600	1636300
102;102;102;102;102;102	Pericentriolar material 1 protein	PCM1;PCM1;PCM1;PCM1;PCM1;PCM1	>sp|Q15154|PCM1_HUMAN Pericentriolar material 1 protein OS=Homo sapiens GN=PCM1 PE=1 SV=4;>tr|E7ETA6|E7ETA6_HUMAN Pericentriolar material 1 protein OS=Homo sapiens GN=PCM1 PE=4 SV=1;>tr|E7EV56|E7EV56_HUMAN Pericentriolar material 1 protein OS=Homo sapiens	0.828416	8.81e-05	_YM(ox)SQM(ox)SVPEQAELEK(gl)LK_	3	719.678	1.3731	1.2867	2027400	3860800
104;104;104;104;104;104	Pericentriolar material 1 protein	PCM1;PCM1;PCM1;PCM1;PCM1;PCM1	>sp|Q15154|PCM1_HUMAN Pericentriolar material 1 protein OS=Homo sapiens GN=PCM1 PE=1 SV=4;>tr|E7ETA6|E7ETA6_HUMAN Pericentriolar material 1 protein OS=Homo sapiens GN=PCM1 PE=4 SV=1;>tr|E7EV56|E7EV56_HUMAN Pericentriolar material 1 protein OS=Homo sapiens	0.5	8.81e-05	_YM(ox)SQM(ox)SVPEQAELEK(gl)LK_	3	719.678	1.3731	1.2867	1034300	3860800
332	Splicing factor, proline- and glutamine-rich	SFPQ	>sp|P23246|SFPQ_HUMAN Splicing factor, proline- and glutamine-rich OS=Homo sapiens GN=SFPQ PE=1 SV=2	0.999999	0.00917608	_GK(gl)GFGFIK_	3	323.184	1.1818	1.2858	522120	477910
87;87;87;86	Heterogeneous nuclear ribonucleoprotein A/B	HNRNPAB;HNRNPAB;HNRNPAB;HNRNPAB	>tr|D6RBZ0|D6RBZ0_HUMAN Heterogeneous nuclear ribonucleoprotein A/B OS=Homo sapiens GN=HNRNPAB PE=4 SV=1;>tr|D6RD18|D6RD18_HUMAN Heterogeneous nuclear ribonucleoprotein A/B OS=Homo sapiens GN=HNRNPAB PE=4 SV=1;>tr|D6R9P3|D6R9P3_HUMAN Heterogeneous nuclear	0.999995	0.00591935	_DLK(gl)DYFTK_	3	381.861	1.492	1.2854	415260	301870
532;532;532;194;292	Matrin-3	MATR3;MATR3;MATR3;MATR3;MATR3	>tr|A8MXP9|A8MXP9_HUMAN Matrin-3 OS=Homo sapiens GN=MATR3 PE=4 SV=1;>sp|P43243|MATR3_HUMAN Matrin-3 OS=Homo sapiens GN=MATR3 PE=1 SV=2;>tr|D6REM6|D6REM6_HUMAN Matrin-3 OS=Homo sapiens GN=MATR3 PE=4 SV=1;>tr|B3KM87|B3KM87_HUMAN Matrin-3 OS=Homo sapiens GN=M	1	0.000209306	_M(ox)K(gl)SQAFIEM(ox)ETR_	3	539.585	0.93062	1.2848	774160	910290
390;68;179	RUN and FYVE domain-containing protein 1	RUFY1;RUFY1;RUFY1	>sp|Q96T51|RUFY1_HUMAN RUN and FYVE domain-containing protein 1 OS=Homo sapiens GN=RUFY1 PE=1 SV=2;>tr|H0YA47|H0YA47_HUMAN RUN and FYVE domain-containing protein 1 (Fragment) OS=Homo sapiens GN=RUFY1 PE=4 SV=1;>tr|H0YAC8|H0YAC8_HUMAN RUN and FYVE domain-co	1	0.000167517	_VELETYK(gl)QTR_	3	460.909	1.3397	1.2846	1280600	1016000
38;38	Asparagine--tRNA ligase, cytoplasmic	NARS;NARS	>sp|O43776|SYNC_HUMAN Asparagine--tRNA ligase, cytoplasmic OS=Homo sapiens GN=NARS PE=1 SV=1;>tr|B4DG16|B4DG16_HUMAN Asparagine--tRNA ligase, cytoplasmic OS=Homo sapiens GN=NARS PE=2 SV=1	0.99997	0.000194345	_ALM(ox)TVGK(gl)EPFPTIYVDSQK_	3	752.052	0.78402	1.2845	1118200	2183400
438;432	U4/U6 small nuclear ribonucleoprotein Prp31	PRPF31;PRPF31	>sp|Q8WWY3|PRP31_HUMAN U4/U6 small nuclear ribonucleoprotein Prp31 OS=Homo sapiens GN=PRPF31 PE=1 SV=2;>tr|E7EVX8|E7EVX8_HUMAN U4/U6 small nuclear ribonucleoprotein Prp31 OS=Homo sapiens GN=PRPF31 PE=4 SV=1	1	4.62e-05	_QSVVYGGK(gl)STIR_	3	470.256	1.1095	1.2839	732020	701000
360;360;224;13	Radixin	RDX;RDX;RDX;RDX	>tr|A7YIJ8|A7YIJ8_HUMAN Radixin OS=Homo sapiens GN=RDX PE=2 SV=1;>sp|P35241|RADI_HUMAN Radixin OS=Homo sapiens GN=RDX PE=1 SV=1;>tr|F5H1A7|F5H1A7_HUMAN Radixin OS=Homo sapiens GN=RDX PE=4 SV=1;>tr|A7YIK3|A7YIK3_HUMAN Radixin OS=Homo sapiens GN=RDX PE=2 SV=	0.995827	0.00160156	_QIEEQTIK(gl)AQK_	3	477.26	1.1386	1.2834	1449500	1297100
85;86;85;88	Histone H1.4;Histone H1.3;Histone H1.2;Histone H1.5	HIST1H1E;HIST1H1D;HIST1H1C;HIST1H1B	>sp|P10412|H14_HUMAN Histone H1.4 OS=Homo sapiens GN=HIST1H1E PE=1 SV=2;>sp|P16402|H13_HUMAN Histone H1.3 OS=Homo sapiens GN=HIST1H1D PE=1 SV=2;>sp|P16403|H12_HUMAN Histone H1.2 OS=Homo sapiens GN=HIST1H1C PE=1 SV=2;>sp|P16401|H15_HUMAN Histone H1.5 OS=Hom	1	2.81e-45	_LGLK(gl)SLVSK_	3	353.557	1.2041	1.2828	165000000	90216000
66	Microtubule-associated protein RP/EB family member 1	MAPRE1	>sp|Q15691|MARE1_HUMAN Microtubule-associated protein RP/EB family member 1 OS=Homo sapiens GN=MAPRE1 PE=1 SV=3	0.999715	0.000934145	_FQAK(gl)LEHEYIQNFK_	3	636.992	1.063	1.2826	1468100	219620
262	Cullin-3	CUL3	>sp|Q13618|CUL3_HUMAN Cullin-3 OS=Homo sapiens GN=CUL3 PE=1 SV=2	1	2.59e-05	_STEEPIVK(gl)VVER_	3	500.607	1.3584	1.2821	2075400	1928400
442;378	Signal recognition particle 54 kDa protein	SRP54;SRP54	>sp|P61011|SRP54_HUMAN Signal recognition particle 54 kDa protein OS=Homo sapiens GN=SRP54 PE=1 SV=1;>tr|G3V4F7|G3V4F7_HUMAN Signal recognition particle 54 kDa protein OS=Homo sapiens GN=SRP54 PE=4 SV=1	0.986539	0.00455891	_GLFK(gl)GGDM(ox)SK_	2	585.285	1.2501	1.2817	1117600	981270
293;273;253;233;224;219;179;98;294;269;254;220;180;122;183	Histidine--tRNA ligase, cytoplasmic;Probable histidine--tRNA ligase, mitochondrial	HARS;HARS;HARS;HARS;HARS;HARS;HARS;HARS2;HARSL;HARS2;HARS2;HARS2;HARS2;HARS	>sp|P12081|SYHC_HUMAN Histidine--tRNA ligase, cytoplasmic OS=Homo sapiens GN=HARS PE=1 SV=2;>tr|D6REN6|D6REN6_HUMAN Histidine--tRNA ligase, cytoplasmic OS=Homo sapiens GN=HARS PE=4 SV=1;>tr|B4DY73|B4DY73_HUMAN Histidine--tRNA ligase, cytoplasmic OS=Homo sa	1	3.21e-08	_LSQNK(gl)QALEGLGDLK_	3	576.648	1.2417	1.2803	4977000	5486700
52;52	Heterogeneous nuclear ribonucleoprotein K	HNRNPK;HNRNPK	>sp|P61978|HNRPK_HUMAN Heterogeneous nuclear ribonucleoprotein K OS=Homo sapiens GN=HNRNPK PE=1 SV=1;>tr|Q5T6W2|Q5T6W2_HUMAN Heterogeneous nuclear ribonucleoprotein K (Fragment) OS=Homo sapiens GN=HNRNPK PE=2 SV=1	0.999993	1.8e-10	_ILLQSK(gl)NAGAVIGK_	2	763.457	1.1012	1.2796	36303000	24068000
221	Thyroid hormone receptor-associated protein 3	THRAP3	>sp|Q9Y2W1|TR150_HUMAN Thyroid hormone receptor-associated protein 3 OS=Homo sapiens GN=THRAP3 PE=1 SV=2	1	1.33e-11	_ASESSK(gl)PWPDATYGTGSASR_	3	723.666	1.0906	1.2796	7958700	4297000
276;243;139;122	Threonine--tRNA ligase, cytoplasmic	TARS;TARS;TARS;TARS	>tr|B4DEG8|B4DEG8_HUMAN Threonine--tRNA ligase D OS=Homo sapiens GN=TARS PE=2 SV=1;>sp|P26639|SYTC_HUMAN Threonine--tRNA ligase, cytoplasmic OS=Homo sapiens GN=TARS PE=1 SV=3;>tr|G3XAN9|G3XAN9_HUMAN Threonine--tRNA ligase H OS=Homo sapiens GN=TARS PE=3 SV=	1	2.59e-19	_ILNEK(gl)VNTPTTTVYR_	3	621.671	1.2902	1.279	48196000	30153000
315;314;223;124	Rap1 GTPase-GDP dissociation stimulator 1	RAP1GDS1;RAP1GDS1;RAP1GDS1;RAP1GDS1	>tr|G5E9P9|G5E9P9_HUMAN RAP1, GTP-GDP dissociation stimulator 1, isoform CRA_b OS=Homo sapiens GN=RAP1GDS1 PE=4 SV=1;>sp|P52306|GDS1_HUMAN Rap1 GTPase-GDP dissociation stimulator 1 OS=Homo sapiens GN=RAP1GDS1 PE=1 SV=3;>tr|E9PH06|E9PH06_HUMAN Rap1 GTPase-G	1	3.58e-05	_LFEGGK(gl)GSVFQR_	3	480.253	1.224	1.279	1998700	1509100
122;102	Ubiquitin carboxyl-terminal hydrolase 47;Ubiquitin carboxyl-terminal hydrolase	USP47;USP47	>sp|Q96K76|UBP47_HUMAN Ubiquitin carboxyl-terminal hydrolase 47 OS=Homo sapiens GN=USP47 PE=1 SV=3;>tr|E9PM46|E9PM46_HUMAN Ubiquitin carboxyl-terminal hydrolase OS=Homo sapiens GN=USP47 PE=3 SV=1	1	0.000928206	_K(gl)NFLHLTDK_	3	410.559	1.147	1.2786	1303500	1414500
489;348	E3 ubiquitin-protein ligase NEDD4-like;E3 ubiquitin-protein ligase	NEDD4L;NEDD4L	>sp|Q96PU5|NED4L_HUMAN E3 ubiquitin-protein ligase NEDD4-like OS=Homo sapiens GN=NEDD4L PE=1 SV=2;>tr|F5H602|F5H602_HUMAN E3 ubiquitin-protein ligase OS=Homo sapiens GN=NEDD4L PE=4 SV=1	0.869323	0.00768092	_DTLSNPQSPQPSPYNSPK(gl)PQHK_	3	854.417	1.2319	1.2783	267740	559020
209	Peroxiredoxin-6	PRDX6	>sp|P30041|PRDX6_HUMAN Peroxiredoxin-6 OS=Homo sapiens GN=PRDX6 PE=1 SV=3	0.999976	0.000718718	_GVFTK(gl)ELPSGK_	3	426.235	1.1149	1.2783	6747900	3670500
900	Integrin beta-4	ITGB4	>sp|P16144|ITB4_HUMAN Integrin beta-4 OS=Homo sapiens GN=ITGB4 PE=1 SV=5	1	0.00061078	_PALLK(gl)LTEK_	3	376.233	1.1676	1.2777	12882000	11793000
217	COP9 signalosome complex subunit 7a	COPS7A	>sp|Q9UBW8|CSN7A_HUMAN COP9 signalosome complex subunit 7a OS=Homo sapiens GN=COPS7A PE=1 SV=1	0.895329	5e-09	_QQIESEVANLK(gl)K_	3	500.939	0.94455	1.2775	1755200	1158900
347;289	Heat shock protein HSP 90-beta;Putative heat shock protein HSP 90-beta-3	HSP90AB1;HSP90AB3P	>sp|P08238|HS90B_HUMAN Heat shock protein HSP 90-beta OS=Homo sapiens GN=HSP90AB1 PE=1 SV=4;>sp|Q58FF7|H90B3_HUMAN Putative heat shock protein HSP 90-beta-3 OS=Homo sapiens GN=HSP90AB3P PE=5 SV=1	0.991662	9.74e-12	_APFDLFENK(gl)K_	3	441.563	1.1795	1.2773	23442000	3761500
266;229	Nucleolar transcription factor 1	UBTF;UBTF	>sp|P17480|UBF1_HUMAN Nucleolar transcription factor 1 OS=Homo sapiens GN=UBTF PE=1 SV=1;>tr|E9PKP7|E9PKP7_HUMAN Nucleolar transcription factor 1 OS=Homo sapiens GN=UBTF PE=4 SV=1	0.99998	0.000880714	_DYIQK(gl)HPELNISEEGITK_	3	743.378	1.2704	1.2772	895800	969940
496;496;496	Protein LAP2	ERBB2IP;ERBB2IP;ERBB2IP	>tr|E9PCR8|E9PCR8_HUMAN Protein LAP2 OS=Homo sapiens GN=ERBB2IP PE=4 SV=1;>sp|Q96RT1|LAP2_HUMAN Protein LAP2 OS=Homo sapiens GN=ERBB2IP PE=1 SV=2;>tr|E7EQW9|E7EQW9_HUMAN Protein LAP2 OS=Homo sapiens GN=ERBB2IP PE=4 SV=1	1	3.48e-05	_NM(ox)VK(gl)TVQTIVHR_	3	519.284	1.2953	1.2765	1074100	1413400
819;806;103;94	DNA replication licensing factor MCM4	MCM4;MCM4;MCM4	>sp|P33991|MCM4_HUMAN DNA replication licensing factor MCM4 OS=Homo sapiens GN=MCM4 PE=1 SV=5;>tr|J3KPV4|J3KPV4_HUMAN DNA replication licensing factor MCM4 OS=Homo sapiens GN=MCM4 PE=4 SV=1;>tr|E7ER43|E7ER43_HUMAN DNA replication licensing factor MCM4 OS=H	1	3.09e-14	_TPALK(gl)YQQLFEDIR_	3	612.66	1.3848	1.2759	2395500	2037300
22	Multiple myeloma tumor-associated protein 2	MMTAG2	>sp|Q9BU76|MMTA2_HUMAN Multiple myeloma tumor-associated protein 2 OS=Homo sapiens GN=MMTAG2 PE=1 SV=1	0.990566	1.87e-05	_GGQDQFNWEDVK(gl)TDK_	3	627.619	0.99451	1.2758	1417700	1002600
1077;1076;126	Unconventional myosin-VI	MYO6;MYO6;MYO6	>tr|E7EW20|E7EW20_HUMAN Unconventional myosin-VI OS=Homo sapiens GN=MYO6 PE=4 SV=1;>sp|Q9UM54|MYO6_HUMAN Unconventional myosin-VI OS=Homo sapiens GN=MYO6 PE=1 SV=4;>tr|Q5JVM0|Q5JVM0_HUMAN Myosin VI (Fragment) OS=Homo sapiens GN=MYO6 PE=2 SV=1	0.999198	5.55e-07	_GPAVLATK(gl)AAAGTK_	3	457.265	1.1514	1.2751	7547000	4772900
60	Ras association domain-containing protein 3	RASSF3	>sp|Q86WH2|RASF3_HUMAN Ras association domain-containing protein 3 OS=Homo sapiens GN=RASSF3 PE=1 SV=1	1	4.75e-06	_VHK(gl)YNLAVTDK_	3	467.921	1.2078	1.2746	1494400	2023600
110;110;18	Multifunctional protein ADE2;Phosphoribosylaminoimidazole-succinocarboxamide synthase;Phosphoribosylaminoimidazole carboxylase	PAICS;PAICS;PAICS	>sp|P22234|PUR6_HUMAN Multifunctional protein ADE2 OS=Homo sapiens GN=PAICS PE=1 SV=3;>tr|E9PBS1|E9PBS1_HUMAN Phosphoribosylaminoimidazole-succinocarboxamide synthase (Fragment) OS=Homo sapiens GN=PAICS PE=4 SV=1;>tr|D6RF62|D6RF62_HUMAN Phosphoribosylamino	1	2.89e-19	_IATGSFLK(gl)R_	3	369.549	1.1535	1.2746	1156600	1129600
104	Ubiquitin conjugation factor E4 A	UBE4A	>sp|Q14139|UBE4A_HUMAN Ubiquitin conjugation factor E4 A OS=Homo sapiens GN=UBE4A PE=1 SV=2	1	9.09e-07	_IFLITLDNSDPSLK(gl)SGNGIPSR_	3	820.103	1.2956	1.2742	987730	416420
311;220	Dual specificity protein phosphatase 4;Dual specificity protein phosphatase	DUSP4;DUSP4	>sp|Q13115|DUS4_HUMAN Dual specificity protein phosphatase 4 OS=Homo sapiens GN=DUSP4 PE=1 SV=1;>tr|G5E930|G5E930_HUMAN Dual specificity protein phosphatase OS=Homo sapiens GN=DUSP4 PE=3 SV=1	1	1.54e-05	_LEEAFEFVK(gl)QR_	3	503.928	1.1619	1.2739	589280	461090
168	Peptidyl-prolyl cis-trans isomerase D	PPID	>sp|Q08752|PPID_HUMAN Peptidyl-prolyl cis-trans isomerase D OS=Homo sapiens GN=PPID PE=1 SV=3	0.976496	0.000106732	_ILENVEVK(gl)GEK_	3	457.921	1.3708	1.2733	3449300	3242800
504;443;265	Signal recognition particle 72 kDa protein	SRP72;SRP72;SRP72	>sp|O76094|SRP72_HUMAN Signal recognition particle 72 kDa protein OS=Homo sapiens GN=SRP72 PE=1 SV=3;>tr|G5E9Z8|G5E9Z8_HUMAN Signal recognition particle 72 kDa protein OS=Homo sapiens GN=SRP72 PE=4 SV=1;>tr|D6RDY6|D6RDY6_HUMAN Signal recognition particle 7	1	1.11e-06	_ALSK(gl)HLPSSDSM(ox)SLK_	3	577.63	1.1948	1.2732	1780900	1423600
116	Sulfiredoxin-1	SRXN1	>sp|Q9BYN0|SRXN1_HUMAN Sulfiredoxin-1 OS=Homo sapiens GN=SRXN1 PE=1 SV=2	1	0.00345699	_ETIPAK(gl)LVQSTLSDLR_	3	629.018	1.0234	1.2729	199660	190880
169;44	Sarcoplasmic/endoplasmic reticulum calcium ATPase 2	ATP2A2;ATP2A2	>sp|P16615|AT2A2_HUMAN Sarcoplasmic/endoplasmic reticulum calcium ATPase 2 OS=Homo sapiens GN=ATP2A2 PE=1 SV=1;>tr|F8VSH0|F8VSH0_HUMAN Sarcoplasmic/endoplasmic reticulum calcium ATPase 2 (Fragment) OS=Homo sapiens GN=ATP2A2 PE=4 SV=1	1	0.00014488	_LTSIK(gl)STTLR_	3	411.91	1.2479	1.2724	5295600	4038000
243;82	Nuclear protein localization protein 4 homolog	NPLOC4;NPLOC4	>sp|Q8TAT6|NPL4_HUMAN Nuclear protein localization protein 4 homolog OS=Homo sapiens GN=NPLOC4 PE=1 SV=3;>tr|B4DG89|B4DG89_HUMAN Nuclear protein localization protein 4 homolog OS=Homo sapiens GN=NPLOC4 PE=2 SV=1	1	5.9e-05	_K(gl)TGNQHFGYLYGR_	3	552.274	1.3541	1.2721	5193800	5594200
17	Histone H1.4	HIST1H1E	>sp|P10412|H14_HUMAN Histone H1.4 OS=Homo sapiens GN=HIST1H1E PE=1 SV=2	0.821389	3.12e-25	_(ac)SETAPAAPAAPAPAEK(gl)TPVK_	3	687.36	1.0839	1.272	311810000	111920000
240;235	Tyrosine-protein kinase Yes	YES1	>tr|J3QRU1|J3QRU1_HUMAN Tyrosine-protein kinase Yes OS=Homo sapiens GN=YES1 PE=4 SV=1;>sp|P07947|YES_HUMAN Tyrosine-protein kinase Yes OS=Homo sapiens GN=YES1 PE=1 SV=3	0.998034	4.74e-26	_AQFDTLQK(gl)LVK_	3	468.933	1.0497	1.272	1244100	925300
754;620;431	Epidermal growth factor receptor substrate 15	EPS15;EPS15;EPS15	>sp|P42566|EPS15_HUMAN Epidermal growth factor receptor substrate 15 OS=Homo sapiens GN=EPS15 PE=1 SV=2;>tr|B1AUU8|B1AUU8_HUMAN Epidermal growth factor receptor pathway substrate 15 OS=Homo sapiens GN=EPS15 PE=4 SV=1;>tr|H7BYP0|H7BYP0_HUMAN Epidermal growt	0.977833	4.32e-22	_SATSSSVSNVVITK(gl)NVFEETSVK_	3	843.101	1.3026	1.2719	23980000	11911000
542	Nuclear receptor subfamily 1 group D member 2	NR1D2	>sp|Q14995|NR1D2_HUMAN Nuclear receptor subfamily 1 group D member 2 OS=Homo sapiens GN=NR1D2 PE=1 SV=3	0.939162	0.00445462	_TLIM(ox)K(gl)NHPNEASIFTK_	3	658.675	0.91218	1.2709	1363400	944150
128;283;283;199;283	Zinc finger CCCH domain-containing protein 14	ZC3H14;ZC3H14;ZC3H14;ZC3H14;ZC3H14	>tr|G3V5I6|G3V5I6_HUMAN Zinc finger CCCH domain-containing protein 14 OS=Homo sapiens GN=ZC3H14 PE=4 SV=1;>sp|Q6PJT7|ZC3HE_HUMAN Zinc finger CCCH domain-containing protein 14 OS=Homo sapiens GN=ZC3H14 PE=1 SV=1;>tr|G3V5R4|G3V5R4_HUMAN Zinc finger CCCH doma	1	0.000148004	_NNSEK(gl)M(ox)SM(ox)EDENFR_	3	626.253	1.2133	1.2708	1729000	3434800
53;53;53;53;53	Vacuolar-sorting protein SNF8	SNF8;SNF8;SNF8;SNF8;SNF8	>sp|Q96H20|SNF8_HUMAN Vacuolar-sorting protein SNF8 OS=Homo sapiens GN=SNF8 PE=1 SV=1;>tr|D6RFY6|D6RFY6_HUMAN Vacuolar-sorting protein SNF8 OS=Homo sapiens GN=SNF8 PE=4 SV=1;>tr|D6RJ86|D6RJ86_HUMAN Vacuolar-sorting protein SNF8 OS=Homo sapiens GN=SNF8 PE=4	0.883625	0.00142695	_TNLEEFASK(gl)HK_	3	473.241	1.0993	1.2705	982850	741890
48;48	NEDD8	NEDD8-MDP1;NEDD8	>tr|E9PS38|E9PS38_HUMAN Protein NEDD8-MDP1 OS=Homo sapiens GN=NEDD8-MDP1 PE=4 SV=1;>sp|Q15843|NEDD8_HUMAN NEDD8 OS=Homo sapiens GN=NEDD8 PE=1 SV=1	0.999988	3.71e-05	_LIYSGK(gl)QMNDEK_	3	513.921	1.2894	1.2685	299530000	188500000
85	Histone H1.0	H1F0	>sp|P07305|H10_HUMAN Histone H1.0 OS=Homo sapiens GN=H1F0 PE=1 SV=3	1	0.000751902	_QTK(gl)GVGASGSFR_	3	436.893	1.1225	1.2682	26173000	7018000
564	F-box only protein 42	FBXO42	>sp|Q6P3S6|FBX42_HUMAN F-box only protein 42 OS=Homo sapiens GN=FBXO42 PE=1 SV=1	0.998862	0.000509272	_SLEAIK(gl)AM(ox)SSK_	2	647.837	1.0381	1.2674	915670	600930
147	Rho-related GTP-binding protein RhoG	RHOG	>sp|P84095|RHOG_HUMAN Rho-related GTP-binding protein RhoG OS=Homo sapiens GN=RHOG PE=1 SV=1	1	1.19e-07	_EQGQAPITPQQGQALAK(gl)QIHAVR_	3	861.797	1.236	1.267	13575000	17583000
60;60;76;60;27;52	Ubiquitin-conjugating enzyme E2 H	UBE2H;UBE2H;UBE2H;UBE2H;UBE2H;UBE2H	>sp|P62256|UBE2H_HUMAN Ubiquitin-conjugating enzyme E2 H OS=Homo sapiens GN=UBE2H PE=1 SV=1;>tr|C9JZY6|C9JZY6_HUMAN Ubiquitin-conjugating enzyme E2 H (Fragment) OS=Homo sapiens GN=UBE2H PE=3 SV=1;>tr|C9JZG9|C9JZG9_HUMAN Ubiquitin-conjugating enzyme E2 H (F	0.995691	0.00257883	_VRVDLPDK(gl)YPFK_	3	530.959	1.2446	1.2663	459340	614930
248;111	26S protease regulatory subunit 7	PSMC2;PSMC2	>sp|P35998|PRS7_HUMAN 26S protease regulatory subunit 7 OS=Homo sapiens GN=PSMC2 PE=1 SV=3;>tr|B7Z5E2|B7Z5E2_HUMAN 26S protease regulatory subunit 7 OS=Homo sapiens GN=PSMC2 PE=2 SV=1	1	3.57e-49	_VIGSELVQK(gl)YVGEGAR_	3	606.995	0.98986	1.2663	9765700	19951000
269	Biliverdin reductase A	BLVRA	>sp|P53004|BIEA_HUMAN Biliverdin reductase A OS=Homo sapiens GN=BLVRA PE=1 SV=2	0.996977	9.1e-05	_LLGQFSEK(gl)ELAAEK_	3	559.633	1.2427	1.2657	2628400	977980
379;218	WD40 repeat-containing protein SMU1	SMU1;SMU1	>sp|Q2TAY7|SMU1_HUMAN WD40 repeat-containing protein SMU1 OS=Homo sapiens GN=SMU1 PE=1 SV=2;>tr|B4E3L0|B4E3L0_HUMAN WD40 repeat-containing protein SMU1 OS=Homo sapiens GN=SMU1 PE=2 SV=1	0.999995	9.72e-05	_IWNM(ox)K(gl)TTECSNTFK_	3	630.622	0.9962	1.2652	5471400	14237000
233;195	Heterochromatin protein 1-binding protein 3	HP1BP3;HP1BP3	>sp|Q5SSJ5|HP1B3_HUMAN Heterochromatin protein 1-binding protein 3 OS=Homo sapiens GN=HP1BP3 PE=1 SV=1;>tr|Q5SWC8|Q5SWC8_HUMAN Heterochromatin protein 1, binding protein 3 (Fragment) OS=Homo sapiens GN=HP1BP3 PE=2 SV=1	1	0.00709983	_GASGSFVVVQK(gl)SR_	3	479.26	1.1119	1.2651	4824900	3353000
459;11	Trifunctional purine biosynthetic protein adenosine-3;Phosphoribosylamine--glycine ligase;Phosphoribosylformylglycinamidine cyclo-ligase;Phosphoribosylglycinamide formyltransferase	GART;GART	>sp|P22102|PUR2_HUMAN Trifunctional purine biosynthetic protein adenosine-3 OS=Homo sapiens GN=GART PE=1 SV=1;>tr|B4DJ93|B4DJ93_HUMAN Phosphoribosylglycinamide formyltransferase OS=Homo sapiens GN=GART PE=2 SV=1	1	0.00222523	_IQPLAK(gl)ATSR_	3	400.235	1.2067	1.2637	1532200	1409900
2734	Antigen KI-67	MKI67	>sp|P46013|KI67_HUMAN Antigen KI-67 OS=Homo sapiens GN=MKI67 PE=1 SV=2	0.999999	0.00032812	_VQVK(gl)EEPSAVK_	3	443.245	1.1341	1.2637	325260	289050
138;138	Transmembrane protein 199	TMEM199;TMEM199	>tr|E9PBQ3|E9PBQ3_HUMAN Uncharacterized protein OS=Homo sapiens PE=4 SV=1;>sp|Q8N511|TM199_HUMAN Transmembrane protein 199 OS=Homo sapiens GN=TMEM199 PE=1 SV=1	1	0.000858779	_HGGTLSDLGK(gl)QVR_	3	494.599	1.4901	1.2634	2304000	762950
132	Nuclear pore complex protein Nup50	NUP50	>sp|Q9UKX7|NUP50_HUMAN Nuclear pore complex protein Nup50 OS=Homo sapiens GN=NUP50 PE=1 SV=2	1	8.05e-07	_VSNPK(gl)TNGDSQQPSSSGLASSK_	3	764.035	1.0639	1.2634	471210	931950
4;4;4	40S ribosomal protein S20	RPS20;RPS20;RPS20	>sp|P60866|RS20_HUMAN 40S ribosomal protein S20 OS=Homo sapiens GN=RPS20 PE=1 SV=1;>tr|E5RJX2|E5RJX2_HUMAN 40S ribosomal protein S20 OS=Homo sapiens GN=RPS20 PE=4 SV=1;>tr|E5RIP1|E5RIP1_HUMAN 40S ribosomal protein S20 OS=Homo sapiens GN=RPS20 PE=4 SV=1	1	6.81e-50	_AFK(gl)DTGK(gl)TPVEPEVAIHR_	4	556.543	1.2864	1.2633	756090000	451020000
161	Heterogeneous nuclear ribonucleoprotein D-like	HNRPDL	>sp|O14979|HNRDL_HUMAN Heterogeneous nuclear ribonucleoprotein D-like OS=Homo sapiens GN=HNRPDL PE=1 SV=3	0.5	0.000124102	_M(ox)FIGGLSWDTSK(gl)K_	3	533.933	1.2881	1.2625	773260	540740
6	Histone H2B type 1-L	HIST1H2BL	>sp|Q99880|H2B1L_HUMAN Histone H2B type 1-L OS=Homo sapiens GN=HIST1H2BL PE=1 SV=3	0.999999	0.000576853	_PELAK(gl)SAPAPK_	3	408.231	1.2076	1.2624	3160600	1854500
69	Histone H1.0	H1F0	>sp|P07305|H10_HUMAN Histone H1.0 OS=Homo sapiens GN=H1F0 PE=1 SV=3	0.998059	4.27e-07	_VGENADSQIK(gl)LSIK_	3	539.293	1.1795	1.2622	6291500	5578600
53	Phenylalanine--tRNA ligase beta subunit	FARSB	>sp|Q9NSD9|SYFB_HUMAN Phenylalanine--tRNA ligase beta subunit OS=Homo sapiens GN=FARSB PE=1 SV=3	1	3.91e-13	_EQGNVK(gl)AAGASDVVLYK_	3	621.658	1.1818	1.2621	2641100	3329600
330	26S proteasome non-ATPase regulatory subunit 12	PSMD12	>sp|O00232|PSD12_HUMAN 26S proteasome non-ATPase regulatory subunit 12 OS=Homo sapiens GN=PSMD12 PE=1 SV=3	0.999998	0.000471686	_K(gl)GSLESPATDVFGSTEEGEK_	3	728.01	1.3191	1.2612	538950	1462900
40;40;40;40	Inositol-3-phosphate synthase 1	ISYNA1	>sp|Q9NPH2|INO1_HUMAN Inositol-3-phosphate synthase 1 OS=Homo sapiens GN=ISYNA1 PE=1 SV=1;>tr|J3KRH4|J3KRH4_HUMAN Inositol-3-phosphate synthase 1 (Fragment) OS=Homo sapiens GN=ISYNA1 PE=4 SV=1;>tr|J3QRH1|J3QRH1_HUMAN Inositol-3-phosphate synthase 1 OS=Homo	1	0.00283494	_EGGVLK(gl)VHPTSTR_	3	498.939	1.0921	1.2609	1818600	2068800
893	Tyrosine-protein kinase BAZ1B	BAZ1B	>sp|Q9UIG0|BAZ1B_HUMAN Tyrosine-protein kinase BAZ1B OS=Homo sapiens GN=BAZ1B PE=1 SV=2	0.967211	0.00260753	_AFQEGIAK(gl)AK_	3	392.884	1.1967	1.26	330750	229370
2132	Neuroblast differentiation-associated protein AHNAK	AHNAK	>sp|Q09666|AHNK_HUMAN Neuroblast differentiation-associated protein AHNAK OS=Homo sapiens GN=AHNAK PE=1 SV=2	0.999998	0.00387504	_VK(gl)GDVDVSLPK_	3	424.238	1.1272	1.26	800860	844710
15;15;15;31	Translation initiation factor eIF-2B subunit alpha	EIF2B1;EIF2B1;EIF2B1	>sp|Q14232|EI2BA_HUMAN Translation initiation factor eIF-2B subunit alpha OS=Homo sapiens GN=EIF2B1 PE=1 SV=1;>tr|J3KMX9|J3KMX9_HUMAN Translation initiation factor eIF-2B subunit alpha OS=Homo sapiens GN=EIF2B1 PE=4 SV=1;>tr|B4DGX0|B4DGX0_HUMAN Translation	1	2.32e-28	_SQM(ox)K(gl)EDPDM(ox)ASAVAAIR_	3	655.972	1.1915	1.2598	4132000	5351900
468;248	Ribosomal L1 domain-containing protein 1	RSL1D1;RSL1D1	>sp|O76021|RL1D1_HUMAN Ribosomal L1 domain-containing protein 1 OS=Homo sapiens GN=RSL1D1 PE=1 SV=3;>tr|B4DJ58|B4DJ58_HUMAN Ribosomal L1 domain-containing protein 1 OS=Homo sapiens GN=RSL1D1 PE=2 SV=1	1	8.14e-05	_FFTTPSK(gl)SVR_	3	428.563	1.1371	1.2596	1477000	1426800
391;391;391;275;275	MARVEL domain-containing protein 2	MARVELD2;MARVELD2;MARVELD2	>sp|Q8N4S9|MALD2_HUMAN MARVEL domain-containing protein 2 OS=Homo sapiens GN=MARVELD2 PE=1 SV=2;>tr|D6RA09|D6RA09_HUMAN MARVEL domain-containing protein 2 (Fragment) OS=Homo sapiens GN=MARVELD2 PE=4 SV=1;>tr|I3L249|I3L249_HUMAN Uncharacterized protein (Fra	1	9.91e-06	_EYM(ox)EQQEINEPSLSSK(gl)R_	3	733.339	0.90871	1.259	5415000	2251500
346	Antigen KI-67	MKI67	>sp|P46013|KI67_HUMAN Antigen KI-67 OS=Homo sapiens GN=MKI67 PE=1 SV=2	1	1.29e-05	_M(ox)K(gl)TPVQYSQQQNSPQK_	3	674.662	1.4331	1.2588	694250	763420
774;164	Phosphatidylinositide phosphatase SAC2	INPP5F;INPP5F	>sp|Q9Y2H2|SAC2_HUMAN Phosphatidylinositide phosphatase SAC2 OS=Homo sapiens GN=INPP5F PE=1 SV=3;>tr|Q5W135|Q5W135_HUMAN Inositol polyphosphate-5-phosphatase F OS=Homo sapiens GN=INPP5F PE=2 SV=1	0.863635	0.00209278	_SQNQGSLAQGK(gl)NFLM(ox)SK_	3	656.658	1.7103	1.2585	376040	434230
305;261	Serine/threonine-protein phosphatase PP1-alpha catalytic subunit;Serine/threonine-protein phosphatase	PPP1CA;PPP1CA	>sp|P62136|PP1A_HUMAN Serine/threonine-protein phosphatase PP1-alpha catalytic subunit OS=Homo sapiens GN=PPP1CA PE=1 SV=1;>tr|A6NNR3|A6NNR3_HUMAN Serine/threonine-protein phosphatase OS=Homo sapiens GN=PPP1CA PE=3 SV=1	1	0.00202875	_GK(gl)YGQFSGLNPGGRPITPPR_	4	554.045	0.91484	1.2573	1984300	714020
313	Protein zer-1 homolog	ZER1	>sp|Q7Z7L7|ZER1_HUMAN Protein zer-1 homolog OS=Homo sapiens GN=ZER1 PE=1 SV=1	1	4.64e-05	_M(ox)EEEAGQTSIEPSK(gl)SSIIPFR_	3	822.732	0.72793	1.2572	656850	522000
209	Moesin	MSN	>sp|P26038|MOES_HUMAN Moesin OS=Homo sapiens GN=MSN PE=1 SV=3	0.5	7.14e-21	_IAQDLEM(ox)YGVNYFSIK(gl)NK_	3	755.04	1.2514	1.257	11736000	4828000
211	Moesin	MSN	>sp|P26038|MOES_HUMAN Moesin OS=Homo sapiens GN=MSN PE=1 SV=3	0.5	7.14e-21	_IAQDLEM(ox)YGVNYFSIK(gl)NK_	3	755.04	1.2514	1.257	11736000	4828000
397;267;238	26S proteasome non-ATPase regulatory subunit 2	PSMD2;PSMD2;PSMD2	>sp|Q13200|PSMD2_HUMAN 26S proteasome non-ATPase regulatory subunit 2 OS=Homo sapiens GN=PSMD2 PE=1 SV=3;>tr|E7EW34|E7EW34_HUMAN 26S proteasome non-ATPase regulatory subunit 2 OS=Homo sapiens GN=PSMD2 PE=4 SV=1;>tr|E9PCS3|E9PCS3_HUMAN 26S proteasome non-AT	1	6.5e-20	_LLTDDGNK(gl)WLYK_	2	790.409	1.1588	1.2561	41332000	32883000
17;16;17;16;16;17	N-alpha-acetyltransferase 50	NAA50;NAA50;NAA50;NAA50;NAA50;NAA50	>sp|Q9GZZ1|NAA50_HUMAN N-alpha-acetyltransferase 50 OS=Homo sapiens GN=NAA50 PE=1 SV=1;>tr|E7EQ69|E7EQ69_HUMAN N-alpha-acetyltransferase 50 OS=Homo sapiens GN=NAA50 PE=4 SV=1;>tr|C9J5D1|C9J5D1_HUMAN N-alpha-acetyltransferase 50 OS=Homo sapiens GN=NAA50 PE=	0.986188	0.000339962	_IELGDVTPHNIK(gl)QLK_	3	607.007	0.98461	1.2561	4020000	961900
33	Soluble calcium-activated nucleotidase 1	CANT1	>sp|Q8WVQ1|CANT1_HUMAN Soluble calcium-activated nucleotidase 1 OS=Homo sapiens GN=CANT1 PE=1 SV=1	1	0.00040573	_ISVGGLPVLASM(ox)TK(gl)AADPR_	3	671.698	1.0804	1.2557	489100	612600
168;137	Adenylate kinase isoenzyme 6	TAF9;TAF9	>sp|Q9Y3D8|KAD6_HUMAN Adenylate kinase isoenzyme 6 OS=Homo sapiens GN=TAF9 PE=1 SV=1;>tr|D6RDH4|D6RDH4_HUMAN Transcription initiation factor TFIID subunit 9 OS=Homo sapiens GN=TAF9 PE=4 SV=1	1	0.00052359	_WIEQWIK(gl)DHNS_	3	523.92	1.1372	1.2555	13266000	7050000
1005	Deubiquitinating protein VCIP135	VCPIP1	>sp|Q96JH7|VCIP1_HUMAN Deubiquitinating protein VCIP135 OS=Homo sapiens GN=VCPIP1 PE=1 SV=2	0.999969	0.000288011	_ESSPSHGLLK(gl)LGSGGVVK_	3	622.674	1.0333	1.2554	6489200	5925800
1341	Protein ELYS	AHCTF1	>sp|Q8WYP5|ELYS_HUMAN Protein ELYS OS=Homo sapiens GN=AHCTF1 PE=1 SV=3	0.999997	0.00152052	_PK(gl)SSSTALTTNVTEQTEK_	3	679.343	1.2029	1.2549	588390	610270
15	Lipid phosphate phosphohydrolase 3	PPAP2B	>sp|O14495|LPP3_HUMAN Lipid phosphate phosphohydrolase 3 OS=Homo sapiens GN=PPAP2B PE=1 SV=1	1	0.00060792	_AIVPESK(gl)NGGSPALNNNPR_	3	683.687	1.4224	1.2538	3204300	3640100
517;517;334	Kinesin-like protein KIF23	KIF23;KIF23;KIF23	>sp|Q02241|KIF23_HUMAN Kinesin-like protein KIF23 OS=Homo sapiens GN=KIF23 PE=1 SV=3;>tr|H7BYN4|H7BYN4_HUMAN Kinesin-like protein KIF23 OS=Homo sapiens GN=KIF23 PE=3 SV=1;>tr|B4E1K0|B4E1K0_HUMAN Kinesin-like protein KIF23 OS=Homo sapiens GN=KIF23 PE=2 SV=1	0.999835	1.65e-05	_QM(ox)M(ox)IDEFNK(gl)QSNAFK_	3	659.633	1.1748	1.2533	10837000	4918500
24;24	Vesicle-associated membrane protein 8	VAMP8;VAMP8	>sp|Q9BV40|VAMP8_HUMAN Vesicle-associated membrane protein 8 OS=Homo sapiens GN=VAMP8 PE=1 SV=1;>tr|B8ZZT4|B8ZZT4_HUMAN Vesicle-associated membrane protein 8 OS=Homo sapiens GN=VAMP8 PE=4 SV=1	1	0.00104052	_NLQSEVEGVK(gl)NIMTQNVER_	3	768.053	1.1074	1.2532	2603000	761010
360;369;123;253	TBC1 domain family member 15	TBC1D15;TBC1D15;TBC1D15	>tr|J3KNI9|J3KNI9_HUMAN TBC1 domain family member 15 OS=Homo sapiens GN=TBC1D15 PE=4 SV=1;>sp|Q8TC07|TBC15_HUMAN TBC1 domain family member 15 OS=Homo sapiens GN=TBC1D15 PE=1 SV=2;>tr|A8K8E1|A8K8E1_HUMAN TBC1 domain family member 15 OS=Homo sapiens GN=TBC1D	1	0.0012354	_FLLGYFPWDSTK(gl)EER_	3	667.995	1.1912	1.253	5028900	1205400
198;109;60;198	Non-POU domain-containing octamer-binding protein	NONO;NONO;NONO;NONO	>sp|Q15233|NONO_HUMAN Non-POU domain-containing octamer-binding protein OS=Homo sapiens GN=NONO PE=1 SV=4;>tr|F5GYZ3|F5GYZ3_HUMAN Non-POU domain-containing octamer-binding protein OS=Homo sapiens GN=NONO PE=4 SV=1;>tr|H7C367|H7C367_HUMAN Non-POU domain-con	1	1.54e-05	_GIVEFSGK(gl)PAAR_	3	449.246	1.1738	1.253	3070600	1914700
78	60S ribosomal protein L21	RPL21	>sp|P46778|RL21_HUMAN 60S ribosomal protein L21 OS=Homo sapiens GN=RPL21 PE=1 SV=2	0.998148	1.91e-237	_VYNVTQHAVGIVVNK(gl)QVK_	3	704.064	1.1165	1.253	3394800	8726900
273;218	Probable rRNA-processing protein EBP2	EBNA1BP2;EBNA1BP2	>tr|H7C2Q8|H7C2Q8_HUMAN EBNA1 binding protein 2, isoform CRA_d OS=Homo sapiens GN=EBNA1BP2 PE=4 SV=1;>sp|Q99848|EBP2_HUMAN Probable rRNA-processing protein EBP2 OS=Homo sapiens GN=EBNA1BP2 PE=1 SV=2	1	3.04e-10	_LDFLEGDQK(gl)PLAQR_	3	581.972	1.0366	1.2527	4028600	6724700
1333	Neuroblast differentiation-associated protein AHNAK	AHNAK	>sp|Q09666|AHNK_HUMAN Neuroblast differentiation-associated protein AHNAK OS=Homo sapiens GN=AHNAK PE=1 SV=2	0.870763	0.000450762	_ISM(ox)PDVDLNLK(gl)GPK_	3	552.959	0.90601	1.2525	473820	293180
567;388;252	Heat shock protein HSP 90-alpha;Putative heat shock protein HSP 90-alpha A5	HSP90AA1;HSP90AA1;HSP90AA5P	>sp|P07900|HS90A_HUMAN Heat shock protein HSP 90-alpha OS=Homo sapiens GN=HSP90AA1 PE=1 SV=5;>tr|Q86U12|Q86U12_HUMAN Full-length cDNA clone CS0CAP007YF18 of Thymus of Homo sapiens (human) OS=Homo sapiens GN=HSP90AA1 PE=2 SV=1;>sp|Q58FG0|HS905_HUMAN Putativ	1	0.00320697	_TK(gl)FENLCK_	3	385.194	1.2602	1.2522	1252100	3949300
428;373	Pre-mRNA-processing-splicing factor 8	PRPF8	>sp|Q6P2Q9|PRP8_HUMAN Pre-mRNA-processing-splicing factor 8 OS=Homo sapiens GN=PRPF8 PE=1 SV=2;>tr|I3L0J9|I3L0J9_HUMAN Pre-mRNA-processing-splicing factor 8 (Fragment) OS=Homo sapiens GN=PRPF8 PE=4 SV=1	1	0.000226318	_ALDIPLVK(gl)NWYR_	3	534.631	1.0466	1.2519	990620	468490
392;392	Elongation factor 1-alpha 1;Putative elongation factor 1-alpha-like 3	EEF1A1;EEF1A1P5	>sp|P68104|EF1A1_HUMAN Elongation factor 1-alpha 1 OS=Homo sapiens GN=EEF1A1 PE=1 SV=1;>sp|Q5VTE0|EF1A3_HUMAN Putative elongation factor 1-alpha-like 3 OS=Homo sapiens GN=EEF1A1P5 PE=5 SV=1	1	1.69e-24	_LEDGPK(gl)FLK_	3	387.549	1.2355	1.2514	56144000	60869000
290	KRR1 small subunit processome component homolog	KRR1	>sp|Q13601|KRR1_HUMAN KRR1 small subunit processome component homolog OS=Homo sapiens GN=KRR1 PE=1 SV=4	0.999844	6.23e-20	_ELASGEYFLK(gl)ANQK_	3	571.293	0.98709	1.251	5771600	2014000
131;121;113;85;85;85;141;85	Protein arginine N-methyltransferase 1	PRMT1;PRMT1;PRMT1;PRMT1;PRMT1;PRMT1;PRMT1;PRMT1	>tr|H7C2I1|H7C2I1_HUMAN Protein arginine N-methyltransferase 1 OS=Homo sapiens GN=PRMT1 PE=4 SV=1;>sp|Q99873|ANM1_HUMAN Protein arginine N-methyltransferase 1 OS=Homo sapiens GN=PRMT1 PE=1 SV=2;>tr|G5E9B6|G5E9B6_HUMAN Protein arginine N-methyltransferase 1	0.979764	4.19e-07	_IVK(gl)ANKLDHVVTIIK_	3	602.372	1.1929	1.2508	1524700	1872200
29;29;29	Periodic tryptophan protein 1 homolog	PWP1;PWP1	>sp|Q13610|PWP1_HUMAN Periodic tryptophan protein 1 homolog OS=Homo sapiens GN=PWP1 PE=1 SV=1;>tr|J3KN15|J3KN15_HUMAN Periodic tryptophan protein 1 homolog OS=Homo sapiens GN=PWP1 PE=4 SV=1;>tr|Q7Z3X9|Q7Z3X9_HUMAN PWP1 protein OS=Homo sapiens GN=PWP1 PE=2	0.999999	2.17e-07	_VELSK(gl)EEVK_	3	392.215	0.9743	1.2507	3946500	3970600
186;138	Probable ATP-dependent RNA helicase DDX46	DDX46;DDX46	>sp|Q7L014|DDX46_HUMAN Probable ATP-dependent RNA helicase DDX46 OS=Homo sapiens GN=DDX46 PE=1 SV=2;>tr|D6RJA6|D6RJA6_HUMAN DEAD (Asp-Glu-Ala-Asp) box polypeptide 46, isoform CRA_b OS=Homo sapiens GN=DDX46 PE=4 SV=1	0.936272	8.63e-05	_AM(ox)ENIGELK(gl)K_	3	421.552	0.93534	1.2507	472740	552840
638	Heat shock 70 kDa protein 4	HSPA4	>sp|P34932|HSP74_HUMAN Heat shock 70 kDa protein 4 OS=Homo sapiens GN=HSPA4 PE=1 SV=4	0.999844	0.00303132	_LSGEYEK(gl)FVSEDDRNSFTLK_	4	620.3	1.1874	1.2506	5872600	961110
785;730	Pre-mRNA-processing-splicing factor 8	PRPF8	>sp|Q6P2Q9|PRP8_HUMAN Pre-mRNA-processing-splicing factor 8 OS=Homo sapiens GN=PRPF8 PE=1 SV=2;>tr|I3L0J9|I3L0J9_HUMAN Pre-mRNA-processing-splicing factor 8 (Fragment) OS=Homo sapiens GN=PRPF8 PE=4 SV=1	1	0.00145897	_LYLK(gl)AEQER_	3	421.895	1.1774	1.25	2751900	1417400
503	Bromodomain adjacent to zinc finger domain protein 1A	BAZ1A	>sp|Q9NRL2|BAZ1A_HUMAN Bromodomain adjacent to zinc finger domain protein 1A OS=Homo sapiens GN=BAZ1A PE=1 SV=2	0.999873	0.00157952	_EQLTDADTK(gl)DLTEALDEDADPTK_	3	883.407	1.0058	1.2495	289030	326060
62;62	Plasma membrane calcium-transporting ATPase 1	ATP2B1;ATP2B1	>sp|P20020|AT2B1_HUMAN Plasma membrane calcium-transporting ATPase 1 OS=Homo sapiens GN=ATP2B1 PE=1 SV=3;>tr|F8W1V5|F8W1V5_HUMAN Plasma membrane calcium-transporting ATPase 1 (Fragment) OS=Homo sapiens GN=ATP2B1 PE=4 SV=1	0.88646	0.000129032	_IQESYGDVYGICTK(gl)LK_	3	663.331	1.4119	1.2493	845010	1607800
64;65;64;67;68	Histone H1.4;Histone H1.3;Histone H1.2;Histone H1.1;Histone H1t	HIST1H1E;HIST1H1D;HIST1H1C;HIST1H1A;HIST1H1T	>sp|P10412|H14_HUMAN Histone H1.4 OS=Homo sapiens GN=HIST1H1E PE=1 SV=2;>sp|P16402|H13_HUMAN Histone H1.3 OS=Homo sapiens GN=HIST1H1D PE=1 SV=2;>sp|P16403|H12_HUMAN Histone H1.2 OS=Homo sapiens GN=HIST1H1C PE=1 SV=2;>sp|Q02539|H11_HUMAN Histone H1.1 OS=Hom	1	8.39e-148	_K(gl)ALAAAGYDVEK(gl)NNSR_	3	645.661	1.1303	1.2489	64533000	105030000
891	Nuclear mitotic apparatus protein 1	NUMA1	>sp|Q14980|NUMA1_HUMAN Nuclear mitotic apparatus protein 1 OS=Homo sapiens GN=NUMA1 PE=1 SV=2	1	0.00022651	_ALQQVQEK(gl)EVR_	3	481.263	1.2794	1.2487	1434200	1776900
102	Guanine nucleotide-binding protein subunit alpha-11	GNA11	>sp|P29992|GNA11_HUMAN Guanine nucleotide-binding protein subunit alpha-11 OS=Homo sapiens GN=GNA11 PE=1 SV=2	0.998615	0.00120653	_ILYK(gl)YEQNK_	3	438.235	1.362	1.2485	31903000	26888000
47;128	Transferrin receptor protein 1;Transferrin receptor protein 1, serum form	TFRC;TFRC	>tr|G3V0E5|G3V0E5_HUMAN Transferrin receptor (P90, CD71), isoform CRA_c OS=Homo sapiens GN=TFRC PE=4 SV=1;>sp|P02786|TFR1_HUMAN Transferrin receptor protein 1 OS=Homo sapiens GN=TFRC PE=1 SV=2	1	0.00578055	_RLYWDDLK(gl)R_	3	460.246	0.93966	1.2478	1272400	1115500
449;50	Nucleolin	NCL;NCL	>sp|P19338|NUCL_HUMAN Nucleolin OS=Homo sapiens GN=NCL PE=1 SV=3;>tr|H7BY16|H7BY16_HUMAN Nucleolin (Fragment) OS=Homo sapiens GN=NCL PE=4 SV=1	1	0.000880183	_TFEEK(gl)QGTEIDGR_	3	541.925	1.1404	1.2472	1374500	1974900
209;209;73;28	Radixin	RDX;RDX;RDX;RDX	>tr|A7YIJ8|A7YIJ8_HUMAN Radixin OS=Homo sapiens GN=RDX PE=2 SV=1;>sp|P35241|RADI_HUMAN Radixin OS=Homo sapiens GN=RDX PE=1 SV=1;>tr|F5H1A7|F5H1A7_HUMAN Radixin OS=Homo sapiens GN=RDX PE=4 SV=1;>tr|E9PKN5|E9PKN5_HUMAN Radixin OS=Homo sapiens GN=RDX PE=4 SV=	0.5	1.78e-14	_IAQDLEM(ox)YGVNYFEIK(gl)NK_	3	769.044	1.3277	1.247	3449600	3714800
211;211;75;30	Radixin	RDX;RDX;RDX;RDX	>tr|A7YIJ8|A7YIJ8_HUMAN Radixin OS=Homo sapiens GN=RDX PE=2 SV=1;>sp|P35241|RADI_HUMAN Radixin OS=Homo sapiens GN=RDX PE=1 SV=1;>tr|F5H1A7|F5H1A7_HUMAN Radixin OS=Homo sapiens GN=RDX PE=4 SV=1;>tr|E9PKN5|E9PKN5_HUMAN Radixin OS=Homo sapiens GN=RDX PE=4 SV=	0.5	1.78e-14	_IAQDLEM(ox)YGVNYFEIK(gl)NK_	3	769.044	1.3277	1.247	3449600	3714800
24	Cyclin-dependent kinase 9	CDK9	>sp|P50750|CDK9_HUMAN Cyclin-dependent kinase 9 OS=Homo sapiens GN=CDK9 PE=1 SV=3	1	1.25e-07	_LAK(gl)IGQGTFGEVFK_	3	536.963	1.2077	1.2462	1156500	1238400
6;6;6;6	Histone H2B type 1-K;Histone H2B type F-S;Histone H2B type 1-C/E/F/G/I;Histone H2B type 2-E	HIST1H2BK;H2BFS;HIST1H2BC;HIST2H2BE	>sp|O60814|H2B1K_HUMAN Histone H2B type 1-K OS=Homo sapiens GN=HIST1H2BK PE=1 SV=3;>sp|P57053|H2BFS_HUMAN Histone H2B type F-S OS=Homo sapiens GN=H2BFS PE=1 SV=2;>sp|P62807|H2B1C_HUMAN Histone H2B type 1-C/E/F/G/I OS=Homo sapiens GN=HIST1H2BC PE=1 SV=4;>sp	1	0.000990678	_PEPAK(gl)SAPAPK_	3	402.887	1.2013	1.2461	8189100	3157800
554	Protein KHNYN	KHNYN	>sp|O15037|KHNYN_HUMAN Protein KHNYN OS=Homo sapiens GN=KHNYN PE=1 SV=3	1	0.00247366	_DLAEESEK(gl)WM(ox)AIIR_	3	607.633	1.2658	1.246	350000	208520
21	Ubiquitin-associated and SH3 domain-containing protein B	UBASH3B	>sp|Q8TF42|UBS3B_HUMAN Ubiquitin-associated and SH3 domain-containing protein B OS=Homo sapiens GN=UBASH3B PE=1 SV=2	1	0.000139229	_EELYSK(gl)VTPR_	3	445.902	1.1957	1.2458	4938300	3295900
77;50	ELAV-like protein 1	ELAVL1	>tr|B4DVB8|B4DVB8_HUMAN ELAV-like protein 1 OS=Homo sapiens GN=ELAVL1 PE=2 SV=1;>sp|Q15717|ELAV1_HUMAN ELAV-like protein 1 OS=Homo sapiens GN=ELAVL1 PE=1 SV=2	1	0.000188695	_SLFSSIGEVESAK(gl)LIR_	3	617.339	1.3383	1.2457	808760	548690
1015	Deubiquitinating protein VCIP135	VCPIP1	>sp|Q96JH7|VCIP1_HUMAN Deubiquitinating protein VCIP135 OS=Homo sapiens GN=VCPIP1 PE=1 SV=2	1	0.00052682	_K(gl)SEQLHNVTAFQGK_	3	567.629	1.1713	1.2456	2298400	2486300
325;237	Suppressor of G2 allele of SKP1 homolog	SUGT1;SUGT1	>sp|Q9Y2Z0|SUGT1_HUMAN Suppressor of G2 allele of SKP1 homolog OS=Homo sapiens GN=SUGT1 PE=1 SV=3;>tr|F5H5A9|F5H5A9_HUMAN Suppressor of G2 allele of SKP1 homolog OS=Homo sapiens GN=SUGT1 PE=4 SV=1	1	2e-42	_LFQQIYSDGSDEVK(gl)R_	3	633.646	1.133	1.2456	13218000	8460700
643;638	Programmed cell death 6-interacting protein	PDCD6IP;PDCD6IP	>tr|E9PFU1|E9PFU1_HUMAN Programmed cell death 6-interacting protein OS=Homo sapiens GN=PDCD6IP PE=4 SV=1;>sp|Q8WUM4|PDC6I_HUMAN Programmed cell death 6-interacting protein OS=Homo sapiens GN=PDCD6IP PE=1 SV=1	0.962089	2.37e-06	_NIQVSHQEFSK(gl)M(ox)K_	4	427.214	1.0827	1.2449	46327000	41882000
9	Beta-catenin-interacting protein 1	CTNNBIP1	>sp|Q9NSA3|CNBP1_HUMAN Beta-catenin-interacting protein 1 OS=Homo sapiens GN=CTNNBIP1 PE=1 SV=1	0.999998	0.000178225	_EGAPGK(gl)SPEEM(ox)YIQQK_	3	641.304	1.0996	1.2448	852620	1118600
288;247		CAPZB;CAPZB	>tr|B1AK88|B1AK88_HUMAN Capping protein (Actin filament) muscle Z-line, beta OS=Homo sapiens GN=CAPZB PE=4 SV=1;>tr|B1AK87|B1AK87_HUMAN Capping protein (Actin filament) muscle Z-line, beta OS=Homo sapiens GN=CAPZB PE=4 SV=1	0.999797	0.000826914	_SKQEALK(gl)NDLVEALK_	3	600.667	1.0013	1.2447	2609800	5234200
677	Rab3 GTPase-activating protein non-catalytic subunit	RAB3GAP2	>sp|Q9H2M9|RBGPR_HUMAN Rab3 GTPase-activating protein non-catalytic subunit OS=Homo sapiens GN=RAB3GAP2 PE=1 SV=1	1	0.00102488	_LDEK(gl)ELLK_	3	367.877	1.1798	1.2442	369090	583570
230	KRR1 small subunit processome component homolog	KRR1	>sp|Q13601|KRR1_HUMAN KRR1 small subunit processome component homolog OS=Homo sapiens GN=KRR1 PE=1 SV=4	1	0.00737387	_ELAK(gl)DSELR_	3	392.207	1.2198	1.2441	725580	787590
55;21;21	Fatty acid-binding protein, epidermal;Putative fatty acid-binding protein 5-like protein 3	FABP5;FABP5P3	>sp|Q01469|FABP5_HUMAN Fatty acid-binding protein, epidermal OS=Homo sapiens GN=FABP5 PE=1 SV=3;>tr|I6L8B7|I6L8B7_HUMAN Fatty acid-binding protein, epidermal OS=Homo sapiens GN=FABP5 PE=4 SV=1;>sp|A8MUU1|FB5L3_HUMAN Putative fatty acid-binding protein 5-li	0.996426	0.00032812	_NLTIK(gl)TESTLK_	3	454.593	1.2651	1.244	1450600	3873100
90;91;90;93;93	Histone H1.4;Histone H1.3;Histone H1.2;Histone H1.1;Histone H1.5	HIST1H1E;HIST1H1D;HIST1H1C;HIST1H1A;HIST1H1B	>sp|P10412|H14_HUMAN Histone H1.4 OS=Homo sapiens GN=HIST1H1E PE=1 SV=2;>sp|P16402|H13_HUMAN Histone H1.3 OS=Homo sapiens GN=HIST1H1D PE=1 SV=2;>sp|P16403|H12_HUMAN Histone H1.2 OS=Homo sapiens GN=HIST1H1C PE=1 SV=2;>sp|Q02539|H11_HUMAN Histone H1.1 OS=Hom	1	3.73e-05	_SLVSK(gl)GTLVQTK(gl)GTGASGSFK_	3	761.076	1.1315	1.243	108380000	95839000
277;277;219;184	Protein-L-isoaspartate O-methyltransferase;Protein-L-isoaspartate(D-aspartate) O-methyltransferase;Protein-L-isoaspartate O-methyltransferase	PCMT1;PCMT1;PCMT1	>tr|H7BY58|H7BY58_HUMAN Protein-L-isoaspartate O-methyltransferase OS=Homo sapiens GN=PCMT1 PE=3 SV=1;>tr|J3KP72|J3KP72_HUMAN Protein-L-isoaspartate (D-aspartate) O-methyltransferase, isoform CRA_a OS=Homo sapiens GN=PCMT1 PE=4 SV=1;>sp|P22061|PIMT_HUMAN P	0.564472	0.000310477	_M(ox)KPLM(ox)GVIYVPLTDK(gl)EK_	3	703.376	1.1714	1.2421	478820	795260
273;270;273;201;47;270	Cohesin subunit SA-1;Cohesin subunit SA-2	STAG1;STAG2;STAG1;STAG2;DKFZp781D1416;STAG2	>sp|Q8WVM7|STAG1_HUMAN Cohesin subunit SA-1 OS=Homo sapiens GN=STAG1 PE=1 SV=3;>sp|Q8N3U4|STAG2_HUMAN Cohesin subunit SA-2 OS=Homo sapiens GN=STAG2 PE=1 SV=3;>tr|Q6P275|Q6P275_HUMAN Cohesin subunit SA-1 OS=Homo sapiens GN=STAG1 PE=2 SV=1;>tr|F8WAK8|F8WAK8_	1	0.00103641	_LELLLQK(gl)R_	3	376.236	1.0863	1.2418	3080300	4084400
39	Cystatin-B	CSTB	>sp|P04080|CYTB_HUMAN Cystatin-B OS=Homo sapiens GN=CSTB PE=1 SV=2	0.999998	0.000380819	_KFPVFK(gl)AVSFK_	3	471.275	1.5807	1.2411	1930200	1153100
6	Histone H2B type 1-M	HIST1H2BM	>sp|Q99879|H2B1M_HUMAN Histone H2B type 1-M OS=Homo sapiens GN=HIST1H2BM PE=1 SV=3	0.999999	0.00122023	_PEPVK(gl)SAPVPK_	3	421.575	1.1831	1.2409	8489500	5724000
370	E3 ubiquitin-protein ligase RAD18	RAD18	>sp|Q9NS91|RAD18_HUMAN E3 ubiquitin-protein ligase RAD18 OS=Homo sapiens GN=RAD18 PE=1 SV=2	0.998684	0.000158607	_IAGM(ox)SQK(gl)TVTITK_	3	503.276	1.1594	1.2402	6358900	6769400
934;918;835;835	Ubiquitin carboxyl-terminal hydrolase 7;Ubiquitin carboxyl-terminal hydrolase;Ubiquitin carboxyl-terminal hydrolase;Ubiquitin carboxyl-terminal hydrolase	USP7;USP7;USP7;USP7	>sp|Q93009|UBP7_HUMAN Ubiquitin carboxyl-terminal hydrolase 7 OS=Homo sapiens GN=USP7 PE=1 SV=2;>tr|B7Z815|B7Z815_HUMAN Ubiquitin carboxyl-terminal hydrolase OS=Homo sapiens GN=USP7 PE=2 SV=1;>tr|F5H8E5|F5H8E5_HUMAN Ubiquitin carboxyl-terminal hydrolase OS	0.99638	0.00604214	_AVELGEK(gl)ASGK_	3	401.551	1.0145	1.2398	503020	171070
97;95	Heat shock protein 105 kDa	HSPH1;HSPH1	>tr|B4DYH1|B4DYH1_HUMAN Heat shock 105kDa/110kDa protein 1, isoform CRA_b OS=Homo sapiens GN=HSPH1 PE=2 SV=1;>sp|Q92598|HS105_HUMAN Heat shock protein 105 kDa OS=Homo sapiens GN=HSPH1 PE=1 SV=1	0.849311	0.000302334	_ENLSYDLVPLK(gl)NGGVGIK_	3	677.369	1.1932	1.2396	11062000	867550
217;217;126;172;120;84;84	Protein wntless homolog	WLS;WLS;GPR177;WLS;WLS;WLS;WLS	>tr|F5H4K0|F5H4K0_HUMAN Protein wntless homolog OS=Homo sapiens GN=WLS PE=4 SV=1;>sp|Q5T9L3|WLS_HUMAN Protein wntless homolog OS=Homo sapiens GN=WLS PE=1 SV=2;>tr|Q5JRS7|Q5JRS7_HUMAN G protein-coupled receptor 177 OS=Homo sapiens GN=GPR177 PE=2 SV=1;>tr|E9	1	4.58e-09	_INVGIGEIK(gl)DIR_	3	480.944	1.001	1.2391	575950	554090
416;301;81	Nucleoporin NDC1	TMEM48;TMEM48;TMEM48	>sp|Q9BTX1|NDC1_HUMAN Nucleoporin NDC1 OS=Homo sapiens GN=TMEM48 PE=1 SV=2;>tr|G3XA81|G3XA81_HUMAN Nucleoporin NDC1 OS=Homo sapiens GN=TMEM48 PE=4 SV=1;>tr|B4DZG6|B4DZG6_HUMAN Nucleoporin NDC1 OS=Homo sapiens GN=TMEM48 PE=2 SV=1	1	0.00030279	_LNSPEETAFQTPK(gl)SSQM(ox)PR_	3	760.03	1.202	1.239	1338600	1244100
28	DNA replication licensing factor MCM7	MCM7	>sp|P33993|MCM7_HUMAN DNA replication licensing factor MCM7 OS=Homo sapiens GN=MCM7 PE=1 SV=4	0.992997	8.56e-129	_FLQEFYQDDELGK(gl)K(gl)QFK_	3	797.725	1.1416	1.2388	36384000	26506000
123;104	Superoxide dismutase [Cu-Zn];Superoxide dismutase [Cu-Zn]	SOD1;SOD1	>sp|P00441|SODC_HUMAN Superoxide dismutase [Cu-Zn] OS=Homo sapiens GN=SOD1 PE=1 SV=2;>tr|H7BYH4|H7BYH4_HUMAN Superoxide dismutase [Cu-Zn] OS=Homo sapiens GN=SOD1 PE=3 SV=1	0.992807	0.00112429	_TLVVHEK(gl)ADDLGK_	4	385.46	1.1926	1.2385	4849900	5913500
420;386	Eukaryotic translation initiation factor 3 subunit A	EIF3A;EIF3A	>sp|Q14152|EIF3A_HUMAN Eukaryotic translation initiation factor 3 subunit A OS=Homo sapiens GN=EIF3A PE=1 SV=1;>tr|F5H335|F5H335_HUMAN Eukaryotic translation initiation factor 3 subunit A OS=Homo sapiens GN=EIF3A PE=4 SV=1	1	1.33e-05	_EQPEK(gl)EPELQQYVPQLQNNTILR_	3	970.165	1.2832	1.2384	2816000	2945800
344;341;252	NEDD8-activating enzyme E1 regulatory subunit	NAE1;NAE1;NAE1	>tr|A6NCK0|A6NCK0_HUMAN NEDD8-activating enzyme E1 regulatory subunit OS=Homo sapiens GN=NAE1 PE=4 SV=2;>sp|Q13564|ULA1_HUMAN NEDD8-activating enzyme E1 regulatory subunit OS=Homo sapiens GN=NAE1 PE=1 SV=1;>tr|A8MU28|A8MU28_HUMAN NEDD8-activating enzyme E1	1	0.00129537	_YIK(gl)LQNVYR_	3	437.579	1.9472	1.2382	1263400	2716300
432;390	Denticleless protein homolog	DTL;DTL	>sp|Q9NZJ0|DTL_HUMAN Denticleless protein homolog OS=Homo sapiens GN=DTL PE=1 SV=3;>tr|F5GZ90|F5GZ90_HUMAN Denticleless protein homolog OS=Homo sapiens GN=DTL PE=4 SV=1	1	1.11e-17	_ESRPGLVTVTSSQSTPAK(gl)APR_	3	761.74	1.3168	1.2379	958190	948560
242;140	Sorting nexin-16	SNX16;SNX16	>sp|P57768|SNX16_HUMAN Sorting nexin-16 OS=Homo sapiens GN=SNX16 PE=1 SV=2;>tr|E5RGS8|E5RGS8_HUMAN Sorting nexin-16 (Fragment) OS=Homo sapiens GN=SNX16 PE=4 SV=1	0.999999	0.00589688	_LQK(gl)ELLEK_	3	372.22	1.1928	1.2379	1442200	1115900
591	Midline-1	MID1	>sp|O15344|TRI18_HUMAN Midline-1 OS=Homo sapiens GN=MID1 PE=1 SV=1	1	0.000352926	_HNSK(gl)EIPIEPAPHLR_	3	617.999	1.2393	1.2377	2501000	2096500
81;81;49;49;49;81;81;81;81	Annexin A6;Annexin;Annexin;Annexin;Annexin;Annexin;Annexin;Annexin	ANXA6;ANXA6;ANXA6;ANXA6;ANXA6;ANXA6;ANXA6;ANXA6;ANXA6	>sp|P08133|ANXA6_HUMAN Annexin A6 OS=Homo sapiens GN=ANXA6 PE=1 SV=3;>tr|A6NN80|A6NN80_HUMAN Annexin OS=Homo sapiens GN=ANXA6 PE=3 SV=3;>tr|E9PGK1|E9PGK1_HUMAN Annexin OS=Homo sapiens GN=ANXA6 PE=3 SV=1;>tr|E5RK63|E5RK63_HUMAN Annexin (Fragment) OS=Homo sa	1	0.0019843	_YELTGK(gl)FER_	3	419.547	0.97451	1.2374	2395400	3149000
488	Putative pre-mRNA-splicing factor ATP-dependent RNA helicase DHX15	DHX15	>sp|O43143|DHX15_HUMAN Putative pre-mRNA-splicing factor ATP-dependent RNA helicase DHX15 OS=Homo sapiens GN=DHX15 PE=1 SV=2	0.99002	0.00591065	_LYTEK(gl)AYK_	3	377.201	1.221	1.2372	632470	747010
502;333	Filamin-B	FLNB;FLNB	>sp|O75369|FLNB_HUMAN Filamin-B OS=Homo sapiens GN=FLNB PE=1 SV=2;>tr|E7EN95|E7EN95_HUMAN Filamin-B OS=Homo sapiens GN=FLNB PE=4 SV=1	0.989677	0.000442546	_GLEELVK(gl)QK_	3	386.556	1.3343	1.2365	895670	836250
1039	U5 small nuclear ribonucleoprotein 200 kDa helicase	SNRNP200	>sp|O75643|U520_HUMAN U5 small nuclear ribonucleoprotein 200 kDa helicase OS=Homo sapiens GN=SNRNP200 PE=1 SV=2	1	0.000549873	_LELQK(gl)LLER_	3	419.25	1.2519	1.2364	261970	254490
107	Guanine nucleotide-binding protein subunit alpha-11	GNA11	>sp|P29992|GNA11_HUMAN Guanine nucleotide-binding protein subunit alpha-11 OS=Homo sapiens GN=GNA11 PE=1 SV=2	1	8.02e-06	_YEQNK(gl)ANALLIR_	3	516.283	1.1547	1.2364	54368000	35960000
511;432;408	DNA polymerase iota	POLI	>sp|Q9UNA4|POLI_HUMAN DNA polymerase iota OS=Homo sapiens GN=POLI PE=1 SV=3;>tr|J3KQ09|J3KQ09_HUMAN DNA polymerase iota OS=Homo sapiens GN=POLI PE=4 SV=1;>tr|J3KSW2|J3KSW2_HUMAN DNA polymerase iota OS=Homo sapiens GN=POLI PE=4 SV=1	0.883609	0.00117083	_TRESPLDTTNFSK(gl)EK_	3	622.978	0.98155	1.2362	1524300	392460
20;20	Cyclin-dependent kinase 1	CDK1;CDK1	>sp|P06493|CDK1_HUMAN Cyclin-dependent kinase 1 OS=Homo sapiens GN=CDK1 PE=1 SV=3;>tr|E5RIU6|E5RIU6_HUMAN Cyclin-dependent kinase 1 (Fragment) OS=Homo sapiens GN=CDK1 PE=3 SV=1	1	1.05e-15	_IGEGTYGVVYK(gl)GR_	3	504.932	0.97279	1.2362	5077400	2921200
149	Cytochrome c oxidase subunit 4 isoform 1, mitochondrial	COX4I1	>sp|P13073|COX41_HUMAN Cytochrome c oxidase subunit 4 isoform 1, mitochondrial OS=Homo sapiens GN=COX4I1 PE=1 SV=1	0.999999	0.000171987	_M(ox)LDM(ox)K(gl)VNPIQGLASK_	3	597.643	1.1916	1.236	1729500	2012800
30;30;30;30;30;30;30;30;30;30;30	Protein ITFG3	ITFG3;ITFG3;ITFG3;ITFG3;ITFG3;ITFG3;ITFG3;ITFG3;ITFG3;ITFG3;ITFG3	>sp|Q9H0X4|ITFG3_HUMAN Protein ITFG3 OS=Homo sapiens GN=ITFG3 PE=1 SV=1;>tr|B4DGG1|B4DGG1_HUMAN Protein ITFG3 OS=Homo sapiens GN=ITFG3 PE=2 SV=1;>tr|C9K0C5|C9K0C5_HUMAN Protein ITFG3 (Fragment) OS=Homo sapiens GN=ITFG3 PE=4 SV=1;>tr|C9IYB9|C9IYB9_HUMAN Pro	0.758613	7.92e-05	_SQENLGNPSK(gl)NEDNVK_	3	629.633	1.1859	1.2359	1693700	1838100
264;130	Translocase of inner mitochondrial membrane domain-containing protein 1	TIMMDC1;TIMMDC1	>sp|Q9NPL8|TIDC1_HUMAN Translocase of inner mitochondrial membrane domain-containing protein 1 OS=Homo sapiens GN=TIMMDC1 PE=1 SV=2;>tr|C9JU35|C9JU35_HUMAN Translocase of inner mitochondrial membrane domain-containing protein 1 OS=Homo sapiens GN=TIMMDC1 P	0.5	0.00136176	_IESSLQEDEPENDAK(gl)K_	3	649.304	0.85934	1.2359	450950	499610
265;131	Translocase of inner mitochondrial membrane domain-containing protein 1	TIMMDC1;TIMMDC1	>sp|Q9NPL8|TIDC1_HUMAN Translocase of inner mitochondrial membrane domain-containing protein 1 OS=Homo sapiens GN=TIMMDC1 PE=1 SV=2;>tr|C9JU35|C9JU35_HUMAN Translocase of inner mitochondrial membrane domain-containing protein 1 OS=Homo sapiens GN=TIMMDC1 P	0.5	0.00136176	_IESSLQEDEPENDAK(gl)K_	3	649.304	0.85934	1.2359	450950	499610
98;23;350;99;98	Zinc finger MYM-type protein 1;Zinc finger MYM-type protein 4	ZMYM1;ZMYM1;ZMYM4;ZMYM4;ZMYM1	>sp|Q5SVZ6|ZMYM1_HUMAN Zinc finger MYM-type protein 1 OS=Homo sapiens GN=ZMYM1 PE=1 SV=1;>tr|Q5SW02|Q5SW02_HUMAN Zinc finger MYM-type protein 1 OS=Homo sapiens GN=ZMYM1 PE=2 SV=1;>sp|Q5VZL5|ZMYM4_HUMAN Zinc finger MYM-type protein 4 OS=Homo sapiens GN=ZMYM	1	0.000280093	_ILQK(gl)GQTAYQR_	3	473.928	1.2058	1.2352	2013500	1259900
142;133;96;95;59;59	Calmodulin	CALM2;CALM2;CALM1;CALM1;CALM2;CALM1	>tr|E7EMB3|E7EMB3_HUMAN Calmodulin OS=Homo sapiens GN=CALM2 PE=4 SV=1;>tr|H0Y7A7|H0Y7A7_HUMAN Calmodulin (Fragment) OS=Homo sapiens GN=CALM2 PE=4 SV=1;>tr|E7ETZ0|E7ETZ0_HUMAN Calmodulin OS=Homo sapiens GN=CALM1 PE=4 SV=1;>sp|P62158|CALM_HUMAN Calmodulin OS	1	2.64e-08	_VFDK(gl)DGNGYISAAELR_	3	623.643	1.2148	1.2351	1358700	2521500
326;253	26S protease regulatory subunit 4	PSMC1;PSMC1	>sp|P62191|PRS4_HUMAN 26S protease regulatory subunit 4 OS=Homo sapiens GN=PSMC1 PE=1 SV=1;>tr|B4DR63|B4DR63_HUMAN 26S protease regulatory subunit 4 OS=Homo sapiens GN=PSMC1 PE=2 SV=1	1	0.00234048	_GDVK(gl)VIM(ox)ATNR_	3	445.235	1.2327	1.235	281320	459450
200	Small glutamine-rich tetratricopeptide repeat-containing protein alpha	SGTA	>sp|O43765|SGTA_HUMAN Small glutamine-rich tetratricopeptide repeat-containing protein alpha OS=Homo sapiens GN=SGTA PE=1 SV=1	0.999999	0.000178025	_SNLK(gl)IAELK_	3	377.224	1.0096	1.2349	13226000	19544000
206	Ras-related protein Rab-25	RAB25	>sp|P57735|RAB25_HUMAN Ras-related protein Rab-25 OS=Homo sapiens GN=RAB25 PE=1 SV=2	1	1.12e-12	_TNAITLGSAQAGQEPGPGEK(gl)R_	3	732.705	1.0651	1.2345	1248400	1423400
458;347	Transducin beta-like protein 3	TBL3	>sp|Q12788|TBL3_HUMAN Transducin beta-like protein 3 OS=Homo sapiens GN=TBL3 PE=1 SV=2;>tr|J3KNP2|J3KNP2_HUMAN Transducin beta-like protein 3 (Fragment) OS=Homo sapiens GN=TBL3 PE=4 SV=1	1	0.000175538	_ALLSK(gl)NTAPDNGPILLQAQTTQR_	3	855.465	1.0652	1.2342	886640	370670
139;107;34;139	MKI67 FHA domain-interacting nucleolar phosphoprotein	MKI67IP;MKI67IP;MKI67IP;MKI67IP	>sp|Q9BYG3|MK67I_HUMAN MKI67 FHA domain-interacting nucleolar phosphoprotein OS=Homo sapiens GN=MKI67IP PE=1 SV=1;>tr|C9J6C5|C9J6C5_HUMAN MKI67 FHA domain-interacting nucleolar phosphoprotein (Fragment) OS=Homo sapiens GN=MKI67IP PE=4 SV=1;>tr|C9J808|C9J80	0.999997	0.000115117	_DWNIPFK(gl)QPSYPSVK_	3	640.66	1.039	1.2341	4006900	548160
342;332;324;296	Protein arginine N-methyltransferase 1	PRMT1;PRMT1;PRMT1;PRMT1	>tr|H7C2I1|H7C2I1_HUMAN Protein arginine N-methyltransferase 1 OS=Homo sapiens GN=PRMT1 PE=4 SV=1;>sp|Q99873|ANM1_HUMAN Protein arginine N-methyltransferase 1 OS=Homo sapiens GN=PRMT1 PE=1 SV=2;>tr|G5E9B6|G5E9B6_HUMAN Protein arginine N-methyltransferase 1	1	0.000343957	_TGEEIFGTIGM(ox)RPNAK(gl)NNR_	4	559.529	1.3046	1.2334	247070000	136280000
41;41;41;41;41;23	Leukocyte receptor cluster member 8	LENG8;LENG8;LENG8;LENG8;LENG8;LENG8	>tr|E7EQP8|E7EQP8_HUMAN Leukocyte receptor cluster member 8 OS=Homo sapiens GN=LENG8 PE=4 SV=1;>tr|F8W9Q9|F8W9Q9_HUMAN Leukocyte receptor cluster member 8 OS=Homo sapiens GN=LENG8 PE=4 SV=1;>sp|Q96PV6|LENG8_HUMAN Leukocyte receptor cluster member 8 OS=Homo	1	0.00507844	_ENGM(ox)ETPM(ox)HENPEWEK(gl)AR_	3	777.664	1.0453	1.2333	244960	249850
290	Polycomb group RING finger protein 6	PCGF6	>sp|Q9BYE7|PCGF6_HUMAN Polycomb group RING finger protein 6 OS=Homo sapiens GN=PCGF6 PE=1 SV=2	1	0.00382895	_VSGEATIGHVEK(gl)FLR_	3	586.316	1.122	1.233	1721500	614020
222	Protein kinase C delta type	PRKCD	>sp|Q05655|KPCD_HUMAN Protein kinase C delta type OS=Homo sapiens GN=PRKCD PE=1 SV=2	1	0.00593416	_DTIFQK(gl)ER_	3	384.2	1.1027	1.2329	3350200	2657200
1184;1192	Unconventional myosin-VI	MYO6;MYO6	>tr|E7EW20|E7EW20_HUMAN Unconventional myosin-VI OS=Homo sapiens GN=MYO6 PE=4 SV=1;>sp|Q9UM54|MYO6_HUMAN Unconventional myosin-VI OS=Homo sapiens GN=MYO6 PE=1 SV=4	0.999995	4.59e-19	_IPFIRPADQYK(gl)DPQSK_	3	673.022	1.1356	1.2327	55846000	62841000
37;37;37;37	Small ubiquitin-related modifier 1	SUMO1;SUMO1;SUMO1;SUMO1	>tr|B8ZZN6|B8ZZN6_HUMAN Small ubiquitin-related modifier 1 OS=Homo sapiens GN=SUMO1 PE=4 SV=1;>sp|P63165|SUMO1_HUMAN Small ubiquitin-related modifier 1 OS=Homo sapiens GN=SUMO1 PE=1 SV=1;>tr|B9A032|B9A032_HUMAN Small ubiquitin-related modifier 1 OS=Homo sa	0.5	0.00117332	_VIGQDSSEIHFK(gl)VK_	3	567.637	0.96751	1.2326	29046000	2059600
81;18	S-adenosylmethionine synthase isoform type-2;S-adenosylmethionine synthase	MAT2A;MAT2A	>sp|P31153|METK2_HUMAN S-adenosylmethionine synthase isoform type-2 OS=Homo sapiens GN=MAT2A PE=1 SV=1;>tr|B4DN45|B4DN45_HUMAN S-adenosylmethionine synthase OS=Homo sapiens GN=MAT2A PE=2 SV=1	1	1.31e-05	_AAVDYQK(gl)VVR_	3	421.567	1.1761	1.2325	3349900	2200900
423;421;420;80	Protein SAAL1	SAAL1;SAAL1;SAAL1	>tr|E9PRZ1|E9PRZ1_HUMAN Protein SAAL1 OS=Homo sapiens GN=SAAL1 PE=4 SV=1;>sp|Q96ER3|SAAL1_HUMAN Protein SAAL1 OS=Homo sapiens GN=SAAL1 PE=1 SV=2;>tr|J3KND1|J3KND1_HUMAN Protein SAAL1 OS=Homo sapiens GN=SAAL1 PE=4 SV=1;>tr|H0YDM3|H0YDM3_HUMAN Protein SAAL1	0.992184	0.00200952	_ETVAQGVK(gl)EGQLSK_	3	529.949	1.183	1.2322	2314000	1764500
487;487	Hepatoma-derived growth factor-related protein 2	HDGFRP2	>tr|I3L080|I3L080_HUMAN Hepatoma-derived growth factor-related protein 2 OS=Homo sapiens GN=HDGFRP2 PE=4 SV=1;>sp|Q7Z4V5|HDGR2_HUMAN Hepatoma-derived growth factor-related protein 2 OS=Homo sapiens GN=HDGFRP2 PE=1 SV=1	0.999999	0.000916987	_FALK(gl)VDSPDVK_	3	444.91	1.354	1.2318	1955900	1545200
233	UPF0609 protein C4orf27	C4orf27	>sp|Q9NWY4|CD027_HUMAN UPF0609 protein C4orf27 OS=Homo sapiens GN=C4orf27 PE=1 SV=2	1	0.00396516	_TFHGAGLVVPVDK(gl)NDVGYR_	3	720.04	1.1158	1.2318	229630	637990
314;77	Leukocyte surface antigen CD47	CD47;CD47	>sp|Q08722|CD47_HUMAN Leukocyte surface antigen CD47 OS=Homo sapiens GN=CD47 PE=1 SV=1;>tr|H7BYS8|H7BYS8_HUMAN Leukocyte surface antigen CD47 (Fragment) OS=Homo sapiens GN=CD47 PE=4 SV=1	0.951105	0.000415598	_AVEEPLNAFK(gl)ESK_	3	525.939	0.87318	1.2318	5429800	4418600
711	Deubiquitinating protein VCIP135	VCPIP1	>sp|Q96JH7|VCIP1_HUMAN Deubiquitinating protein VCIP135 OS=Homo sapiens GN=VCPIP1 PE=1 SV=2	1	0.00435878	_EELNM(ox)SK(gl)TER_	3	456.214	1.1747	1.231	885670	488400
86;86;88	RNA-binding motif protein, X chromosome;RNA-binding motif protein, X chromosome, N-terminally processed	RBMX;RBMX;RBMX	>sp|P38159|RBMX_HUMAN RNA-binding motif protein, X chromosome OS=Homo sapiens GN=RBMX PE=1 SV=3;>tr|H3BT71|H3BT71_HUMAN RNA-binding motif protein, X chromosome, N-terminally processed OS=Homo sapiens GN=RBMX PE=4 SV=1;>tr|H0Y6E7|H0Y6E7_HUMAN RNA-binding mo	1	4.09e-06	_VEQATK(gl)PSFESGR_	3	517.258	1.2241	1.2309	4380300	3286600
108;104;11	Dual specificity mitogen-activated protein kinase kinase 2;Dual specificity mitogen-activated protein kinase kinase 1	MAP2K2;MAP2K1;MAP2K2	>sp|P36507|MP2K2_HUMAN Dual specificity mitogen-activated protein kinase kinase 2 OS=Homo sapiens GN=MAP2K2 PE=1 SV=1;>sp|Q02750|MP2K1_HUMAN Dual specificity mitogen-activated protein kinase kinase 1 OS=Homo sapiens GN=MAP2K1 PE=1 SV=2;>tr|G5E9C7|G5E9C7_HU	1	0.000506661	_LIHLEIK(gl)PAIR_	3	472.961	1.3519	1.2308	3052500	560860
336	Ribosome production factor 1	RPF1	>sp|Q9H9Y2|RPF1_HUMAN Ribosome production factor 1 OS=Homo sapiens GN=RPF1 PE=1 SV=2	1	0.000469585	_YGEYEWVHK(gl)PR_	3	526.588	1.1939	1.2307	3574400	1969000
91	Cystatin-B	CSTB	>sp|P04080|CYTB_HUMAN Cystatin-B OS=Homo sapiens GN=CSTB PE=1 SV=2	1	0.0091405	_AK(gl)HDELTYF_	3	413.2	1.1619	1.2306	5010900	4866400
99;18	Acidic leucine-rich nuclear phosphoprotein 32 family member B	ANP32B;ANP32B	>sp|Q92688|AN32B_HUMAN Acidic leucine-rich nuclear phosphoprotein 32 family member B OS=Homo sapiens GN=ANP32B PE=1 SV=1;>tr|Q5T6W8|Q5T6W8_HUMAN Acidic (Leucine-rich) nuclear phosphoprotein 32 family, member B (Fragment) OS=Homo sapiens GN=ANP32B PE=2 SV=1	0.976166	0.000573702	_LPNLTHLNLSGNK(gl)LK_	4	444.759	1.0935	1.2304	487160	618430
204;202;187;37	General vesicular transport factor p115	USO1;USO1;USO1;USO1	>tr|F5GYR8|F5GYR8_HUMAN General vesicular transport factor p115 OS=Homo sapiens GN=USO1 PE=4 SV=1;>sp|O60763|USO1_HUMAN General vesicular transport factor p115 OS=Homo sapiens GN=USO1 PE=1 SV=2;>tr|F5H4X1|F5H4X1_HUMAN General vesicular transport factor p11	1	0.00125232	_SNGAIQK(gl)IVAFENAFER_	3	670.013	1.218	1.2298	1762500	744710
108	Biorientation of chromosomes in cell division protein 1	BOD1	>sp|Q96IK1|BOD1_HUMAN Biorientation of chromosomes in cell division protein 1 OS=Homo sapiens GN=BOD1 PE=1 SV=2	1	0.000130973	_QEWNPTM(ox)NK(gl)NQLR_	3	596.953	1.1566	1.2297	4906200	3390400
521;469	Excitatory amino acid transporter 1	SLC1A3;SLC1A3	>sp|P43003|EAA1_HUMAN Excitatory amino acid transporter 1 OS=Homo sapiens GN=SLC1A3 PE=1 SV=1;>tr|B4DF14|B4DF14_HUMAN Excitatory amino acid transporter 1 OS=Homo sapiens GN=SLC1A3 PE=2 SV=1	1	1.43e-46	_K(gl)PYQLIAQDNETEKPIDSETK_	3	854.429	1.0082	1.2295	1018900	2783300
84;84;84;50;71;50;50;50	Zinc finger CCCH domain-containing protein 14	ZC3H14;ZC3H14;ZC3H14;ZC3H14;ZC3H14;ZC3H14;ZC3H14;ZC3H14	>sp|Q6PJT7|ZC3HE_HUMAN Zinc finger CCCH domain-containing protein 14 OS=Homo sapiens GN=ZC3H14 PE=1 SV=1;>tr|G3V5R4|G3V5R4_HUMAN Zinc finger CCCH domain-containing protein 14 OS=Homo sapiens GN=ZC3H14 PE=4 SV=1;>tr|G3V256|G3V256_HUMAN Zinc finger CCCH doma	0.99991	7.27e-10	_SVTTEPSSLK(gl)SSDTNIFDSNVPSNK_	3	923.446	1.1383	1.2293	1627200	1657700
274;265;154	Ethanolamine kinase 1	ETNK1;ETNK1;ETNK1	>sp|Q9HBU6|EKI1_HUMAN Ethanolamine kinase 1 OS=Homo sapiens GN=ETNK1 PE=1 SV=1;>tr|H0YH69|H0YH69_HUMAN Ethanolamine kinase 1 (Fragment) OS=Homo sapiens GN=ETNK1 PE=4 SV=1;>tr|H0YGP7|H0YGP7_HUMAN Ethanolamine kinase 1 (Fragment) OS=Homo sapiens GN=ETNK1 PE=	1	0.00792811	_YFSLIPTGFADEDINK(gl)R_	3	700.685	1.1465	1.2289	651810	357650
728	Cullin-4A	CUL4A	>sp|Q13619|CUL4A_HUMAN Cullin-4A OS=Homo sapiens GN=CUL4A PE=1 SV=3	0.999999	0.000442546	_FPVK(gl)PGDLK_	3	372.213	1.3255	1.2286	9196900	6617300
173	Protein unc-45 homolog A	UNC45A	>sp|Q9H3U1|UN45A_HUMAN Protein unc-45 homolog A OS=Homo sapiens GN=UNC45A PE=1 SV=1	1	0.000482551	_QK(gl)ASQNLVVLAR_	3	480.948	1.3506	1.2281	748820	842100
553;250	Replication protein A 70 kDa DNA-binding subunit	RPA1	>sp|P27694|RFA1_HUMAN Replication protein A 70 kDa DNA-binding subunit OS=Homo sapiens GN=RPA1 PE=1 SV=2;>tr|I3L4R8|I3L4R8_HUMAN Replication protein A 70 kDa DNA-binding subunit (Fragment) OS=Homo sapiens GN=RPA1 PE=4 SV=1	1	0.00185841	_DK(gl)NEQAFEEVFQNANFR_	3	734.007	1.0758	1.2281	546800	856280
693;596;471;355	Ribonucleoside-diphosphate reductase large subunit;Ribonucleoside-diphosphate reductase	RRM1;RRM1;RRM1;RRM1	>sp|P23921|RIR1_HUMAN Ribonucleoside-diphosphate reductase large subunit OS=Homo sapiens GN=RRM1 PE=1 SV=1;>tr|E9PD78|E9PD78_HUMAN Ribonucleoside-diphosphate reductase OS=Homo sapiens GN=RRM1 PE=3 SV=2;>tr|E9PL69|E9PL69_HUMAN Ribonucleoside-diphosphate red	1	0.00119443	_TVLK(gl)M(ox)AAER_	3	383.541	1.082	1.2279	1120600	881610
178;48;19	26S proteasome non-ATPase regulatory subunit 2	PSMD2;PSMD2;PSMD2	>sp|Q13200|PSMD2_HUMAN 26S proteasome non-ATPase regulatory subunit 2 OS=Homo sapiens GN=PSMD2 PE=1 SV=3;>tr|E7EW34|E7EW34_HUMAN 26S proteasome non-ATPase regulatory subunit 2 OS=Homo sapiens GN=PSMD2 PE=4 SV=1;>tr|E9PCS3|E9PCS3_HUMAN 26S proteasome non-AT	0.962698	0.00726154	_EWQELDDAEK(gl)VQREPLLTLVK_	3	885.133	1.1254	1.2278	845350	520410
413	Splicing factor, proline- and glutamine-rich	SFPQ	>sp|P23246|SFPQ_HUMAN Splicing factor, proline- and glutamine-rich OS=Homo sapiens GN=SFPQ PE=1 SV=2	1	0.000489333	_STGK(gl)GIVEFASKPAAR_	3	578.316	1.0358	1.2275	3201000	1349100
252;211;223	F-actin-capping protein subunit beta	CAPZB;CAPZB;CAPZB	>tr|B1AK88|B1AK88_HUMAN Capping protein (Actin filament) muscle Z-line, beta OS=Homo sapiens GN=CAPZB PE=4 SV=1;>tr|B1AK87|B1AK87_HUMAN Capping protein (Actin filament) muscle Z-line, beta OS=Homo sapiens GN=CAPZB PE=4 SV=1;>sp|P47756|CAPZB_HUMAN F-actin-c	1	0.00106093	_LVEDM(ox)ENK(gl)IR_	3	459.566	1.232	1.227	341980	739030
63;63;65;63;63	RNA-binding motif protein, X chromosome;RNA-binding motif protein, X chromosome, N-terminally processed;RNA binding motif protein, X-linked-like-1;RNA binding motif protein, X-linked-like-1, N-terminally processed	RBMX;RBMX;RBMX;RBMXL1;RBMX	>sp|P38159|RBMX_HUMAN RNA-binding motif protein, X chromosome OS=Homo sapiens GN=RBMX PE=1 SV=3;>tr|H3BT71|H3BT71_HUMAN RNA-binding motif protein, X chromosome, N-terminally processed OS=Homo sapiens GN=RBMX PE=4 SV=1;>tr|H0Y6E7|H0Y6E7_HUMAN RNA-binding mo	1	2.82e-14	_GFAFVTFESPADAK(gl)DAAR_	3	671.994	1.1884	1.2267	4635200	1209200
487;422	Splicing factor 3A subunit 1	SF3A1;SF3A1	>sp|Q15459|SF3A1_HUMAN Splicing factor 3A subunit 1 OS=Homo sapiens GN=SF3A1 PE=1 SV=1;>tr|E9PAW1|E9PAW1_HUMAN Splicing factor 3A subunit 1 OS=Homo sapiens GN=SF3A1 PE=4 SV=1	0.5	2.11e-32	_TDIFGVEETAIGK(gl)K_	3	541.286	1.0053	1.2262	4664500	4436200
486;421	Splicing factor 3A subunit 1	SF3A1;SF3A1	>sp|Q15459|SF3A1_HUMAN Splicing factor 3A subunit 1 OS=Homo sapiens GN=SF3A1 PE=1 SV=1;>tr|E9PAW1|E9PAW1_HUMAN Splicing factor 3A subunit 1 OS=Homo sapiens GN=SF3A1 PE=4 SV=1	0.5	2.11e-32	_TDIFGVEETAIGK(gl)K_	3	541.286	1.0053	1.2262	4664500	4436200
81;40	Charged multivesicular body protein 2b	CHMP2B;CHMP2B	>sp|Q9UQN3|CHM2B_HUMAN Charged multivesicular body protein 2b OS=Homo sapiens GN=CHMP2B PE=1 SV=1;>tr|B4DJG8|B4DJG8_HUMAN Charged multivesicular body protein 2b OS=Homo sapiens GN=CHMP2B PE=2 SV=1	0.998454	0.000871637	_TFAVSSK(gl)VTSM(ox)STQTK_	3	611.64	1.2018	1.2259	5579200	3818100
675	Probable helicase senataxin	SETX	>sp|Q7Z333|SETX_HUMAN Probable helicase senataxin OS=Homo sapiens GN=SETX PE=1 SV=4	0.854149	0.000302614	_ADNTIEGDNNEQNYIK(gl)DVK_	3	765.356	1.3817	1.2258	1522400	1784300
224;224;224;224;187	60 kDa SS-A/Ro ribonucleoprotein	TROVE2;TROVE2;TROVE2;TROVE2;TROVE2	>sp|P10155|RO60_HUMAN 60 kDa SS-A/Ro ribonucleoprotein OS=Homo sapiens GN=TROVE2 PE=1 SV=2;>tr|Q5LJ99|Q5LJ99_HUMAN 60 kDa SS-A/Ro ribonucleoprotein OS=Homo sapiens GN=TROVE2 PE=2 SV=1;>tr|Q5LJA0|Q5LJA0_HUMAN 60 kDa SS-A/Ro ribonucleoprotein OS=Homo sapiens	0.999873	0.000280666	_ALSVETEK(gl)LLK_	3	448.929	0.95027	1.2257	12156000	11904000
172;150	Ubiquitin-conjugating enzyme E2 variant 3	UEVLD;UEVLD	>sp|Q8IX04|UEVLD_HUMAN Ubiquitin-conjugating enzyme E2 variant 3 OS=Homo sapiens GN=UEVLD PE=1 SV=2;>tr|H7BYD6|H7BYD6_HUMAN Ubiquitin-conjugating enzyme E2 variant 3 OS=Homo sapiens GN=UEVLD PE=3 SV=1	0.999833	0.000202995	_ITEGVSDTNSK(gl)SWANHENK_	3	744.349	1.1468	1.2256	1063100	772190
407	Glycerol-3-phosphate acyltransferase 3	AGPAT9	>sp|Q53EU6|GPAT3_HUMAN Glycerol-3-phosphate acyltransferase 3 OS=Homo sapiens GN=AGPAT9 PE=1 SV=2	1	2.09e-07	_SAIAIQGGLTELPWDGGLK(gl)R_	3	732.731	1.3922	1.2251	4861200	2161000
736	Heat shock 70 kDa protein 4	HSPA4	>sp|P34932|HSP74_HUMAN Heat shock 70 kDa protein 4 OS=Homo sapiens GN=HSPA4 PE=1 SV=4	1	5.09e-06	_VEK(gl)STNEAM(ox)EWM(ox)NNK_	3	652.952	1.2225	1.2248	802600	2056100
106;107;106;109;109	Histone H1.4;Histone H1.3;Histone H1.2;Histone H1.1;Histone H1.5	HIST1H1E;HIST1H1D;HIST1H1C;HIST1H1A;HIST1H1B	>sp|P10412|H14_HUMAN Histone H1.4 OS=Homo sapiens GN=HIST1H1E PE=1 SV=2;>sp|P16402|H13_HUMAN Histone H1.3 OS=Homo sapiens GN=HIST1H1D PE=1 SV=2;>sp|P16403|H12_HUMAN Histone H1.2 OS=Homo sapiens GN=HIST1H1C PE=1 SV=2;>sp|Q02539|H11_HUMAN Histone H1.1 OS=Hom	0.993404	0.000317064	_GTLVQTK(gl)GTGASGSFK(gl)LNK_	3	708.047	0.92978	1.2247	507570	25164000
223;171;141	Clathrin light chain A	CLTA;CLTA;CLTA	>sp|P09496|CLCA_HUMAN Clathrin light chain A OS=Homo sapiens GN=CLTA PE=1 SV=1;>tr|C9J8P9|C9J8P9_HUMAN Clathrin light chain A OS=Homo sapiens GN=CLTA PE=4 SV=1;>tr|F5H6N3|F5H6N3_HUMAN Clathrin light chain A OS=Homo sapiens GN=CLTA PE=4 SV=1	0.99504	0.000141329	_LCDFNPK(gl)SSK_	3	437.212	1.1139	1.2243	1883500	375540
188;188	Erythroid differentiation-related factor 1	EDRF1;C10orf137	>sp|Q3B7T1|EDRF1_HUMAN Erythroid differentiation-related factor 1 OS=Homo sapiens GN=EDRF1 PE=1 SV=1;>tr|E9PJ07|E9PJ07_HUMAN Protein C10orf137 OS=Homo sapiens GN=C10orf137 PE=4 SV=1	1	0.00591065	_LIDQK(gl)WQR_	3	400.888	1.1628	1.2241	637620	450220
1003	La-related protein 1	LARP1	>sp|Q6PKG0|LARP1_HUMAN La-related protein 1 OS=Homo sapiens GN=LARP1 PE=1 SV=2	1	0.00061078	_AK(gl)NLDIDPK_	3	376.54	1.1695	1.2239	929280	782270
274	Cyclin-dependent kinase 1	CDK1	>sp|P06493|CDK1_HUMAN Cyclin-dependent kinase 1 OS=Homo sapiens GN=CDK1 PE=1 SV=3	1	0.000608191	_M(ox)LIYDPAK(gl)R_	3	412.885	1.1451	1.2235	1638300	818780
187	Phenylalanine--tRNA ligase alpha subunit	FARSA	>sp|Q9Y285|SYFA_HUMAN Phenylalanine--tRNA ligase alpha subunit OS=Homo sapiens GN=FARSA PE=1 SV=3	1	0.000189176	_GSAFSTSISK(gl)QETELSPEM(ox)ISSGSWR_	3	978.126	0.96959	1.2235	1102800	332420
37	Ribosome production factor 2 homolog	RPF2	>sp|Q9H7B2|RPF2_HUMAN Ribosome production factor 2 homolog OS=Homo sapiens GN=RPF2 PE=1 SV=2	0.995081	0.000119512	_NAM(ox)LIK(gl)GGNANATVTK_	3	578.305	1.1636	1.2234	1859200	1461300
139	Moesin	MSN	>sp|P26038|MOES_HUMAN Moesin OS=Homo sapiens GN=MSN PE=1 SV=3	0.999953	0.000197511	_YGDFNK(gl)EVHK_	3	450.886	1.1948	1.2233	6536800	6287700
733	Exosome component 10	EXOSC10	>sp|Q01780|EXOSX_HUMAN Exosome component 10 OS=Homo sapiens GN=EXOSC10 PE=1 SV=2	0.971449	0.000440523	_LAQVQVQK(gl)DSK_	3	453.253	1.2183	1.2232	263590	259960
716	SWI/SNF complex subunit SMARCC1	SMARCC1	>sp|Q92922|SMRC1_HUMAN SWI/SNF complex subunit SMARCC1 OS=Homo sapiens GN=SMARCC1 PE=1 SV=3	1	2.92e-25	_VASAAAK(gl)AALEEFSR_	3	545.621	1.2082	1.2232	11188000	6740800
231;93;219;50	Transcription factor 25	TCF25;TCF25;TCF25;TCF25	>sp|Q9BQ70|TCF25_HUMAN Transcription factor 25 OS=Homo sapiens GN=TCF25 PE=1 SV=1;>tr|H3BQ53|H3BQ53_HUMAN Transcription factor 25 (Fragment) OS=Homo sapiens GN=TCF25 PE=4 SV=1;>tr|H3BSP8|H3BSP8_HUMAN Transcription factor 25 (Fragment) OS=Homo sapiens GN=TC	1	4.65e-05	_YSK(gl)PGLSM(ox)R_	3	390.197	1.1945	1.223	1421300	977920
53	Acyl-CoA-binding protein	DBI	>sp|P07108|ACBP_HUMAN Acyl-CoA-binding protein OS=Homo sapiens GN=DBI PE=1 SV=2	0.834788	0.00413826	_QATVGDINTERPGM(ox)LDFTGK(gl)AK_	3	827.08	1.023	1.2227	221860	483030
362;310	60S ribosomal protein L3	RPL3;RPL3	>sp|P39023|RL3_HUMAN 60S ribosomal protein L3 OS=Homo sapiens GN=RPL3 PE=1 SV=2;>tr|G5E9G0|G5E9G0_HUMAN 60S ribosomal protein L3 OS=Homo sapiens GN=RPL3 PE=2 SV=1	0.999984	0.00349969	_ALEK(gl)IDLK_	3	348.541	1.1763	1.2222	498690	500170
32	MOB kinase activator 2	MOB2	>sp|Q70IA6|MOB2_HUMAN MOB kinase activator 2 OS=Homo sapiens GN=MOB2 PE=1 SV=1	1	0.00158335	_AYLEPEHTK(gl)AR_	3	476.913	1.0484	1.2212	265610	205370
105;90;73	Vacuolar protein sorting-associated protein 29	VPS29;VPS29;VPS29	>tr|F8VXU5|F8VXU5_HUMAN Vacuolar protein sorting-associated protein 29 OS=Homo sapiens GN=VPS29 PE=4 SV=1;>tr|H3BLV8|H3BLV8_HUMAN Vacuolar protein sorting-associated protein 29 (Fragment) OS=Homo sapiens GN=VPS29 PE=4 SV=1;>sp|Q9UBQ0|VPS29_HUMAN Vacuolar p	0.999928	1.78e-05	_GDFDENLNYPEQK(gl)VVTVGQFK_	3	847.747	1.0332	1.2209	1632600	593030
106	60S ribosomal protein L29	RPL29	>sp|P47914|RL29_HUMAN 60S ribosomal protein L29 OS=Homo sapiens GN=RPL29 PE=1 SV=2	1	0.000163471	_LAYIAHPK(gl)LGK(gl)R_	3	532.311	1.0523	1.2208	20891000	6138000
77;77	Multidrug resistance-associated protein 4	ABCC4;ABCC4	>sp|O15439|MRP4_HUMAN Multidrug resistance-associated protein 4 OS=Homo sapiens GN=ABCC4 PE=1 SV=3;>tr|B7Z3Q7|B7Z3Q7_HUMAN Multidrug resistance-associated protein 4 OS=Homo sapiens GN=ABCC4 PE=2 SV=1	1	0.00245761	_AENDAQK(gl)PSLTR_	3	481.911	0.95719	1.2208	310380	249910
592;373;202;28	Alpha-actinin-4	ACTN4;ACTN4;ACTN4;ACTN4	>sp|O43707|ACTN4_HUMAN Alpha-actinin-4 OS=Homo sapiens GN=ACTN4 PE=1 SV=2;>tr|D6PXK4|D6PXK4_HUMAN Alpha actinin 4 short isoform OS=Homo sapiens GN=ACTN4 PE=2 SV=1;>tr|F5GXS2|F5GXS2_HUMAN Alpha-actinin-4 OS=Homo sapiens GN=ACTN4 PE=4 SV=1;>tr|H7C144|H7C144_	1	9.41e-09	_EAILAIHK(gl)EAQR_	3	498.279	1.1726	1.2206	4153600	3508200
123	60S ribosomal protein L13	RPL13	>sp|P26373|RL13_HUMAN 60S ribosomal protein L13 OS=Homo sapiens GN=RPL13 PE=1 SV=4	1	0.00590232	_SK(gl)LILFPR_	3	363.226	0.99568	1.2202	786230	643610
691	Deubiquitinating protein VCIP135	VCPIP1	>sp|Q96JH7|VCIP1_HUMAN Deubiquitinating protein VCIP135 OS=Homo sapiens GN=VCPIP1 PE=1 SV=2	0.998196	7.91e-23	_VGDVQGQESESQLPTK(gl)IILTGQK_	3	857.12	1.2097	1.2199	8247200	6340200
792;464	Vinculin	VCL;VCL	>sp|P18206|VINC_HUMAN Vinculin OS=Homo sapiens GN=VCL PE=1 SV=4;>tr|Q5JQ13|Q5JQ13_HUMAN Vinculin (Fragment) OS=Homo sapiens GN=VCL PE=2 SV=1	1	4.76e-06	_AASDELSK(gl)TISPM(ox)VM(ox)DAK_	3	680.659	1.1637	1.2198	6878300	8033900
170	Nucleolar protein 7	NOL7	>sp|Q9UMY1|NOL7_HUMAN Nucleolar protein 7 OS=Homo sapiens GN=NOL7 PE=1 SV=2	1	0.000447246	_VQSVSQNK(gl)SYLAVR_	3	564.972	0.61345	1.2194	829580	3643500
430;323	Aldehyde dehydrogenase family 1 member A3	ALDH1A3;ALDH1A3	>sp|P47895|AL1A3_HUMAN Aldehyde dehydrogenase family 1 member A3 OS=Homo sapiens GN=ALDH1A3 PE=1 SV=2;>tr|H0Y2X5|H0Y2X5_HUMAN Aldehyde dehydrogenase 1 family, member A3, isoform CRA_b OS=Homo sapiens GN=ALDH1A3 PE=3 SV=1	1	0.0017682	_SIEEVIK(gl)R_	3	363.208	1.0076	1.2193	952930	403860
197	Coiled-coil domain-containing protein 86	CCDC86	>sp|Q9H6F5|CCD86_HUMAN Coiled-coil domain-containing protein 86 OS=Homo sapiens GN=CCDC86 PE=1 SV=1	1	1.49e-29	_GQHEPSK(gl)PPPAGETVTGGFGAK_	3	755.042	0.99083	1.2191	1886900	2673000
132;110;108;107	Protein SET	SET;SET;SET;SET	>sp|Q01105|SET_HUMAN Protein SET OS=Homo sapiens GN=SET PE=1 SV=3;>tr|Q5VXV2|Q5VXV2_HUMAN Protein SET OS=Homo sapiens GN=SET PE=2 SV=2;>tr|A6NGV1|A6NGV1_HUMAN Protein SET OS=Homo sapiens GN=SET PE=2 SV=2;>tr|B2REB8|B2REB8_HUMAN Protein SET OS=Homo sapiens	1	2.04e-19	_VEVTEFEDIK(gl)SGYR_	3	595.96	1.1978	1.2189	30429000	23892000
146;9	26S protease regulatory subunit 7	PSMC2;PSMC2	>sp|P35998|PRS7_HUMAN 26S protease regulatory subunit 7 OS=Homo sapiens GN=PSMC2 PE=1 SV=3;>tr|B7Z5E2|B7Z5E2_HUMAN 26S protease regulatory subunit 7 OS=Homo sapiens GN=PSMC2 PE=2 SV=1	1	2.07e-13	_NK(gl)YQIHIPLPPK_	3	521.3	1.0109	1.2187	1266200	3172900
509;438;438	La-related protein 4	LARP4;LARP4;LARP4	>sp|Q71RC2|LARP4_HUMAN La-related protein 4 OS=Homo sapiens GN=LARP4 PE=1 SV=3;>tr|G5E976|G5E976_HUMAN La ribonucleoprotein domain family, member 4, isoform CRA_h OS=Homo sapiens GN=LARP4 PE=4 SV=1;>tr|G3XAA8|G3XAA8_HUMAN La ribonucleoprotein domain family	0.999955	0.000978685	_M(ox)SDVVK(gl)GVYK_	3	419.217	1.1584	1.2173	778330	608580
279;156	Thioredoxin-like protein 1	TXNL1;TXNL1	>sp|O43396|TXNL1_HUMAN Thioredoxin-like protein 1 OS=Homo sapiens GN=TXNL1 PE=1 SV=3;>tr|G3V1K0|G3V1K0_HUMAN Thioredoxin-like 1, isoform CRA_b OS=Homo sapiens GN=TXNL1 PE=4 SV=1	1	9.05e-05	_ISYFTFIGTPVQATNM(ox)NDFK(gl)R_	3	860.757	1.1796	1.2171	2027100	653510
899;612	Kinesin-like protein KIF23	KIF23;KIF23	>sp|Q02241|KIF23_HUMAN Kinesin-like protein KIF23 OS=Homo sapiens GN=KIF23 PE=1 SV=3;>tr|B4E1K0|B4E1K0_HUMAN Kinesin-like protein KIF23 OS=Homo sapiens GN=KIF23 PE=2 SV=1	1	4.26e-06	_GGGQSVQFTDIETLK(gl)QESPNGSR_	3	850.412	1.0055	1.2171	713600	514170
515;374	RNA-binding protein 28	RBM28;RBM28	>sp|Q9NW13|RBM28_HUMAN RNA-binding protein 28 OS=Homo sapiens GN=RBM28 PE=1 SV=3;>tr|E9PDD9|E9PDD9_HUMAN RNA-binding protein 28 OS=Homo sapiens GN=RBM28 PE=4 SV=1	1	0.000751261	_LLLSATSGEK(gl)GVR_	3	482.275	1.0622	1.2168	1248600	2192100
406	Alpha-enolase	ENO1	>sp|P06733|ENOA_HUMAN Alpha-enolase OS=Homo sapiens GN=ENO1 PE=1 SV=2	1	7.68e-05	_LAK(gl)YNQLLR_	3	411.575	1.0405	1.2155	1020100	582860
328;346;208;309;273;261	Periphilin-1	PPHLN1;PPHLN1;PPHLN1;PPHLN1;PPHLN1	>sp|Q8NEY8|PPHLN_HUMAN Periphilin-1 OS=Homo sapiens GN=PPHLN1 PE=1 SV=2;>tr|F8W0Q9|F8W0Q9_HUMAN Periphilin-1 OS=Homo sapiens GN=PPHLN1 PE=4 SV=1;>tr|F8W6A0|F8W6A0_HUMAN Periphilin-1 OS=Homo sapiens GN=PPHLN1 PE=4 SV=1;>tr|E9PAX8|E9PAX8_HUMAN Periphilin-1 O	1	0.000151923	_DPSLEK(gl)SIQFALR_	3	539.958	1.1927	1.2154	843110	563000
420;431	Ubiquitin-associated protein 2-like	UBAP2L;UBAP2L	>sp|Q14157|UBP2L_HUMAN Ubiquitin-associated protein 2-like OS=Homo sapiens GN=UBAP2L PE=1 SV=2;>tr|F8W726|F8W726_HUMAN Ubiquitin-associated protein 2-like OS=Homo sapiens GN=UBAP2L PE=4 SV=1	1	4.49e-05	_NPSDSAVHSPFTK(gl)R_	3	552.941	1.0718	1.2153	1765100	1658300
104;64;64;64	60S ribosomal protein L7	RPL7;RPL7;RPL7;RPL7	>sp|P18124|RL7_HUMAN 60S ribosomal protein L7 OS=Homo sapiens GN=RPL7 PE=1 SV=1;>tr|A8MUD9|A8MUD9_HUMAN 60S ribosomal protein L7 OS=Homo sapiens GN=RPL7 PE=3 SV=1;>tr|C9JIJ5|C9JIJ5_HUMAN 60S ribosomal protein L7 (Fragment) OS=Homo sapiens GN=RPL7 PE=4 SV=1	1	0.00292319	_GINGVSPK(gl)VR_	3	380.888	1.1309	1.2151	4905600	834270
700	ATP-dependent RNA helicase DDX42	DDX42	>sp|Q86XP3|DDX42_HUMAN ATP-dependent RNA helicase DDX42 OS=Homo sapiens GN=DDX42 PE=1 SV=1	0.999889	0.00186173	_LTAM(ox)K(gl)AAFQSQYK_	3	539.608	1.3046	1.2149	687410	921310
147	U4/U6.U5 tri-snRNP-associated protein 1	SART1	>sp|O43290|SNUT1_HUMAN U4/U6.U5 tri-snRNP-associated protein 1 OS=Homo sapiens GN=SART1 PE=1 SV=1	1	2.98e-05	_EAGTK(gl)EEPVTADVINPM(ox)ALR_	3	757.714	1.1444	1.2148	2559500	2709000
33	Sodium- and chloride-dependent creatine transporter 1	SLC6A8	>sp|P48029|SC6A8_HUMAN Sodium- and chloride-dependent creatine transporter 1 OS=Homo sapiens GN=SLC6A8 PE=1 SV=1	1	1.29e-10	_GPLIAPGPDGAPAK(gl)GDGPVGLGTPGGR_	3	832.438	1.0787	1.2142	2052500	6502700
103	60S ribosomal protein L29	RPL29	>sp|P47914|RL29_HUMAN 60S ribosomal protein L29 OS=Homo sapiens GN=RPL29 PE=1 SV=2	1	0.000818454	_LAYIAHPK(gl)LGK(gl)R_	3	532.311	1.2388	1.2141	5234100	11197000
261	Transcription intermediary factor 1-beta	TRIM28	>sp|Q13263|TIF1B_HUMAN Transcription intermediary factor 1-beta OS=Homo sapiens GN=TRIM28 PE=1 SV=5	1	0.00196751	_LLASLVK(gl)R_	3	338.554	1.2014	1.2139	18133000	10705000
59	Histone H1.0	H1F0	>sp|P07305|H10_HUMAN Histone H1.0 OS=Homo sapiens GN=H1F0 PE=1 SV=3	1	3.21e-14	_SHYK(gl)VGENADSQIK_	3	563.945	1.1368	1.2139	205800000	173410000
123;80	Calcyclin-binding protein	CACYBP;CACYBP	>sp|Q9HB71|CYBP_HUMAN Calcyclin-binding protein OS=Homo sapiens GN=CACYBP PE=1 SV=2;>tr|Q5R370|Q5R370_HUMAN Calcyclin binding protein OS=Homo sapiens GN=CACYBP PE=2 SV=1	0.999997	1.84e-38	_NLNGK(gl)SYSM(ox)IVNNLLK_	3	646.675	1.4093	1.2137	4109400	4012200
652	Nipped-B-like protein	NIPBL	>sp|Q6KC79|NIPBL_HUMAN Nipped-B-like protein OS=Homo sapiens GN=NIPBL PE=1 SV=2	1	0.00406959	_VETQTEELK(gl)QNESR_	3	602.294	1.1458	1.2137	500030	540010
204;149	Probable rRNA-processing protein EBP2	EBNA1BP2;EBNA1BP2	>tr|H7C2Q8|H7C2Q8_HUMAN EBNA1 binding protein 2, isoform CRA_d OS=Homo sapiens GN=EBNA1BP2 PE=4 SV=1;>sp|Q99848|EBP2_HUMAN Probable rRNA-processing protein EBP2 OS=Homo sapiens GN=EBNA1BP2 PE=1 SV=2	1	0.00102938	_SDLQM(ox)QK(gl)IR_	3	416.884	1.1275	1.2133	258310	1205300
14	DnaJ homolog subfamily A member 1	DNAJA1	>sp|P31689|DNJA1_HUMAN DnaJ homolog subfamily A member 1 OS=Homo sapiens GN=DNAJA1 PE=1 SV=2	0.999989	1.35e-07	_ETTYYDVLGVK(gl)PNATQEELK_	3	804.736	1.1293	1.213	24425000	23563000
128	Plectin	PLEC	>sp|Q15149|PLEC_HUMAN Plectin OS=Homo sapiens GN=PLEC PE=1 SV=3	1	4.73e-07	_TPHVQAVQGPLGSPPK(gl)RGPLPTEEQR_	4	723.388	1.192	1.2129	9159400	7636800
397	Erythroid differentiation-related factor 1	EDRF1	>sp|Q3B7T1|EDRF1_HUMAN Erythroid differentiation-related factor 1 OS=Homo sapiens GN=EDRF1 PE=1 SV=1	0.892855	0.000606464	_TEEIPNLENSNFSTK(gl)VIK_	3	726.374	0.92356	1.2128	1336400	855820
137	General transcription factor IIF subunit 2	GTF2F2	>sp|P13984|T2FB_HUMAN General transcription factor IIF subunit 2 OS=Homo sapiens GN=GTF2F2 PE=1 SV=2	1	0.000996437	_RLQIEESSK(gl)PVR_	3	519.29	1.003	1.2125	1949800	1773300
563;563;178	E3 ubiquitin-protein ligase UHRF1	UHRF1;UHRF1;UHRF1	>sp|Q96T88|UHRF1_HUMAN E3 ubiquitin-protein ligase UHRF1 OS=Homo sapiens GN=UHRF1 PE=1 SV=1;>tr|F5GXG0|F5GXG0_HUMAN E3 ubiquitin-protein ligase UHRF1 OS=Homo sapiens GN=UHRF1 PE=4 SV=1;>tr|B5ME40|B5ME40_HUMAN E3 ubiquitin-protein ligase UHRF1 OS=Homo sapie	0.99986	0.00852269	_VVK(gl)YWPEK_	3	388.213	1.3787	1.2118	368860	399480
210;150	60S ribosomal protein L6;60S ribosomal protein L6	RPL6;RPL6	>sp|Q02878|RL6_HUMAN 60S ribosomal protein L6 OS=Homo sapiens GN=RPL6 PE=1 SV=3;>tr|F8W181|F8W181_HUMAN 60S ribosomal protein L6 (Fragment) OS=Homo sapiens GN=RPL6 PE=3 SV=1	1	0.000195043	_IPK(gl)HLTDAYFK_	3	482.93	1.0891	1.2115	2166200	2750900
157;61;61	RWD domain-containing protein 1	RWDD1;RWDD1;RWDD1	>sp|Q9H446|RWDD1_HUMAN RWD domain-containing protein 1 OS=Homo sapiens GN=RWDD1 PE=1 SV=1;>tr|A8MT24|A8MT24_HUMAN RWD domain containing 1, isoform CRA_b OS=Homo sapiens GN=RWDD1 PE=2 SV=1;>tr|E5RGQ3|E5RGQ3_HUMAN RWD domain-containing protein 1 (Fragment) O	1	0.000865076	_AK(gl)FDAELLEIK_	3	464.257	1.4265	1.2111	234610	132270
174;73;73	Transformer-2 protein homolog alpha	TRA2A;TRA2A;TRA2A	>sp|Q13595|TRA2A_HUMAN Transformer-2 protein homolog alpha OS=Homo sapiens GN=TRA2A PE=1 SV=1;>tr|B4DUA9|B4DUA9_HUMAN Transformer-2 protein homolog alpha OS=Homo sapiens GN=TRA2A PE=2 SV=1;>tr|B4DQI6|B4DQI6_HUMAN Transformer-2 protein homolog alpha OS=Homo	1	0.000308449	_IDDSK(gl)EAMER_	3	436.535	1.1345	1.2111	2830500	1827700
205;170;62;139;106;62;53	Calnexin	CANX;CANX;CANX;CANX;CANX;CANX	>tr|B4DGP8|B4DGP8_HUMAN Calnexin OS=Homo sapiens GN=CANX PE=2 SV=1;>sp|P27824|CALX_HUMAN Calnexin OS=Homo sapiens GN=CANX PE=1 SV=2;>tr|B4E2T8|B4E2T8_HUMAN Calnexin OS=Homo sapiens GN=CANX PE=2 SV=1;>tr|H0Y9Q7|H0Y9Q7_HUMAN Calnexin (Fragment) OS=Homo sapie	0.999968	0.00119459	_LLSK(gl)TPELNLDQFHDK_	3	671.353	1.0134	1.2109	724310	1421200
283	E3 ubiquitin/ISG15 ligase TRIM25	TRIM25	>sp|Q14258|TRI25_HUMAN E3 ubiquitin/ISG15 ligase TRIM25 OS=Homo sapiens GN=TRIM25 PE=1 SV=2	0.988552	3.95e-60	_FDTIYQILLK(gl)K_	2	748.43	1.2053	1.2108	3566000	3744500
74;74	Histone deacetylase 1	HDAC1;HDAC1	>sp|Q13547|HDAC1_HUMAN Histone deacetylase 1 OS=Homo sapiens GN=HDAC1 PE=1 SV=1;>tr|Q5TEE2|Q5TEE2_HUMAN Histone deacetylase 1 (Fragment) OS=Homo sapiens GN=HDAC1 PE=2 SV=1	1	1.42e-07	_YHSDDYIK(gl)FLR_	3	524.26	1.1477	1.2108	21726000	17475000
994	Unconventional myosin-Id	MYO1D	>sp|O94832|MYO1D_HUMAN Unconventional myosin-Id OS=Homo sapiens GN=MYO1D PE=1 SV=2	1	0.000358949	_LNQPQPDFTK(gl)NR_	3	524.602	1.1508	1.2107	827390	1033300
466;466	U5 small nuclear ribonucleoprotein 200 kDa helicase	SNRNP200;SNRNP200	>sp|O75643|U520_HUMAN U5 small nuclear ribonucleoprotein 200 kDa helicase OS=Homo sapiens GN=SNRNP200 PE=1 SV=2;>tr|C9JAQ9|C9JAQ9_HUMAN U5 small nuclear ribonucleoprotein 200 kDa helicase OS=Homo sapiens GN=SNRNP200 PE=4 SV=2	0.997577	1.73e-08	_PFGSEEQLLPVEK(gl)LPK_	3	642.351	1.2453	1.2104	2894200	980010
340	Transcription intermediary factor 1-beta	TRIM28	>sp|Q13263|TIF1B_HUMAN Transcription intermediary factor 1-beta OS=Homo sapiens GN=TRIM28 PE=1 SV=5	1	0.00433566	_IQK(gl)HQEHILR_	3	472.6	1.1202	1.2101	3561800	917030
92;40;40	Guanine nucleotide-binding protein G(i) subunit alpha-1	GNAI1;GNAI1;GNAI1	>sp|P63096|GNAI1_HUMAN Guanine nucleotide-binding protein G(i) subunit alpha-1 OS=Homo sapiens GN=GNAI1 PE=1 SV=2;>tr|B4E2V1|B4E2V1_HUMAN Guanine nucleotide-binding protein G(i) subunit alpha-1 OS=Homo sapiens GN=GNAI1 PE=2 SV=1;>tr|C9JPP4|C9JPP4_HUMAN Gua	1	2.38e-37	_LK(gl)IDFGDSAR_	3	412.551	1.0372	1.2101	7246000	9194800
314	Plasma membrane calcium-transporting ATPase 4	ATP2B4	>sp|P23634|AT2B4_HUMAN Plasma membrane calcium-transporting ATPase 4 OS=Homo sapiens GN=ATP2B4 PE=1 SV=2	1	7.92e-27	_AK(gl)TQDGVALEIQPLNSQEGIDNEEK_	3	947.468	0.93807	1.21	1188400	2927800
121	Hsp90 co-chaperone Cdc37	CDC37	>sp|Q16543|CDC37_HUMAN Hsp90 co-chaperone Cdc37 OS=Homo sapiens GN=CDC37 PE=1 SV=1	0.998228	2.77e-05	_SM(ox)PWNVDTLSK(gl)DGFSK_	3	647.972	1.0915	1.2097	3214400	2886700
172;172	Elongation factor 1-alpha 1;Putative elongation factor 1-alpha-like 3	EEF1A1;EEF1A1P5	>sp|P68104|EF1A1_HUMAN Elongation factor 1-alpha 1 OS=Homo sapiens GN=EEF1A1 PE=1 SV=1;>sp|Q5VTE0|EF1A3_HUMAN Putative elongation factor 1-alpha-like 3 OS=Homo sapiens GN=EEF1A1P5 PE=5 SV=1	1	2.65e-24	_YEEIVK(gl)EVSTYIK_	3	572.301	1.2034	1.2096	27543000	18754000
264;209	Probable rRNA-processing protein EBP2	EBNA1BP2;EBNA1BP2	>tr|H7C2Q8|H7C2Q8_HUMAN EBNA1 binding protein 2, isoform CRA_d OS=Homo sapiens GN=EBNA1BP2 PE=4 SV=1;>sp|Q99848|EBP2_HUMAN Probable rRNA-processing protein EBP2 OS=Homo sapiens GN=EBNA1BP2 PE=1 SV=2	1	3.37e-14	_GFSDK(gl)LDFLEGDQK(gl)PLAQR_	3	798.068	1.0762	1.2092	7421400	9027500
162;130	Ezrin	EZR;EZR	>sp|P15311|EZRI_HUMAN Ezrin OS=Homo sapiens GN=EZR PE=1 SV=4;>tr|E7EQR4|E7EQR4_HUMAN Ezrin OS=Homo sapiens GN=EZR PE=4 SV=2	1	0.00443336	_VMDQHK(gl)LTR_	3	414.552	1.2485	1.2085	8177100	2968600
148;132;49;49;90;134;90;90;90	Ubiquitin carboxyl-terminal hydrolase 7;Ubiquitin carboxyl-terminal hydrolase;Ubiquitin carboxyl-terminal hydrolase;Ubiquitin carboxyl-terminal hydrolase	USP7;USP7;USP7;USP7;USP7;USP7;USP7;USP7;USP7	>sp|Q93009|UBP7_HUMAN Ubiquitin carboxyl-terminal hydrolase 7 OS=Homo sapiens GN=USP7 PE=1 SV=2;>tr|B7Z815|B7Z815_HUMAN Ubiquitin carboxyl-terminal hydrolase OS=Homo sapiens GN=USP7 PE=2 SV=1;>tr|F5H8E5|F5H8E5_HUMAN Ubiquitin carboxyl-terminal hydrolase OS	1	0.000781368	_IINYRDDEK(gl)SFSR_	4	439.971	1.1537	1.2085	3946700	1263700
761;761	Rho GTPase-activating protein 29	ARHGAP29;ARHGAP29	>sp|Q52LW3|RHG29_HUMAN Rho GTPase-activating protein 29 OS=Homo sapiens GN=ARHGAP29 PE=1 SV=2;>tr|F8VWZ8|F8VWZ8_HUMAN Rho GTPase-activating protein 29 OS=Homo sapiens GN=ARHGAP29 PE=4 SV=1	0.999997	0.00133047	_LYK(gl)EFIDLAK_	3	451.919	1.3574	1.2081	116730	207760
476;346;174	DNA mismatch repair protein Msh6	MSH6;MSH6;MSH6	>sp|P52701|MSH6_HUMAN DNA mismatch repair protein Msh6 OS=Homo sapiens GN=MSH6 PE=1 SV=2;>tr|B4DF41|B4DF41_HUMAN DNA mismatch repair protein Msh6 OS=Homo sapiens GN=MSH6 PE=2 SV=1;>tr|F5H2F9|F5H2F9_HUMAN DNA mismatch repair protein Msh6 OS=Homo sapiens GN=	0.999993	4.11e-18	_YSDSLVQK(gl)GYK_	3	467.905	1.0651	1.2081	3903900	2845100
209	Cytochrome c oxidase assembly protein COX15 homolog	COX15	>sp|Q7KZN9|COX15_HUMAN Cytochrome c oxidase assembly protein COX15 homolog OS=Homo sapiens GN=COX15 PE=1 SV=1	1	0.000458959	_SGLEEK(gl)SDSHDIPR_	3	561.936	1.2861	1.2079	1289400	1349700
627;252	Nucleolin	NCL;NCL	>sp|P19338|NUCL_HUMAN Nucleolin OS=Homo sapiens GN=NCL PE=1 SV=3;>tr|H7BY16|H7BY16_HUMAN Nucleolin (Fragment) OS=Homo sapiens GN=NCL PE=4 SV=1	0.999998	0.00126209	_AAK(gl)EAM(ox)EDGEIDGNK_	3	569.921	1.2336	1.2079	711480	1073600
258;413;413;329;413	Zinc finger CCCH domain-containing protein 14	ZC3H14;ZC3H14;ZC3H14;ZC3H14;ZC3H14	>tr|G3V5I6|G3V5I6_HUMAN Zinc finger CCCH domain-containing protein 14 OS=Homo sapiens GN=ZC3H14 PE=4 SV=1;>sp|Q6PJT7|ZC3HE_HUMAN Zinc finger CCCH domain-containing protein 14 OS=Homo sapiens GN=ZC3H14 PE=1 SV=1;>tr|G3V5R4|G3V5R4_HUMAN Zinc finger CCCH doma	0.999236	0.000626738	_ISPPIK(gl)EEETK_	3	462.249	1.1659	1.2076	4681600	3486000
369	Zinc finger protein 552	ZNF552	>sp|Q9H707|ZN552_HUMAN Zinc finger protein 552 OS=Homo sapiens GN=ZNF552 PE=2 SV=2	1	0.00740856	_SFAESSSLTK(gl)HR_	3	488.579	1.0478	1.2068	385530	434790
1111	Intron-binding protein aquarius	AQR	>sp|O60306|AQR_HUMAN Intron-binding protein aquarius OS=Homo sapiens GN=AQR PE=1 SV=4	1	0.00159361	_NM(ox)AFQK(gl)YSNM(ox)EQSLFTR_	3	747.674	1.146	1.2066	690740	345200
40	Histone H1.0	H1F0	>sp|P07305|H10_HUMAN Histone H1.0 OS=Homo sapiens GN=H1F0 PE=1 SV=3	1	9.43e-139	_YSDM(ox)IVAAIQAEK(gl)NR_	3	613.64	1.1882	1.2065	42909000	39851000
213;170;206;149;128;102	Squalene synthase	FDFT1;FDFT1;FDFT1;FDFT1;FDFT1;FDFT1	>sp|P37268|FDFT_HUMAN Squalene synthase OS=Homo sapiens GN=FDFT1 PE=1 SV=1;>tr|B4DJE5|B4DJE5_HUMAN Squalene synthase OS=Homo sapiens GN=FDFT1 PE=2 SV=1;>tr|E9PNM1|E9PNM1_HUMAN Squalene synthase OS=Homo sapiens GN=FDFT1 PE=4 SV=1;>tr|B7Z1J3|B7Z1J3_HUMAN Squ	1	1.09e-17	_ANSM(ox)GLFLQK(gl)TNIIR_	3	612.665	1.2058	1.2063	2062700	2419900
1098;439	Ribosome-binding protein 1	RRBP1;RRBP1	>sp|Q9P2E9|RRBP1_HUMAN Ribosome-binding protein 1 OS=Homo sapiens GN=RRBP1 PE=1 SV=4;>tr|F8W7S5|F8W7S5_HUMAN Ribosome-binding protein 1 OS=Homo sapiens GN=RRBP1 PE=4 SV=1	1	6.51e-26	_GPTLLK(gl)HPPAPAEPSSDLASK_	3	743.062	1.18	1.2063	878190	1744600
948	SWI/SNF complex subunit SMARCC1	SMARCC1	>sp|Q92922|SMRC1_HUMAN SWI/SNF complex subunit SMARCC1 OS=Homo sapiens GN=SMARCC1 PE=1 SV=3	1	0.000686803	_QNFHM(ox)EQLK(gl)YAELR_	3	646.316	0.93302	1.2063	6272000	7325100
164;164;164	E3 ubiquitin-protein ligase MGRN1	MGRN1;MGRN1;MGRN1	>sp|O60291|MGRN1_HUMAN E3 ubiquitin-protein ligase MGRN1 OS=Homo sapiens GN=MGRN1 PE=1 SV=2;>tr|E9PB19|E9PB19_HUMAN E3 ubiquitin-protein ligase MGRN1 OS=Homo sapiens GN=MGRN1 PE=4 SV=1;>tr|B4DR12|B4DR12_HUMAN E3 ubiquitin-protein ligase MGRN1 OS=Homo sapie	1	9.37e-54	_SPSLQSETVHYK(gl)R_	3	549.281	1.3379	1.2062	15545000	12377000
60;60;39	UV excision repair protein RAD23 homolog B	RAD23B;RAD23B;RAD23B	>sp|P54727|RD23B_HUMAN UV excision repair protein RAD23 homolog B OS=Homo sapiens GN=RAD23B PE=1 SV=1;>tr|Q5W0S5|Q5W0S5_HUMAN RAD23 homolog B (S. cerevisiae) (Fragment) OS=Homo sapiens GN=RAD23B PE=2 SV=1;>tr|Q5W0S4|Q5W0S4_HUMAN RAD23 homolog B (S. cerevis	0.999508	3.24e-50	_ILNDDTALK(gl)EYK_	3	512.935	1.0656	1.2062	58167000	51527000
209;144	Methionine adenosyltransferase 2 subunit beta	MAT2B;MAT2B	>sp|Q9NZL9|MAT2B_HUMAN Methionine adenosyltransferase 2 subunit beta OS=Homo sapiens GN=MAT2B PE=1 SV=1;>tr|H7C0X7|H7C0X7_HUMAN Methionine adenosyltransferase 2 subunit beta (Fragment) OS=Homo sapiens GN=MAT2B PE=4 SV=1	1	0.000236111	_VQFSNK(gl)SANMDHWQQR_	3	697.326	1.3082	1.2061	8092500	8653400
99;99;99;65;86;65;65;65	Zinc finger CCCH domain-containing protein 14	ZC3H14;ZC3H14;ZC3H14;ZC3H14;ZC3H14;ZC3H14;ZC3H14;ZC3H14	>sp|Q6PJT7|ZC3HE_HUMAN Zinc finger CCCH domain-containing protein 14 OS=Homo sapiens GN=ZC3H14 PE=1 SV=1;>tr|G3V5R4|G3V5R4_HUMAN Zinc finger CCCH domain-containing protein 14 OS=Homo sapiens GN=ZC3H14 PE=4 SV=1;>tr|G3V256|G3V256_HUMAN Zinc finger CCCH doma	1	1.5e-17	_SSDTNIFDSNVPSNK(gl)SNFSR_	3	777.36	1.2583	1.2059	9035600	5272100
121;121;121;121;121;121;121;121;121;122	Histone H2B type 1-D;Histone H2B type 1-C/E/F/G/I;Histone H2B type 2-E;Histone H2B type 2-F;Histone H2B type 1-H;Histone H2B;Histone H2B type 1-N;Histone H2B type 1-M;Histone H2B type 1-L;Histone H2B type 1-A	HIST1H2BD;HIST1H2BC;HIST2H2BE;HIST2H2BF;HIST1H2BH;HIST2H2BF;HIST1H2BN;HIST1H2BM;HIST1H2BL;HIST1H2BA	>sp|P58876|H2B1D_HUMAN Histone H2B type 1-D OS=Homo sapiens GN=HIST1H2BD PE=1 SV=2;>sp|P62807|H2B1C_HUMAN Histone H2B type 1-C/E/F/G/I OS=Homo sapiens GN=HIST1H2BC PE=1 SV=4;>sp|Q16778|H2B2E_HUMAN Histone H2B type 2-E OS=Homo sapiens GN=HIST2H2BE PE=1 SV=3	1	7.24e-05	_AVTK(gl)YTSSK_	3	366.865	1.1701	1.2059	112130000	68461000
71;71;13;13;83;71;71;71;71;71;71;71;71;13	Rac GTPase-activating protein 1	RACGAP1;RACGAP1;RACGAP1;RACGAP1;RACGAP1;RACGAP1;RACGAP1;RACGAP1;RACGAP1;RACGAP1;RACGAP1;RACGAP1;RACGAP1;RACGAP1	>sp|Q9H0H5|RGAP1_HUMAN Rac GTPase-activating protein 1 OS=Homo sapiens GN=RACGAP1 PE=1 SV=1;>tr|F8VRD2|F8VRD2_HUMAN Rac GTPase-activating protein 1 (Fragment) OS=Homo sapiens GN=RACGAP1 PE=4 SV=1;>tr|F8VV37|F8VV37_HUMAN Rac GTPase-activating protein 1 (Fra	0.998353	0.0059193	_SALDVK(gl)LK_	3	329.866	1.0071	1.2059	520810	496320
107;107;107;107;107	STAM-binding protein	STAMBP;STAMBP;STAMBP;STAMBP;STAMBP	>sp|O95630|STABP_HUMAN STAM-binding protein OS=Homo sapiens GN=STAMBP PE=1 SV=1;>tr|C9JK83|C9JK83_HUMAN STAM-binding protein (Fragment) OS=Homo sapiens GN=STAMBP PE=4 SV=1;>tr|F5H5B9|F5H5B9_HUMAN STAM-binding protein OS=Homo sapiens GN=STAMBP PE=4 SV=1;>tr	1	1.92e-11	_AEELK(gl)AELLK_	3	419.906	1.0604	1.2058	2182500	1341800
842;826	Nuclear pore complex protein Nup133	NUP133;NUP133	>sp|Q8WUM0|NU133_HUMAN Nuclear pore complex protein Nup133 OS=Homo sapiens GN=NUP133 PE=1 SV=2;>tr|F5H5C2|F5H5C2_HUMAN Nuclear pore complex protein Nup133 OS=Homo sapiens GN=NUP133 PE=4 SV=1	1	8.76e-20	_YDNLEM(ox)EYLQK(gl)R_	3	577.938	1.1389	1.2055	1331200	1898000
54;54	Cellular retinoic acid-binding protein 2	CRABP2;CRABP2	>sp|P29373|RABP2_HUMAN Cellular retinoic acid-binding protein 2 OS=Homo sapiens GN=CRABP2 PE=1 SV=2;>tr|Q5SYZ4|Q5SYZ4_HUMAN Cellular retinoic acid binding protein 2 (Fragment) OS=Homo sapiens GN=CRABP2 PE=2 SV=1	1	2.11e-07	_QEGDTFYIK(gl)TSTTVR_	3	620.643	1.2351	1.2054	2603000	2973400
618;618	ATP-binding cassette sub-family F member 2	ABCF2;ABCF2	>tr|Q75MJ1|Q75MJ1_HUMAN ATP-binding cassette sub-family F member 2 OS=Homo sapiens GN=ABCF2 PE=2 SV=1;>sp|Q9UG63|ABCF2_HUMAN ATP-binding cassette sub-family F member 2 OS=Homo sapiens GN=ABCF2 PE=1 SV=2	1	0.000812247	_LVDEEPQLTK(gl)R_	3	481.26	1.0604	1.2052	1080600	1200200
489;489;405;191;166	Zinc finger CCCH domain-containing protein 14	ZC3H14;ZC3H14;ZC3H14;ZC3H14;ZC3H14	>sp|Q6PJT7|ZC3HE_HUMAN Zinc finger CCCH domain-containing protein 14 OS=Homo sapiens GN=ZC3H14 PE=1 SV=1;>tr|G3V5R4|G3V5R4_HUMAN Zinc finger CCCH domain-containing protein 14 OS=Homo sapiens GN=ZC3H14 PE=4 SV=1;>tr|H0YJA2|H0YJA2_HUMAN Zinc finger CCCH doma	1	2.14e-51	_LSEEVVVAPNQESGM(ox)K(gl)TADSLR_	3	830.743	1.1857	1.205	32898000	29022000
524	STE20-like serine/threonine-protein kinase	SLK	>sp|Q9H2G2|SLK_HUMAN STE20-like serine/threonine-protein kinase OS=Homo sapiens GN=SLK PE=1 SV=1	0.973376	0.000257583	_EANIQAVDSEVGLTK(gl)EDTQEK_	3	806.726	0.90972	1.205	503850	464650
39	Thioredoxin	TXN	>sp|P10599|THIO_HUMAN Thioredoxin OS=Homo sapiens GN=TXN PE=1 SV=3	1	0.00015647	_M(ox)IK(gl)PFFHSLSEK_	3	531.941	1.1191	1.2048	1854200	8262200
91	Nuclear fragile X mental retardation-interacting protein 2	NUFIP2	>sp|Q7Z417|NUFP2_HUMAN Nuclear fragile X mental retardation-interacting protein 2 OS=Homo sapiens GN=NUFIP2 PE=1 SV=1	0.860068	0.00290258	_KK(gl)TGYGELNGNAGER_	3	569.952	1.1529	1.2046	281230	384110
538;411	Heat shock protein HSP 90-beta;Putative heat shock protein HSP 90-beta-3	HSP90AB1;HSP90AB3P	>sp|P08238|HS90B_HUMAN Heat shock protein HSP 90-beta OS=Homo sapiens GN=HSP90AB1 PE=1 SV=4;>sp|Q58FF7|H90B3_HUMAN Putative heat shock protein HSP 90-beta-3 OS=Homo sapiens GN=HSP90AB3P PE=5 SV=1	1	1.98e-32	_SLVSVTK(gl)EGLELPEDEEEK_	3	749.041	1.1026	1.2044	17115000	9578000
100;28;28;100;100	ADP-ribosylation factor-binding protein GGA3	GGA3;GGA3	>sp|Q9NZ52|GGA3_HUMAN ADP-ribosylation factor-binding protein GGA3 OS=Homo sapiens GN=GGA3 PE=1 SV=1;>tr|J3KRN0|J3KRN0_HUMAN ADP-ribosylation factor-binding protein GGA3 OS=Homo sapiens GN=GGA3 PE=4 SV=1;>tr|J3KSS7|J3KSS7_HUMAN ADP-ribosylation factor-bind	1	0.000181115	_VVSPK(gl)YLGDR_	3	416.563	0.9807	1.2044	4451200	2002100
541	Protein Red	IK	>sp|Q13123|RED_HUMAN Protein Red OS=Homo sapiens GN=IK PE=1 SV=3	1	0.00655608	_ISAIIEK(gl)R_	3	348.545	1.0055	1.2041	225950	269110
82	Histone H1.0	H1F0	>sp|P07305|H10_HUMAN Histone H1.0 OS=Homo sapiens GN=H1F0 PE=1 SV=3	0.999977	8.08e-12	_RLVTTGVLK(gl)QTK_	3	486.631	1.1228	1.204	11205000	19190000
1359	Rab3 GTPase-activating protein non-catalytic subunit	RAB3GAP2	>sp|Q9H2M9|RBGPR_HUMAN Rab3 GTPase-activating protein non-catalytic subunit OS=Homo sapiens GN=RAB3GAP2 PE=1 SV=1	0.888346	1.13e-07	_AM(ox)DPQDLQNTEVPIATTAK(gl)LVNK_	3	876.45	1.1495	1.2038	533460	746510
47;47	HIRA-interacting protein 3	HIRIP3;HIRIP3	>sp|Q9BW71|HIRP3_HUMAN HIRA-interacting protein 3 OS=Homo sapiens GN=HIRIP3 PE=1 SV=3;>tr|H3BSR3|H3BSR3_HUMAN HIRA-interacting protein 3 OS=Homo sapiens GN=HIRIP3 PE=4 SV=1	0.998488	4.24e-05	_SHLEPEEK(gl)QALK_	3	508.267	1.1319	1.2037	1131700	1389700
477;103;103	Heat shock protein HSP 90-beta	HSP90AB1;HSP90AB1;HSP90AB1	>sp|P08238|HS90B_HUMAN Heat shock protein HSP 90-beta OS=Homo sapiens GN=HSP90AB1 PE=1 SV=4;>tr|H0Y6E4|H0Y6E4_HUMAN Heat shock protein HSP 90-beta (Fragment) OS=Homo sapiens GN=HSP90AB1 PE=4 SV=1;>tr|H0Y5S7|H0Y5S7_HUMAN Heat shock protein HSP 90-beta (Frag	1	1.51e-06	_M(ox)K(gl)ETQK(gl)SIYYITGESK_	3	717.353	1.2269	1.2036	16804000	11780000
891;891;891;266;910	Myoferlin;Dysferlin	MYOF;MYOF;MYOF;MYOF;DYSF	>tr|F8W8J4|F8W8J4_HUMAN Myoferlin OS=Homo sapiens GN=MYOF PE=4 SV=1;>sp|Q9NZM1|MYOF_HUMAN Myoferlin OS=Homo sapiens GN=MYOF PE=1 SV=1;>tr|C9JCN0|C9JCN0_HUMAN Myoferlin OS=Homo sapiens GN=MYOF PE=4 SV=2;>tr|H0YD14|H0YD14_HUMAN Myoferlin (Fragment) OS=Homo s	0.991362	0.00661339	_FSDVTGK(gl)IK_	3	370.205	1.0075	1.2036	401190	403240
28;28	tRNA (cytosine(34)-C(5))-methyltransferase	NSUN2;NSUN2	>sp|Q08J23|NSUN2_HUMAN tRNA (cytosine(34)-C(5))-methyltransferase OS=Homo sapiens GN=NSUN2 PE=1 SV=2;>tr|D6RAS3|D6RAS3_HUMAN tRNA (cytosine(34)-C(5))-methyltransferase OS=Homo sapiens GN=NSUN2 PE=4 SV=1	1	0.000165749	_LQQQQRPEDAEDGAEGGGK(gl)R_	4	571.523	1.2818	1.2034	372790	1421000
457;393	Signal recognition particle 54 kDa protein	SRP54;SRP54	>sp|P61011|SRP54_HUMAN Signal recognition particle 54 kDa protein OS=Homo sapiens GN=SRP54 PE=1 SV=1;>tr|G3V4F7|G3V4F7_HUMAN Signal recognition particle 54 kDa protein OS=Homo sapiens GN=SRP54 PE=4 SV=1	0.999065	5.19e-06	_NVSQSQM(ox)AK(gl)LNQQM(ox)AK_	3	651.316	1.1665	1.2032	7547600	5795100
2554;2394	Ubiquitin carboxyl-terminal hydrolase 24;Ubiquitin carboxyl-terminal hydrolase	USP24;USP24	>sp|Q9UPU5|UBP24_HUMAN Ubiquitin carboxyl-terminal hydrolase 24 OS=Homo sapiens GN=USP24 PE=1 SV=3;>tr|B7WPF4|B7WPF4_HUMAN Ubiquitin carboxyl-terminal hydrolase OS=Homo sapiens GN=USP24 PE=3 SV=2	1	7.71e-05	_M(ox)SEHYWTPQSNVSNETSTGK(gl)TFQR_	4	737.083	1.0972	1.2031	3068800	4417700
314;291;197;22	Protein LYRIC	MTDH;MTDH;MTDH;MTDH	>sp|Q86UE4|LYRIC_HUMAN Protein LYRIC OS=Homo sapiens GN=MTDH PE=1 SV=2;>tr|E5RJU9|E5RJU9_HUMAN Protein LYRIC OS=Homo sapiens GN=MTDH PE=4 SV=1;>tr|H0YB56|H0YB56_HUMAN Protein LYRIC (Fragment) OS=Homo sapiens GN=MTDH PE=4 SV=1;>tr|H0YBE0|H0YBE0_HUMAN Protei	1	0.000691844	_WNSVSPASAGK(gl)R_	3	458.569	0.99423	1.2025	811020	462370
353;322;307;177	Cold shock domain-containing protein E1	CSDE1;CSDE1;CSDE1;CSDE1	>tr|G5E9Q2|G5E9Q2_HUMAN Cold shock domain containing E1, RNA-binding, isoform CRA_d OS=Homo sapiens GN=CSDE1 PE=4 SV=1;>tr|E9PGZ0|E9PGZ0_HUMAN Cold shock domain-containing protein E1 OS=Homo sapiens GN=CSDE1 PE=4 SV=1;>sp|O75534|CSDE1_HUMAN Cold shock doma	1	0.00218904	_SK(gl)VTLLEGDHVR_	3	489.935	1.2074	1.2024	1726600	1649100
160	Antigen KI-67	MKI67	>sp|P46013|KI67_HUMAN Antigen KI-67 OS=Homo sapiens GN=MKI67 PE=1 SV=2	0.971961	0.000791285	_VSGNPQVHIK(gl)NVK_	4	384.218	1.0863	1.202	1617400	426750
168	KRR1 small subunit processome component homolog	KRR1	>sp|Q13601|KRR1_HUMAN KRR1 small subunit processome component homolog OS=Homo sapiens GN=KRR1 PE=1 SV=4	0.997334	0.00595185	_LIGPK(gl)GSTLK_	3	376.564	0.98139	1.202	5314000	5146200
213	UPF0428 protein CXorf56	CXorf56	>sp|Q9H5V9|CX056_HUMAN UPF0428 protein CXorf56 OS=Homo sapiens GN=CXorf56 PE=1 SV=1	0.999119	0.00239536	_M(ox)K(gl)GTLIDNQFK_	3	475.578	1.1925	1.2018	480610	383880
292;292;197;291;291;291;289;261;174;13	Eukaryotic initiation factor 4A-II;Eukaryotic initiation factor 4A-I	EIF4A2;EIF4A2;EIF4A2;EIF4A1	>sp|Q14240|IF4A2_HUMAN Eukaryotic initiation factor 4A-II OS=Homo sapiens GN=EIF4A2 PE=1 SV=2;>tr|E7EQG2|E7EQG2_HUMAN Eukaryotic initiation factor 4A-II OS=Homo sapiens GN=EIF4A2 PE=3 SV=1;>tr|Q9NZE6|Q9NZE6_HUMAN BM-010 OS=Homo sapiens GN=EIF4A2 PE=2 SV=1;	0.999999	0.000634538	_KVDWLTEK(gl)M(ox)HAR_	3	548.616	2.7886	1.2013	747560	1143800
1144	Pre-mRNA-processing-splicing factor 8	PRPF8	>sp|Q6P2Q9|PRP8_HUMAN Pre-mRNA-processing-splicing factor 8 OS=Homo sapiens GN=PRPF8 PE=1 SV=2	1	0.00170905	_LM(ox)K(gl)HDVNLGR_	3	438.231	1.1461	1.2012	782780	724110
66;66	Prefoldin subunit 6	PFDN6;PFDN6	>sp|O15212|PFD6_HUMAN Prefoldin subunit 6 OS=Homo sapiens GN=PFDN6 PE=1 SV=1;>tr|A2AB88|A2AB88_HUMAN Prefoldin subunit 6 OS=Homo sapiens GN=PFDN6 PE=4 SV=1	1	0.000961484	_LLGPVLVK(gl)QELGEAR_	3	579.34	0.92028	1.2008	426050	415690
30	Cystine/glutamate transporter	SLC7A11	>sp|Q9UPY5|XCT_HUMAN Cystine/glutamate transporter OS=Homo sapiens GN=SLC7A11 PE=1 SV=1	1	6.91e-14	_LPSLGNK(gl)EPPGQEK_	3	536.618	1.1456	1.2007	12024000	8652600
427;382	RuvB-like 2	RUVBL2;RUVBL2	>sp|Q9Y230|RUVB2_HUMAN RuvB-like 2 OS=Homo sapiens GN=RUVBL2 PE=1 SV=3;>tr|B3KQ59|B3KQ59_HUMAN RuvB-like 2 OS=Homo sapiens GN=RUVBL2 PE=2 SV=1	1	3.68e-19	_GTEVQVDDIK(gl)R_	3	458.572	1.2025	1.2003	12180000	8093200
808	A-kinase anchor protein 12	AKAP12	>sp|Q02952|AKA12_HUMAN A-kinase anchor protein 12 OS=Homo sapiens GN=AKAP12 PE=1 SV=4	0.985375	2.18e-26	_EESWVSIK(gl)K_	3	407.215	0.89275	1.2003	2332400	352970
270;165	Calpain-1 catalytic subunit	CAPN1;CAPN1	>sp|P07384|CAN1_HUMAN Calpain-1 catalytic subunit OS=Homo sapiens GN=CAPN1 PE=1 SV=1;>tr|E9PL37|E9PL37_HUMAN Calpain-1 catalytic subunit (Fragment) OS=Homo sapiens GN=CAPN1 PE=4 SV=1	0.999956	0.00219572	_LVK(gl)GHAYSVTGAK_	3	482.268	1.0482	1.2002	2509100	1368800
158;138;222;138;142	COP9 signalosome complex subunit 1	GPS1;GPS1	>sp|Q13098|CSN1_HUMAN COP9 signalosome complex subunit 1 OS=Homo sapiens GN=GPS1 PE=1 SV=4;>tr|C9JFE4|C9JFE4_HUMAN COP9 signalosome complex subunit 1 OS=Homo sapiens GN=GPS1 PE=4 SV=2;>tr|J3KRJ4|J3KRJ4_HUMAN COP9 signalosome complex subunit 1 (Fragment) OS	1	0.00271872	_GNSIK(gl)ESIR_	3	373.204	0.99944	1.1996	2120600	162520
157	Long-chain-fatty-acid--CoA ligase 3	ACSL3	>sp|O95573|ACSL3_HUMAN Long-chain-fatty-acid--CoA ligase 3 OS=Homo sapiens GN=ACSL3 PE=1 SV=3	0.800313	0.00159977	_AFNFGNGLQM(ox)LGQK(gl)PK_	3	627.321	1.1297	1.1992	427040	663160
10	USP6 N-terminal-like protein	USP6NL	>sp|Q92738|US6NL_HUMAN USP6 N-terminal-like protein OS=Homo sapiens GN=USP6NL PE=1 SV=3	1	0.000715977	_(ac)M(ox)NSDQDVALK(gl)LAQER_	3	630.639	0.8381	1.1985	806710	1178200
367;294	Zinc finger protein ZPR1	ZNF259;ZNF259	>sp|O75312|ZPR1_HUMAN Zinc finger protein ZPR1 OS=Homo sapiens GN=ZNF259 PE=1 SV=1;>tr|H7C0E5|H7C0E5_HUMAN Zinc finger protein ZPR1 (Fragment) OS=Homo sapiens GN=ZNF259 PE=4 SV=1	1	3.92e-05	_ELVTK(gl)NPFTLGDSSNPGQTER_	3	802.063	1.1025	1.1984	808410	622760
746;691	Pre-mRNA-processing-splicing factor 8	PRPF8	>sp|Q6P2Q9|PRP8_HUMAN Pre-mRNA-processing-splicing factor 8 OS=Homo sapiens GN=PRPF8 PE=1 SV=2;>tr|I3L0J9|I3L0J9_HUMAN Pre-mRNA-processing-splicing factor 8 (Fragment) OS=Homo sapiens GN=PRPF8 PE=4 SV=1	1	6.34e-11	_AK(gl)ADWWTNTAHYNR_	3	616.624	1.0309	1.1983	2309500	1822000
47;47;62;47;25;47;32	HBS1-like protein	HBS1L;HBS1L;HBS1L;HBS1L;HBS1L;HBS1L	>sp|Q9Y450|HBS1L_HUMAN HBS1-like protein OS=Homo sapiens GN=HBS1L PE=1 SV=1;>tr|E9PLR4|E9PLR4_HUMAN HBS1-like protein OS=Homo sapiens GN=HBS1L PE=4 SV=1;>tr|E9PMN1|E9PMN1_HUMAN HBS1-like protein (Fragment) OS=Homo sapiens GN=HBS1L PE=4 SV=1;>tr|G5E991|G5E9	1	4.48e-13	_DK(gl)PSVEPVEEYDYEDLK_	3	723.667	1.0032	1.1983	1626000	1824100
54;54;54	Serine/arginine repetitive matrix protein 1	SRRM1;SRRM1;SRRM1	>tr|E9PCT1|E9PCT1_HUMAN Serine/arginine repetitive matrix protein 1 OS=Homo sapiens GN=SRRM1 PE=4 SV=2;>tr|A9Z1X7|A9Z1X7_HUMAN Serine/arginine repetitive matrix 1 OS=Homo sapiens GN=SRRM1 PE=4 SV=1;>sp|Q8IYB3|SRRM1_HUMAN Serine/arginine repetitive matrix p	0.999563	0.00047178	_VNLEVIKPWITK(gl)R_	3	570.674	1.433	1.198	4306600	915350
271;259;228;218;220	Microtubule-associated protein RP/EB family member 2;Microtubule-associated protein RP/EB family member 1	MAPRE2;MAPRE2;MAPRE2;MAPRE2;MAPRE1	>sp|Q15555|MARE2_HUMAN Microtubule-associated protein RP/EB family member 2 OS=Homo sapiens GN=MAPRE2 PE=1 SV=1;>tr|E9PHR3|E9PHR3_HUMAN Microtubule-associated protein RP/EB family member 2 OS=Homo sapiens GN=MAPRE2 PE=4 SV=1;>tr|G5E9I6|G5E9I6_HUMAN Microtu	1	0.00526722	_ERDFYFGK(gl)LR_	3	482.249	1.243	1.1979	9269300	8343300
56	Adipose most abundant gene transcript 2 protein	APM2	>sp|Q15847|APM2_HUMAN Adipose most abundant gene transcript 2 protein OS=Homo sapiens GN=APM2 PE=1 SV=1	0.996976	0.00141343	_TTQETIDK(gl)TANQASDTFSGIGK_	3	809.726	1.1068	1.1976	2257200	3785800
264;253	Ubiquitin fusion degradation protein 1 homolog	UFD1L;UFD1L	>sp|Q92890|UFD1_HUMAN Ubiquitin fusion degradation protein 1 homolog OS=Homo sapiens GN=UFD1L PE=1 SV=3;>tr|A6NJ11|A6NJ11_HUMAN Ubiquitin fusion degradation protein 1 homolog OS=Homo sapiens GN=UFD1L PE=4 SV=1	0.998302	4.73e-06	_RGIPNYEFK(gl)LGK_	3	512.616	1.0076	1.1975	15171000	18717000
51;51;51	Zinc finger CCCH domain-containing protein 15	ZC3H15;ZC3H15;ZC3H15	>sp|Q8WU90|ZC3HF_HUMAN Zinc finger CCCH domain-containing protein 15 OS=Homo sapiens GN=ZC3H15 PE=1 SV=1;>tr|F8WB26|F8WB26_HUMAN Zinc finger CCCH domain-containing protein 15 OS=Homo sapiens GN=ZC3H15 PE=4 SV=1;>tr|F8WF67|F8WF67_HUMAN Zinc finger CCCH doma	1	2.94e-10	_AVTHQVK(gl)FGQQNPR_	3	575.304	1.2447	1.1972	6196900	6534400
469;332	DNA replication licensing factor MCM2	MCM2;MCM2	>sp|P49736|MCM2_HUMAN DNA replication licensing factor MCM2 OS=Homo sapiens GN=MCM2 PE=1 SV=4;>tr|H0Y8E6|H0Y8E6_HUMAN DNA replication licensing factor MCM2 (Fragment) OS=Homo sapiens GN=MCM2 PE=3 SV=1	0.999923	4.29e-05	_M(ox)ITSLSK(gl)DQQIGEK_	3	569.958	0.97835	1.1972	4250800	4693400
309;296;287	6-phosphogluconate dehydrogenase, decarboxylating;6-phosphogluconate dehydrogenase, decarboxylating;6-phosphogluconate dehydrogenase, decarboxylating	PGD;PGD;PGD	>sp|P52209|6PGD_HUMAN 6-phosphogluconate dehydrogenase, decarboxylating OS=Homo sapiens GN=PGD PE=1 SV=3;>tr|B4DQJ8|B4DQJ8_HUMAN 6-phosphogluconate dehydrogenase, decarboxylating OS=Homo sapiens GN=PGD PE=2 SV=1;>tr|F5H7U0|F5H7U0_HUMAN 6-phosphogluconate d	1	0.00230392	_GPQK(gl)FQFDGDKK_	3	503.588	1.1524	1.1969	2270400	2180100
20;20;20;20	REST corepressor 3	RCOR3;RCOR3;RCOR3;RCOR3	>sp|Q9P2K3|RCOR3_HUMAN REST corepressor 3 OS=Homo sapiens GN=RCOR3 PE=1 SV=2;>tr|E9PQE5|E9PQE5_HUMAN REST corepressor 3 (Fragment) OS=Homo sapiens GN=RCOR3 PE=4 SV=1;>tr|E9PR63|E9PR63_HUMAN REST corepressor 3 (Fragment) OS=Homo sapiens GN=RCOR3 PE=4 SV=1;>	0.999443	2.22e-10	_IPEFDPGATK(gl)YTDK_	3	565.946	0.89201	1.1969	1103100	834710
122;113;101	Mitochondrial carrier homolog 2	MTCH2;MTCH2;MTCH2	>sp|Q9Y6C9|MTCH2_HUMAN Mitochondrial carrier homolog 2 OS=Homo sapiens GN=MTCH2 PE=1 SV=1;>tr|E9PIE4|E9PIE4_HUMAN Mitochondrial carrier homolog 2 (Fragment) OS=Homo sapiens GN=MTCH2 PE=3 SV=1;>tr|E9PNT8|E9PNT8_HUMAN Mitochondrial carrier homolog 2 (Fragmen	1	0.00133492	_EVSSSFDHVIK(gl)ETTR_	3	616.974	1.1778	1.1968	2733200	1442900
876	Alanine--tRNA ligase, cytoplasmic	AARS	>sp|P49588|SYAC_HUMAN Alanine--tRNA ligase, cytoplasmic OS=Homo sapiens GN=AARS PE=1 SV=2	0.999988	0.000139771	_ALNEALK(gl)LFK_	3	420.915	1.1063	1.1968	809130	563100
13		RAD18	>tr|H7C3I2|H7C3I2_HUMAN E3 ubiquitin-protein ligase RAD18 (Fragment) OS=Homo sapiens GN=RAD18 PE=4 SV=1	0.642731	0.00371081	_TVTITK(gl)EDESTEK_	3	532.265	1.1921	1.1967	1689300	1379700
376	E3 ubiquitin-protein ligase RAD18	RAD18	>sp|Q9NS91|RAD18_HUMAN E3 ubiquitin-protein ligase RAD18 OS=Homo sapiens GN=RAD18 PE=1 SV=2	0.642731	0.00371081	_TVTITK(gl)EDESTEK_	3	532.265	1.1921	1.1967	1689300	1379700
347	KRR1 small subunit processome component homolog	KRR1	>sp|Q13601|KRR1_HUMAN KRR1 small subunit processome component homolog OS=Homo sapiens GN=KRR1 PE=1 SV=4	0.999194	8.97e-13	_IDVASIK(gl)EK_	3	372.88	1.2127	1.1966	2327500	1788500
193;193;90;193;163;90	Catenin alpha-1	CTNNA1;CTNNA1;CTNNA1;CTNNA1;CTNNA1;CTNNA1	>sp|P35221|CTNA1_HUMAN Catenin alpha-1 OS=Homo sapiens GN=CTNNA1 PE=1 SV=1;>tr|G3XAM7|G3XAM7_HUMAN Catenin (Cadherin-associated protein), alpha 1, 102kDa, isoform CRA_a OS=Homo sapiens GN=CTNNA1 PE=4 SV=1;>tr|F8W845|F8W845_HUMAN Catenin alpha-1 OS=Homo sap	1	0.00503929	_LNIM(ox)AAK(gl)R_	3	349.531	1.1912	1.1965	198400	169740
666;338	Vinculin	VCL;VCL	>sp|P18206|VINC_HUMAN Vinculin OS=Homo sapiens GN=VCL PE=1 SV=4;>tr|Q5JQ13|Q5JQ13_HUMAN Vinculin (Fragment) OS=Homo sapiens GN=VCL PE=2 SV=1	1	0.000204042	_STVEGIQASVK(gl)TAR_	3	520.95	0.95423	1.1964	2126300	1878400
248;235;226	6-phosphogluconate dehydrogenase, decarboxylating;6-phosphogluconate dehydrogenase, decarboxylating;6-phosphogluconate dehydrogenase, decarboxylating	PGD;PGD;PGD	>sp|P52209|6PGD_HUMAN 6-phosphogluconate dehydrogenase, decarboxylating OS=Homo sapiens GN=PGD PE=1 SV=3;>tr|B4DQJ8|B4DQJ8_HUMAN 6-phosphogluconate dehydrogenase, decarboxylating OS=Homo sapiens GN=PGD PE=2 SV=1;>tr|F5H7U0|F5H7U0_HUMAN 6-phosphogluconate d	0.999782	0.000403457	_FQDTDGK(gl)HLLPK_	3	504.932	1.1485	1.1957	5883800	5077800
478;478;446;271;135	Annexin A6;Annexin;Annexin;Annexin;Annexin	ANXA6;ANXA6;ANXA6;ANXA6;ANXA6	>sp|P08133|ANXA6_HUMAN Annexin A6 OS=Homo sapiens GN=ANXA6 PE=1 SV=3;>tr|A6NN80|A6NN80_HUMAN Annexin OS=Homo sapiens GN=ANXA6 PE=3 SV=3;>tr|E9PGK1|E9PGK1_HUMAN Annexin OS=Homo sapiens GN=ANXA6 PE=3 SV=1;>tr|E5RK69|E5RK69_HUMAN Annexin OS=Homo sapiens GN=AN	0.98459	0.000676435	_AINEAYK(gl)EDYHK_	3	532.255	1.0913	1.1957	4162800	1413600
136;208;86	Peroxiredoxin-1;Peroxiredoxin-4	PRDX1;PRDX4;PRDX4	>sp|Q06830|PRDX1_HUMAN Peroxiredoxin-1 OS=Homo sapiens GN=PRDX1 PE=1 SV=1;>sp|Q13162|PRDX4_HUMAN Peroxiredoxin-4 OS=Homo sapiens GN=PRDX4 PE=1 SV=1;>tr|H7C3T4|H7C3T4_HUMAN Peroxiredoxin-4 (Fragment) OS=Homo sapiens GN=PRDX4 PE=4 SV=1	1	6.73e-06	_GLFIIDDK(gl)GILR_	3	491.952	1.0632	1.1952	1700100	1922300
239;179	60S ribosomal protein L6;60S ribosomal protein L6	RPL6;RPL6	>sp|Q02878|RL6_HUMAN 60S ribosomal protein L6 OS=Homo sapiens GN=RPL6 PE=1 SV=3;>tr|F8W181|F8W181_HUMAN 60S ribosomal protein L6 (Fragment) OS=Homo sapiens GN=RPL6 PE=3 SV=1	1	0.000104503	_EK(gl)YEITEQR_	3	437.218	0.94229	1.1949	2708900	1656700
200;200	5-azacytidine-induced protein 1	AZI1	>sp|Q9UPN4|AZI1_HUMAN 5-azacytidine-induced protein 1 OS=Homo sapiens GN=AZI1 PE=1 SV=3;>tr|I3L2J8|I3L2J8_HUMAN 5-azacytidine-induced protein 1 OS=Homo sapiens GN=AZI1 PE=4 SV=1	0.999997	0.000256787	_APPLK(gl)SSNQTAPSLNNIIK_	3	703.055	1.2025	1.1943	5480700	5395500
141;141;141	Rho GDP-dissociation inhibitor 1	ARHGDIA	>sp|P52565|GDIR1_HUMAN Rho GDP-dissociation inhibitor 1 OS=Homo sapiens GN=ARHGDIA PE=1 SV=3;>tr|J3QQX2|J3QQX2_HUMAN Rho GDP-dissociation inhibitor 1 OS=Homo sapiens GN=ARHGDIA PE=4 SV=1;>tr|J3KTF8|J3KTF8_HUMAN Rho GDP-dissociation inhibitor 1 (Fragment) O	1	3.86e-27	_IDK(gl)TDYM(ox)VGSYGPR_	3	577.938	1.184	1.1942	49125000	51468000
234;173	Proteasome subunit alpha type-7	PSMA7;PSMA7	>sp|O14818|PSA7_HUMAN Proteasome subunit alpha type-7 OS=Homo sapiens GN=PSMA7 PE=1 SV=1;>tr|H0Y586|H0Y586_HUMAN Proteasome subunit alpha type-7 (Fragment) OS=Homo sapiens GN=PSMA7 PE=4 SV=1	0.980912	0.00809272	_YVAEIEK(gl)EK_	3	408.215	1.3208	1.194	187680	614510
114;114;114;114;88;88;101;64	Signal peptidase complex catalytic subunit SEC11A;Putative signal peptidase complex catalytic subunit SEC11B	SEC11A;SEC11A;SEC11A;SEC11A;SEC11L1;SEC11A;SEC11B;SEC11A	>tr|H0YK83|H0YK83_HUMAN Signal peptidase complex catalytic subunit SEC11A OS=Homo sapiens GN=SEC11A PE=4 SV=1;>sp|P67812|SC11A_HUMAN Signal peptidase complex catalytic subunit SEC11A OS=Homo sapiens GN=SEC11A PE=1 SV=1;>tr|H0YK72|H0YK72_HUMAN SEC11-like 1	1	0.000232667	_FLTK(gl)GDNNAVDDR_	3	526.922	1.063	1.194	2431300	3463200
293	Ubiquitin carboxyl-terminal hydrolase 16	USP16	>sp|Q9Y5T5|UBP16_HUMAN Ubiquitin carboxyl-terminal hydrolase 16 OS=Homo sapiens GN=USP16 PE=1 SV=1	1	2.79e-36	_FK(gl)GYQQQDSQELLR_	3	618.643	1.1335	1.1937	29729000	28230000
233;251;249;121	Poly(U)-binding-splicing factor PUF60	PUF60;PUF60;PUF60;PUF60	>tr|E9PQ56|E9PQ56_HUMAN Poly(U)-binding-splicing factor PUF60 (Fragment) OS=Homo sapiens GN=PUF60 PE=4 SV=1;>sp|Q9UHX1|PUF60_HUMAN Poly(U)-binding-splicing factor PUF60 OS=Homo sapiens GN=PUF60 PE=1 SV=1;>tr|H0YEM1|H0YEM1_HUMAN Poly(U)-binding-splicing fac	0.982306	0.000861608	_SVFEAFGK(gl)IK_	3	413.896	0.93842	1.1937	1390800	889420
309;238	Cytoplasmic tRNA 2-thiolation protein 2	CTU2;CTU2	>tr|H3BSW6|H3BSW6_HUMAN Cytoplasmic tRNA 2-thiolation protein 2 OS=Homo sapiens GN=CTU2 PE=4 SV=1;>sp|Q2VPK5|CTU2_HUMAN Cytoplasmic tRNA 2-thiolation protein 2 OS=Homo sapiens GN=CTU2 PE=1 SV=1	1	0.00323955	_TLTAK(gl)EELLQTLR_	3	543.977	1.0872	1.1934	195310	257950
1238	A-kinase anchor protein 12	AKAP12	>sp|Q02952|AKA12_HUMAN A-kinase anchor protein 12 OS=Homo sapiens GN=AKAP12 PE=1 SV=4	0.999919	0.00437239	_EQSK(gl)M(ox)EDTLEHTDK_	3	607.604	0.91651	1.1934	2354000	502050
567;43	ATP-dependent RNA helicase DDX54	DDX54;DDX54	>sp|Q8TDD1|DDX54_HUMAN ATP-dependent RNA helicase DDX54 OS=Homo sapiens GN=DDX54 PE=1 SV=2;>tr|H0YHH7|H0YHH7_HUMAN ATP-dependent RNA helicase DDX54 (Fragment) OS=Homo sapiens GN=DDX54 PE=4 SV=1	1	0.00218424	_LVDSIK(gl)NYR_	3	407.891	1.0569	1.1933	1352800	901800
955;919;396;177;97	5-azacytidine-induced protein 1	AZI1	>sp|Q9UPN4|AZI1_HUMAN 5-azacytidine-induced protein 1 OS=Homo sapiens GN=AZI1 PE=1 SV=3;>tr|I3L2J8|I3L2J8_HUMAN 5-azacytidine-induced protein 1 OS=Homo sapiens GN=AZI1 PE=4 SV=1;>tr|I3L2X7|I3L2X7_HUMAN 5-azacytidine-induced protein 1 (Fragment) OS=Homo sap	1	0.000452464	_CSELK(gl)GQLGEAEGENLR_	3	668.653	1.4923	1.1931	974260	1727900
391	Niban-like protein 1	FAM129B	>sp|Q96TA1|NIBL1_HUMAN Niban-like protein 1 OS=Homo sapiens GN=FAM129B PE=1 SV=3	1	8.86e-05	_LGEYM(ox)EK(gl)LSR_	3	452.559	1.0276	1.1929	1622900	2056500
46;34	Serine/arginine-rich splicing factor 9	SRSF9;SRSF9	>sp|Q13242|SRSF9_HUMAN Serine/arginine-rich splicing factor 9 OS=Homo sapiens GN=SRSF9 PE=1 SV=1;>tr|H0YIB4|H0YIB4_HUMAN Serine/arginine-rich-splicing factor 9 (Fragment) OS=Homo sapiens GN=SRSF9 PE=4 SV=1	1	0.00217632	_IREIELK(gl)NR_	3	428.918	1.1375	1.1927	9703000	8082200
215	Structural maintenance of chromosomes protein 3	SMC3	>sp|Q9UQE7|SMC3_HUMAN Structural maintenance of chromosomes protein 3 OS=Homo sapiens GN=SMC3 PE=1 SV=2	0.940784	0.00491614	_EELAQYQK(gl)WDK_	3	517.919	1.1541	1.1926	1647700	951870
273;273;158	BAG family molecular chaperone regulator 1	BAG1;BAG1	>tr|J3QTA2|J3QTA2_HUMAN BAG family molecular chaperone regulator 1 OS=Homo sapiens GN=BAG1 PE=4 SV=1;>sp|Q99933|BAG1_HUMAN BAG family molecular chaperone regulator 1 OS=Homo sapiens GN=BAG1 PE=1 SV=4;>tr|E2QRM7|E2QRM7_HUMAN BAG family molecular chaperone r	1	4.15e-05	_DLQAEALCK(gl)LDR_	3	515.928	1.1012	1.1925	291970	349710
293	DNA repair protein complementing XP-G cells	ERCC5	>sp|P28715|ERCC5_HUMAN DNA repair protein complementing XP-G cells OS=Homo sapiens GN=ERCC5 PE=1 SV=3	0.96251	0.000668154	_VVSEDTSHYILIK(gl)GIQAK_	3	705.72	0.90424	1.1921	464760	598320
479;479	U5 small nuclear ribonucleoprotein 200 kDa helicase	SNRNP200;SNRNP200	>sp|O75643|U520_HUMAN U5 small nuclear ribonucleoprotein 200 kDa helicase OS=Homo sapiens GN=SNRNP200 PE=1 SV=2;>tr|C9JAQ9|C9JAQ9_HUMAN U5 small nuclear ribonucleoprotein 200 kDa helicase OS=Homo sapiens GN=SNRNP200 PE=4 SV=2	1	1.28e-26	_YAQAGFEGFK(gl)TLNR_	3	572.622	1.1552	1.192	4807800	6080700
294;196	Signal transducer and activator of transcription 3	STAT3;STAT3	>sp|P40763|STAT3_HUMAN Signal transducer and activator of transcription 3 OS=Homo sapiens GN=STAT3 PE=1 SV=2;>tr|G8JLH9|G8JLH9_HUMAN Signal transducer and activator of transcription 3 OS=Homo sapiens GN=STAT3 PE=4 SV=1	1	4.58e-09	_VSYK(gl)GDPIVQHRPM(ox)LEER_	4	571.793	1.1382	1.192	14860000	10369000
1257	Protein KIAA0664	KIAA0664	>sp|O75153|CLU_HUMAN Clustered mitochondria protein homolog OS=Homo sapiens GN=KIAA0664 PE=1 SV=2	1	1.08e-35	_DLENLK(gl)AEVAR_	3	457.912	1.2231	1.1917	1544900	1653600
1121;432;168;108	DNA damage-binding protein 1	DDB1;DDB1;DDB1;DDB1	>sp|Q16531|DDB1_HUMAN DNA damage-binding protein 1 OS=Homo sapiens GN=DDB1 PE=1 SV=1;>tr|B4DG00|B4DG00_HUMAN DNA damage-binding protein 1 OS=Homo sapiens GN=DDB1 PE=2 SV=1;>tr|F5GZ34|F5GZ34_HUMAN DNA damage-binding protein 1 OS=Homo sapiens GN=DDB1 PE=4 SV	1	1.08e-237	_MQEVVANLQYDDGSGM(ox)K(gl)R_	3	724.333	1.26	1.1915	91528000	89917000
227;227;227;227;190	60 kDa SS-A/Ro ribonucleoprotein	TROVE2;TROVE2;TROVE2;TROVE2;TROVE2	>sp|P10155|RO60_HUMAN 60 kDa SS-A/Ro ribonucleoprotein OS=Homo sapiens GN=TROVE2 PE=1 SV=2;>tr|Q5LJ99|Q5LJ99_HUMAN 60 kDa SS-A/Ro ribonucleoprotein OS=Homo sapiens GN=TROVE2 PE=2 SV=1;>tr|Q5LJA0|Q5LJA0_HUMAN 60 kDa SS-A/Ro ribonucleoprotein OS=Homo sapiens	1	0.000125925	_LLK(gl)YLEAVEK_	3	440.59	1.1613	1.1912	309290	324090
68;68	Transmembrane channel-like protein 7	TMC7;TMC7	>tr|H3BNW8|H3BNW8_HUMAN Transmembrane channel-like protein 7 OS=Homo sapiens GN=TMC7 PE=4 SV=1;>sp|Q7Z402|TMC7_HUMAN Transmembrane channel-like protein 7 OS=Homo sapiens GN=TMC7 PE=2 SV=1	1	0.000243669	_QSGTLLK(gl)PTDSYSSQLEDR_	3	747.033	0.99493	1.1911	643380	1785700
464;400	Signal recognition particle 54 kDa protein	SRP54;SRP54	>sp|P61011|SRP54_HUMAN Signal recognition particle 54 kDa protein OS=Homo sapiens GN=SRP54 PE=1 SV=1;>tr|G3V4F7|G3V4F7_HUMAN Signal recognition particle 54 kDa protein OS=Homo sapiens GN=SRP54 PE=4 SV=1	1	0.000159979	_LNQQM(ox)AK(gl)MMDPR_	3	531.583	1.2117	1.191	14789000	13801000
479	Folate transporter 1	SLC19A1	>sp|P41440|S19A1_HUMAN Folate transporter 1 OS=Homo sapiens GN=SLC19A1 PE=1 SV=3	1	2.4e-13	_SAAEEK(gl)AAQALSVQDK_	3	587.299	1.0613	1.191	6259700	10982000
114;64;114	X-ray repair cross-complementing protein 6	XRCC6;XRCC6;XRCC6	>sp|P12956|XRCC6_HUMAN X-ray repair cross-complementing protein 6 OS=Homo sapiens GN=XRCC6 PE=1 SV=2;>tr|B1AHC9|B1AHC9_HUMAN X-ray repair complementing defective repair in Chinese hamster cells 6 (Ku autoantigen, 70kDa) OS=Homo sapiens GN=XRCC6 PE=4 SV=1;>	1	2.05e-05	_NIYVLQELDNPGAK(gl)R_	2	922.487	1.0866	1.1902	26016000	11651000
200;200;200;236	Prohibitin-2	PHB2;PHB2;PHB2	>tr|J3KPX7|J3KPX7_HUMAN Prohibitin-2 OS=Homo sapiens GN=PHB2 PE=4 SV=1;>sp|Q99623|PHB2_HUMAN Prohibitin-2 OS=Homo sapiens GN=PHB2 PE=1 SV=2;>tr|F5GY37|F5GY37_HUMAN Prohibitin-2 OS=Homo sapiens GN=PHB2 PE=4 SV=1;>tr|F5GWA7|F5GWA7_HUMAN Prohibitin-2 (Fragmen	1	0.000931455	_EYTAAVEAK(gl)QVAQQEAQR_	3	712.022	1.1197	1.19	1073400	891290
213;368;368;284;368	Zinc finger CCCH domain-containing protein 14	ZC3H14;ZC3H14;ZC3H14;ZC3H14;ZC3H14	>tr|G3V5I6|G3V5I6_HUMAN Zinc finger CCCH domain-containing protein 14 OS=Homo sapiens GN=ZC3H14 PE=4 SV=1;>sp|Q6PJT7|ZC3HE_HUMAN Zinc finger CCCH domain-containing protein 14 OS=Homo sapiens GN=ZC3H14 PE=1 SV=1;>tr|G3V5R4|G3V5R4_HUMAN Zinc finger CCCH doma	0.999994	6.82e-12	_AISEAQESVTK(gl)TTNYSTVPQK_	3	799.403	1.3418	1.1898	12696000	8848600
18	Sodium- and chloride-dependent creatine transporter 1	SLC6A8	>sp|P48029|SC6A8_HUMAN Sodium- and chloride-dependent creatine transporter 1 OS=Homo sapiens GN=SLC6A8 PE=1 SV=1	0.5	0.000124513	_SAENGIYSVSGDEK(gl)K_	3	566.604	1.1827	1.1898	3507700	3779000
462	Metal transporter CNNM3	CNNM3	>sp|Q8NE01|CNNM3_HUMAN Metal transporter CNNM3 OS=Homo sapiens GN=CNNM3 PE=1 SV=1	1	0.00355359	_SEILDESEDYRDTVVK(gl)R_	3	723.354	0.94845	1.1895	5349800	3986800
929	Insulin-degrading enzyme	IDE	>sp|P14735|IDE_HUMAN Insulin-degrading enzyme OS=Homo sapiens GN=IDE PE=1 SV=4	0.982499	0.000579048	_DNTEVAYLK(gl)TLTK_	3	537.286	0.9252	1.1895	687500	532140
500;266;500	Methionine--tRNA ligase, cytoplasmic	MARS;MARS;MARS	>sp|P56192|SYMC_HUMAN Methionine--tRNA ligase, cytoplasmic OS=Homo sapiens GN=MARS PE=1 SV=2;>tr|A6NC17|A6NC17_HUMAN Methionine--tRNA ligase A OS=Homo sapiens GN=MARS PE=3 SV=3;>tr|B3KVK7|B3KVK7_HUMAN Methionine--tRNA ligase, cytoplasmic OS=Homo sapiens GN	0.999962	0.00146989	_DLK(gl)WGTPVPLEGFEDK_	3	648.995	1.0832	1.1894	1121500	602460
88	Prefoldin subunit 6	PFDN6	>sp|O15212|PFD6_HUMAN Prefoldin subunit 6 OS=Homo sapiens GN=PFDN6 PE=1 SV=1	1	6.05e-07	_RLDYITAEIK(gl)R_	3	497.947	1.1886	1.1889	3835100	5749100
226	Coiled-coil domain-containing protein 86	CCDC86	>sp|Q9H6F5|CCD86_HUMAN Coiled-coil domain-containing protein 86 OS=Homo sapiens GN=CCDC86 PE=1 SV=1	0.8737	0.00101222	_K(gl)LNKEELPVIPK_	3	507.971	1.099	1.1884	2080700	1859100
23;23;23;23	26S proteasome non-ATPase regulatory subunit 10	PSMD10;PSMD10;PSMD10;PSMD10	>sp|O75832|PSD10_HUMAN 26S proteasome non-ATPase regulatory subunit 10 OS=Homo sapiens GN=PSMD10 PE=1 SV=1;>tr|B1AJY7|B1AJY7_HUMAN 26S proteasome non-ATPase regulatory subunit 10 OS=Homo sapiens GN=PSMD10 PE=4 SV=1;>tr|B1AJY5|B1AJY5_HUMAN 26S proteasome no	1	2.17e-50	_LEELK(gl)ESILADK_	3	501.275	1.1669	1.1879	1628200	1264900
142;142;142;142	POTE ankyrin domain family member F;POTE ankyrin domain family member E	POTEF;POTEE;POTEF;POTEF	>sp|A5A3E0|POTEF_HUMAN POTE ankyrin domain family member F OS=Homo sapiens GN=POTEF PE=1 SV=2;>sp|Q6S8J3|POTEE_HUMAN POTE ankyrin domain family member E OS=Homo sapiens GN=POTEE PE=1 SV=3;>tr|A6NC16|A6NC16_HUMAN POTE ankyrin domain family member F OS=Homo	1	0.00923965	_GEDLDK(gl)LHR_	3	399.539	1.0343	1.1877	850810	913510
178;176;178;176;178;175;175;175;167;206;176;176;118;116	Septin-8;Septin-11;Septin-6	SEPT8;SEPT8;SEPT8;SEPT8;SEPT8;SEPT11;SEPT11;SEPT11;SEPT11;SEPT6;SEPT6;SEPT6;SEPT6;SEPT8	>sp|Q92599|SEPT8_HUMAN Septin-8 OS=Homo sapiens GN=SEPT8 PE=1 SV=4;>tr|F8W8I8|F8W8I8_HUMAN Septin-8 OS=Homo sapiens GN=SEPT8 PE=3 SV=1;>tr|F6W7K9|F6W7K9_HUMAN Septin-8 OS=Homo sapiens GN=SEPT8 PE=3 SV=1;>tr|A6NFQ9|A6NFQ9_HUMAN Septin-8 OS=Homo sapiens GN=S	0.781011	0.00197329	_KLDSK(gl)VNIIPIIAK_	3	556.014	1.0098	1.1876	524920	655000
447	Poly [ADP-ribose] polymerase 1	PARP1	>sp|P09874|PARP1_HUMAN Poly [ADP-ribose] polymerase 1 OS=Homo sapiens GN=PARP1 PE=1 SV=4	0.999979	0.001117	_KM(ox)EEVK(gl)EANIR_	3	492.921	1.1887	1.1875	3110100	2957500
419	Nuclear factor interleukin-3-regulated protein	NFIL3	>sp|Q16649|NFIL3_HUMAN Nuclear factor interleukin-3-regulated protein OS=Homo sapiens GN=NFIL3 PE=1 SV=2	0.960882	0.000777867	_TGVVEM(ox)K(gl)DSGYK_	3	481.898	1.1661	1.1872	432260	485960
314	Uncharacterized protein C12orf29	C12orf29	>sp|Q8N999|CL029_HUMAN Uncharacterized protein C12orf29 OS=Homo sapiens GN=C12orf29 PE=1 SV=2	1	0.0070042	_IDNQK(gl)FVR_	3	378.54	1.0657	1.1871	597910	623670
211;151;211	Serine/arginine-rich splicing factor 11	SRSF11;SFRS11;SFRS11	>sp|Q05519|SRS11_HUMAN Serine/arginine-rich splicing factor 11 OS=Homo sapiens GN=SRSF11 PE=1 SV=1;>tr|Q5T757|Q5T757_HUMAN Serine/arginine-rich-splicing factor 11 OS=Homo sapiens GN=SFRS11 PE=2 SV=1;>tr|Q5T760|Q5T760_HUMAN Serine/arginine-rich-splicing fac	0.998857	5.01e-18	_LNHVAAGLVSPSLK(gl)SDTSSK_	3	709.046	1.416	1.187	9421700	5358700
2841	Plectin	PLEC	>sp|Q15149|PLEC_HUMAN Plectin OS=Homo sapiens GN=PLEC PE=1 SV=3	0.988564	3.17e-07	_SSIAGLLLK(gl)ATNEK_	3	520.298	1.1984	1.1868	235040	518440
330;334;330;96	Fructose-bisphosphate aldolase A;Fructose-bisphosphate aldolase	ALDOA;ALDOA;ALDOA	>sp|P04075|ALDOA_HUMAN Fructose-bisphosphate aldolase A OS=Homo sapiens GN=ALDOA PE=1 SV=2;>tr|J3KPS3|J3KPS3_HUMAN Aldolase A, fructose-bisphosphate, isoform CRA_b OS=Homo sapiens GN=ALDOA PE=4 SV=1;>tr|H3BQN4|H3BQN4_HUMAN Fructose-bisphosphate aldolase OS	1	0.00262876	_ENLK(gl)AAQEEYVK(gl)R_	3	602.643	1.1052	1.1868	2239400	1725000
135	Leucine-rich repeat protein 1	LRR1	>sp|Q96L50|LLR1_HUMAN Leucine-rich repeat protein 1 OS=Homo sapiens GN=LRR1 PE=1 SV=2	0.971405	0.000160603	_TSEFENFK(gl)TK_	3	448.886	1.0255	1.1868	513980	594650
413;413;90	Epidermal growth factor receptor substrate 15	EPS15;EPS15;EPS15	>sp|P42566|EPS15_HUMAN Epidermal growth factor receptor substrate 15 OS=Homo sapiens GN=EPS15 PE=1 SV=2;>tr|B1AUU8|B1AUU8_HUMAN Epidermal growth factor receptor pathway substrate 15 OS=Homo sapiens GN=EPS15 PE=4 SV=1;>tr|H7BYP0|H7BYP0_HUMAN Epidermal growt	1	0.00116837	_AQLEEQLK(gl)EVR_	3	486.263	0.98924	1.1867	880620	637970
405	Gamma-tubulin complex component 3	TUBGCP3	>sp|Q96CW5|GCP3_HUMAN Gamma-tubulin complex component 3 OS=Homo sapiens GN=TUBGCP3 PE=1 SV=2	1	3.16e-05	_GGELASAVHAYTK(gl)TGDPYM(ox)R_	3	752.023	0.8512	1.1863	422340	730360
178	Vesicle transport protein SEC20	BNIP1	>sp|Q12981|SEC20_HUMAN Vesicle transport protein SEC20 OS=Homo sapiens GN=BNIP1 PE=1 SV=3	1	0.000117325	_TILDANEEFK(gl)SM(ox)SGTIQLGR_	3	780.722	0.9939	1.1861	3411100	2258200
183	Splicing regulatory glutamine/lysine-rich protein 1	SREK1	>sp|Q8WXA9|SREK1_HUMAN Splicing regulatory glutamine/lysine-rich protein 1 OS=Homo sapiens GN=SREK1 PE=1 SV=1	1	0.000455872	_EAQSFISAAIEPESGK(gl)SNER_	3	755.365	1.0924	1.186	1560100	1661100
177;149;110;53	Protein DEK	DEK;DEK;DEK;DEK	>sp|P35659|DEK_HUMAN Protein DEK OS=Homo sapiens GN=DEK PE=1 SV=1;>tr|B4DFG0|B4DFG0_HUMAN Protein DEK OS=Homo sapiens GN=DEK PE=2 SV=1;>tr|D6RDA2|D6RDA2_HUMAN Protein DEK (Fragment) OS=Homo sapiens GN=DEK PE=4 SV=1;>tr|H0Y8X0|H0Y8X0_HUMAN Protein DEK (Frag	1	0.000753249	_SGVNSELVK(gl)R_	3	401.554	1.1427	1.1858	357110	308590
352	Tyrosine-protein kinase BAZ1B	BAZ1B	>sp|Q9UIG0|BAZ1B_HUMAN Tyrosine-protein kinase BAZ1B OS=Homo sapiens GN=BAZ1B PE=1 SV=2	0.976138	0.000133309	_SLSGSPLK(gl)VK_	2	565.332	1.1016	1.1857	4257000	1419500
20;20;21;30;24;26;17	26S protease regulatory subunit 10B	PSMC6;PSMC6;PSMC6;PSMC6;PSMC6;PSMC6;PSMC6	>sp|P62333|PRS10_HUMAN 26S protease regulatory subunit 10B OS=Homo sapiens GN=PSMC6 PE=1 SV=1;>tr|H0YJC0|H0YJC0_HUMAN 26S protease regulatory subunit 10B (Fragment) OS=Homo sapiens GN=PSMC6 PE=4 SV=1;>tr|H0YJS8|H0YJS8_HUMAN 26S protease regulatory subunit	1	0.000136839	_LLEHK(gl)EIDGR_	3	441.905	1.1894	1.1856	18999000	8959300
541	ATP-binding cassette sub-family E member 1	ABCE1	>sp|P61221|ABCE1_HUMAN ATP-binding cassette sub-family E member 1 OS=Homo sapiens GN=ABCE1 PE=1 SV=1	0.999867	7.37e-06	_VIVFDGVPSK(gl)NTVANSPQTLLAGM(ox)NK_	3	944.164	1.0854	1.1854	675580	168090
564	HAUS augmin-like complex subunit 3	HAUS3	>sp|Q68CZ6|HAUS3_HUMAN HAUS augmin-like complex subunit 3 OS=Homo sapiens GN=HAUS3 PE=1 SV=1	1	3.45e-05	_TLANNK(gl)LHQMER_	3	523.604	1.1615	1.1853	11359000	7174300
742;711;696;566	Cold shock domain-containing protein E1	CSDE1;CSDE1;CSDE1;CSDE1	>tr|G5E9Q2|G5E9Q2_HUMAN Cold shock domain containing E1, RNA-binding, isoform CRA_d OS=Homo sapiens GN=CSDE1 PE=4 SV=1;>tr|E9PGZ0|E9PGZ0_HUMAN Cold shock domain-containing protein E1 OS=Homo sapiens GN=CSDE1 PE=4 SV=1;>sp|O75534|CSDE1_HUMAN Cold shock doma	0.5	0.00329915	_DQFGFINYEVGDSK(gl)K_	3	620.964	1.059	1.185	1479700	397740
47;47;47;47	Methyltransferase-like protein 16	METTL16	>sp|Q86W50|MET16_HUMAN Methyltransferase-like protein 16 OS=Homo sapiens GN=METTL16 PE=1 SV=2;>tr|I3L362|I3L362_HUMAN Methyltransferase-like protein 16 OS=Homo sapiens GN=METTL16 PE=4 SV=1;>tr|I3L4V1|I3L4V1_HUMAN Methyltransferase-like protein 16 (Fragment	1	0.000320894	_VSLNFK(gl)DPEAVR_	3	496.932	1.3579	1.1849	845090	574180
384	DnaJ homolog subfamily C member 7	DNAJC7	>sp|Q99615|DNJC7_HUMAN DnaJ homolog subfamily C member 7 OS=Homo sapiens GN=DNAJC7 PE=1 SV=2	1	9.4e-05	_DYYK(gl)ILGVDK_	3	443.235	1.1905	1.1849	7553800	14600000
392	Endothelial PAS domain-containing protein 1	EPAS1	>sp|Q99814|EPAS1_HUMAN Endothelial PAS domain-containing protein 1 OS=Homo sapiens GN=EPAS1 PE=1 SV=3	0.992465	0.000648341	_SNFLFTK(gl)LK_	2	606.343	1.0554	1.1849	1233900	260770
391	DNA topoisomerase 1	TOP1	>sp|P11387|TOP1_HUMAN DNA topoisomerase 1 OS=Homo sapiens GN=TOP1 PE=1 SV=2	1	0.000147363	_DAK(gl)VPSPPPGHK_	3	448.574	1.1216	1.1846	1852300	2875200
712	DNA topoisomerase 1	TOP1	>sp|P11387|TOP1_HUMAN DNA topoisomerase 1 OS=Homo sapiens GN=TOP1 PE=1 SV=2	0.999886	0.000321342	_LEVQATDREENK(gl)QIALGTSK_	3	782.075	0.90882	1.1838	876250	1296300
535	Eukaryotic translation initiation factor 3 subunit B	EIF3B	>sp|P55884|EIF3B_HUMAN Eukaryotic translation initiation factor 3 subunit B OS=Homo sapiens GN=EIF3B PE=1 SV=3	1	0.000197761	_VDRTPK(gl)GTQGVVTNFEIFR_	4	570.304	1.1052	1.1837	4148400	6739600
599	DNA replication licensing factor MCM6	MCM6	>sp|Q14566|MCM6_HUMAN DNA replication licensing factor MCM6 OS=Homo sapiens GN=MCM6 PE=1 SV=1	1	0.00363204	_ESEDFIVEQYK(gl)HLR_	3	636.315	1.0594	1.1837	3017700	2697600
237	Protein LTV1 homolog	LTV1	>sp|Q96GA3|LTV1_HUMAN Protein LTV1 homolog OS=Homo sapiens GN=LTV1 PE=1 SV=1	1	3.21e-08	_AIADHLFWSEETK(gl)SR_	3	635.315	1.0806	1.1834	1477500	1757100
78;78	Small nuclear ribonucleoprotein Sm D3	SNRPD3;SNRPD3	>sp|P62318|SMD3_HUMAN Small nuclear ribonucleoprotein Sm D3 OS=Homo sapiens GN=SNRPD3 PE=1 SV=1;>tr|B4DJP7|B4DJP7_HUMAN Small nuclear ribonucleoprotein Sm D3 OS=Homo sapiens GN=SNRPD3 PE=2 SV=1	0.865688	0.00292606	_FLILPDM(ox)LK(gl)NAPM(ox)LK_	3	630.679	0.97934	1.1834	110880	194970
165;66	GMP synthase [glutamine-hydrolyzing]	GMPS;GMPS	>sp|P49915|GUAA_HUMAN GMP synthase [glutamine-hydrolyzing] OS=Homo sapiens GN=GMPS PE=1 SV=1;>tr|F8W720|F8W720_HUMAN GMP synthase [glutamine-hydrolyzing] OS=Homo sapiens GN=GMPS PE=4 SV=1	1	2.39e-05	_VADGFK(gl)VVAR_	3	392.556	1.0822	1.183	2121600	2208600
43;43	60S ribosomal protein L21	RPL21;RPL21	>sp|P46778|RL21_HUMAN 60S ribosomal protein L21 OS=Homo sapiens GN=RPL21 PE=1 SV=2;>tr|G3V1B3|G3V1B3_HUMAN 60S ribosomal protein L21 OS=Homo sapiens GN=RPL21 PE=4 SV=1	0.999949	0.000114741	_KGDIVDIK(gl)GM(ox)GTVQK_	3	573.642	0.99845	1.183	12145000	14957000
153;118;10;87;54;10;118;118;118	Calnexin	CANX;CANX;CANX;CANX;CANX;CANX;CANX;CANX	>tr|B4DGP8|B4DGP8_HUMAN Calnexin OS=Homo sapiens GN=CANX PE=2 SV=1;>sp|P27824|CALX_HUMAN Calnexin OS=Homo sapiens GN=CANX PE=1 SV=2;>tr|B4E2T8|B4E2T8_HUMAN Calnexin OS=Homo sapiens GN=CANX PE=2 SV=1;>tr|H0Y9Q7|H0Y9Q7_HUMAN Calnexin (Fragment) OS=Homo sapie	1	0.000223943	_LPGDK(gl)GLVLM(ox)SR_	3	472.594	1.1862	1.1826	747830	669320
356;351;229;134	OTU domain-containing protein 5	OTUD5;OTUD5;OTUD5;OTUD5	>sp|Q96G74|OTUD5_HUMAN OTU domain-containing protein 5 OS=Homo sapiens GN=OTUD5 PE=1 SV=1;>tr|G5E9D7|G5E9D7_HUMAN OTU domain containing 5, isoform CRA_c OS=Homo sapiens GN=OTUD5 PE=4 SV=1;>tr|H7BZQ3|H7BZQ3_HUMAN OTU domain-containing protein 5 (Fragment) O	0.970259	0.000299581	_ATIGVGLGLPSFK(gl)PGFAEQSLM(ox)K_	3	826.774	1.1358	1.1825	1763900	920840
2491;2379	Talin-1	TLN1;TLN1	>sp|Q9Y490|TLN1_HUMAN Talin-1 OS=Homo sapiens GN=TLN1 PE=1 SV=3;>tr|Q5TCU6|Q5TCU6_HUMAN Talin 1 OS=Homo sapiens GN=TLN1 PE=2 SV=1	0.533311	0.000248497	_AAAFEEQENETVVVK(gl)EK_	3	679.004	0.86975	1.1824	977330	601230
275	Gamma-taxilin	TXLNG	>sp|Q9NUQ3|TXLNG_HUMAN Gamma-taxilin OS=Homo sapiens GN=TXLNG PE=1 SV=2	0.996116	6.03e-06	_LRQENIELGEK(gl)LK_	4	421.74	1.0914	1.182	11192000	8225100
85;85;85;85;85;66;85;85	Eukaryotic translation initiation factor 5A-1;Eukaryotic translation initiation factor 5A-1-like;Eukaryotic translation initiation factor 5A-2	EIF5A;EIF5AL1;EIF5A2;EIF5A2;EIF5A2;EIF5A2	>tr|I3L504|I3L504_HUMAN Eukaryotic translation initiation factor 5A-1 OS=Homo sapiens GN=EIF5A PE=4 SV=1;>sp|P63241|IF5A1_HUMAN Eukaryotic translation initiation factor 5A-1 OS=Homo sapiens GN=EIF5A PE=1 SV=2;>tr|I3L397|I3L397_HUMAN Eukaryotic translation	0.999938	0.0034553	_KYEDICPSTHNM(ox)DVPNIK(gl)R_	4	612.542	0.99384	1.182	639910	2254500
341	Glutamate-rich WD repeat-containing protein 1	GRWD1	>sp|Q9BQ67|GRWD1_HUMAN Glutamate-rich WD repeat-containing protein 1 OS=Homo sapiens GN=GRWD1 PE=1 SV=1	1	0.000580074	_QFK(gl)SGSPVATFK_	3	470.917	1.0953	1.1818	1631200	1832600
586;586	Cytosine-specific methyltransferase;DNA (cytosine-5)-methyltransferase 1	DNMT1;DNMT1	>tr|F5GX68|F5GX68_HUMAN Cytosine-specific methyltransferase OS=Homo sapiens GN=DNMT1 PE=3 SV=1;>sp|P26358|DNMT1_HUMAN DNA (cytosine-5)-methyltransferase 1 OS=Homo sapiens GN=DNMT1 PE=1 SV=2	1	3.37e-05	_DLIK(gl)LAGVTLGQR_	3	499.963	1.0233	1.1815	239660	258000
265;42	Heterogeneous nuclear ribonucleoprotein U	HNRNPU;HNRNPU	>sp|Q00839|HNRPU_HUMAN Heterogeneous nuclear ribonucleoprotein U OS=Homo sapiens GN=HNRNPU PE=1 SV=6;>tr|Q5RI18|Q5RI18_HUMAN Heterogeneous nuclear ribonucleoprotein U (Fragment) OS=Homo sapiens GN=HNRNPU PE=2 SV=1	1	1.47e-06	_GYFEYIEENK(gl)YSR_	3	604.613	1.0484	1.1811	12599000	9904500
274	Voltage-dependent anion-selective channel protein 1	VDAC1	>sp|P21796|VDAC1_HUMAN Voltage-dependent anion-selective channel protein 1 OS=Homo sapiens GN=VDAC1 PE=1 SV=2	1	0.0012229	_NVNAGGHK(gl)LGLGLEFQA_	3	613.655	1.0287	1.1811	19086000	6391900
223;205;81;40	Malate dehydrogenase;Malate dehydrogenase, cytoplasmic	MDH1;MDH1;MDH1;MDH1	>tr|F5H098|F5H098_HUMAN Malate dehydrogenase B OS=Homo sapiens GN=MDH1 PE=3 SV=1;>sp|P40925|MDHC_HUMAN Malate dehydrogenase, cytoplasmic OS=Homo sapiens GN=MDH1 PE=1 SV=4;>tr|B9A041|B9A041_HUMAN Malate dehydrogenase, cytoplasmic OS=Homo sapiens GN=MDH1 PE=	1	2.65e-07	_LQGK(gl)EVGVYEALK_	3	516.619	1.0531	1.181	4189900	3323200
697;528	Filamin-B	FLNB;FLNB	>sp|O75369|FLNB_HUMAN Filamin-B OS=Homo sapiens GN=FLNB PE=1 SV=2;>tr|E7EN95|E7EN95_HUMAN Filamin-B OS=Homo sapiens GN=FLNB PE=4 SV=1	1	0.00378749	_IDIQM(ox)K(gl)NR_	3	383.201	1.0289	1.1806	595680	427500
837;576	Ubiquitin carboxyl-terminal hydrolase 4;Ubiquitin carboxyl-terminal hydrolase	USP4;USP4	>sp|Q13107|UBP4_HUMAN Ubiquitin carboxyl-terminal hydrolase 4 OS=Homo sapiens GN=USP4 PE=1 SV=3;>tr|H7C189|H7C189_HUMAN Ubiquitin carboxyl-terminal hydrolase (Fragment) OS=Homo sapiens GN=USP4 PE=3 SV=1	1	0.00268086	_DK(gl)LDTVVEFPIR_	3	515.947	0.93835	1.1805	194100	156520
107	Charged multivesicular body protein 4b	CHMP4B	>sp|Q9H444|CHM4B_HUMAN Charged multivesicular body protein 4b OS=Homo sapiens GN=CHMP4B PE=1 SV=1	0.974665	0.000492751	_EALENANTNTEVLK(gl)NM(ox)GYAAK_	3	804.388	1.2122	1.1802	3813700	2567700
1253	Multidrug resistance-associated protein 4	ABCC4	>sp|O15439|MRP4_HUMAN Multidrug resistance-associated protein 4 OS=Homo sapiens GN=ABCC4 PE=1 SV=3	1	1.24e-26	_LK(gl)EYDEPYVLLQNK_	3	622.66	1.2062	1.1802	888290	811020
79	Nucleolar GTP-binding protein 2	GNL2	>sp|Q13823|NOG2_HUMAN Nucleolar GTP-binding protein 2 OS=Homo sapiens GN=GNL2 PE=1 SV=1	1	0.000495775	_VEPNIK(gl)WFGNTR_	3	525.607	1.0513	1.1802	1750600	1166800
117;117;117;41;117;117;117;117	Basic leucine zipper and W2 domain-containing protein 2	BZW2;BZW2;BZW2;BZW2;BZW2;BZW2;BZW2;BZW2	>sp|Q9Y6E2|BZW2_HUMAN Basic leucine zipper and W2 domain-containing protein 2 OS=Homo sapiens GN=BZW2 PE=1 SV=1;>tr|E7ETZ4|E7ETZ4_HUMAN Basic leucine zipper and W2 domain-containing protein 2 (Fragment) OS=Homo sapiens GN=BZW2 PE=4 SV=1;>tr|Q75MG1|Q75MG1_H	1	8.1e-14	_NYAQVFNK(gl)LIR_	3	493.94	1.2107	1.1801	5627700	3491500
216;177	Eukaryotic translation initiation factor 3 subunit B	EIF3B;EIF3B	>sp|P55884|EIF3B_HUMAN Eukaryotic translation initiation factor 3 subunit B OS=Homo sapiens GN=EIF3B PE=1 SV=3;>tr|C9JZG1|C9JZG1_HUMAN Eukaryotic translation initiation factor 3 subunit B (Fragment) OS=Homo sapiens GN=EIF3B PE=4 SV=1	0.999988	0.00275373	_FGK(gl)ITNDFYPEEDGK_	3	625.292	1.0137	1.18	3984000	1009600
648;488	Ubiquitin carboxyl-terminal hydrolase 24;Ubiquitin carboxyl-terminal hydrolase	USP24;USP24	>sp|Q9UPU5|UBP24_HUMAN Ubiquitin carboxyl-terminal hydrolase 24 OS=Homo sapiens GN=USP24 PE=1 SV=3;>tr|B7WPF4|B7WPF4_HUMAN Ubiquitin carboxyl-terminal hydrolase OS=Homo sapiens GN=USP24 PE=3 SV=2	0.999747	0.00676364	_SFIK(gl)QTYQK_	3	419.559	1.0466	1.1798	2685300	2107800
1330;175	Nuclear mitotic apparatus protein 1	NUMA1;NUMA1	>sp|Q14980|NUMA1_HUMAN Nuclear mitotic apparatus protein 1 OS=Homo sapiens GN=NUMA1 PE=1 SV=2;>tr|H0YFY6|H0YFY6_HUMAN Nuclear mitotic apparatus protein 1 (Fragment) OS=Homo sapiens GN=NUMA1 PE=4 SV=1	0.999997	3.67e-14	_AEELGQELK(gl)AWQEK_	3	591.632	1.2416	1.1796	1905000	1094700
43;43;43;43	High mobility group protein B1	HMGB1;HMGB1;HMGB1;HMGB1	>sp|P09429|HMGB1_HUMAN High mobility group protein B1 OS=Homo sapiens GN=HMGB1 PE=1 SV=3;>tr|Q5T7C4|Q5T7C4_HUMAN High mobility group protein B1 OS=Homo sapiens GN=HMGB1 PE=2 SV=1;>tr|Q5T7C6|Q5T7C6_HUMAN High mobility group protein B1 (Fragment) OS=Homo sap	0.913243	0.00103662	_KHPDASVNFSEFSK(gl)K_	4	459.483	1.1632	1.1792	5297400	3795800
814;785;575	Nuclear pore complex protein Nup107	NUP107;NUP107;NUP107	>sp|P57740|NU107_HUMAN Nuclear pore complex protein Nup107 OS=Homo sapiens GN=NUP107 PE=1 SV=1;>tr|B4DZ67|B4DZ67_HUMAN Nuclear pore complex protein Nup107 OS=Homo sapiens GN=NUP107 PE=2 SV=1;>tr|Q6PJE1|Q6PJE1_HUMAN NUP107 protein OS=Homo sapiens GN=NUP107	0.999657	1.28e-22	_GHLDALTADVK(gl)EK_	3	504.267	1.1118	1.1788	4528400	2720700
158	14-3-3 protein theta	YWHAQ	>sp|P27348|1433T_HUMAN 14-3-3 protein theta OS=Homo sapiens GN=YWHAQ PE=1 SV=1	1	4.47e-42	_K(gl)EM(ox)QPTHPIR_	3	456.235	1.0404	1.1786	9135700	4861700
157	14-3-3 protein theta	YWHAQ	>sp|P27348|1433T_HUMAN 14-3-3 protein theta OS=Homo sapiens GN=YWHAQ PE=1 SV=1	0.5	4.47e-42	_QTIDNSQGAYQEAFDISK(gl)K_	3	753.029	0.91849	1.1786	4603500	4861700
45;45;40	Ubiquitin fusion degradation protein 1 homolog	UFD1L;UFD1L;UFD1L	>sp|Q92890|UFD1_HUMAN Ubiquitin fusion degradation protein 1 homolog OS=Homo sapiens GN=UFD1L PE=1 SV=3;>tr|A8MW31|A8MW31_HUMAN Ubiquitin fusion degradation protein 1 homolog OS=Homo sapiens GN=UFD1L PE=4 SV=1;>tr|C9J6N9|C9J6N9_HUMAN Ubiquitin fusion degra	1	9.5e-28	_GGK(gl)IIM(ox)PPSALDQLSR_	3	604.993	1.1482	1.1785	7528100	7820000
983;983	Solute carrier family 12 member 2	SLC12A2;SLC12A2	>sp|P55011|S12A2_HUMAN Solute carrier family 12 member 2 OS=Homo sapiens GN=SLC12A2 PE=1 SV=1;>tr|G3XAL9|G3XAL9_HUMAN Solute carrier family 12 (Sodium/potassium/chloride transporters), member 2, isoform CRA_a OS=Homo sapiens GN=SLC12A2 PE=4 SV=1	0.997772	0.000204753	_VEEEDGK(gl)TATQPLLK_	3	591.307	1.0353	1.1784	1022100	1636200
337	Egl nine homolog 1	EGLN1	>sp|Q9GZT9|EGLN1_HUMAN Egl nine homolog 1 OS=Homo sapiens GN=EGLN1 PE=1 SV=1	1	5.89e-06	_DWDAK(gl)VSGGILR_	3	477.584	1.0484	1.1783	251550	162080
63;62;63;63;63;63;63;63;63	Adenylyl cyclase-associated protein 1;Adenylyl cyclase-associated protein;Adenylyl cyclase-associated protein;Adenylyl cyclase-associated protein;Adenylyl cyclase-associated protein;Adenylyl cyclase-associated protein;Adenylyl cyclase-associated protein;Adenylyl cyclase-associated protein;Adenylyl cyclase-associated protein	CAP1;CAP1;CAP1;CAP1;CAP1;CAP1;CAP1;CAP1;CAP1	>sp|Q01518|CAP1_HUMAN Adenylyl cyclase-associated protein 1 OS=Homo sapiens GN=CAP1 PE=1 SV=5;>tr|Q5T0R9|Q5T0R9_HUMAN Adenylyl cyclase-associated protein (Fragment) OS=Homo sapiens GN=CAP1 PE=2 SV=1;>tr|Q5T0R1|Q5T0R1_HUMAN Adenylyl cyclase-associated prote	0.998983	0.00110194	_ISK(gl)EIGGDVQK_	3	429.902	1.0383	1.1782	416650	288150
81;81	Large subunit GTPase 1 homolog	LSG1;LSG1	>sp|Q9H089|LSG1_HUMAN Large subunit GTPase 1 homolog OS=Homo sapiens GN=LSG1 PE=1 SV=2;>tr|F8WFC6|F8WFC6_HUMAN Large subunit GTPase 1 homolog OS=Homo sapiens GN=LSG1 PE=4 SV=1	1	0.0021231	_LNIK(gl)FVPAEAR_	3	457.93	0.93388	1.178	2129100	3147600
509;495;146	Ladinin-1	LAD1;LAD1;LAD1	>tr|E9PDI4|E9PDI4_HUMAN Ladinin-1 OS=Homo sapiens GN=LAD1 PE=4 SV=1;>sp|O00515|LAD1_HUMAN Ladinin-1 OS=Homo sapiens GN=LAD1 PE=1 SV=2;>tr|H0Y901|H0Y901_HUMAN Ladinin-1 (Fragment) OS=Homo sapiens GN=LAD1 PE=4 SV=1	1	1.89e-05	_TQESGDQDPQEAQK(gl)ASSATER_	3	793.021	1.0698	1.1779	353050	447900
415	PC4 and SFRS1-interacting protein	PSIP1	>sp|O75475|PSIP1_HUMAN PC4 and SFRS1-interacting protein OS=Homo sapiens GN=PSIP1 PE=1 SV=1	0.990458	0.000104498	_VSQVIM(ox)EK(gl)STM(ox)LYNK_	3	639.653	1.0542	1.1779	1512600	460390
116;116;116;49	ATP-binding cassette sub-family E member 1	ABCE1;ABCE1;ABCE1;ABCE1	>sp|P61221|ABCE1_HUMAN ATP-binding cassette sub-family E member 1 OS=Homo sapiens GN=ABCE1 PE=1 SV=1;>tr|D6R9I9|D6R9I9_HUMAN ATP-binding cassette sub-family E member 1 OS=Homo sapiens GN=ABCE1 PE=4 SV=1;>tr|D6RGF4|D6RGF4_HUMAN ATP-binding cassette sub-fami	0.98992	0.000122518	_PGEVLGLVGTNGIGK(gl)STALK_	3	675.716	1.1103	1.1778	424390	423430
103;103	Synaptobrevin homolog YKT6	YKT6;YKT6	>sp|O15498|YKT6_HUMAN Synaptobrevin homolog YKT6 OS=Homo sapiens GN=YKT6 PE=1 SV=1;>tr|B4DR94|B4DR94_HUMAN Synaptobrevin homolog YKT6 OS=Homo sapiens GN=YKT6 PE=2 SV=1	1	0.000202186	_VLDEFSK(gl)QVDR_	3	483.916	1.4006	1.1776	2047300	1266600
471	Poliovirus receptor-related protein 3	PVRL3	>sp|Q9NQS3|PVRL3_HUMAN Poliovirus receptor-related protein 3 OS=Homo sapiens GN=PVRL3 PE=1 SV=1	0.5	1.46e-06	_ESQIDVLQQDELDSYPDSVK(gl)K_	3	850.745	1.0559	1.1776	2154000	2072300
472	Poliovirus receptor-related protein 3	PVRL3	>sp|Q9NQS3|PVRL3_HUMAN Poliovirus receptor-related protein 3 OS=Homo sapiens GN=PVRL3 PE=1 SV=1	0.5	1.46e-06	_ESQIDVLQQDELDSYPDSVK(gl)K_	3	850.745	1.0559	1.1776	2154000	2072300
802;474	Vinculin	VCL;VCL	>sp|P18206|VINC_HUMAN Vinculin OS=Homo sapiens GN=VCL PE=1 SV=4;>tr|Q5JQ13|Q5JQ13_HUMAN Vinculin (Fragment) OS=Homo sapiens GN=VCL PE=2 SV=1	0.999972	1.42e-07	_TISPM(ox)VM(ox)DAK(gl)AVAGNISDPGLQK_	3	830.417	1.0455	1.1776	2317900	2130000
37;38;64	60S ribosomal protein L7a	RPL7A;RPL7A	>sp|P62424|RL7A_HUMAN 60S ribosomal protein L7a OS=Homo sapiens GN=RPL7A PE=1 SV=2;>tr|J3QS99|J3QS99_HUMAN Uncharacterized protein OS=Homo sapiens PE=4 SV=1;>tr|Q5T8U3|Q5T8U3_HUMAN 60S ribosomal protein L7a (Fragment) OS=Homo sapiens GN=RPL7A PE=4 SV=1	1	0.000319219	_RPK(gl)NFGIGQDIQPK_	3	571.313	1.2517	1.1772	8268000	1444900
875	A-kinase anchor protein 12	AKAP12	>sp|Q02952|AKA12_HUMAN A-kinase anchor protein 12 OS=Homo sapiens GN=AKAP12 PE=1 SV=4	0.99691	0.000241748	_SAEQPEQK(gl)AATEVSK_	3	572.951	1.1526	1.1771	7217700	7120000
250	Melanoma-associated antigen B2	MAGEB2	>sp|O15479|MAGB2_HUMAN Melanoma-associated antigen B2 OS=Homo sapiens GN=MAGEB2 PE=1 SV=3	1	3.78e-34	_LITK(gl)DLVQEK_	3	434.254	1.3002	1.177	8937000	5555200
80	Melanoma-associated antigen B2	MAGEB2	>sp|O15479|MAGB2_HUMAN Melanoma-associated antigen B2 OS=Homo sapiens GN=MAGEB2 PE=1 SV=3	0.80897	4.18e-06	_APTTAAAAAAGVSSTK(gl)SK_	3	568.636	1.1222	1.1769	2363000	2914200
58;58	Heat shock protein HSP 90-alpha	HSP90AA1;HSP90AA1	>sp|P07900|HS90A_HUMAN Heat shock protein HSP 90-alpha OS=Homo sapiens GN=HSP90AA1 PE=1 SV=5;>tr|G3V2J8|G3V2J8_HUMAN Heat shock protein HSP 90-alpha (Fragment) OS=Homo sapiens GN=HSP90AA1 PE=4 SV=1	1	0.000390953	_ELISNSSDALDK(gl)IR_	3	558.96	1.1806	1.1767	1995700	3460100
409;316;120	Eukaryotic translation initiation factor 3 subunit E;Eukaryotic translation initiation factor 3 subunit E	EIF3E;EIF3E;EIF3E	>sp|P60228|EIF3E_HUMAN Eukaryotic translation initiation factor 3 subunit E OS=Homo sapiens GN=EIF3E PE=1 SV=1;>tr|E5RGA2|E5RGA2_HUMAN Eukaryotic translation initiation factor 3 subunit E OS=Homo sapiens GN=EIF3E PE=3 SV=1;>tr|H0YAW4|H0YAW4_HUMAN Eukaryoti	1	1.4e-51	_TK(gl)SLSFR_	3	318.179	1.16	1.1766	16886000	14791000
54;54	Cytochrome c	CYCS;CYCS	>sp|P99999|CYC_HUMAN Cytochrome c OS=Homo sapiens GN=CYCS PE=1 SV=2;>tr|C9JFR7|C9JFR7_HUMAN Cytochrome c (Fragment) OS=Homo sapiens GN=CYCS PE=3 SV=1	0.500001	0.000175134	_K(gl)TGQAPGYSYTAANK(gl)NK_	3	676.336	1.0536	1.1766	2931300	3559300
258;62	Cullin-4B	CUL4B;CUL4B	>sp|Q13620|CUL4B_HUMAN Cullin-4B OS=Homo sapiens GN=CUL4B PE=1 SV=4;>tr|A6NE76|A6NE76_HUMAN Cullin-4B (Fragment) OS=Homo sapiens GN=CUL4B PE=4 SV=2	1	0.000139771	_ISANLYK(gl)QLR_	3	440.586	1.1835	1.1762	1288200	744500
935;906;180;14	Unconventional myosin-Ib	MYO1B;MYO1B;MYO1B;MYO1B	>sp|O43795|MYO1B_HUMAN Unconventional myosin-Ib OS=Homo sapiens GN=MYO1B PE=2 SV=3;>tr|E9PDF6|E9PDF6_HUMAN Unconventional myosin-Ib OS=Homo sapiens GN=MYO1B PE=4 SV=1;>tr|E7EPB4|E7EPB4_HUMAN Unconventional myosin-Ib OS=Homo sapiens GN=MYO1B PE=4 SV=1;>tr|H	0.998719	0.000564374	_DQFTDQQK(gl)LIYEEK_	3	633.643	1.4976	1.176	583330	756420
87;71;61	Non-histone chromosomal protein HMG-14	HMGN1;HMGN1;HMGN1	>tr|A6NEL0|A6NEL0_HUMAN Non-histone chromosomal protein HMG-14 OS=Homo sapiens GN=HMGN1 PE=4 SV=1;>sp|P05114|HMGN1_HUMAN Non-histone chromosomal protein HMG-14 OS=Homo sapiens GN=HMGN1 PE=1 SV=3;>tr|A6NL93|A6NL93_HUMAN Non-histone chromosomal protein HMG-1	1	2.16e-08	_QAEVANQETK(gl)EDLPAENGETK_	3	805.714	0.91576	1.176	7569200	4106400
477;170;51;75	Anaphase-promoting complex subunit 7	ANAPC7;ANAPC7;ANAPC7;ANAPC7	>sp|Q9UJX3|APC7_HUMAN Anaphase-promoting complex subunit 7 OS=Homo sapiens GN=ANAPC7 PE=1 SV=4;>tr|F8VZ62|F8VZ62_HUMAN Anaphase-promoting complex subunit 7 (Fragment) OS=Homo sapiens GN=ANAPC7 PE=4 SV=1;>tr|F8VVU6|F8VVU6_HUMAN Anaphase-promoting complex su	0.977608	0.00120914	_ALTQRPDYIK(gl)AVVK_	3	572.665	0.82772	1.176	4387200	3783900
117;116;99;95;11	GTP-binding nuclear protein Ran	RAN;RAN;RAN;RAN	>tr|J3KQE5|J3KQE5_HUMAN GTP-binding nuclear protein Ran (Fragment) OS=Homo sapiens GN=RAN PE=4 SV=1;>tr|B5MDF5|B5MDF5_HUMAN GTP-binding nuclear protein Ran OS=Homo sapiens GN=RAN PE=4 SV=1;>sp|P62826|RAN_HUMAN GTP-binding nuclear protein Ran OS=Homo sapien	1	0.000109319	_VTYK(gl)NVPNWHR_	3	509.932	1.2668	1.1758	19158000	10278000
135;135;103;103;103	Annexin A6;Annexin;Annexin;Annexin;Annexin	ANXA6;ANXA6;ANXA6;ANXA6;ANXA6	>sp|P08133|ANXA6_HUMAN Annexin A6 OS=Homo sapiens GN=ANXA6 PE=1 SV=3;>tr|A6NN80|A6NN80_HUMAN Annexin OS=Homo sapiens GN=ANXA6 PE=3 SV=3;>tr|E9PGK1|E9PGK1_HUMAN Annexin OS=Homo sapiens GN=ANXA6 PE=3 SV=1;>tr|E5RK63|E5RK63_HUMAN Annexin (Fragment) OS=Homo sa	1	0.000965593	_TNEQMHQLVAAYK(gl)DAYER_	3	761.027	0.81304	1.1754	438910	256290
79	C-Maf-inducing protein	CMIP	>sp|Q8IY22|CMIP_HUMAN C-Maf-inducing protein OS=Homo sapiens GN=CMIP PE=1 SV=3	1	0.00332564	_ILTSK(gl)FLR_	3	364.557	1.1161	1.1753	4491400	1279800
1126;1125	Unconventional myosin-VI	MYO6;MYO6	>tr|E7EW20|E7EW20_HUMAN Unconventional myosin-VI OS=Homo sapiens GN=MYO6 PE=4 SV=1;>sp|Q9UM54|MYO6_HUMAN Unconventional myosin-VI OS=Homo sapiens GN=MYO6 PE=1 SV=4	0.98974	0.00589746	_VYHAWK(gl)SK_	3	378.201	1.038	1.1753	1014000	522050
335;334	RNA-binding protein FUS	FUS;FUS	>tr|H3BPE7|H3BPE7_HUMAN RNA-binding protein FUS OS=Homo sapiens GN=FUS PE=4 SV=1;>sp|P35637|FUS_HUMAN RNA-binding protein FUS OS=Homo sapiens GN=FUS PE=1 SV=1	0.999996	0.00128197	_LK(gl)GEATVSFDDPPSAK_	3	592.632	1.0965	1.1751	669670	541250
246;245;226	Angio-associated migratory cell protein	AAMP;AAMP;AAMP	>tr|C9JEH3|C9JEH3_HUMAN Angio-associated migratory cell protein OS=Homo sapiens GN=AAMP PE=4 SV=1;>sp|Q13685|AAMP_HUMAN Angio-associated migratory cell protein OS=Homo sapiens GN=AAMP PE=1 SV=2;>tr|C9JG97|C9JG97_HUMAN Angio-associated migratory cell protei	0.999908	0.00777226	_IWDLK(gl)QGSPIHVLK_	4	437.752	1.0574	1.175	286350	181780
260;219;83	NEDD8-activating enzyme E1 catalytic subunit	UBA3;UBA3;UBA3	>sp|Q8TBC4|UBA3_HUMAN NEDD8-activating enzyme E1 catalytic subunit OS=Homo sapiens GN=UBA3 PE=1 SV=2;>tr|F8W8D4|F8W8D4_HUMAN NEDD8-activating enzyme E1 catalytic subunit OS=Homo sapiens GN=UBA3 PE=4 SV=1;>tr|B7Z5F6|B7Z5F6_HUMAN NEDD8-activating enzyme E1 c	0.999999	7.19e-15	_M(ox)LQWPK(gl)EQPFGEGVPLDGDDPEHIQWIFQK_	4	924.446	1.1487	1.1749	1203600	295220
931;859;523	N-acetyltransferase 10	NAT10;NAT10;NAT10	>sp|Q9H0A0|NAT10_HUMAN N-acetyltransferase 10 OS=Homo sapiens GN=NAT10 PE=1 SV=2;>tr|E7ESU4|E7ESU4_HUMAN N-acetyltransferase 10 OS=Homo sapiens GN=NAT10 PE=4 SV=1;>tr|E9PMN9|E9PMN9_HUMAN Uncharacterized protein OS=Homo sapiens GN=NAT10 PE=4 SV=1	0.999905	2.74e-05	_DVVM(ox)EPTM(ox)K(gl)TLSDDLDEAAK_	3	785.363	1.2516	1.1748	449860	577660
34;34;25;34;34;34;34;34;34	Phosphomannomutase 2	PMM2;PMM2;PMM2;PMM2;PMM2;PMM2;PMM2;PMM2;PMM2	>sp|O15305|PMM2_HUMAN Phosphomannomutase 2 OS=Homo sapiens GN=PMM2 PE=1 SV=1;>tr|H3BRM0|H3BRM0_HUMAN Phosphomannomutase 2 OS=Homo sapiens GN=PMM2 PE=4 SV=1;>tr|H3BPH4|H3BPH4_HUMAN Phosphomannomutase 2 (Fragment) OS=Homo sapiens GN=PMM2 PE=4 SV=1;>tr|B7Z6R0	1	0.000562078	_EM(ox)DDFLQK(gl)LR_	3	475.566	0.70288	1.1748	262100	207550
330	Ubiquitin-associated domain-containing protein 1	UBAC1	>sp|Q9BSL1|UBAC1_HUMAN Ubiquitin-associated domain-containing protein 1 OS=Homo sapiens GN=UBAC1 PE=1 SV=1	1	0.000489082	_K(gl)PSPEELDK_	3	386.2	1.1155	1.1747	166100	220940
294;294	Nuclear pore complex protein Nup153	NUP153;NUP153	>tr|F6QR24|F6QR24_HUMAN Nuclear pore complex protein Nup153 OS=Homo sapiens GN=NUP153 PE=4 SV=1;>sp|P49790|NU153_HUMAN Nuclear pore complex protein Nup153 OS=Homo sapiens GN=NUP153 PE=1 SV=2	1	0.000140433	_AK(gl)QLSAQSYGVTSSTAR_	3	623.654	1.0197	1.1742	5261100	6680300
169;79	Kelch domain-containing protein 4	KLHDC4;KLHDC4	>sp|Q8TBB5|KLDC4_HUMAN Kelch domain-containing protein 4 OS=Homo sapiens GN=KLHDC4 PE=1 SV=1;>tr|H3BQH3|H3BQH3_HUMAN Kelch domain-containing protein 4 (Fragment) OS=Homo sapiens GN=KLHDC4 PE=4 SV=1	1	0.00245245	_TWEQVK(gl)STGGPSGR_	3	535.266	1.2619	1.1741	1041200	605900
101;75;58;20	Peptidyl-prolyl cis-trans isomerase H;Peptidyl-prolyl cis-trans isomerase;Peptidyl-prolyl cis-trans isomerase	PPIH;PPIH;PPIH;PPIH	>sp|O43447|PPIH_HUMAN Peptidyl-prolyl cis-trans isomerase H OS=Homo sapiens GN=PPIH PE=1 SV=1;>tr|C9JQD4|C9JQD4_HUMAN Peptidyl-prolyl cis-trans isomerase (Fragment) OS=Homo sapiens GN=PPIH PE=3 SV=1;>tr|A6NNE7|A6NNE7_HUMAN Peptidyl-prolyl cis-trans isomera	1	6.35e-05	_GPFADENFK(gl)LR_	3	469.905	1.1143	1.1736	8704700	7263000
1066	Deubiquitinating protein VCIP135	VCPIP1	>sp|Q96JH7|VCIP1_HUMAN Deubiquitinating protein VCIP135 OS=Homo sapiens GN=VCPIP1 PE=1 SV=2	1	3.98e-09	_HNTGTDFSNSSTK(gl)TEPSVFTASSSNSELIR_	4	829.639	0.99839	1.1736	3160700	1376300
166;155;115	Sperm-associated antigen 7	SPAG7	>sp|O75391|SPAG7_HUMAN Sperm-associated antigen 7 OS=Homo sapiens GN=SPAG7 PE=1 SV=2;>tr|I3L4C3|I3L4C3_HUMAN Sperm-associated antigen 7 OS=Homo sapiens GN=SPAG7 PE=4 SV=1;>tr|I3L0X5|I3L0X5_HUMAN Sperm-associated antigen 7 OS=Homo sapiens GN=SPAG7 PE=4 SV=1	0.999985	1.34e-15	_DK(gl)YSHLIGK_	3	392.212	0.94855	1.1736	810800	1220400
196	Small glutamine-rich tetratricopeptide repeat-containing protein alpha	SGTA	>sp|O43765|SGTA_HUMAN Small glutamine-rich tetratricopeptide repeat-containing protein alpha OS=Homo sapiens GN=SGTA PE=1 SV=1	0.891685	0.000187379	_ALELDPDNETYK(gl)SNLK_	3	655.325	0.96785	1.1734	4512300	2799500
213	Surfeit locus protein 6	SURF6	>sp|O75683|SURF6_HUMAN Surfeit locus protein 6 OS=Homo sapiens GN=SURF6 PE=1 SV=3	1	0.000385229	_VEVSEDEPASK(gl)AQR_	3	553.604	1.0074	1.1732	936240	972650
69;69;69;69	Heat shock protein HSP 90-beta;Putative heat shock protein HSP 90-beta-3;Putative heat shock protein HSP 90-beta 2	HSP90AB1;HSP90AB3P;HSP90AB1;HSP90AB2P	>sp|P08238|HS90B_HUMAN Heat shock protein HSP 90-beta OS=Homo sapiens GN=HSP90AB1 PE=1 SV=4;>sp|Q58FF7|H90B3_HUMAN Putative heat shock protein HSP 90-beta-3 OS=Homo sapiens GN=HSP90AB3P PE=5 SV=1;>tr|Q5T9W8|Q5T9W8_HUMAN Heat shock protein 90kDa alpha (Cyto	0.999967	2.24e-12	_LDSGK(gl)ELK_	3	335.185	1.2193	1.1729	3910300	6549300
1018	Importin-7	IPO7	>sp|O95373|IPO7_HUMAN Importin-7 OS=Homo sapiens GN=IPO7 PE=1 SV=1	1	0.00335409	_HGGYK(gl)FSAPVVPSSFNFGGPAPGM(ox)N_	3	884.748	1.1818	1.1728	1740900	1206600
20;20;20;20;7	Ragulator complex protein LAMTOR1	LAMTOR1;LAMTOR1;LAMTOR1;LAMTOR1;LAMTOR1	>sp|Q6IAA8|LTOR1_HUMAN Ragulator complex protein LAMTOR1 OS=Homo sapiens GN=LAMTOR1 PE=1 SV=2;>tr|F5H3Y3|F5H3Y3_HUMAN Ragulator complex protein LAMTOR1 OS=Homo sapiens GN=LAMTOR1 PE=4 SV=1;>tr|F5GX19|F5GX19_HUMAN Ragulator complex protein LAMTOR1 OS=Homo s	1	0.000981075	_K(gl)LLLDPSSPPTK_	3	470.605	1.026	1.1726	3370900	4658900
2928;2927	DNA-dependent protein kinase catalytic subunit	PRKDC;PRKDC	>sp|P78527|PRKDC_HUMAN DNA-dependent protein kinase catalytic subunit OS=Homo sapiens GN=PRKDC PE=1 SV=3;>tr|E7EUY0|E7EUY0_HUMAN DNA-dependent protein kinase catalytic subunit OS=Homo sapiens GN=PRKDC PE=4 SV=1	1	7.53e-05	_WVELAK(gl)LYR_	3	431.243	0.90956	1.1726	498930	237640
2473	Antigen KI-67	MKI67	>sp|P46013|KI67_HUMAN Antigen KI-67 OS=Homo sapiens GN=MKI67 PE=1 SV=2	1	0.000698464	_SPQPESFK(gl)TSR_	3	459.897	1.0201	1.1724	590730	764330
368	Protein RCC2	RCC2	>sp|Q9P258|RCC2_HUMAN Protein RCC2 OS=Homo sapiens GN=RCC2 PE=1 SV=2	1	4.05e-05	_LGHAEQK(gl)DEM(ox)VPR_	3	547.267	1.0085	1.1723	4553200	4260700
179;179;40;87	Multivesicular body subunit 12A	FAM125A;FAM125A;FAM125A;FAM125A	>tr|E9PQA6|E9PQA6_HUMAN Multivesicular body subunit 12A OS=Homo sapiens GN=FAM125A PE=4 SV=1;>sp|Q96EY5|F125A_HUMAN Multivesicular body subunit 12A OS=Homo sapiens GN=FAM125A PE=1 SV=1;>tr|E9PLZ8|E9PLZ8_HUMAN Multivesicular body subunit 12A (Fragment) OS=H	1	1.59e-18	_DM(ox)QGLSLDAASQPSK(gl)GGLLER_	3	768.381	1.2344	1.1722	6428100	3763600
1120;1119	Unconventional myosin-VI	MYO6;MYO6	>tr|E7EW20|E7EW20_HUMAN Unconventional myosin-VI OS=Homo sapiens GN=MYO6 PE=4 SV=1;>sp|Q9UM54|MYO6_HUMAN Unconventional myosin-VI OS=Homo sapiens GN=MYO6 PE=1 SV=4	1	0.003207	_LK(gl)VYHAWK_	3	386.885	1.0677	1.1711	12008000	10012000
289	Nuclear migration protein nudC	NUDC	>sp|Q9Y266|NUDC_HUMAN Nuclear migration protein nudC OS=Homo sapiens GN=NUDC PE=1 SV=1	1	0.00276877	_SM(ox)VEK(gl)M(ox)M(ox)YDQR_	3	527.223	1.0961	1.171	509490	554470
1511;356;115	Nuclear mitotic apparatus protein 1	NUMA1;NUMA1;NUMA1	>sp|Q14980|NUMA1_HUMAN Nuclear mitotic apparatus protein 1 OS=Homo sapiens GN=NUMA1 PE=1 SV=2;>tr|H0YFY6|H0YFY6_HUMAN Nuclear mitotic apparatus protein 1 (Fragment) OS=Homo sapiens GN=NUMA1 PE=4 SV=1;>tr|H0YH75|H0YH75_HUMAN Nuclear mitotic apparatus protei	0.999941	2.1e-06	_ELEVM(ox)TAK(gl)YEGAK_	3	533.596	1.1166	1.1709	3423700	2468700
468	Ubiquitin-protein ligase E3A	UBE3A	>sp|Q05086|UBE3A_HUMAN Ubiquitin-protein ligase E3A OS=Homo sapiens GN=UBE3A PE=1 SV=4	1	2.27e-137	_DYTFFK(gl)VETENK_	3	545.595	1.2592	1.1707	5937300	4276700
471;471;387;173;148	Zinc finger CCCH domain-containing protein 14	ZC3H14;ZC3H14;ZC3H14;ZC3H14;ZC3H14	>sp|Q6PJT7|ZC3HE_HUMAN Zinc finger CCCH domain-containing protein 14 OS=Homo sapiens GN=ZC3H14 PE=1 SV=1;>tr|G3V5R4|G3V5R4_HUMAN Zinc finger CCCH domain-containing protein 14 OS=Homo sapiens GN=ZC3H14 PE=4 SV=1;>tr|H0YJA2|H0YJA2_HUMAN Zinc finger CCCH doma	0.986641	7.39e-22	_K(gl)PKLSEEVVVAPNQESGM(ox)K_	4	550.787	0.97793	1.1707	8008100	9902900
212;181;166;36;36	Cold shock domain-containing protein E1	CSDE1;CSDE1;CSDE1;CSDE1;CSDE1	>tr|G5E9Q2|G5E9Q2_HUMAN Cold shock domain containing E1, RNA-binding, isoform CRA_d OS=Homo sapiens GN=CSDE1 PE=4 SV=1;>tr|E9PGZ0|E9PGZ0_HUMAN Cold shock domain-containing protein E1 OS=Homo sapiens GN=CSDE1 PE=4 SV=1;>sp|O75534|CSDE1_HUMAN Cold shock doma	1	0.000239515	_INFVIDNNK(gl)HTGAVSAR_	3	657.345	1.0704	1.1703	27844000	24605000
725	Bifunctional glutamate/proline--tRNA ligase;Glutamate--tRNA ligase;Proline--tRNA ligase	EPRS	>sp|P07814|SYEP_HUMAN Bifunctional glutamate/proline--tRNA ligase OS=Homo sapiens GN=EPRS PE=1 SV=5	0.999936	0.00024249	_VEATK(gl)NETSAPFK_	3	512.595	0.9073	1.1703	1864100	1124700
208;164	Peroxisomal biogenesis factor 3	PEX3;PEX3	>sp|P56589|PEX3_HUMAN Peroxisomal biogenesis factor 3 OS=Homo sapiens GN=PEX3 PE=1 SV=1;>tr|Q7Z6V3|Q7Z6V3_HUMAN Peroxisomal biogenesis factor 3 (Fragment) OS=Homo sapiens GN=PEX3 PE=2 SV=1	0.892069	0.0024906	_HSLSLLDLEQK(gl)LK_	3	546.646	0.98302	1.1702	184860	251540
92;29	Ubiquitin-conjugating enzyme E2 N	UBE2N;UBE2N	>sp|P61088|UBE2N_HUMAN Ubiquitin-conjugating enzyme E2 N OS=Homo sapiens GN=UBE2N PE=1 SV=1;>tr|F8VQQ8|F8VQQ8_HUMAN Ubiquitin-conjugating enzyme E2 N OS=Homo sapiens GN=UBE2N PE=3 SV=1	0.999646	1.02e-09	_ICLDILK(gl)DK_	3	411.229	1.1512	1.1701	60934000	89867000
189;131;99	Ubiquitin-conjugating enzyme E2 L3	UBE2L3;UBE2L3;UBE2L3	>tr|E7EWS7|E7EWS7_HUMAN Ubiquitin-conjugating enzyme E2 L3 OS=Homo sapiens GN=UBE2L3 PE=3 SV=1;>sp|P68036|UB2L3_HUMAN Ubiquitin-conjugating enzyme E2 L3 OS=Homo sapiens GN=UBE2L3 PE=1 SV=1;>tr|B4DDG1|B4DDG1_HUMAN Ubiquitin-conjugating enzyme E2 L3 OS=Homo	1	0.000148575	_ADLAEEYSK(gl)DR_	3	470.888	1.1287	1.1701	729100	1452700
47;22	Protein YIPF4	YIPF4;YIPF4	>sp|Q9BSR8|YIPF4_HUMAN Protein YIPF4 OS=Homo sapiens GN=YIPF4 PE=1 SV=1;>tr|H7C0D5|H7C0D5_HUMAN Protein YIPF4 (Fragment) OS=Homo sapiens GN=YIPF4 PE=4 SV=1	1	0.00115421	_LNLGGDFIK(gl)ESTATTFLR_	3	699.704	1.1194	1.1699	3194500	3170000
119;119	Vacuolar fusion protein CCZ1 homolog B;Vacuolar fusion protein CCZ1 homolog	CCZ1B;CCZ1	>sp|P86790|CCZ1B_HUMAN Vacuolar fusion protein CCZ1 homolog B OS=Homo sapiens GN=CCZ1B PE=1 SV=1;>sp|P86791|CCZ1_HUMAN Vacuolar fusion protein CCZ1 homolog OS=Homo sapiens GN=CCZ1 PE=1 SV=1	1	2.14e-19	_DGK(gl)PVIEYQEEELLDK_	3	673.669	0.97748	1.1699	1405400	1241200
213	Chromatin target of PRMT1 protein	CHTOP	>sp|Q9Y3Y2|CHTOP_HUMAN Chromatin target of PRMT1 protein OS=Homo sapiens GN=CHTOP PE=1 SV=2	1	1.43e-07	_PVLTK(gl)EQLDNQLDAYM(ox)SK_	3	741.704	1.1426	1.1697	11771000	13774000
311;247	Signal recognition particle 54 kDa protein	SRP54;SRP54	>sp|P61011|SRP54_HUMAN Signal recognition particle 54 kDa protein OS=Homo sapiens GN=SRP54 PE=1 SV=1;>tr|G3V4F7|G3V4F7_HUMAN Signal recognition particle 54 kDa protein OS=Homo sapiens GN=SRP54 PE=4 SV=1	1	2.15e-33	_VNELK(gl)LDDNEALIEK_	3	619.658	1.3167	1.1696	4658100	4623500
422;285	26S protease regulatory subunit 7	PSMC2;PSMC2	>sp|P35998|PRS7_HUMAN 26S protease regulatory subunit 7 OS=Homo sapiens GN=PSMC2 PE=1 SV=3;>tr|B7Z5E2|B7Z5E2_HUMAN 26S protease regulatory subunit 7 OS=Homo sapiens GN=PSMC2 PE=2 SV=1	1	6.77e-12	_SYAK(gl)FSATPR_	3	414.547	1.0642	1.1696	9073600	10559000
33	Nucleolar and coiled-body phosphoprotein 1	NOLC1	>sp|Q14978|NOLC1_HUMAN Nucleolar and coiled-body phosphoprotein 1 OS=Homo sapiens GN=NOLC1 PE=1 SV=2	0.99525	0.000109514	_DNQLSEVANK(gl)FAK_	3	526.602	1.4724	1.1695	590380	671280
71	Ubiquitin-protein ligase E3A	UBE3A	>sp|Q05086|UBE3A_HUMAN Ubiquitin-protein ligase E3A OS=Homo sapiens GN=UBE3A PE=1 SV=4	0.99984	4.3e-05	_M(ox)DNNAAAIK(gl)ALELYK_	3	598.973	1.1833	1.1695	1259300	905350
76;76;65	Stathmin;Stathmin-2;Stathmin	STMN2;STMN2;STMN2	>tr|G3V110|G3V110_HUMAN Stathmin OS=Homo sapiens GN=STMN2 PE=3 SV=1;>sp|Q93045|STMN2_HUMAN Stathmin-2 OS=Homo sapiens GN=STMN2 PE=1 SV=3;>tr|E5RGX5|E5RGX5_HUMAN Stathmin OS=Homo sapiens GN=STMN2 PE=3 SV=1	0.5	0.00223851	_K(gl)KDLSLEEIQK_	3	482.272	1.0548	1.1694	2064800	2617300
77;77;66;43;43	Stathmin;Stathmin-2;Stathmin;Stathmin;Stathmin	STMN2;STMN2;STMN2;STMN1;STMN1	>tr|G3V110|G3V110_HUMAN Stathmin OS=Homo sapiens GN=STMN2 PE=3 SV=1;>sp|Q93045|STMN2_HUMAN Stathmin-2 OS=Homo sapiens GN=STMN2 PE=1 SV=3;>tr|E5RGX5|E5RGX5_HUMAN Stathmin OS=Homo sapiens GN=STMN2 PE=3 SV=1;>sp|P16949|STMN1_HUMAN Stathmin OS=Homo sapiens GN=	0.5	0.00223851	_K(gl)KDLSLEEIQK_	3	482.272	1.0548	1.1694	2064800	2617300
128	GTPase KRas;GTPase KRas, N-terminally processed	KRAS	>sp|P01116|RASK_HUMAN GTPase KRas OS=Homo sapiens GN=KRAS PE=1 SV=1	1	1.84e-09	_TVDTK(gl)QAQDLAR_	3	487.255	1.1803	1.1693	60511000	47637000
450;418	Ezrin	EZR;EZR	>sp|P15311|EZRI_HUMAN Ezrin OS=Homo sapiens GN=EZR PE=1 SV=4;>tr|E7EQR4|E7EQR4_HUMAN Ezrin OS=Homo sapiens GN=EZR PE=4 SV=2	1	0.000185436	_AK(gl)EAQDDLVK_	3	410.882	1.1777	1.169	1306600	1181300
464;262;64	SWI/SNF-related matrix-associated actin-dependent regulator of chromatin subfamily D member 1	SMARCD1;SMARCD1;SMARCD1	>sp|Q96GM5|SMRD1_HUMAN SWI/SNF-related matrix-associated actin-dependent regulator of chromatin subfamily D member 1 OS=Homo sapiens GN=SMARCD1 PE=1 SV=2;>tr|F8VRQ4|F8VRQ4_HUMAN SWI/SNF-related matrix-associated actin-dependent regulator of chromatin subfa	1	0.000468812	_DLK(gl)TM(ox)TDVVGNPEEER_	3	654.974	1.061	1.1689	384590	626460
10;10	Vesicle-associated membrane protein-associated protein A	VAPA	>sp|Q9P0L0|VAPA_HUMAN Vesicle-associated membrane protein-associated protein A OS=Homo sapiens GN=VAPA PE=1 SV=3;>tr|J3QKM9|J3QKM9_HUMAN Vesicle-associated membrane protein-associated protein A OS=Homo sapiens GN=VAPA PE=4 SV=1	1	4.81e-52	_(ac)ASASGAM(ox)AK(gl)HEQILVLDPPTDLK_	3	855.439	1.0525	1.1688	13735000	10214000
73	60S ribosomal protein L29	RPL29	>sp|P47914|RL29_HUMAN 60S ribosomal protein L29 OS=Homo sapiens GN=RPL29 PE=1 SV=2	0.999829	0.00036237	_AEAIK(gl)ALVKPK_	3	427.934	1.0492	1.1687	5465500	4510800
108	Poly [ADP-ribose] polymerase 1	PARP1	>sp|P09874|PARP1_HUMAN Poly [ADP-ribose] polymerase 1 OS=Homo sapiens GN=PARP1 PE=1 SV=4	1	0.00324132	_AEK(gl)TLGDFAAEYAK(gl)SNR_	3	700.343	1.1455	1.1685	286220	485730
343;314;155	Peptidyl-prolyl cis-trans isomerase FKBP8	FKBP8;FKBP8	>tr|J3KQ73|J3KQ73_HUMAN Peptidyl-prolyl cis-trans isomerase FKBP8 OS=Homo sapiens GN=FKBP8 PE=4 SV=1;>sp|Q14318|FKBP8_HUMAN Peptidyl-prolyl cis-trans isomerase FKBP8 OS=Homo sapiens GN=FKBP8 PE=1 SV=2;>tr|C8C9T5|C8C9T5_HUMAN FKBP8 isoform 1 OS=Homo sapiens	1	1.99e-09	_GK(gl)VLAQQGEYSEAIPILR_	3	696.048	0.80131	1.1684	1273600	1790400
115;107;107	TBC1 domain family member 15	TBC1D15;TBC1D15	>tr|J3KNI9|J3KNI9_HUMAN TBC1 domain family member 15 OS=Homo sapiens GN=TBC1D15 PE=4 SV=1;>sp|Q8TC07|TBC15_HUMAN TBC1 domain family member 15 OS=Homo sapiens GN=TBC1D15 PE=1 SV=2;>tr|F8WCB5|F8WCB5_HUMAN TBC1 domain family member 15 OS=Homo sapiens GN=TBC1D	1	6.59e-08	_GSEHLNSYEAEWDM(ox)VNTVSFK(gl)R_	3	910.414	1.2864	1.1681	7104600	1610500
754	Heat shock 70 kDa protein 4	HSPA4	>sp|P34932|HSP74_HUMAN Heat shock 70 kDa protein 4 OS=Homo sapiens GN=HSPA4 PE=1 SV=4	1	2.08e-223	_LNLQNK(gl)QSLTM(ox)DPVVK_	3	653.351	1.2418	1.1678	6780200	8073700
76;16;76;76	Annexin A5;Annexin;Annexin;Annexin	ANXA5;ANXA5;ANXA5;ANXA5	>sp|P08758|ANXA5_HUMAN Annexin A5 OS=Homo sapiens GN=ANXA5 PE=1 SV=2;>tr|D6RBL5|D6RBL5_HUMAN Annexin OS=Homo sapiens GN=ANXA5 PE=3 SV=1;>tr|E7ENQ5|E7ENQ5_HUMAN Annexin OS=Homo sapiens GN=ANXA5 PE=3 SV=1;>tr|E9PHT9|E9PHT9_HUMAN Annexin OS=Homo sapiens GN=AN	0.999127	0.000797824	_SELTGK(gl)FEK_	3	384.868	1.1545	1.1678	3519400	3702800
377	Tyrosine-protein kinase BAZ1B	BAZ1B	>sp|Q9UIG0|BAZ1B_HUMAN Tyrosine-protein kinase BAZ1B OS=Homo sapiens GN=BAZ1B PE=1 SV=2	0.999977	0.000910283	_M(ox)M(ox)SPNK(gl)LHTNFHIPK_	3	647.654	1.1265	1.1673	1225700	3522200
147;147	GTPase NRas;GTPase KRas;GTPase KRas, N-terminally processed	NRAS;KRAS	>sp|P01111|RASN_HUMAN GTPase NRas OS=Homo sapiens GN=NRAS PE=1 SV=1;>sp|P01116|RASK_HUMAN GTPase KRas OS=Homo sapiens GN=KRAS PE=1 SV=1	1	3.25e-05	_SYGIPFIETSAK(gl)TR_	3	561.962	1.0025	1.1669	2683100	2206300
200;200;39;188;133;108	Serine/threonine-protein phosphatase 2A 65 kDa regulatory subunit A beta isoform;Serine/threonine-protein phosphatase 2A 65 kDa regulatory subunit A alpha isoform	PPP2R1B;PPP2R1B;PPP2R1A;PPP2R1A;PPP2R1A	>sp|P30154|2AAB_HUMAN Serine/threonine-protein phosphatase 2A 65 kDa regulatory subunit A beta isoform OS=Homo sapiens GN=PPP2R1B PE=1 SV=3;>tr|F8W8G1|F8W8G1_HUMAN Serine/threonine-protein phosphatase 2A 65 kDa regulatory subunit A beta isoform OS=Homo sap	0.999994	0.000231966	_AAASK(gl)LGEFAK_	2	603.827	1.0163	1.1665	18196000	10215000
296	Ubiquitin-like modifier-activating enzyme 1	UBA1	>sp|P22314|UBA1_HUMAN Ubiquitin-like modifier-activating enzyme 1 OS=Homo sapiens GN=UBA1 PE=1 SV=3	0.999981	2.58e-05	_GGIVSQVK(gl)VPK_	3	409.247	1.0003	1.1665	1058800	1467500
215	F-box/WD repeat-containing protein 9	FBXW9	>sp|Q5XUX1|FBXW9_HUMAN F-box/WD repeat-containing protein 9 OS=Homo sapiens GN=FBXW9 PE=1 SV=2	0.994765	0.000167264	_QLGTESNQVLIK(gl)TLGTK_	3	648.697	1.3959	1.1664	555960	831370
56	Zinc finger protein OZF	ZNF146	>sp|Q15072|OZF_HUMAN Zinc finger protein OZF OS=Homo sapiens GN=ZNF146 PE=1 SV=2	1	9.91e-06	_AFSQK(gl)QYVIK_	3	442.579	1.2916	1.1663	1592900	1257800
173	Heterogeneous nuclear ribonucleoproteins A2/B1	HNRNPA2B1	>sp|P22626|ROA2_HUMAN Heterogeneous nuclear ribonucleoproteins A2/B1 OS=Homo sapiens GN=HNRNPA2B1 PE=1 SV=2	1	0.000365192	_IVLQK(gl)YHTINGHNAEVR_	3	702.712	1.0041	1.1663	1580700	1342700
167	Heterogeneous nuclear ribonucleoprotein F;Heterogeneous nuclear ribonucleoprotein F, N-terminally processed	HNRNPF	>sp|P52597|HNRPF_HUMAN Heterogeneous nuclear ribonucleoprotein F OS=Homo sapiens GN=HNRNPF PE=1 SV=3	0.966864	1.69e-05	_ITGEAFVQFASQELAEK(gl)ALGK_	3	784.413	1.1708	1.1661	2977600	1554200
427;266	Nuclear protein localization protein 4 homolog	NPLOC4;NPLOC4	>sp|Q8TAT6|NPL4_HUMAN Nuclear protein localization protein 4 homolog OS=Homo sapiens GN=NPLOC4 PE=1 SV=3;>tr|B4DG89|B4DG89_HUMAN Nuclear protein localization protein 4 homolog OS=Homo sapiens GN=NPLOC4 PE=2 SV=1	0.96621	0.000197565	_ESSSEQYVPDVFYK(gl)DVDK_	3	750.346	1.3223	1.1658	964030	1211100
31	Transcription intermediary factor 1-beta	TRIM28	>sp|Q13263|TIF1B_HUMAN Transcription intermediary factor 1-beta OS=Homo sapiens GN=TRIM28 PE=1 SV=5	1	2.03e-182	_(ac)AASAAAASAAAASAASGSPGPGEGSAGGEK(gl)R_	3	900.425	1.1337	1.1657	18313000	13950000
239	Heterogeneous nuclear ribonucleoprotein M	HNRNPM	>sp|P52272|HNRPM_HUMAN Heterogeneous nuclear ribonucleoprotein M OS=Homo sapiens GN=HNRNPM PE=1 SV=3	0.991573	0.000167521	_ADILEDK(gl)DGK_	3	406.538	0.87479	1.1657	558050	965000
20;20;20;20;20	Putative rRNA methyltransferase 3	FTSJ3	>sp|Q8IY81|RRMJ3_HUMAN pre-rRNA processing protein FTSJ3 OS=Homo sapiens GN=FTSJ3 PE=1 SV=2;>tr|J3KS36|J3KS36_HUMAN Putative rRNA methyltransferase 3 (Fragment) OS=Homo sapiens GN=FTSJ3 PE=4 SV=1;>tr|J3QSE2|J3QSE2_HUMAN Putative rRNA methyltransferase 3 (F	1	2e-05	_FYHLAK(gl)ETGYR_	3	500.253	1.0857	1.1656	3379900	2710700
100;100	Nucleolar protein 14	NOP14;NOP14	>sp|P78316|NOP14_HUMAN Nucleolar protein 14 OS=Homo sapiens GN=NOP14 PE=1 SV=3;>tr|E9PFK5|E9PFK5_HUMAN Nucleolar protein 14 OS=Homo sapiens GN=NOP14 PE=4 SV=1	0.5	0.0012725	_FGEYNSNM(ox)SPEEK(gl)M(ox)M(ox)K_	3	695.285	0.99686	1.1655	250230	552830
103;103	Nucleolar protein 14	NOP14;NOP14	>sp|P78316|NOP14_HUMAN Nucleolar protein 14 OS=Homo sapiens GN=NOP14 PE=1 SV=3;>tr|E9PFK5|E9PFK5_HUMAN Nucleolar protein 14 OS=Homo sapiens GN=NOP14 PE=4 SV=1	0.5	0.0012725	_FGEYNSNM(ox)SPEEK(gl)M(ox)M(ox)K_	3	695.285	0.99686	1.1655	250230	552830
126;126	Ras-related protein Rab-7a	RAB7A;RAB7A	>sp|P51149|RAB7A_HUMAN Ras-related protein Rab-7a OS=Homo sapiens GN=RAB7A PE=1 SV=1;>tr|C9J592|C9J592_HUMAN Ras-related protein Rab-7a (Fragment) OS=Homo sapiens GN=RAB7A PE=3 SV=1	1	0.00356657	_DPENFPFVVLGNK(gl)IDLENR_	3	777.397	0.85674	1.1655	590120	194050
316;293;199;24	Protein LYRIC	MTDH;MTDH;MTDH;MTDH	>sp|Q86UE4|LYRIC_HUMAN Protein LYRIC OS=Homo sapiens GN=MTDH PE=1 SV=2;>tr|E5RJU9|E5RJU9_HUMAN Protein LYRIC OS=Homo sapiens GN=MTDH PE=4 SV=1;>tr|H0YB56|H0YB56_HUMAN Protein LYRIC (Fragment) OS=Homo sapiens GN=MTDH PE=4 SV=1;>tr|H0YBE0|H0YBE0_HUMAN Protei	1	8.73e-13	_RK(gl)TEPSAWSQDTGDANTNGK_	3	759.688	0.98256	1.1653	631330	437330
404;390;371	Eukaryotic peptide chain release factor subunit 1	ETF1;ETF1;ETF1	>sp|P62495|ERF1_HUMAN Eukaryotic peptide chain release factor subunit 1 OS=Homo sapiens GN=ETF1 PE=1 SV=3;>tr|B7Z7P8|B7Z7P8_HUMAN Eukaryotic peptide chain release factor subunit 1 OS=Homo sapiens GN=ETF1 PE=2 SV=1;>tr|Q96CG1|Q96CG1_HUMAN ETF1 protein OS=Ho	1	0.00125514	_SQEGSQFVK(gl)GFGGIGGILR_	3	684.36	0.95278	1.1652	1347100	1283700
583	Rab11 family-interacting protein 5	RAB11FIP5	>sp|Q9BXF6|RFIP5_HUMAN Rab11 family-interacting protein 5 OS=Homo sapiens GN=RAB11FIP5 PE=1 SV=1	1	1.48e-34	_TVTSGSIQPVTQAPQAGQM(ox)VDTK(gl)R_	3	877.445	1.2704	1.165	23224000	15762000
404	BTB/POZ domain-containing protein KCTD18	KCTD18	>sp|Q6PI47|KCD18_HUMAN BTB/POZ domain-containing protein KCTD18 OS=Homo sapiens GN=KCTD18 PE=2 SV=2	1	0.000475649	_QANSLK(gl)PLPGEAAR_	3	522.618	0.99399	1.1647	413610	371630
257	Nucleophosmin	NPM1	>sp|P06748|NPM_HUMAN Nucleophosmin OS=Homo sapiens GN=NPM1 PE=1 SV=2	0.99999	3.03e-05	_M(ox)QASIEK(gl)GGSLPK_	3	492.589	1.1215	1.1646	2353500	3380100
467	A-kinase anchor protein 12	AKAP12	>sp|Q02952|AKA12_HUMAN A-kinase anchor protein 12 OS=Homo sapiens GN=AKAP12 PE=1 SV=4	1	4.25e-29	_LK(gl)ETCVSGEDPTQGADLSPDEK_	3	830.715	0.94352	1.1643	596580	1552000
273;239;196	Glucosamine-6-phosphate isomerase 1	GNPDA1;GNPDA1;GNPDA1	>sp|P46926|GNPI1_HUMAN Glucosamine-6-phosphate isomerase 1 OS=Homo sapiens GN=GNPDA1 PE=1 SV=1;>tr|E7EVU7|E7EVU7_HUMAN Glucosamine-6-phosphate isomerase 1 OS=Homo sapiens GN=GNPDA1 PE=4 SV=1;>tr|B7Z3X4|B7Z3X4_HUMAN Glucosamine-6-phosphate isomerase 1 OS=Ho	0.998394	9.07e-26	_LVDPLYSIK(gl)EK_	3	473.601	1.1207	1.1642	824960	781240
650;541	Sarcoplasmic/endoplasmic reticulum calcium ATPase 2	ATP2A2;ATP2A2	>sp|P16615|AT2A2_HUMAN Sarcoplasmic/endoplasmic reticulum calcium ATPase 2 OS=Homo sapiens GN=ATP2A2 PE=1 SV=1;>tr|H7C5W9|H7C5W9_HUMAN Sarcoplasmic/endoplasmic reticulum calcium ATPase 2 (Fragment) OS=Homo sapiens GN=ATP2A2 PE=3 SV=1	1	2.29e-51	_RIGIFGQDEDVTSK(gl)AFTGR_	3	737.71	1.2401	1.1641	24094000	13219000
113;113;113;97;89;23;88	Putative tropomyosin alpha-3 chain-like protein	TPM3;TPM3;TPM3;TPM3;TPM3;TPM3	>tr|Q5VU58|Q5VU58_HUMAN Tropomyosin 3 OS=Homo sapiens GN=TPM3 PE=2 SV=1;>tr|Q5VU66|Q5VU66_HUMAN Tropomyosin 3 OS=Homo sapiens GN=TPM3 PE=2 SV=1;>tr|Q5VU72|Q5VU72_HUMAN Tropomyosin 3 OS=Homo sapiens GN=TPM3 PE=2 SV=1;>tr|Q5VU59|Q5VU59_HUMAN Tropomyosin 3 OS	0.989328	0.000268019	_M(ox)ELQEIQLK(gl)EAK_	3	530.612	1.2193	1.1639	8318000	4337900
1429	Fatty acid synthase;[Acyl-carrier-protein] S-acetyltransferase;[Acyl-carrier-protein] S-malonyltransferase;3-oxoacyl-[acyl-carrier-protein] synthase;3-oxoacyl-[acyl-carrier-protein] reductase;3-hydroxypalmitoyl-[acyl-carrier-protein] dehydratase;Enoyl-[acyl-carrier-protein] reductase;Oleoyl-[acyl-carrier-protein] hydrolase	FASN	>sp|P49327|FAS_HUMAN Fatty acid synthase OS=Homo sapiens GN=FASN PE=1 SV=3	0.999978	5.88e-05	_WVESLK(gl)GILADEDSSRPVWLK_	3	848.115	1.0501	1.1639	2647300	396540
326;326;251	Protein phosphatase 1B	PPM1B;PPM1B;PPM1B	>sp|O75688|PPM1B_HUMAN Protein phosphatase 1B OS=Homo sapiens GN=PPM1B PE=1 SV=1;>tr|C9JIR6|C9JIR6_HUMAN Protein phosphatase 1B (Fragment) OS=Homo sapiens GN=PPM1B PE=3 SV=1;>tr|B8ZZF0|B8ZZF0_HUMAN Protein phosphatase 1B (Fragment) OS=Homo sapiens GN=PPM1B	1	4.82e-05	_VEEIM(ox)EK(gl)SGEEGM(ox)PDLAHVM(ox)R_	3	850.382	1.0328	1.1639	2017000	1283200
288;258;232;138	T-complex protein 1 subunit delta;T-complex protein 1 subunit delta;T-complex protein 1 subunit delta;T-complex protein 1 subunit delta	CCT4;CCT4;CCT4;CCT4	>sp|P50991|TCPD_HUMAN T-complex protein 1 subunit delta OS=Homo sapiens GN=CCT4 PE=1 SV=4;>tr|F5H5W3|F5H5W3_HUMAN T-complex protein 1 subunit delta OS=Homo sapiens GN=CCT4 PE=3 SV=1;>tr|B7Z9L0|B7Z9L0_HUMAN T-complex protein 1 subunit delta OS=Homo sapiens	0.998508	9.34e-08	_AYILNLVK(gl)QIK_	3	472.957	1.1545	1.1638	1867900	1433300
310;11	Rho GTPase-activating protein 26	ARHGAP26;ARHGAP26	>sp|Q9UNA1|RHG26_HUMAN Rho GTPase-activating protein 26 OS=Homo sapiens GN=ARHGAP26 PE=1 SV=1;>tr|C9J6V4|C9J6V4_HUMAN Rho GTPase-activating protein 26 (Fragment) OS=Homo sapiens GN=ARHGAP26 PE=4 SV=1	1	5.82e-07	_SGGK(gl)GGEDESVILK_	3	497.255	0.94598	1.1635	683190	651400
626	Heterogeneous nuclear ribonucleoprotein U	HNRNPU	>sp|Q00839|HNRPU_HUMAN Heterogeneous nuclear ribonucleoprotein U OS=Homo sapiens GN=HNRNPU PE=1 SV=6	0.9999	0.000585484	_KAEVEGK(gl)DLPEHAVLK_	4	470.009	1.2342	1.1634	1660700	5478900
171;89	Transcription factor BTF3	BTF3;BTF3	>sp|P20290|BTF3_HUMAN Transcription factor BTF3 OS=Homo sapiens GN=BTF3 PE=1 SV=1;>tr|D6RDG3|D6RDG3_HUMAN Transcription factor BTF3 (Fragment) OS=Homo sapiens GN=BTF3 PE=4 SV=1	0.998309	0.000127217	_LAEALPK(gl)QSVDGK_	3	490.603	1.145	1.1632	2814300	3428000
907	Probable ATP-dependent RNA helicase DDX46	DDX46	>sp|Q7L014|DDX46_HUMAN Probable ATP-dependent RNA helicase DDX46 OS=Homo sapiens GN=DDX46 PE=1 SV=2	1	1.17e-09	_INAK(gl)LNYVPLEK_	3	505.956	1.0818	1.1632	1342000	987720
39	Guanidinoacetate N-methyltransferase	GAMT	>sp|Q14353|GAMT_HUMAN Guanidinoacetate N-methyltransferase OS=Homo sapiens GN=GAMT PE=1 SV=1	1	0.00587024	_ILGK(gl)PVM(ox)ER_	3	391.553	0.94699	1.1632	220960	193730
104;59;59;104;104;104;111;104	Polyadenylate-binding protein 1;Polyadenylate-binding protein 1-like;Polyadenylate-binding protein 5	PABPC1;PABPC1;PABPC1;PABPC1;PABPC1;PABPC1L;PABPC5;C20orf119	>sp|P11940|PABP1_HUMAN Polyadenylate-binding protein 1 OS=Homo sapiens GN=PABPC1 PE=1 SV=2;>tr|E7EQV3|E7EQV3_HUMAN Polyadenylate-binding protein 1 OS=Homo sapiens GN=PABPC1 PE=4 SV=1;>tr|E5RGH3|E5RGH3_HUMAN Polyadenylate-binding protein 1 (Fragment) OS=Hom	0.998607	2.18e-08	_SGVGNIFIK(gl)NLDK_	3	506.947	1.2639	1.163	2960700	3113100
26;37;26	Annexin A1;Annexin;Annexin	ANXA1;ANXA1;ANXA1	>sp|P04083|ANXA1_HUMAN Annexin A1 OS=Homo sapiens GN=ANXA1 PE=1 SV=2;>tr|Q5T3N1|Q5T3N1_HUMAN Annexin (Fragment) OS=Homo sapiens GN=ANXA1 PE=2 SV=1;>tr|Q5T3N0|Q5T3N0_HUMAN Annexin (Fragment) OS=Homo sapiens GN=ANXA1 PE=2 SV=1	0.996708	4.45e-110	_QAWFIENEEQEYVQTVK(gl)SSK_	3	853.078	1.2232	1.163	7742800	3044600
356	Tripartite motif-containing protein 4	TRIM4	>sp|Q9C037|TRIM4_HUMAN Tripartite motif-containing protein 4 OS=Homo sapiens GN=TRIM4 PE=2 SV=2	1	0.00709865	_NPQK(gl)TAFVER_	3	435.23	1.1306	1.1628	481540	537030
206	WD repeat domain phosphoinositide-interacting protein 3	WDR45L	>sp|Q5MNZ6|WIPI3_HUMAN WD repeat domain phosphoinositide-interacting protein 3 OS=Homo sapiens GN=WDR45L PE=2 SV=2	1	0.000355755	_IATASEK(gl)GTLIR_	3	458.596	1.1308	1.1626	2205400	1520000
611	DNA replication licensing factor MCM6	MCM6	>sp|Q14566|MCM6_HUMAN DNA replication licensing factor MCM6 OS=Homo sapiens GN=MCM6 PE=1 SV=1	1	0.000109686	_DGSGVTK(gl)SSWR_	3	431.878	1.2399	1.1625	1626600	2575900
427;427	2',5'-phosphodiesterase 12	PDE12;PDE12	>sp|Q6L8Q7|PDE12_HUMAN 2',5'-phosphodiesterase 12 OS=Homo sapiens GN=PDE12 PE=1 SV=2;>tr|F6T1Q0|F6T1Q0_HUMAN 2',5'-phosphodiesterase 12 OS=Homo sapiens GN=PDE12 PE=4 SV=1	1	0.000839457	_LVLYPSAQEK(gl)VLQR_	3	586.668	1.1963	1.1621	7854700	7867000
637	Myosin-9	MYH9	>sp|P35579|MYH9_HUMAN Myosin-9 OS=Homo sapiens GN=MYH9 PE=1 SV=4	1	0.000422992	_IIGLDQVAGM(ox)SETALPGAFK(gl)TR_	3	802.421	1.0826	1.1621	1824000	322120
137;137;137;137;137;50	Hippocalcin-like protein 1;Neuron-specific calcium-binding protein hippocalcin;Neurocalcin-delta	HPCAL1;HPCAL1;HPCA;NCALD;NCALD;HPCAL1	>sp|P37235|HPCL1_HUMAN Hippocalcin-like protein 1 OS=Homo sapiens GN=HPCAL1 PE=1 SV=3;>tr|E9PC71|E9PC71_HUMAN Hippocalcin-like protein 1 OS=Homo sapiens GN=HPCAL1 PE=4 SV=1;>sp|P84074|HPCA_HUMAN Neuron-specific calcium-binding protein hippocalcin OS=Homo s	0.999957	0.00014939	_M(ox)VSSVM(ox)K(gl)M(ox)PEDESTPEK_	3	696.304	1.1583	1.162	1981300	3640100
1632	Probable ubiquitin carboxyl-terminal hydrolase FAF-X	USP9X	>sp|Q93008|USP9X_HUMAN Probable ubiquitin carboxyl-terminal hydrolase FAF-X OS=Homo sapiens GN=USP9X PE=1 SV=3	0.997711	1.82e-05	_DDVFGYPQQFEDKPALSK(gl)TEDR_	3	900.424	0.99509	1.162	5546400	4823200
76;68;68	TBC1 domain family member 15	TBC1D15;TBC1D15	>tr|J3KNI9|J3KNI9_HUMAN TBC1 domain family member 15 OS=Homo sapiens GN=TBC1D15 PE=4 SV=1;>sp|Q8TC07|TBC15_HUMAN TBC1 domain family member 15 OS=Homo sapiens GN=TBC1D15 PE=1 SV=2;>tr|F8WCB5|F8WCB5_HUMAN TBC1 domain family member 15 OS=Homo sapiens GN=TBC1D	1	8.77e-05	_K(gl)DSSSVVEWTQAPK_	3	559.281	1.0381	1.1618	5672300	5121200
5;5	Ras-related protein Ral-A	RALA;RALA	>sp|P11233|RALA_HUMAN Ras-related protein Ral-A OS=Homo sapiens GN=RALA PE=1 SV=1;>tr|C9JPE8|C9JPE8_HUMAN Ras-related protein Ral-A (Fragment) OS=Homo sapiens GN=RALA PE=4 SV=1	0.650295	0.00255473	_(ac)AANK(gl)PKGQNSLALHK_	3	578.32	0.94968	1.1616	2935700	2508800
1142		MYO6	>tr|E7EW20|E7EW20_HUMAN Unconventional myosin-VI OS=Homo sapiens GN=MYO6 PE=4 SV=1	1	1.35e-91	_APK(gl)SVTDYAQQNPAAQIPAR_	3	747.385	1.1165	1.1612	164720000	128680000
12;12	Gamma-synuclein	SNCG;SNCG	>sp|O76070|SYUG_HUMAN Gamma-synuclein OS=Homo sapiens GN=SNCG PE=1 SV=2;>tr|F8W754|F8W754_HUMAN Gamma-synuclein OS=Homo sapiens GN=SNCG PE=4 SV=1	0.999973	0.000276488	_GFSIAK(gl)EGVVGAVEK_	3	535.626	0.98151	1.1611	828890	807130
194;139;114	Serine/threonine-protein phosphatase 2A 65 kDa regulatory subunit A alpha isoform	PPP2R1A;PPP2R1A;PPP2R1A	>sp|P30153|2AAA_HUMAN Serine/threonine-protein phosphatase 2A 65 kDa regulatory subunit A alpha isoform OS=Homo sapiens GN=PPP2R1A PE=1 SV=4;>tr|F5H3X9|F5H3X9_HUMAN Serine/threonine-protein phosphatase 2A 65 kDa regulatory subunit A alpha isoform OS=Homo s	0.999996	0.00020755	_LGEFAK(gl)VLELDNVK_	3	563.645	0.99836	1.161	1655900	957990
645	RNA polymerase-associated protein CTR9 homolog	CTR9	>sp|Q6PD62|CTR9_HUMAN RNA polymerase-associated protein CTR9 homolog OS=Homo sapiens GN=CTR9 PE=1 SV=1	0.999999	0.000256787	_NDAK(gl)NLYAANGIGAVLAHK_	3	685.364	0.8619	1.1609	403550	1006900
38	60S ribosomal protein L29	RPL29	>sp|P47914|RL29_HUMAN 60S ribosomal protein L29 OS=Homo sapiens GN=RPL29 PE=1 SV=2	1	0.000189806	_YESLK(gl)GVDPK(gl)FLR_	3	593.984	1.172	1.1608	6575800	4491200
22;22;22;22;22;22;22	60S ribosomal protein L28	RPL28;RPL28;RPL28;RPL28;RPL28;RPL28;RPL28	>sp|P46779|RL28_HUMAN 60S ribosomal protein L28 OS=Homo sapiens GN=RPL28 PE=1 SV=3;>tr|H0YKD8|H0YKD8_HUMAN 60S ribosomal protein L28 OS=Homo sapiens GN=RPL28 PE=4 SV=1;>tr|E9PB24|E9PB24_HUMAN 60S ribosomal protein L28 OS=Homo sapiens GN=RPL28 PE=4 SV=1;>tr	1	0.000643857	_NK(gl)QTYSTEPNNLK(gl)AR_	3	664.668	0.98904	1.1605	2161000	2107300
35;35;35	Guanine nucleotide-binding protein G(i) subunit alpha-2;Guanine nucleotide-binding protein G(k) subunit alpha;Guanine nucleotide-binding protein G(i) subunit alpha-1	GNAI2;GNAI3;GNAI1	>sp|P04899|GNAI2_HUMAN Guanine nucleotide-binding protein G(i) subunit alpha-2 OS=Homo sapiens GN=GNAI2 PE=1 SV=3;>sp|P08754|GNAI3_HUMAN Guanine nucleotide-binding protein G(k) subunit alpha OS=Homo sapiens GN=GNAI3 PE=1 SV=3;>sp|P63096|GNAI1_HUMAN Guanine	1	2.81e-05	_EVK(gl)LLLLGAGESGK_	3	509.963	0.98075	1.1605	580850	409000
1928;1928;1918	Myoferlin	MYOF;MYOF;MYOF	>tr|F8W8J4|F8W8J4_HUMAN Myoferlin OS=Homo sapiens GN=MYOF PE=4 SV=1;>sp|Q9NZM1|MYOF_HUMAN Myoferlin OS=Homo sapiens GN=MYOF PE=1 SV=1;>tr|C9JCN0|C9JCN0_HUMAN Myoferlin OS=Homo sapiens GN=MYOF PE=4 SV=2	0.989082	0.000279321	_LDM(ox)IPDLK(gl)AM(ox)NPLK_	3	582.304	1.1812	1.1603	798610	744140
342;263	Equilibrative nucleoside transporter 1	SLC29A1;SLC29A1	>tr|B3KQV7|B3KQV7_HUMAN Equilibrative nucleoside transporter 1 OS=Homo sapiens GN=SLC29A1 PE=2 SV=1;>sp|Q99808|S29A1_HUMAN Equilibrative nucleoside transporter 1 OS=Homo sapiens GN=SLC29A1 PE=1 SV=3	1	8.68e-41	_AGK(gl)EESGVSVSNSQPTNESHSIK_	3	829.397	1.1407	1.1602	14650000	13345000
203;201	Phosphatidylinositol transfer protein beta isoform	PITPNB;PITPNB	>tr|B7Z7Q0|B7Z7Q0_HUMAN Phosphatidylinositol transfer protein beta isoform OS=Homo sapiens GN=PITPNB PE=2 SV=1;>sp|P48739|PIPNB_HUMAN Phosphatidylinositol transfer protein beta isoform OS=Homo sapiens GN=PITPNB PE=1 SV=2	1	0.000444035	_FK(gl)WWGLQSK_	3	431.896	1.0792	1.1602	3675800	2183000
8	NEDD8-conjugating enzyme Ubc12	UBE2M	>sp|P61081|UBC12_HUMAN NEDD8-conjugating enzyme Ubc12 OS=Homo sapiens GN=UBE2M PE=1 SV=1	0.99222	0.00591125	_LFSLK(gl)QQK_	3	369.217	1.0566	1.1589	30825000	2588800
145;94;55;55	60S ribosomal protein L10	RPL10;RPL10;RPL10;RPL10	>sp|P27635|RL10_HUMAN 60S ribosomal protein L10 OS=Homo sapiens GN=RPL10 PE=1 SV=4;>tr|F8W7C6|F8W7C6_HUMAN 60S ribosomal protein L10 OS=Homo sapiens GN=RPL10 PE=4 SV=1;>tr|H7C2C5|H7C2C5_HUMAN 60S ribosomal protein L10 (Fragment) OS=Homo sapiens GN=RPL10 PE	1	0.000947694	_LQNK(gl)EHVIEALR_	4	391.721	0.73371	1.1589	1834600	607330
177	Tropomyosin alpha-4 chain	TPM4	>sp|P67936|TPM4_HUMAN Tropomyosin alpha-4 chain OS=Homo sapiens GN=TPM4 PE=1 SV=3	0.99064	5.89e-06	_SLEAASEK(gl)YSEK_	3	485.904	1.1376	1.1588	1953200	2326000
367;344	Growth factor receptor-bound protein 7	GRB7	>tr|J3KQM4|J3KQM4_HUMAN Growth factor receptor-bound protein 7 OS=Homo sapiens GN=GRB7 PE=4 SV=1;>sp|Q14451|GRB7_HUMAN Growth factor receptor-bound protein 7 OS=Homo sapiens GN=GRB7 PE=1 SV=2	1	2.97e-05	_YGVQLYK(gl)NYQQAQSR_	3	653.994	0.91357	1.1587	1932600	1016100
13;13	Peptidyl-prolyl cis-trans isomerase NIMA-interacting 1;Putative PIN1-like protein	PIN1;PIN1P1	>sp|Q13526|PIN1_HUMAN Peptidyl-prolyl cis-trans isomerase NIMA-interacting 1 OS=Homo sapiens GN=PIN1 PE=1 SV=1;>sp|O15428|PINL_HUMAN Putative PIN1-like protein OS=Homo sapiens GN=PIN1P1 PE=5 SV=1	1	0.00385878	_LPPGWEK(gl)R_	3	366.201	1.3169	1.1585	1369500	936690
174	Microtubule-associated protein RP/EB family member 1	MAPRE1	>sp|Q15691|MARE1_HUMAN Microtubule-associated protein RP/EB family member 1 OS=Homo sapiens GN=MAPRE1 PE=1 SV=3	1	0.000246965	_TAAAPK(gl)AGPGVVR_	3	436.918	1.1696	1.1585	673980	717490
221;187;85	COP9 signalosome complex subunit 7b	COPS7B	>sp|Q9H9Q2|CSN7B_HUMAN COP9 signalosome complex subunit 7b OS=Homo sapiens GN=COPS7B PE=1 SV=1;>tr|J3KQ34|J3KQ34_HUMAN COP9 signalosome complex subunit 7b OS=Homo sapiens GN=COPS7B PE=4 SV=1;>tr|J3QT73|J3QT73_HUMAN COP9 signalosome complex subunit 7b (Frag	1	3.42e-130	_TLK(gl)ATASSSAQEMEQQLAER_	3	765.041	1.1198	1.1585	81025000	65103000
434	Transcription intermediary factor 1-beta	TRIM28	>sp|Q13263|TIF1B_HUMAN Transcription intermediary factor 1-beta OS=Homo sapiens GN=TRIM28 PE=1 SV=5	1	4.51e-19	_APGPLSK(gl)QGSGSSQPM(ox)EVQEGYGFGSGDDPYSSAEPHVSGVK(gl)R_	5	922.425	1.0347	1.1584	27056000	5294200
822;793;36	Coatomer subunit beta'	COPB2;COPB2;COPB2	>sp|P35606|COPB2_HUMAN Coatomer subunit beta' OS=Homo sapiens GN=COPB2 PE=1 SV=2;>tr|B4DZI8|B4DZI8_HUMAN Coatomer protein complex, subunit beta 2 (Beta prime), isoform CRA_b OS=Homo sapiens GN=COPB2 PE=2 SV=1;>tr|H0YAC7|H0YAC7_HUMAN Coatomer subunit beta'	1	5.55e-05	_ETHADLWPAK(gl)QYPLVTPNEER_	4	652.825	1.0887	1.1583	4099300	901630
356	Lamina-associated polypeptide 2, isoform alpha;Thymopoietin;Thymopentin	TMPO	>sp|P42166|LAP2A_HUMAN Lamina-associated polypeptide 2, isoform alpha OS=Homo sapiens GN=TMPO PE=1 SV=2	1	0.000426377	_SHISDQSPLSSK(gl)R_	3	519.266	1.0768	1.1582	2405900	1746000
809	Ubiquitin-conjugating enzyme E2 O	UBE2O	>sp|Q9C0C9|UBE2O_HUMAN Ubiquitin-conjugating enzyme E2 O OS=Homo sapiens GN=UBE2O PE=1 SV=3	1	0.00589688	_DGPPK(gl)SFR_	3	339.842	1.0839	1.1581	945240	956380
716	Exosome component 10	EXOSC10	>sp|Q01780|EXOSX_HUMAN Exosome component 10 OS=Homo sapiens GN=EXOSC10 PE=1 SV=2	1	0.0013701	_FDPSTK(gl)IYEISNR_	3	561.949	0.91645	1.1581	264100	983770
260	ATP-dependent RNA helicase DDX1	DDX1	>sp|Q92499|DDX1_HUMAN ATP-dependent RNA helicase DDX1 OS=Homo sapiens GN=DDX1 PE=1 SV=2	0.999996	0.00017491	_DGFVALSK(gl)APDGYIVK_	3	598.653	1.0256	1.1579	1483500	1299600
11;11;11;11;11;11;11;11;11;11;11;11	Epsin-2	EPN2;EPN2;EPN2;EPN2	>tr|E9PBC2|E9PBC2_HUMAN Epsin-2 OS=Homo sapiens GN=EPN2 PE=4 SV=1;>tr|I3L2B2|I3L2B2_HUMAN Epsin-2 OS=Homo sapiens GN=EPN2 PE=4 SV=1;>tr|E7EMC3|E7EMC3_HUMAN Uncharacterized protein OS=Homo sapiens GN=EPN2 PE=4 SV=1;>tr|F6PQP6|F6PQP6_HUMAN Epsin-2 (Fragment)	0.997185	0.000702565	_QM(ox)K(gl)NIVNNYSEAEIK_	3	637.647	0.92724	1.1576	3204200	862380
127	UBX domain-containing protein 8	UBXN8	>sp|O00124|UBXN8_HUMAN UBX domain-containing protein 8 OS=Homo sapiens GN=UBXN8 PE=1 SV=2	0.999734	0.000121184	_FYQM(ox)TGEAWK(gl)LSSGHK_	3	667.316	0.89307	1.1576	3262000	1195700
256	Melanoma-associated antigen B2	MAGEB2	>sp|O15479|MAGB2_HUMAN Melanoma-associated antigen B2 OS=Homo sapiens GN=MAGEB2 PE=1 SV=3	1	1.7e-07	_DLVQEK(gl)YLEYK_	3	514.6	1.1375	1.1575	2231400	2673000
253	Probable dimethyladenosine transferase	DIMT1	>sp|Q9UNQ2|DIM1_HUMAN Probable dimethyladenosine transferase OS=Homo sapiens GN=DIMT1 PE=1 SV=1	1	2.85e-11	_SSAVQQLLEK(gl)NYR_	3	550.625	1.1211	1.1574	5455800	6149800
2109;2109;2103	E3 ubiquitin-protein ligase UBR5	UBR5;UBR5	>sp|O95071|UBR5_HUMAN E3 ubiquitin-protein ligase UBR5 OS=Homo sapiens GN=UBR5 PE=1 SV=2;>tr|J3KMW7|J3KMW7_HUMAN E3 ubiquitin-protein ligase UBR5 OS=Homo sapiens GN=UBR5 PE=4 SV=1;>tr|E7EMW7|E7EMW7_HUMAN E3 ubiquitin-protein ligase UBR5 OS=Homo sapiens GN=	1	0.000503617	_M(ox)SYAANLK(gl)NVM(ox)NM(ox)QNR_	3	682.977	1.1985	1.1571	479680	1414200
715;687;158;263;55	CD44 antigen	CD44;CD44;CD44;CD44;CD44	>sp|P16070|CD44_HUMAN CD44 antigen OS=Homo sapiens GN=CD44 PE=1 SV=3;>tr|E7EPC6|E7EPC6_HUMAN CD44 antigen OS=Homo sapiens GN=CD44 PE=4 SV=2;>tr|H0YD13|H0YD13_HUMAN CD44 antigen (Fragment) OS=Homo sapiens GN=CD44 PE=4 SV=1;>tr|H0Y2P0|H0Y2P0_HUMAN CD44 antig	1	4.51e-66	_SQEM(ox)VHLVNK(gl)ESSETPDQFM(ox)TADETR_	4	789.603	1.1757	1.1567	38422000	36308000
453;264	RuvB-like 1	RUVBL1;RUVBL1	>sp|Q9Y265|RUVB1_HUMAN RuvB-like 1 OS=Homo sapiens GN=RUVBL1 PE=1 SV=1;>tr|H7C4G5|H7C4G5_HUMAN RuvB-like 1 (Fragment) OS=Homo sapiens GN=RUVBL1 PE=4 SV=1	0.973459	0.00261314	_ILADQQDK(gl)YM(ox)K_	3	494.913	1.1042	1.1564	399680	409030
96;96	YTH domain-containing protein 1	YTHDC1	>tr|J3QR07|J3QR07_HUMAN YTH domain-containing protein 1 OS=Homo sapiens GN=YTHDC1 PE=4 SV=1;>sp|Q96MU7|YTDC1_HUMAN YTH domain-containing protein 1 OS=Homo sapiens GN=YTHDC1 PE=1 SV=3	1	0.00121439	_SATEYK(gl)NEEYQR_	3	544.581	0.89776	1.1562	544120	560060
705;703;522	Heat shock protein 105 kDa	HSPH1;HSPH1;HSPH1	>tr|B4DYH1|B4DYH1_HUMAN Heat shock 105kDa/110kDa protein 1, isoform CRA_b OS=Homo sapiens GN=HSPH1 PE=2 SV=1;>sp|Q92598|HS105_HUMAN Heat shock protein 105 kDa OS=Homo sapiens GN=HSPH1 PE=1 SV=1;>tr|B4DY72|B4DY72_HUMAN Heat shock protein 105 kDa OS=Homo sap	1	0.00524689	_IGTPVK(gl)VR_	2	492.303	1.1985	1.156	197900	560640
1287;319	Lysine-specific demethylase 3B	KDM3B;KDM3B	>sp|Q7LBC6|KDM3B_HUMAN Lysine-specific demethylase 3B OS=Homo sapiens GN=KDM3B PE=1 SV=2;>tr|F5H275|F5H275_HUMAN Lysine-specific demethylase 3B OS=Homo sapiens GN=KDM3B PE=4 SV=1	1	2.64e-07	_LFNSLLLGPTASNNK(gl)TEGSSLR_	3	811.763	1.0637	1.1553	528840	858070
2005	Antigen KI-67	MKI67	>sp|P46013|KI67_HUMAN Antigen KI-67 OS=Homo sapiens GN=MKI67 PE=1 SV=2	0.999993	0.000439244	_ISLGK(gl)VGVK_	3	338.882	1.2166	1.1551	579690	575430
454	Long-chain fatty acid transport protein 4	SLC27A4	>sp|Q6P1M0|S27A4_HUMAN Long-chain fatty acid transport protein 4 OS=Homo sapiens GN=SLC27A4 PE=1 SV=1	1	0.00592588	_IIQK(gl)DPLR_	3	366.221	1.0213	1.1549	461270	405190
176;176;113	UPF0568 protein C14orf166	C14orf166;C14orf166;C14orf166	>sp|Q9Y224|CN166_HUMAN UPF0568 protein C14orf166 OS=Homo sapiens GN=C14orf166 PE=1 SV=1;>tr|G3V4C6|G3V4C6_HUMAN UPF0568 protein C14orf166 OS=Homo sapiens GN=C14orf166 PE=4 SV=1;>tr|H0YJB9|H0YJB9_HUMAN UPF0568 protein C14orf166 (Fragment) OS=Homo sapiens GN	0.999974	0.00300637	_ANQTK(gl)EGLPVALDK_	3	533.29	1.0957	1.1548	2062500	2031600
56;56;56	Charged multivesicular body protein 1a	CHMP1A;CHMP1A;CHMP1A	>sp|Q9HD42|CHM1A_HUMAN Charged multivesicular body protein 1a OS=Homo sapiens GN=CHMP1A PE=1 SV=1;>tr|F8VUA2|F8VUA2_HUMAN Charged multivesicular body protein 1a OS=Homo sapiens GN=CHMP1A PE=4 SV=1;>tr|F8VVT7|F8VVT7_HUMAN Charged multivesicular body protein	1	0.00121113	_K(gl)NEGVNWLR_	3	410.551	1.0387	1.1548	3021700	943960
129	60S ribosomal protein L21	RPL21	>sp|P46778|RL21_HUMAN 60S ribosomal protein L21 OS=Homo sapiens GN=RPL21 PE=1 SV=2	1	0.0067458	_GTWVQLK(gl)R_	3	367.877	1.0889	1.1546	2335600	1104200
48	40S ribosomal protein S11	RPS11	>sp|P62280|RS11_HUMAN 40S ribosomal protein S11 OS=Homo sapiens GN=RPS11 PE=1 SV=3	1	0.000189603	_TPK(gl)EAIEGTYIDK_	3	526.939	0.94991	1.1546	1055800	1066300
156;116	60S ribosomal protein L7	RPL7;RPL7	>sp|P18124|RL7_HUMAN 60S ribosomal protein L7 OS=Homo sapiens GN=RPL7 PE=1 SV=1;>tr|A8MUD9|A8MUD9_HUMAN 60S ribosomal protein L7 OS=Homo sapiens GN=RPL7 PE=3 SV=1	1	2.38e-05	_SVNELIYK(gl)R_	3	412.563	1.0524	1.1545	1891800	1742400
293	Calpain-15	SOLH	>sp|O75808|CAN15_HUMAN Calpain-15 OS=Homo sapiens GN=SOLH PE=1 SV=1	1	4.47e-07	_LAELLSGK(gl)R_	3	367.552	0.96873	1.1544	1160000	1026200
111;102;111	Ubiquitin domain-containing protein UBFD1	UBFD1;UBFD1;UBFD1	>sp|O14562|UBFD1_HUMAN Ubiquitin domain-containing protein UBFD1 OS=Homo sapiens GN=UBFD1 PE=1 SV=2;>tr|H3BRL3|H3BRL3_HUMAN Ubiquitin domain-containing protein UBFD1 OS=Homo sapiens GN=UBFD1 PE=4 SV=1;>tr|H3BUM8|H3BUM8_HUMAN Ubiquitin domain-containing pro	0.995442	3.37e-23	_FPLDSTGSELK(gl)QK_	3	521.939	0.95277	1.1544	7307200	5251800
614;82	Inverted formin-2	INF2;INF2	>sp|Q27J81|INF2_HUMAN Inverted formin-2 OS=Homo sapiens GN=INF2 PE=1 SV=2;>tr|H7BXE4|H7BXE4_HUMAN Inverted formin-2 (Fragment) OS=Homo sapiens GN=INF2 PE=4 SV=1	1	0.00403367	_PK(gl)EPTM(ox)VAPR_	3	419.22	1.0321	1.1541	232780	264750
210;190;32	Obg-like ATPase 1	OLA1;OLA1	>tr|J3KQ32|J3KQ32_HUMAN Obg-like ATPase 1 OS=Homo sapiens GN=OLA1 PE=4 SV=1;>sp|Q9NTK5|OLA1_HUMAN Obg-like ATPase 1 OS=Homo sapiens GN=OLA1 PE=1 SV=2;>tr|C9JCJ9|C9JCJ9_HUMAN Obg-like ATPase 1 (Fragment) OS=Homo sapiens GN=OLA1 PE=4 SV=1	1	0.000506204	_VK(gl)SWVIDQK_	3	406.228	1.12	1.1538	5631200	6675200
510	A-kinase anchor protein 12	AKAP12	>sp|Q02952|AKA12_HUMAN A-kinase anchor protein 12 OS=Homo sapiens GN=AKAP12 PE=1 SV=4	1	0.00336883	_M(ox)K(gl)VQGSPLK_	3	373.206	1.0295	1.1538	525930	328360
27;27;27;27;27	TNF receptor-associated factor 2	TRAF2;TRAF2;TRAF2;TRAF2;TRAF2	>sp|Q12933|TRAF2_HUMAN TNF receptor-associated factor 2 OS=Homo sapiens GN=TRAF2 PE=1 SV=2;>tr|B1AMX9|B1AMX9_HUMAN TNF receptor-associated factor 2 OS=Homo sapiens GN=TRAF2 PE=4 SV=1;>tr|B1AMX8|B1AMX8_HUMAN TNF receptor-associated factor 2 (Fragment) OS=Ho	0.999339	0.000139771	_TLLGTK(gl)LEAK_	3	396.571	1.2945	1.1536	11466000	6958900
197;197;168;124	DNA-(apurinic or apyrimidinic site) lyase;DNA-(apurinic or apyrimidinic site) lyase, mitochondrial	APEX1;APEX1;APEX1;APEX1	>sp|P27695|APEX1_HUMAN DNA-(apurinic or apyrimidinic site) lyase OS=Homo sapiens GN=APEX1 PE=1 SV=2;>tr|G3V3M6|G3V3M6_HUMAN DNA-(apurinic or apyrimidinic site) lyase (Fragment) OS=Homo sapiens GN=APEX1 PE=4 SV=1;>tr|G3V5Q1|G3V5Q1_HUMAN DNA-(apurinic or apy	1	0.00461274	_FLK(gl)GLASR_	3	335.866	1.0935	1.1536	726610	610790
122	60S ribosomal protein L21	RPL21	>sp|P46778|RL21_HUMAN 60S ribosomal protein L21 OS=Homo sapiens GN=RPL21 PE=1 SV=2	0.999998	0.00737387	_EK(gl)GTWVQLK_	3	401.556	1.0808	1.1535	2595800	1688100
106	KRR1 small subunit processome component homolog	KRR1	>sp|Q13601|KRR1_HUMAN KRR1 small subunit processome component homolog OS=Homo sapiens GN=KRR1 PE=1 SV=4	1	5.51e-05	_K(gl)TFDPYIIIR_	3	460.594	1.0678	1.1535	2748900	2143800
484;464;292;93;91	Transcriptional repressor p66-alpha	GATAD2A;GATAD2A;GATAD2A;GATAD2A;GATAD2A	>tr|B5MC40|B5MC40_HUMAN Transcriptional repressor p66-alpha OS=Homo sapiens GN=GATAD2A PE=4 SV=1;>sp|Q86YP4|P66A_HUMAN Transcriptional repressor p66-alpha OS=Homo sapiens GN=GATAD2A PE=1 SV=1;>tr|B4DKZ7|B4DKZ7_HUMAN Transcriptional repressor p66-alpha OS=H	1	8.02e-13	_AAFVK(gl)ALQQEQEIEQR_	3	668.017	1.0639	1.1535	828460	1141400
518	RING finger and SPRY domain-containing protein 1	RSPRY1	>sp|Q96DX4|RSPRY_HUMAN RING finger and SPRY domain-containing protein 1 OS=Homo sapiens GN=RSPRY1 PE=2 SV=1	1	2.23e-07	_LALLK(gl)QVSIR_	3	418.935	1.055	1.1535	319490	245560
223;183	60S ribosomal protein L7	RPL7;RPL7	>sp|P18124|RL7_HUMAN 60S ribosomal protein L7 OS=Homo sapiens GN=RPL7 PE=1 SV=1;>tr|A8MUD9|A8MUD9_HUMAN 60S ribosomal protein L7 OS=Homo sapiens GN=RPL7 PE=3 SV=1	1	3.59e-05	_K(gl)TTHFVEGGDAGNREDQINR_	4	590.285	1.0014	1.1534	2337600	4557100
1341;1241;808	Dedicator of cytokinesis protein 8	DOCK8;DOCK8;DOCK8	>sp|Q8NF50|DOCK8_HUMAN Dedicator of cytokinesis protein 8 OS=Homo sapiens GN=DOCK8 PE=1 SV=3;>tr|E9PH09|E9PH09_HUMAN Dedicator of cytokinesis protein 8 OS=Homo sapiens GN=DOCK8 PE=4 SV=1;>tr|A2A369|A2A369_HUMAN Dedicator of cytokinesis 8 OS=Homo sapiens GN	0.858287	0.00295799	_ILDLLFICVLCFEYK(gl)GK_	4	562.049	0.99866	1.1533	23374000	9286700
162	2',3'-cyclic-nucleotide 3'-phosphodiesterase	CNP	>sp|P09543|CN37_HUMAN 2',3'-cyclic-nucleotide 3'-phosphodiesterase OS=Homo sapiens GN=CNP PE=1 SV=2	0.997907	0.000867068	_LDCAQLK(gl)EK_	3	406.876	0.89892	1.1531	207240	508940
306	Tyrosine-protein kinase BAZ1B	BAZ1B	>sp|Q9UIG0|BAZ1B_HUMAN Tyrosine-protein kinase BAZ1B OS=Homo sapiens GN=BAZ1B PE=1 SV=2	1	0.00310242	_YM(ox)TLNPSTK(gl)R_	3	447.559	1.158	1.1529	1109900	803210
664;610;512;421;351	NADPH--cytochrome P450 reductase	POR;POR;POR;POR;POR	>tr|H0Y4R2|H0Y4R2_HUMAN NADPH--cytochrome P450 reductase (Fragment) OS=Homo sapiens GN=POR PE=4 SV=1;>sp|P16435|NCPR_HUMAN NADPH--cytochrome P450 reductase OS=Homo sapiens GN=POR PE=1 SV=2;>tr|E7EVY7|E7EVY7_HUMAN NADPH--cytochrome P450 reductase OS=Homo sa	1	0.00118213	_VYVQHLLK(gl)QDR_	3	504.948	1.0887	1.1527	1329900	1605300
472;38	La-related protein 4B	LARP4B;LARP4B	>sp|Q92615|LAR4B_HUMAN La-related protein 4B OS=Homo sapiens GN=LARP4B PE=1 SV=3;>tr|H0Y4V9|H0Y4V9_HUMAN La-related protein 4B (Fragment) OS=Homo sapiens GN=LARP4B PE=4 SV=1	1	0.00015091	_IQNPSAYAK(gl)R_	3	421.226	1.2085	1.1523	1408400	1302900
741;741	Kinesin-like protein KIF23	KIF23;KIF23	>sp|Q02241|KIF23_HUMAN Kinesin-like protein KIF23 OS=Homo sapiens GN=KIF23 PE=1 SV=3;>tr|H7BYN4|H7BYN4_HUMAN Kinesin-like protein KIF23 OS=Homo sapiens GN=KIF23 PE=3 SV=1	1	0.00018547	_IPTYNTPLK(gl)VTSIAR_	3	596.672	1.1711	1.152	2486400	2994400
143;135	FAS-associated factor 1	FAF1;FAF1	>sp|Q9UNN5|FAF1_HUMAN FAS-associated factor 1 OS=Homo sapiens GN=FAF1 PE=1 SV=2;>tr|B1ANM7|B1ANM7_HUMAN FAS-associated factor 1 OS=Homo sapiens GN=FAF1 PE=4 SV=1	0.999959	0.00078361	_M(ox)LLK(gl)GWK_	3	335.857	1.0435	1.1515	5319900	3802700
49;45;45;45	DDB1- and CUL4-associated factor 13	DCAF13;DCAF13;DCAF13;DCAF13	>sp|Q9NV06|DCA13_HUMAN DDB1- and CUL4-associated factor 13 OS=Homo sapiens GN=DCAF13 PE=1 SV=2;>tr|E7EVM5|E7EVM5_HUMAN DDB1- and CUL4-associated factor 13 OS=Homo sapiens GN=DCAF13 PE=4 SV=1;>tr|E5RHM4|E5RHM4_HUMAN DDB1- and CUL4-associated factor 13 OS=Ho	1	0.0058043	_ALNATK(gl)LER_	3	377.216	0.89721	1.1515	1023400	173180
67;47;46	60S ribosomal protein L22-like 1	RPL22L1;RPL22L1;RPL22L1	>tr|H0Y8C2|H0Y8C2_HUMAN 60S ribosomal protein L22-like 1 (Fragment) OS=Homo sapiens GN=RPL22L1 PE=4 SV=1;>sp|Q6P5R6|RL22L_HUMAN 60S ribosomal protein L22-like 1 OS=Homo sapiens GN=RPL22L1 PE=1 SV=2;>tr|C9JYQ9|C9JYQ9_HUMAN 60S ribosomal protein L22-like 1 O	1	0.00013127	_VNGK(gl)TGNLGNVVHIER_	4	455.999	1.1454	1.1513	3568700	4026800
146;103;63	GTP-binding protein SAR1a	SAR1A;SAR1A;SAR1A	>sp|Q9NR31|SAR1A_HUMAN GTP-binding protein SAR1a OS=Homo sapiens GN=SAR1A PE=1 SV=1;>tr|B4DQ19|B4DQ19_HUMAN GTP-binding protein SAR1a OS=Homo sapiens GN=SAR1A PE=2 SV=1;>tr|H0Y5E8|H0Y5E8_HUMAN GTP-binding protein SAR1a (Fragment) OS=Homo sapiens GN=SAR1A P	1	2.28e-07	_TDAISEEK(gl)LR_	3	425.889	1.0346	1.1513	3849900	4596300
633;525;633	Telomerase protein component 1	TEP1;TEP1;TEP1	>sp|Q99973|TEP1_HUMAN Telomerase protein component 1 OS=Homo sapiens GN=TEP1 PE=1 SV=2;>tr|G3V5X7|G3V5X7_HUMAN Telomerase protein component 1 OS=Homo sapiens GN=TEP1 PE=4 SV=1;>tr|G3V470|G3V470_HUMAN Telomerase protein component 1 OS=Homo sapiens GN=TEP1 P	1	2.35e-34	_IPVLYEQLK(gl)R_	3	458.27	0.9358	1.1513	2735700	888200
259;204	Probable rRNA-processing protein EBP2	EBNA1BP2;EBNA1BP2	>tr|H7C2Q8|H7C2Q8_HUMAN EBNA1 binding protein 2, isoform CRA_d OS=Homo sapiens GN=EBNA1BP2 PE=4 SV=1;>sp|Q99848|EBP2_HUMAN Probable rRNA-processing protein EBP2 OS=Homo sapiens GN=EBNA1BP2 PE=1 SV=2	0.991934	9.56e-05	_YQK(gl)GFSDKLDFLEGDQK_	3	711.348	1.0649	1.1512	632620	1409900
89;64	Thioredoxin domain-containing protein 17	TXNDC17	>sp|Q9BRA2|TXD17_HUMAN Thioredoxin domain-containing protein 17 OS=Homo sapiens GN=TXNDC17 PE=1 SV=1;>tr|I3L2R6|I3L2R6_HUMAN Thioredoxin domain-containing protein 17 OS=Homo sapiens GN=TXNDC17 PE=4 SV=1	1	4.66e-06	_NLK(gl)VTAVPTLLK_	3	470.961	1.036	1.1512	1971000	1101500
171;157;138;138	Eukaryotic peptide chain release factor subunit 1	ETF1;ETF1;ETF1	>sp|P62495|ERF1_HUMAN Eukaryotic peptide chain release factor subunit 1 OS=Homo sapiens GN=ETF1 PE=1 SV=3;>tr|B7Z7P8|B7Z7P8_HUMAN Eukaryotic peptide chain release factor subunit 1 OS=Homo sapiens GN=ETF1 PE=2 SV=1;>tr|Q96CG1|Q96CG1_HUMAN ETF1 protein OS=Ho	1	0.000327146	_EVLHK(gl)FTVDLPK_	3	513.956	1.1476	1.151	3323800	3634500
50;50;127	Ran-specific GTPase-activating protein	RANBP1;RANBP1;RANBP1	>sp|P43487|RANG_HUMAN Ran-specific GTPase-activating protein OS=Homo sapiens GN=RANBP1 PE=1 SV=1;>tr|C9JJ34|C9JJ34_HUMAN Ran-specific GTPase-activating protein (Fragment) OS=Homo sapiens GN=RANBP1 PE=4 SV=1;>tr|C9JDM3|C9JDM3_HUMAN Ran-specific GTPase-activ	1	0.00410396	_TLEEDEEELFK(gl)M(ox)R_	3	600.277	0.91945	1.1509	783970	580050
632;632	Epidermal growth factor receptor substrate 15-like 1	EPS15L1;EPS15L1	>sp|Q9UBC2|EP15R_HUMAN Epidermal growth factor receptor substrate 15-like 1 OS=Homo sapiens GN=EPS15L1 PE=1 SV=1;>tr|A2RRF3|A2RRF3_HUMAN EPS15L1 protein OS=Homo sapiens GN=EPS15L1 PE=2 SV=1	1	7.37e-05	_SDPFK(gl)GADPFK_	3	441.551	1.1803	1.1508	2740100	3532600
70;70;70	Serine/arginine-rich splicing factor 7	SRSF7;SRSF7;SRSF7	>sp|Q16629|SRSF7_HUMAN Serine/arginine-rich splicing factor 7 OS=Homo sapiens GN=SRSF7 PE=1 SV=1;>tr|C9JAB2|C9JAB2_HUMAN Serine/arginine-rich-splicing factor 7 OS=Homo sapiens GN=SRSF7 PE=4 SV=1;>tr|G5E9M3|G5E9M3_HUMAN Serine/arginine-rich-splicing factor	1	0.00158951	_GLDGK(gl)VICGSR_	3	425.887	1.1087	1.1508	1331700	1340500
20;20;20;20;20;20;44;20;20;20;20	COP9 signalosome complex subunit 7a	COPS7A;COPS7A;COPS7A;COPS7A;COPS7A;COPS7A;COPS7A;COPS7A;COPS7A;COPS7A;COPS7A	>sp|Q9UBW8|CSN7A_HUMAN COP9 signalosome complex subunit 7a OS=Homo sapiens GN=COPS7A PE=1 SV=1;>tr|F5H248|F5H248_HUMAN COP9 signalosome complex subunit 7a OS=Homo sapiens GN=COPS7A PE=4 SV=1;>tr|F5GYF7|F5GYF7_HUMAN COP9 signalosome complex subunit 7a (Frag	0.969648	9.77e-65	_VTGQNQEQFLLLAK(gl)SAK_	3	663.697	1.0427	1.1506	3088900	2686400
65	Protein sprouty homolog 4	SPRY4	>sp|Q9C004|SPY4_HUMAN Protein sprouty homolog 4 OS=Homo sapiens GN=SPRY4 PE=1 SV=2	1	1.46e-05	_TSHVENDYIDNPSLALTTGPK(gl)R_	3	848.089	1.0184	1.1505	2399900	1206900
327;173;260	Ubiquitin carboxyl-terminal hydrolase 42	USP42;USP42;USP42	>sp|Q9H9J4|UBP42_HUMAN Ubiquitin carboxyl-terminal hydrolase 42 OS=Homo sapiens GN=USP42 PE=1 SV=3;>tr|C9JPC9|C9JPC9_HUMAN Ubiquitin carboxyl-terminal hydrolase 42 (Fragment) OS=Homo sapiens GN=USP42 PE=4 SV=2;>tr|E7EWZ4|E7EWZ4_HUMAN Ubiquitin carboxyl-ter	0.999872	8.85e-08	_FANFTGGK(gl)IAK_	3	423.231	1.0121	1.1503	3111900	3495700
28;16	Serine/arginine-rich splicing factor 9	SRSF9;SRSF9	>sp|Q13242|SRSF9_HUMAN Serine/arginine-rich splicing factor 9 OS=Homo sapiens GN=SRSF9 PE=1 SV=1;>tr|H0YIB4|H0YIB4_HUMAN Serine/arginine-rich-splicing factor 9 (Fragment) OS=Homo sapiens GN=SRSF9 PE=4 SV=1	1	2.36e-07	_EK(gl)DLEDLFYK(gl)YGR_	4	476.735	1.1725	1.1501	6880400	2029800
156;109;85;109;109	Stress-induced-phosphoprotein 1	STIP1;STIP1;STIP1;STIP1;STIP1	>tr|G3XAD8|G3XAD8_HUMAN Stress-induced-phosphoprotein 1 OS=Homo sapiens GN=STIP1 PE=4 SV=1;>sp|P31948|STIP1_HUMAN Stress-induced-phosphoprotein 1 OS=Homo sapiens GN=STIP1 PE=1 SV=1;>tr|F5H0T1|F5H0T1_HUMAN Stress-induced-phosphoprotein 1 OS=Homo sapiens GN=	1	1.4e-20	_HEANNPQLK(gl)EGLQNMEAR_	3	731.687	1.1271	1.1501	15598000	10254000
344;187	DnaJ homolog subfamily A member 1	DNAJA1;DNAJA1	>sp|P31689|DNJA1_HUMAN DnaJ homolog subfamily A member 1 OS=Homo sapiens GN=DNAJA1 PE=1 SV=2;>tr|B7Z5C0|B7Z5C0_HUMAN DnaJ homolog subfamily A member 1 OS=Homo sapiens GN=DNAJA1 PE=2 SV=1	1	0.000120046	_LSLLEK(gl)LLPER_	3	475.621	1.15	1.1499	1742500	1720400
75;76;75;78;79	Histone H1.4;Histone H1.3;Histone H1.2;Histone H1.1;Histone H1t	HIST1H1E;HIST1H1D;HIST1H1C;HIST1H1A;HIST1H1T	>sp|P10412|H14_HUMAN Histone H1.4 OS=Homo sapiens GN=HIST1H1E PE=1 SV=2;>sp|P16402|H13_HUMAN Histone H1.3 OS=Homo sapiens GN=HIST1H1D PE=1 SV=2;>sp|P16403|H12_HUMAN Histone H1.2 OS=Homo sapiens GN=HIST1H1C PE=1 SV=2;>sp|Q02539|H11_HUMAN Histone H1.1 OS=Hom	1	8.39e-148	_K(gl)ALAAAGYDVEK(gl)NNSR_	3	645.661	1.1561	1.1498	402810000	342670000
289;289;190;71;190	Anaphase-promoting complex subunit 5	ANAPC5;ANAPC5;ANAPC5;ANAPC5;ANAPC5	>sp|Q9UJX4|APC5_HUMAN Anaphase-promoting complex subunit 5 OS=Homo sapiens GN=ANAPC5 PE=1 SV=2;>tr|F5H0F9|F5H0F9_HUMAN Anaphase-promoting complex subunit 5 OS=Homo sapiens GN=ANAPC5 PE=4 SV=1;>tr|E9PFB2|E9PFB2_HUMAN Anaphase-promoting complex subunit 5 OS=	1	0.00026469	_LILTGAESK(gl)SNGEEGYGR_	3	665.664	0.96248	1.1498	3474700	6329400
316	Niban-like protein 1	FAM129B	>sp|Q96TA1|NIBL1_HUMAN Niban-like protein 1 OS=Homo sapiens GN=FAM129B PE=1 SV=3	0.998706	1.11e-08	_TDM(ox)DQIITSK(gl)EHLASK_	3	649.654	0.91686	1.1494	1425200	1101900
106;106;106	Phosphoglycerate mutase 1;Probable phosphoglycerate mutase 4;Phosphoglycerate mutase 2	PGAM1;PGAM4;PGAM2	>sp|P18669|PGAM1_HUMAN Phosphoglycerate mutase 1 OS=Homo sapiens GN=PGAM1 PE=1 SV=2;>sp|Q8N0Y7|PGAM4_HUMAN Probable phosphoglycerate mutase 4 OS=Homo sapiens GN=PGAM4 PE=1 SV=1;>sp|P15259|PGAM2_HUMAN Phosphoglycerate mutase 2 OS=Homo sapiens GN=PGAM2 PE=1	0.999377	0.00296693	_AETAAK(gl)HGEAQVK_	3	485.251	1.1581	1.1492	3786900	943880
207;207;207;207;170;56	60 kDa SS-A/Ro ribonucleoprotein	TROVE2;TROVE2;TROVE2;TROVE2;TROVE2;TROVE2	>sp|P10155|RO60_HUMAN 60 kDa SS-A/Ro ribonucleoprotein OS=Homo sapiens GN=TROVE2 PE=1 SV=2;>tr|Q5LJ99|Q5LJ99_HUMAN 60 kDa SS-A/Ro ribonucleoprotein OS=Homo sapiens GN=TROVE2 PE=2 SV=1;>tr|Q5LJA0|Q5LJA0_HUMAN 60 kDa SS-A/Ro ribonucleoprotein OS=Homo sapiens	0.999969	5.45e-05	_GWK(gl)EVHELYK_	4	351.433	0.8537	1.1492	2141800	1426200
248;225	Protein LYRIC	MTDH;MTDH	>sp|Q86UE4|LYRIC_HUMAN Protein LYRIC OS=Homo sapiens GN=MTDH PE=1 SV=2;>tr|E5RJU9|E5RJU9_HUMAN Protein LYRIC OS=Homo sapiens GN=MTDH PE=4 SV=1	0.999996	0.00165016	_NK(gl)GDSHLNVQVSNFK_	3	600.971	1.261	1.1491	1499300	1575500
963	Tyrosine-protein kinase BAZ1B	BAZ1B	>sp|Q9UIG0|BAZ1B_HUMAN Tyrosine-protein kinase BAZ1B OS=Homo sapiens GN=BAZ1B PE=1 SV=2	0.999401	0.00817953	_ANLGK(gl)NASM(ox)NTQHGTATEVAVETTTPK_	4	726.106	1.1002	1.149	384480	419250
219;219	Transaldolase;Transaldolase	TALDO1;TALDO1	>sp|P37837|TALDO_HUMAN Transaldolase OS=Homo sapiens GN=TALDO1 PE=1 SV=2;>tr|F2Z393|F2Z393_HUMAN Transaldolase OS=Homo sapiens GN=TALDO1 PE=3 SV=1	0.998915	0.000315313	_SVTK(gl)IYNYYK_	2	696.862	1.1285	1.1489	9713400	13004000
114;112;112	NSFL1 cofactor p47	NSFL1C;NSFL1C	>tr|J3QK90|J3QK90_HUMAN NSFL1 cofactor p47 OS=Homo sapiens GN=NSFL1C PE=4 SV=1;>sp|Q9UNZ2|NSF1C_HUMAN NSFL1 cofactor p47 OS=Homo sapiens GN=NSFL1C PE=1 SV=2;>tr|F2Z2K0|F2Z2K0_HUMAN NSFL1 cofactor p47 OS=Homo sapiens GN=NSFL1C PE=4 SV=1	0.5	9.78e-06	_K(gl)KSPNELVDDLFK_	3	549.63	1.0935	1.1486	3557600	3971700
183;58	Heart- and neural crest derivatives-expressed protein 2	HAND2;HAND2	>sp|P61296|HAND2_HUMAN Heart- and neural crest derivatives-expressed protein 2 OS=Homo sapiens GN=HAND2 PE=1 SV=1;>tr|H0YAH1|H0YAH1_HUMAN Heart- and neural crest derivatives-expressed protein 2 (Fragment) OS=Homo sapiens GN=HAND2 PE=4 SV=1	1	2.47e-53	_K(gl)ELNEILK_	3	367.549	1.1537	1.1485	1772900	1534800
63	Ras-related protein Rab-39A	RAB39A	>sp|Q14964|RB39A_HUMAN Ras-related protein Rab-39A OS=Homo sapiens GN=RAB39A PE=2 SV=2	1	0.00148849	_IK(gl)LQLWDTAGQER_	3	557.965	0.9956	1.1484	729640	733670
8	Ubiquitin-conjugating enzyme E2 D2	UBE2D2	>sp|P62837|UB2D2_HUMAN Ubiquitin-conjugating enzyme E2 D2 OS=Homo sapiens GN=UBE2D2 PE=1 SV=1	1	2.75e-05	_RIHK(gl)ELNDLAR_	3	493.611	1.1504	1.1479	2895900	2944700
320	E3 ubiquitin/ISG15 ligase TRIM25	TRIM25	>sp|Q14258|TRI25_HUMAN E3 ubiquitin/ISG15 ligase TRIM25 OS=Homo sapiens GN=TRIM25 PE=1 SV=2	1	0.000327911	_GISTK(gl)PVYIPEVELNHK_	3	680.037	1.1004	1.1477	4925000	8269700
183	Rho-related GTP-binding protein RhoG	RHOG	>sp|P84095|RHOG_HUMAN Rho-related GTP-binding protein RhoG OS=Homo sapiens GN=RHOG PE=1 SV=1	1	0.00142865	_AVLNPTPIK(gl)R_	3	408.247	1.0727	1.1475	3481900	2787400
517;470;464;359;155	Coronin-1C	CORO1C;CORO1C;CORO1C;CORO1C;CORO1C	>tr|A7MAP1|A7MAP1_HUMAN Coronin-1C OS=Homo sapiens GN=CORO1C PE=2 SV=1;>tr|A7MAP0|A7MAP0_HUMAN Coronin-1C OS=Homo sapiens GN=CORO1C PE=2 SV=1;>sp|Q9ULV4|COR1C_HUMAN Coronin-1C OS=Homo sapiens GN=CORO1C PE=1 SV=1;>tr|B4E3S0|B4E3S0_HUMAN Coronin-1C OS=Homo s	0.999999	0.00154059	_ISK(gl)LEQQM(ox)AK_	3	435.899	1.146	1.1473	208610	257770
635	Heterogeneous nuclear ribonucleoprotein U	HNRNPU	>sp|Q00839|HNRPU_HUMAN Heterogeneous nuclear ribonucleoprotein U OS=Homo sapiens GN=HNRNPU PE=1 SV=6	0.986627	0.000120259	_DLPEHAVLK(gl)M(ox)K_	3	470.918	1.1758	1.1471	985400	4487600
349;329	G-protein coupled receptor family C group 5 member C	GPRC5C;GPRC5C	>tr|A8MXZ4|A8MXZ4_HUMAN G-protein-coupled receptor family C group 5 member C (Fragment) OS=Homo sapiens GN=GPRC5C PE=4 SV=2;>sp|Q9NQ84|GPC5C_HUMAN G-protein coupled receptor family C group 5 member C OS=Homo sapiens GN=GPRC5C PE=1 SV=2	0.999807	0.000307167	_GVGYETILK(gl)EQK_	3	493.6	1.0584	1.1471	5295800	3142700
213	Kinesin-1 heavy chain	KIF5B	>sp|P33176|KINH_HUMAN Kinesin-1 heavy chain OS=Homo sapiens GN=KIF5B PE=1 SV=1	0.999995	2.51e-23	_SHSIFLINVK(gl)QENTQTEQK_	3	786.74	1.1777	1.1469	1465200	2402500
299;254;267;168;132;97	Polyadenylate-binding protein 1	PABPC1;PABPC1;PABPC1;PABPC1;PABPC1;PABPC1	>sp|P11940|PABP1_HUMAN Polyadenylate-binding protein 1 OS=Homo sapiens GN=PABPC1 PE=1 SV=2;>tr|E7EQV3|E7EQV3_HUMAN Polyadenylate-binding protein 1 OS=Homo sapiens GN=PABPC1 PE=4 SV=1;>tr|E7ERJ7|E7ERJ7_HUMAN Polyadenylate-binding protein 1 OS=Homo sapiens G	1	0.000338522	_YQGVNLYVK(gl)NLDDGIDDERLR_	4	653.079	0.96685	1.1469	780460	353420
189;173	Ras-related protein Rab-35	RAB35;RAB35	>sp|Q15286|RAB35_HUMAN Ras-related protein Rab-35 OS=Homo sapiens GN=RAB35 PE=1 SV=1;>tr|F5H157|F5H157_HUMAN Ras-related protein Rab-35 (Fragment) OS=Homo sapiens GN=RAB35 PE=3 SV=1	0.999633	9.8e-36	_QQQQQQNDVVK(gl)LTK_	3	600.318	1.073	1.1468	7646600	5044400
264;121	Proteasome assembly chaperone 1	PSMG1;PSMG1	>sp|O95456|PSMG1_HUMAN Proteasome assembly chaperone 1 OS=Homo sapiens GN=PSMG1 PE=1 SV=1;>tr|H7C4C0|H7C4C0_HUMAN Proteasome assembly chaperone 1 (Fragment) OS=Homo sapiens GN=PSMG1 PE=4 SV=1	0.999997	0.000321047	_GLVK(gl)NIPQSTEILK_	3	551.989	1.2275	1.1467	1338700	1174700
207;207;207;42;7	Pyruvate kinase isozymes M1/M2;Pyruvate kinase;Pyruvate kinase;Pyruvate kinase;Pyruvate kinase	PKM2;PKM2;PKM2;PKM2;PKM2	>sp|P14618|KPYM_HUMAN Pyruvate kinase isozymes M1/M2 OS=Homo sapiens GN=PKM PE=1 SV=4;>tr|H3BTN5|H3BTN5_HUMAN Pyruvate kinase (Fragment) OS=Homo sapiens GN=PKM PE=3 SV=1;>tr|H3BQ34|H3BQ34_HUMAN Pyruvate kinase OS=Homo sapiens GN=PKM PE=3 SV=1;>tr|Q504U3|Q5	0.999998	7.49e-10	_K(gl)GVNLPGAAVDLPAVSEK_	3	627.014	0.951	1.1467	27121000	7889500
130;130	Transaldolase;Transaldolase	TALDO1;TALDO1	>sp|P37837|TALDO_HUMAN Transaldolase OS=Homo sapiens GN=TALDO1 PE=1 SV=2;>tr|F2Z393|F2Z393_HUMAN Transaldolase OS=Homo sapiens GN=TALDO1 PE=3 SV=1	1	8.54e-38	_LIELYK(gl)EAGISK_	3	493.28	1.1988	1.1465	23504000	17754000
36;38	Non-histone chromosomal protein HMG-17;High mobility group nucleosome-binding domain-containing protein 3	HMGN2;HMGN3	>sp|P05204|HMGN2_HUMAN Non-histone chromosomal protein HMG-17 OS=Homo sapiens GN=HMGN2 PE=1 SV=3;>sp|Q15651|HMGN3_HUMAN High mobility group nucleosome-binding domain-containing protein 3 OS=Homo sapiens GN=HMGN3 PE=1 SV=2	0.997597	0.00262876	_LSAK(gl)PAPPK(gl)PEPK_	3	529.967	1.1213	1.1465	735830	458270
340;294	Glutathione reductase, mitochondrial	GSR;GSR	>sp|P00390|GSHR_HUMAN Glutathione reductase, mitochondrial OS=Homo sapiens GN=GSR PE=1 SV=2;>tr|H0YBD4|H0YBD4_HUMAN Glutathione reductase, mitochondrial (Fragment) OS=Homo sapiens GN=GSR PE=4 SV=1	1	0.000277647	_VPNTK(gl)DLSLNK_	3	448.249	1.0662	1.1465	4254100	3603400
566;566	Ras-responsive element-binding protein 1	RREB1;RREB1	>sp|Q92766|RREB1_HUMAN Ras-responsive element-binding protein 1 OS=Homo sapiens GN=RREB1 PE=1 SV=3;>tr|C9JU34|C9JU34_HUMAN Ras-responsive element-binding protein 1 (Fragment) OS=Homo sapiens GN=RREB1 PE=4 SV=1	1	0.000804875	_GSVEAASNAHLLQSK(gl)SGTQPHAATR_	4	658.835	1.0685	1.1464	1311800	1040900
444;444	Transcription elongation regulator 1	TCERG1;TCERG1	>sp|O14776|TCRG1_HUMAN Transcription elongation regulator 1 OS=Homo sapiens GN=TCERG1 PE=1 SV=2;>tr|G3V220|G3V220_HUMAN Transcription elongation regulator 1 OS=Homo sapiens GN=TCERG1 PE=4 SV=1	1	4.39e-06	_TADGK(gl)TYYYNNR_	3	527.243	1.0584	1.1464	2142000	3304500
335	E3 ubiquitin/ISG15 ligase TRIM25	TRIM25	>sp|Q14258|TRI25_HUMAN E3 ubiquitin/ISG15 ligase TRIM25 OS=Homo sapiens GN=TRIM25 PE=1 SV=2	1	4.38e-05	_LIK(gl)GIHQSTIDLK_	3	527.31	0.91951	1.1464	6196700	3838800
1012;1010;1004;979;962	Solute carrier family 12 member 4	SLC12A4;SLC12A4;SLC12A4;SLC12A4	>tr|F5H3C0|F5H3C0_HUMAN Solute carrier family 12 member 4 OS=Homo sapiens GN=SLC12A4 PE=4 SV=1;>sp|Q9UP95|S12A4_HUMAN Solute carrier family 12 member 4 OS=Homo sapiens GN=SLC12A4 PE=1 SV=2;>tr|F5H0S9|F5H0S9_HUMAN Solute carrier family 12 member 4 OS=Homo s	1	0.000232667	_ELVHIK(gl)PDQSNVR_	3	550.297	1.1465	1.1463	4738100	2918700
953	Golgi-specific brefeldin A-resistance guanine nucleotide exchange factor 1	GBF1	>sp|Q92538|GBF1_HUMAN Golgi-specific brefeldin A-resistance guanine nucleotide exchange factor 1 OS=Homo sapiens GN=GBF1 PE=1 SV=2	1	0.00267173	_SLEETIIQK(gl)AISGFR_	3	602.663	1.0388	1.1463	282490	129980
315;221;191	Histone deacetylase 2;Histone deacetylase	HDAC2;HDAC2	>tr|J3KPW7|J3KPW7_HUMAN Histone deacetylase 2 OS=Homo sapiens GN=HDAC2 PE=4 SV=1;>sp|Q92769|HDAC2_HUMAN Histone deacetylase 2 OS=Homo sapiens GN=HDAC2 PE=1 SV=2;>tr|B3KRS5|B3KRS5_HUMAN Histone deacetylase OS=Homo sapiens GN=HDAC2 PE=2 SV=1	1	0.00074961	_GK(gl)YYAVNFPM(ox)R_	3	492.575	1.3591	1.1462	545840	688440
2270	Baculoviral IAP repeat-containing protein 6	BIRC6	>sp|Q9NR09|BIRC6_HUMAN Baculoviral IAP repeat-containing protein 6 OS=Homo sapiens GN=BIRC6 PE=1 SV=2	1	6.89e-05	_GSSYK(gl)LLVEQAK_	3	479.596	1.0906	1.1461	505970000	464110000
752	UDP-N-acetylglucosamine--peptide N-acetylglucosaminyltransferase 110 kDa subunit	OGT	>sp|O15294|OGT1_HUMAN UDP-N-acetylglucosamine--peptide N-acetylglucosaminyltransferase 110 kDa subunit OS=Homo sapiens GN=OGT PE=1 SV=3	0.963277	0.00169638	_AFLDSLPDVK(gl)IVK_	3	520.299	1.088	1.1461	924280	117690
610;235	Nucleolin	NCL;NCL	>sp|P19338|NUCL_HUMAN Nucleolin OS=Homo sapiens GN=NCL PE=1 SV=3;>tr|H7BY16|H7BY16_HUMAN Nucleolin (Fragment) OS=Homo sapiens GN=NCL PE=4 SV=1	0.999999	4.24e-05	_ETGSSK(gl)GFGFVDFNSEEDAK_	3	755.67	1.1749	1.146	3235300	4045000
627;614	DNA replication licensing factor MCM4	MCM4	>sp|P33991|MCM4_HUMAN DNA replication licensing factor MCM4 OS=Homo sapiens GN=MCM4 PE=1 SV=5;>tr|J3KPV4|J3KPV4_HUMAN DNA replication licensing factor MCM4 OS=Homo sapiens GN=MCM4 PE=4 SV=1	0.843056	0.000973902	_TSVLAAANPIESQWNPK(gl)K_	3	690.032	1.0294	1.1459	957120	976230
242;242	Rho GTPase-activating protein 29	ARHGAP29;ARHGAP29	>sp|Q52LW3|RHG29_HUMAN Rho GTPase-activating protein 29 OS=Homo sapiens GN=ARHGAP29 PE=1 SV=2;>tr|F8VWZ8|F8VWZ8_HUMAN Rho GTPase-activating protein 29 OS=Homo sapiens GN=ARHGAP29 PE=4 SV=1	1	9.3e-05	_NM(ox)VK(gl)LAEATR_	2	631.83	1.2552	1.1458	544580	1751600
793;659;470	Epidermal growth factor receptor substrate 15	EPS15;EPS15;EPS15	>sp|P42566|EPS15_HUMAN Epidermal growth factor receptor substrate 15 OS=Homo sapiens GN=EPS15 PE=1 SV=2;>tr|B1AUU8|B1AUU8_HUMAN Epidermal growth factor receptor pathway substrate 15 OS=Homo sapiens GN=EPS15 PE=4 SV=1;>tr|H7BYP0|H7BYP0_HUMAN Epidermal growt	1	1.11e-05	_RSINK(gl)LDSPDPFK_	3	544.29	1.0871	1.1458	35563000	21137000
1392	Pre-mRNA-processing-splicing factor 8	PRPF8	>sp|Q6P2Q9|PRP8_HUMAN Pre-mRNA-processing-splicing factor 8 OS=Homo sapiens GN=PRPF8 PE=1 SV=2	1	6.66e-13	_VWAEYALK(gl)R_	3	417.228	1.3101	1.1453	1570900	2009900
239	Nucleophosmin	NPM1	>sp|P06748|NPM_HUMAN Nucleophosmin OS=Homo sapiens GN=NPM1 PE=1 SV=2	1	0.00184467	_TPK(gl)GPSSVEDIK_	3	457.909	1.2683	1.1453	2222100	1947100
952;861	Multidrug resistance-associated protein 1	ABCC1	>sp|P33527|MRP1_HUMAN Multidrug resistance-associated protein 1 OS=Homo sapiens GN=ABCC1 PE=1 SV=3;>tr|I3L4X2|I3L4X2_HUMAN Multidrug resistance-associated protein 1 (Fragment) OS=Homo sapiens GN=ABCC1 PE=3 SV=1	0.999991	0.000551528	_LM(ox)EADK(gl)AQTGQVK_	3	516.928	1.1509	1.1452	432680	461650
466	X-ray repair cross-complementing protein 5	XRCC5	>sp|P13010|XRCC5_HUMAN X-ray repair cross-complementing protein 5 OS=Homo sapiens GN=XRCC5 PE=1 SV=3	0.868099	0.000537085	_K(gl)DEKTDTLEDLFPTTK_	4	499.503	1.1252	1.145	922120	1234900
50;50;30	Mixed lineage kinase domain-like protein	MLKL	>sp|Q8NB16|MLKL_HUMAN Mixed lineage kinase domain-like protein OS=Homo sapiens GN=MLKL PE=1 SV=1;>tr|I3L2T9|I3L2T9_HUMAN Mixed lineage kinase domain-like protein (Fragment) OS=Homo sapiens GN=MLKL PE=4 SV=1;>tr|I3L4Z5|I3L4Z5_HUMAN Mixed lineage kinase doma	1	0.00606077	_PLEM(ox)LQDQGK(gl)R_	3	482.245	1.1494	1.1449	416600	669740
118	Probable ATP-dependent RNA helicase DHX37	DHX37	>sp|Q8IY37|DHX37_HUMAN Probable ATP-dependent RNA helicase DHX37 OS=Homo sapiens GN=DHX37 PE=1 SV=1	1	0.000106223	_LFYTTSK(gl)LGTGNR_	3	524.611	1.0068	1.1448	949310	1882200
5209	Neuroblast differentiation-associated protein AHNAK	AHNAK	>sp|Q09666|AHNK_HUMAN Neuroblast differentiation-associated protein AHNAK OS=Homo sapiens GN=AHNAK PE=1 SV=2	0.999999	3.09e-06	_IK(gl)GDVPSVGLEGPDVDLQGPEAK_	3	812.087	0.85065	1.1448	745910	605120
2530	Antigen KI-67	MKI67	>sp|P46013|KI67_HUMAN Antigen KI-67 OS=Homo sapiens GN=MKI67 PE=1 SV=2	1	0.000112265	_ESPK(gl)QILDPAASVTGSR_	3	623.994	1.1747	1.1446	1342200	1280300
208;37;39	Transcriptional repressor protein YY1	YY1;YY1;YY1	>sp|P25490|TYY1_HUMAN Transcriptional repressor protein YY1 OS=Homo sapiens GN=YY1 PE=1 SV=2;>tr|H0YJV7|H0YJV7_HUMAN Transcriptional repressor protein YY1 (Fragment) OS=Homo sapiens GN=YY1 PE=4 SV=1;>tr|H0YJU4|H0YJU4_HUMAN Transcriptional repressor protein	1	3.68e-107	_KWEQK(gl)QVQIK_	3	476.937	1.1675	1.1446	6096800	3093700
46;44;43;66	60S ribosomal protein L19	RPL19	>sp|P84098|RL19_HUMAN 60S ribosomal protein L19 OS=Homo sapiens GN=RPL19 PE=1 SV=1;>tr|J3KTE4|J3KTE4_HUMAN 60S ribosomal protein L19 OS=Homo sapiens GN=RPL19 PE=4 SV=1;>tr|J3QR09|J3QR09_HUMAN 60S ribosomal protein L19 OS=Homo sapiens GN=RPL19 PE=4 SV=1;>tr	1	4.56e-107	_LIK(gl)DGLIIR_	3	385.58	1.0698	1.1446	20216000	21894000
158;121;121;121	NAD-dependent protein deacetylase sirtuin-2	SIRT2;SIRT2;SIRT2;SIRT2	>sp|Q8IXJ6|SIR2_HUMAN NAD-dependent protein deacetylase sirtuin-2 OS=Homo sapiens GN=SIRT2 PE=1 SV=2;>tr|E7EWX6|E7EWX6_HUMAN NAD-dependent protein deacetylase sirtuin-2 (Fragment) OS=Homo sapiens GN=SIRT2 PE=4 SV=1;>tr|B5MCS1|B5MCS1_HUMAN NAD-dependent pro	1	0.000421327	_LLK(gl)DK(gl)GLLLR_	3	466.293	1.0155	1.1446	7337300	5644900
302;302	Annexin A2;Putative annexin A2-like protein	ANXA2;ANXA2P2	>sp|P07355|ANXA2_HUMAN Annexin A2 OS=Homo sapiens GN=ANXA2 PE=1 SV=2;>sp|A6NMY6|AXA2L_HUMAN Putative annexin A2-like protein OS=Homo sapiens GN=ANXA2P2 PE=5 SV=2	1	7.55e-05	_SEVDM(ox)LK(gl)IR_	3	407.548	1.1564	1.1444	1791400	1702200
323	Ubiquitin-protein ligase E3A	UBE3A	>sp|Q05086|UBE3A_HUMAN Ubiquitin-protein ligase E3A OS=Homo sapiens GN=UBE3A PE=1 SV=4	1	1.42e-07	_LPLAAQGK(gl)LIR_	3	431.938	0.86728	1.144	1013700	1003300
85;46	Nuclear nucleic acid-binding protein C1D	C1D	>tr|J3KPZ4|J3KPZ4_HUMAN Nuclear nucleic acid-binding protein C1D OS=Homo sapiens GN=C1D PE=4 SV=1;>sp|Q13901|C1D_HUMAN Nuclear nucleic acid-binding protein C1D OS=Homo sapiens GN=C1D PE=1 SV=1	0.999915	0.000644503	_NELLQK(gl)LDPLEQAK_	3	584.988	1.1778	1.1439	391910	233020
491;435	Protein LYRIC	MTDH;MTDH	>sp|Q86UE4|LYRIC_HUMAN Protein LYRIC OS=Homo sapiens GN=MTDH PE=1 SV=2;>tr|E5RJU9|E5RJU9_HUMAN Protein LYRIC OS=Homo sapiens GN=MTDH PE=4 SV=1	1	0.000246431	_AFSLK(gl)TISTSDPAEVLVK_	3	674.037	1.1324	1.1439	1575700	461600
433	E3 ubiquitin-protein ligase ARIH1	ARIH1	>sp|Q9Y4X5|ARI1_HUMAN E3 ubiquitin-protein ligase ARIH1 OS=Homo sapiens GN=ARIH1 PE=1 SV=2	0.999993	0.00133047	_FEHK(gl)LYAQVK_	3	459.582	1.104	1.1439	1174100	1232200
684;593;515	AP-3 complex subunit delta-1	AP3D1;AP3D1;AP3D1	>sp|O14617|AP3D1_HUMAN AP-3 complex subunit delta-1 OS=Homo sapiens GN=AP3D1 PE=1 SV=1;>tr|G5E988|G5E988_HUMAN AP-3 complex subunit delta-1 OS=Homo sapiens GN=AP3D1 PE=4 SV=1;>tr|E7EMM2|E7EMM2_HUMAN AP-3 complex subunit delta-1 OS=Homo sapiens GN=AP3D1 PE=	0.999241	1.77e-09	_KQEQANNPFYIK(gl)SSPSPQK_	3	769.057	0.93254	1.1439	1083400	733070
290	Nucleoprotein TPR	TPR	>sp|P12270|TPR_HUMAN Nucleoprotein TPR OS=Homo sapiens GN=TPR PE=1 SV=3	0.999999	1.77e-07	_LSNLYK(gl)SAADDSEAK_	3	575.948	0.92624	1.1438	5230500	4550700
535;471;169;60;132;196	Nuclear autoantigenic sperm protein	NASP;NASP;NASP;NASP;NASP;NASP	>sp|P49321|NASP_HUMAN Nuclear autoantigenic sperm protein OS=Homo sapiens GN=NASP PE=1 SV=2;>tr|F5H3J2|F5H3J2_HUMAN Nuclear autoantigenic sperm protein OS=Homo sapiens GN=NASP PE=4 SV=1;>tr|Q5T624|Q5T624_HUMAN Nuclear autoantigenic sperm protein OS=Homo sa	1	5e-117	_RQETK(gl)EAQLYAAQAHLK_	4	525.53	1.1378	1.1435	69691000	51688000
180;178;177	60S ribosomal protein L19	RPL19	>sp|P84098|RL19_HUMAN 60S ribosomal protein L19 OS=Homo sapiens GN=RPL19 PE=1 SV=1;>tr|J3KTE4|J3KTE4_HUMAN 60S ribosomal protein L19 OS=Homo sapiens GN=RPL19 PE=4 SV=1;>tr|J3QR09|J3QR09_HUMAN 60S ribosomal protein L19 OS=Homo sapiens GN=RPL19 PE=4 SV=1	1	0.00115834	_LQAK(gl)K(gl)EEIIK_	3	476.612	1.2393	1.1432	18729000	21026000
67	Protein DDI1 homolog 2	DDI2	>sp|Q5TDH0|DDI2_HUMAN Protein DDI1 homolog 2 OS=Homo sapiens GN=DDI2 PE=1 SV=1	1	3.47e-63	_SLASYGLK(gl)DGDVVILR_	3	607.335	1.11	1.1432	19400000	11351000
33;33;33	Programmed cell death protein 5	PDCD5;PDCD5;PDCD5	>sp|O14737|PDCD5_HUMAN Programmed cell death protein 5 OS=Homo sapiens GN=PDCD5 PE=1 SV=3;>tr|B4DE64|B4DE64_HUMAN Programmed cell death protein 5 OS=Homo sapiens GN=PDCD5 PE=2 SV=1;>tr|Q3HM38|Q3HM38_HUMAN Programmed cell death 5 short isoform OS=Homo sapie	1	0.000353289	_HGDPGDAAQQEAK(gl)HR_	3	577.603	1.0603	1.1432	311430	613540
84	Zinc finger protein OZF	ZNF146	>sp|Q15072|OZF_HUMAN Zinc finger protein OZF OS=Homo sapiens GN=ZNF146 PE=1 SV=2	0.999982	2.6e-05	_SFSQK(gl)ENLLTHQK_	3	558.625	1.287	1.1429	3932000	2953900
1081	Nucleoprotein TPR	TPR	>sp|P12270|TPR_HUMAN Nucleoprotein TPR OS=Homo sapiens GN=TPR PE=1 SV=3	1	0.00276503	_IAVEAQNK(gl)YER_	3	478.916	1.3788	1.1428	720480	653840
128	GTPase NRas	NRAS	>sp|P01111|RASN_HUMAN GTPase NRas OS=Homo sapiens GN=NRAS PE=1 SV=1	0.999984	0.000339729	_TVDTK(gl)QAHELAK_	3	485.591	1.1219	1.1428	7454700	4322600
10;10;10;10;10;10	Folate transporter 1	SLC19A1;SLC19A1;SLC19A1;SLC19A1;SLC19A1;SLC19A1	>sp|P41440|S19A1_HUMAN Folate transporter 1 OS=Homo sapiens GN=SLC19A1 PE=1 SV=3;>tr|H3BTQ3|H3BTQ3_HUMAN Folate transporter 1 OS=Homo sapiens GN=SLC19A1 PE=4 SV=1;>tr|E9PFY4|E9PFY4_HUMAN Folate transporter 1 OS=Homo sapiens GN=SLC19A1 PE=4 SV=1;>tr|C9JKP4|	1	2.93e-07	_(ac)M(ox)VPSSPAVEK(gl)QVPVEPGPDPELR_	3	877.443	1.009	1.1428	2351700	5202900
545	X-ray repair cross-complementing protein 5	XRCC5	>sp|P13010|XRCC5_HUMAN X-ray repair cross-complementing protein 5 OS=Homo sapiens GN=XRCC5 PE=1 SV=3	0.848376	3.05e-06	_KK(gl)DQVTAQEIFQDNHEDGPTAK_	3	871.756	1.5506	1.1426	2742200	4001400
30;30;32;30;30	RNA-binding motif protein, X chromosome;RNA-binding motif protein, X chromosome, N-terminally processed	RBMX;RBMX;RBMX;RBMX;RBMX	>sp|P38159|RBMX_HUMAN RNA-binding motif protein, X chromosome OS=Homo sapiens GN=RBMX PE=1 SV=3;>tr|H3BT71|H3BT71_HUMAN RNA-binding motif protein, X chromosome, N-terminally processed OS=Homo sapiens GN=RBMX PE=4 SV=1;>tr|H0Y6E7|H0Y6E7_HUMAN RNA-binding mo	1	0.000307271	_ALEAVFGK(gl)YGR_	3	442.238	1.4397	1.1426	5288300	6763200
992	Fatty acid synthase;[Acyl-carrier-protein] S-acetyltransferase;[Acyl-carrier-protein] S-malonyltransferase;3-oxoacyl-[acyl-carrier-protein] synthase;3-oxoacyl-[acyl-carrier-protein] reductase;3-hydroxypalmitoyl-[acyl-carrier-protein] dehydratase;Enoyl-[acyl-carrier-protein] reductase;Oleoyl-[acyl-carrier-protein] hydrolase	FASN	>sp|P49327|FAS_HUMAN Fatty acid synthase OS=Homo sapiens GN=FASN PE=1 SV=3	1	0.00813503	_LFDHPESPTPNPTEPLFLAQAEVYK(gl)ELR_	4	838.927	1.0377	1.1425	918070	328420
100;100	26S protease regulatory subunit 7	PSMC2;PSMC2	>sp|P35998|PRS7_HUMAN 26S protease regulatory subunit 7 OS=Homo sapiens GN=PSMC2 PE=1 SV=3;>tr|C9JLS9|C9JLS9_HUMAN 26S protease regulatory subunit 7 (Fragment) OS=Homo sapiens GN=PSMC2 PE=4 SV=1	1	7.67e-16	_CTK(gl)IINADSEDPK_	3	535.591	1.0921	1.1424	1461500	2771800
209;167;174;153	26S protease regulatory subunit 6A	PSMC3;PSMC3;PSMC3;PSMC3	>sp|P17980|PRS6A_HUMAN 26S protease regulatory subunit 6A OS=Homo sapiens GN=PSMC3 PE=1 SV=3;>tr|E9PM69|E9PM69_HUMAN 26S protease regulatory subunit 6A OS=Homo sapiens GN=PSMC3 PE=3 SV=1;>tr|E9PMD8|E9PMD8_HUMAN 26S protease regulatory subunit 6A (Fragment)	0.806518	1.26e-29	_QIQELVEAIVLPM(ox)NHK(gl)EK_	4	563.054	1.0683	1.1424	15615000	16796000
88;88	Flap endonuclease 1	FEN1;FEN1	>sp|P39748|FEN1_HUMAN Flap endonuclease 1 OS=Homo sapiens GN=FEN1 PE=1 SV=1;>tr|F5H1Y3|F5H1Y3_HUMAN Flap endonuclease 1 (Fragment) OS=Homo sapiens GN=FEN1 PE=4 SV=1	0.9763	0.000332994	_M(ox)M(ox)ENGIKPVYVFDGK(gl)PPQLK_	3	813.08	1.1725	1.1422	417020	868310
147	Melanoma-associated antigen D1	MAGED1	>sp|Q9Y5V3|MAGD1_HUMAN Melanoma-associated antigen D1 OS=Homo sapiens GN=MAGED1 PE=1 SV=3	0.999679	0.000136893	_SEM(ox)AFK(gl)AQNATTK_	3	519.584	1.1204	1.1422	851260	799030
95;134;16	Purine nucleoside phosphorylase	PNP;PNP;PNP	>sp|P00491|PNPH_HUMAN Purine nucleoside phosphorylase OS=Homo sapiens GN=PNP PE=1 SV=2;>tr|G3V5M2|G3V5M2_HUMAN Purine nucleoside phosphorylase (Fragment) OS=Homo sapiens GN=PNP PE=4 SV=1;>tr|G3V393|G3V393_HUMAN Purine nucleoside phosphorylase (Fragment) OS	1	0.000389645	_FHM(ox)YEGYPLWK(gl)VTFPVR_	3	767.382	1.0618	1.1422	2057700	844780
168	PHD finger protein 10	PHF10	>sp|Q8WUB8|PHF10_HUMAN PHD finger protein 10 OS=Homo sapiens GN=PHF10 PE=1 SV=3	1	7.83e-05	_HAEYSVILQEK(gl)ER_	3	572.629	0.89736	1.1422	680450	638500
192	Mitotic spindle assembly checkpoint protein MAD2A	MAD2L1	>sp|Q13257|MD2L1_HUMAN Mitotic spindle assembly checkpoint protein MAD2A OS=Homo sapiens GN=MAD2L1 PE=1 SV=1	0.995997	4.3e-06	_SFTTTIHK(gl)VNSM(ox)VAYK_	3	653	0.96838	1.1418	1469900	2163800
4;4;4	Parathymosin	PTMS;PTMS;PTMS	>tr|F5GXR3|F5GXR3_HUMAN Parathymosin OS=Homo sapiens GN=PTMS PE=4 SV=1;>sp|P20962|PTMS_HUMAN Parathymosin OS=Homo sapiens GN=PTMS PE=1 SV=2;>tr|F5H7R9|F5H7R9_HUMAN Parathymosin (Fragment) OS=Homo sapiens GN=PTMS PE=4 SV=1	1	2.37e-26	_(ac)SEK(gl)SVEAAAELSAK_	3	525.934	0.90611	1.1418	488990	559090
256;215;210	Calponin-3	CNN3;CNN3;CNN3	>sp|Q15417|CNN3_HUMAN Calponin-3 OS=Homo sapiens GN=CNN3 PE=1 SV=1;>tr|B4DFK6|B4DFK6_HUMAN Calponin-3 OS=Homo sapiens GN=CNN3 PE=2 SV=1;>tr|F8WA86|F8WA86_HUMAN Calponin-3 OS=Homo sapiens GN=CNN3 PE=4 SV=1	1	1.96e-10	_VASQK(gl)GM(ox)SVYGLGR_	3	528.272	1.0703	1.1417	5932200	3589900
50;50;14	Protein EFR3 homolog A	EFR3A;EFR3A;EFR3A	>tr|H9KV44|H9KV44_HUMAN Protein EFR3 homolog A OS=Homo sapiens GN=EFR3A PE=4 SV=1;>sp|Q14156|EFR3A_HUMAN Protein EFR3 homolog A OS=Homo sapiens GN=EFR3A PE=1 SV=2;>tr|E5RJS1|E5RJS1_HUMAN Protein EFR3 homolog A (Fragment) OS=Homo sapiens GN=EFR3A PE=4 SV=1	1	0.00101024	_LTFYAVSAPEK(gl)LDR_	3	575.305	0.98501	1.1417	552450	734340
214;203;179;168	Ubiquitin carboxyl-terminal hydrolase 14;Ubiquitin carboxyl-terminal hydrolase;Ubiquitin carboxyl-terminal hydrolase	USP14;USP14;USP14	>sp|P54578|UBP14_HUMAN Ubiquitin carboxyl-terminal hydrolase 14 OS=Homo sapiens GN=USP14 PE=1 SV=3;>tr|B7Z4N8|B7Z4N8_HUMAN Ubiquitin carboxyl-terminal hydrolase OS=Homo sapiens GN=USP14 PE=2 SV=1;>tr|J3QRZ5|J3QRZ5_HUMAN Ubiquitin carboxyl-terminal hydrolas	1	7.13e-12	_VLQQK(gl)LEAIEDDSVK_	3	610.327	0.92739	1.1416	4944000	2707600
197	DNA repair protein XRCC4	XRCC4	>sp|Q13426|XRCC4_HUMAN DNA repair protein XRCC4 OS=Homo sapiens GN=XRCC4 PE=1 SV=2	1	1.04e-22	_SLHNK(gl)LLNAAQER_	3	536.625	1.1425	1.1415	15608000	13305000
221;203;177	Uncharacterized protein C3orf26	C3orf26;C3orf26;C3orf26	>sp|Q9BQ75|CC026_HUMAN Uncharacterized protein C3orf26 OS=Homo sapiens GN=C3orf26 PE=1 SV=2;>tr|E9PHS3|E9PHS3_HUMAN Uncharacterized protein C3orf26 OS=Homo sapiens GN=C3orf26 PE=4 SV=1;>tr|C9J384|C9J384_HUMAN Uncharacterized protein C3orf26 (Fragment) OS=H	0.999996	1.25e-07	_ELVK(gl)QGGLNLSPLK_	3	537.314	1.1914	1.1414	7593800	4161300
780;509	ATP-citrate synthase	ACLY;ACLY	>sp|P53396|ACLY_HUMAN ATP-citrate synthase OS=Homo sapiens GN=ACLY PE=1 SV=3;>tr|B4E3P0|B4E3P0_HUMAN ATP-citrate synthase OS=Homo sapiens GN=ACLY PE=2 SV=1	1	1.02e-10	_NQALK(gl)EAGVFVPR_	3	514.951	1.1401	1.1412	1311900	1230800
1030	Structural maintenance of chromosomes protein 1A	SMC1A	>sp|Q14683|SMC1A_HUMAN Structural maintenance of chromosomes protein 1A OS=Homo sapiens GN=SMC1A PE=1 SV=2	1	0.00192934	_AM(ox)EK(gl)LESVR_	3	398.205	1.0871	1.1412	316330	2211300
678	SH3 domain-binding protein 4	SH3BP4	>sp|Q9P0V3|SH3B4_HUMAN SH3 domain-binding protein 4 OS=Homo sapiens GN=SH3BP4 PE=1 SV=1	0.990998	0.000106487	_NHYLLEYK(gl)K_	3	441.235	1.07	1.1412	2864700	1627400
324;285;52	Eukaryotic translation initiation factor 3 subunit B	EIF3B;EIF3B;EIF3B	>sp|P55884|EIF3B_HUMAN Eukaryotic translation initiation factor 3 subunit B OS=Homo sapiens GN=EIF3B PE=1 SV=3;>tr|C9JZG1|C9JZG1_HUMAN Eukaryotic translation initiation factor 3 subunit B (Fragment) OS=Homo sapiens GN=EIF3B PE=4 SV=1;>tr|C9JQN7|C9JQN7_HUMA	1	0.000185434	_TSIFWNDVK(gl)DPVSIEER_	3	717.024	1.0638	1.1411	3736600	1759800
469;451;413;384	Melanoma-associated antigen D2	MAGED2;MAGED2;MAGED2;MAGED2	>sp|Q9UNF1|MAGD2_HUMAN Melanoma-associated antigen D2 OS=Homo sapiens GN=MAGED2 PE=1 SV=2;>tr|H7BXW3|H7BXW3_HUMAN Melanoma-associated antigen D2 OS=Homo sapiens GN=MAGED2 PE=4 SV=1;>tr|Q5H909|Q5H909_HUMAN Melanoma antigen family D, 2 OS=Homo sapiens GN=MAG	0.999711	2.44e-11	_KDPK(gl)EWAAQYR_	3	502.588	1.3459	1.1407	955560	875830
1411;1348;56	CAD protein;Glutamine-dependent carbamoyl-phosphate synthase;Aspartate carbamoyltransferase;Dihydroorotase	CAD;CAD;CAD	>sp|P27708|PYR1_HUMAN CAD protein OS=Homo sapiens GN=CAD PE=1 SV=3;>tr|F8VPD4|F8VPD4_HUMAN Dihydroorotase OS=Homo sapiens GN=CAD PE=3 SV=1;>tr|H7C3Z5|H7C3Z5_HUMAN Dihydroorotase (Fragment) OS=Homo sapiens GN=CAD PE=3 SV=1	1	0.000166205	_LSSFVTK(gl)GYR_	3	424.563	0.96794	1.1407	11426000	8278100
288;270;232;203	Melanoma-associated antigen D2	MAGED2;MAGED2;MAGED2;MAGED2	>sp|Q9UNF1|MAGD2_HUMAN Melanoma-associated antigen D2 OS=Homo sapiens GN=MAGED2 PE=1 SV=2;>tr|H7BXW3|H7BXW3_HUMAN Melanoma-associated antigen D2 OS=Homo sapiens GN=MAGED2 PE=4 SV=1;>tr|Q5H909|Q5H909_HUMAN Melanoma antigen family D, 2 OS=Homo sapiens GN=MAG	0.996778	0.00111496	_ANDLVK(gl)YLLAK_	3	454.598	0.93666	1.1406	99260	189980
210;208	Phosphatidylinositol transfer protein beta isoform	PITPNB;PITPNB	>tr|B7Z7Q0|B7Z7Q0_HUMAN Phosphatidylinositol transfer protein beta isoform OS=Homo sapiens GN=PITPNB PE=2 SV=1;>sp|P48739|PIPNB_HUMAN Phosphatidylinositol transfer protein beta isoform OS=Homo sapiens GN=PITPNB PE=1 SV=2	0.996662	0.0009448	_WWGLQSK(gl)VENFIQK_	3	626.328	1.2908	1.1404	2817700	1497100
450;326;288	Bcl-2-like protein 13	BCL2L13;BCL2L13;BCL2L13	>sp|Q9BXK5|B2L13_HUMAN Bcl-2-like protein 13 OS=Homo sapiens GN=BCL2L13 PE=1 SV=1;>tr|B7Z238|B7Z238_HUMAN Bcl-2-like protein 13 OS=Homo sapiens GN=BCL2L13 PE=2 SV=1;>tr|B3KPE7|B3KPE7_HUMAN Bcl-2-like protein 13 OS=Homo sapiens GN=BCL2L13 PE=2 SV=1	0.999477	0.00305911	_LSPAGEM(ox)K(gl)PM(ox)PLSEGK_	3	606.631	1.0552	1.1404	1356700	2075200
169;75;45;65;82;45;45;45;45;45;45;45	Histone deacetylase 2;Histone deacetylase	HDAC2;HDAC2;HDAC2;HDAC2;HDAC2;HDAC2;HDAC2;HDAC2;HDAC2;HDAC2;HDAC2	>tr|J3KPW7|J3KPW7_HUMAN Histone deacetylase 2 OS=Homo sapiens GN=HDAC2 PE=4 SV=1;>sp|Q92769|HDAC2_HUMAN Histone deacetylase 2 OS=Homo sapiens GN=HDAC2 PE=1 SV=2;>tr|B3KRS5|B3KRS5_HUMAN Histone deacetylase OS=Homo sapiens GN=HDAC2 PE=2 SV=1;>tr|H3BM24|H3BM2	1	5.07e-26	_YHSDEYIK(gl)FLR_	3	528.932	1.1017	1.1403	86494000	28782000
127;127	High mobility group protein B2	HMGB2;HMGB2	>sp|P26583|HMGB2_HUMAN High mobility group protein B2 OS=Homo sapiens GN=HMGB2 PE=1 SV=2;>tr|D6R9A6|D6R9A6_HUMAN High mobility group protein B2 (Fragment) OS=Homo sapiens GN=HMGB2 PE=4 SV=1	0.875853	2.31e-59	_SEHPGLSIGDTAK(gl)K_	3	518.602	1.0672	1.1403	4215500	831490
253;251;251	NSFL1 cofactor p47	NSFL1C;NSFL1C	>tr|J3QK90|J3QK90_HUMAN NSFL1 cofactor p47 OS=Homo sapiens GN=NSFL1C PE=4 SV=1;>sp|Q9UNZ2|NSF1C_HUMAN NSFL1 cofactor p47 OS=Homo sapiens GN=NSFL1C PE=1 SV=2;>tr|F2Z2K0|F2Z2K0_HUMAN NSFL1 cofactor p47 OS=Homo sapiens GN=NSFL1C PE=4 SV=1	1	1.85e-06	_GAFK(gl)AFTGEGQK_	3	452.23	0.95913	1.1403	3381600	3576200
334;255	Equilibrative nucleoside transporter 1	SLC29A1;SLC29A1	>tr|B3KQV7|B3KQV7_HUMAN Equilibrative nucleoside transporter 1 OS=Homo sapiens GN=SLC29A1 PE=2 SV=1;>sp|Q99808|S29A1_HUMAN Equilibrative nucleoside transporter 1 OS=Homo sapiens GN=SLC29A1 PE=1 SV=3	1	2.41e-35	_LDLISK(gl)GEEPR_	3	457.581	1.1464	1.14	36912000	28964000
1245	Antigen KI-67	MKI67	>sp|P46013|KI67_HUMAN Antigen KI-67 OS=Homo sapiens GN=MKI67 PE=1 SV=2	0.853025	1.73e-05	_ELFQTPGHTEELVAAGK(gl)TTK_	3	757.725	1.0677	1.14	627030	699350
483;378;414	Vacuolar protein sorting-associated protein 45	VPS45;VPS45;VPS45	>sp|Q9NRW7|VPS45_HUMAN Vacuolar protein sorting-associated protein 45 OS=Homo sapiens GN=VPS45 PE=1 SV=1;>tr|F5H8K1|F5H8K1_HUMAN Vacuolar protein sorting-associated protein 45 OS=Homo sapiens GN=VPS45 PE=4 SV=1;>tr|F5GYC3|F5GYC3_HUMAN Vacuolar protein sort	1	0.001563	_LK(gl)ENLYPYLGPSTLR_	3	626.676	1.0466	1.14	2488100	1787600
519;495	Leukotriene A-4 hydrolase	LTA4H;LTA4H	>sp|P09960|LKHA4_HUMAN Leukotriene A-4 hydrolase OS=Homo sapiens GN=LTA4H PE=1 SV=2;>tr|F8VV40|F8VV40_HUMAN Leukotriene A-4 hydrolase OS=Homo sapiens GN=LTA4H PE=4 SV=1	1	0.00106262	_APLPLGHIK(gl)R_	3	405.916	1.0644	1.1399	2297800	227650
54;39	COMM domain-containing protein 6	COMMD6;COMMD6	>tr|B0QZ40|B0QZ40_HUMAN COMM domain containing 6 OS=Homo sapiens GN=COMMD6 PE=4 SV=1;>sp|Q7Z4G1|COMD6_HUMAN COMM domain-containing protein 6 OS=Homo sapiens GN=COMMD6 PE=1 SV=1	1	7e-09	_SLK(gl)YPYVAVM(ox)LK_	3	514.618	1.1224	1.1398	6430800	6871800
639;311	Vinculin	VCL;VCL	>sp|P18206|VINC_HUMAN Vinculin OS=Homo sapiens GN=VCL PE=1 SV=4;>tr|Q5JQ13|Q5JQ13_HUMAN Vinculin (Fragment) OS=Homo sapiens GN=VCL PE=2 SV=1	0.998883	0.00298384	_AANFENHSGK(gl)LGATAEK_	3	620.306	0.98153	1.1398	1634000	804890
750	Transcription intermediary factor 1-beta	TRIM28	>sp|Q13263|TIF1B_HUMAN Transcription intermediary factor 1-beta OS=Homo sapiens GN=TRIM28 PE=1 SV=5	1	4.64e-36	_LQEK(gl)LSPPYSSPQEFAQDVGR_	3	830.747	1.1145	1.1397	15740000	9421500
352;129	Heterogeneous nuclear ribonucleoprotein U	HNRNPU;HNRNPU	>sp|Q00839|HNRPU_HUMAN Heterogeneous nuclear ribonucleoprotein U OS=Homo sapiens GN=HNRNPU PE=1 SV=6;>tr|Q5RI18|Q5RI18_HUMAN Heterogeneous nuclear ribonucleoprotein U (Fragment) OS=Homo sapiens GN=HNRNPU PE=2 SV=1	1	3.96e-85	_HLYTK(gl)DIDIHEVR_	4	438.981	1.098	1.1397	37326000	23067000
128;108	40S ribosomal protein S8	RPS8;RPS8	>sp|P62241|RS8_HUMAN 40S ribosomal protein S8 OS=Homo sapiens GN=RPS8 PE=1 SV=2;>tr|Q5JR95|Q5JR95_HUMAN 40S ribosomal protein S8 OS=Homo sapiens GN=RPS8 PE=4 SV=1	1	3.65e-74	_GAK(gl)LTPEEEEILNK_	3	562.297	0.98387	1.1394	10562000	16114000
328;79	Chromodomain-helicase-DNA-binding protein 8	CHD8;CHD8	>sp|Q9HCK8|CHD8_HUMAN Chromodomain-helicase-DNA-binding protein 8 OS=Homo sapiens GN=CHD8 PE=1 SV=5;>tr|G3V2T9|G3V2T9_HUMAN Chromodomain-helicase-DNA-binding protein 8 (Fragment) OS=Homo sapiens GN=CHD8 PE=4 SV=1	0.985768	7.31e-06	_IVLQGNQLAALTQAK(gl)NAQGQPAK_	3	826.126	0.97319	1.1394	619730	738830
1125;1103;1097;132	PERQ amino acid-rich with GYF domain-containing protein 2	GIGYF2;GIGYF2;GIGYF2;GIGYF2	>tr|I1E4Y6|I1E4Y6_HUMAN PERQ amino acid-rich with GYF domain-containing protein 2 OS=Homo sapiens GN=GIGYF2 PE=4 SV=1;>sp|Q6Y7W6|PERQ2_HUMAN PERQ amino acid-rich with GYF domain-containing protein 2 OS=Homo sapiens GN=GIGYF2 PE=1 SV=1;>tr|E9PBB0|E9PBB0_HUM	1	2.8e-11	_NNASLSK(gl)SVGVSNR_	3	516.269	1.1086	1.1393	14369000	10941000
334;303;288;158	Cold shock domain-containing protein E1	CSDE1;CSDE1;CSDE1;CSDE1	>tr|G5E9Q2|G5E9Q2_HUMAN Cold shock domain containing E1, RNA-binding, isoform CRA_d OS=Homo sapiens GN=CSDE1 PE=4 SV=1;>tr|E9PGZ0|E9PGZ0_HUMAN Cold shock domain-containing protein E1 OS=Homo sapiens GN=CSDE1 PE=4 SV=1;>sp|O75534|CSDE1_HUMAN Cold shock doma	1	7.4e-09	_IK(gl)VDFVIPK_	3	391.573	1.0429	1.1392	339220	329890
53;35	Neuronal calcium sensor 1	NCS1;NCS1	>sp|P62166|NCS1_HUMAN Neuronal calcium sensor 1 OS=Homo sapiens GN=NCS1 PE=1 SV=2;>tr|E9PAY3|E9PAY3_HUMAN Neuronal calcium sensor 1 OS=Homo sapiens GN=NCS1 PE=4 SV=1	0.999997	0.00151667	_IYK(gl)QFFPFGDPTK_	3	567.959	1.1004	1.1391	1322200	506040
107	60S ribosomal protein L27	RPL27	>sp|P61353|RL27_HUMAN 60S ribosomal protein L27 OS=Homo sapiens GN=RPL27 PE=1 SV=2	1	0.000155083	_DVFRDPALK(gl)R_	3	444.246	1.0862	1.139	6177300	5036500
647	Nucleolar and coiled-body phosphoprotein 1	NOLC1	>sp|Q14978|NOLC1_HUMAN Nucleolar and coiled-body phosphoprotein 1 OS=Homo sapiens GN=NOLC1 PE=1 SV=2	1	0.000871299	_VADNSFDAK(gl)R_	3	412.87	0.9037	1.1388	423380	226850
230;230	Transaldolase;Transaldolase	TALDO1;TALDO1	>sp|P37837|TALDO_HUMAN Transaldolase OS=Homo sapiens GN=TALDO1 PE=1 SV=2;>tr|F2Z393|F2Z393_HUMAN Transaldolase OS=Homo sapiens GN=TALDO1 PE=3 SV=1	1	0.000326481	_FSYK(gl)TIVM(ox)GASFR_	3	546.277	1.0969	1.1386	460530	349050
1187	Gem-associated protein 5	GEMIN5	>sp|Q8TEQ6|GEMI5_HUMAN Gem-associated protein 5 OS=Homo sapiens GN=GEMIN5 PE=1 SV=3	0.999993	0.000241103	_LQNIK(gl)YPSATNNTPAK_	3	625.33	1.0111	1.1385	954930	812260
551;421;392;12	26S proteasome non-ATPase regulatory subunit 2	PSMD2;PSMD2;PSMD2;PSMD2	>sp|Q13200|PSMD2_HUMAN 26S proteasome non-ATPase regulatory subunit 2 OS=Homo sapiens GN=PSMD2 PE=1 SV=3;>tr|E7EW34|E7EW34_HUMAN 26S proteasome non-ATPase regulatory subunit 2 OS=Homo sapiens GN=PSMD2 PE=4 SV=1;>tr|E9PCS3|E9PCS3_HUMAN 26S proteasome non-AT	1	0.000149765	_SETELK(gl)DTYAR_	3	476.232	1.0255	1.1383	2482800	2034700
2075	CREB-binding protein	CREBBP	>sp|Q92793|CBP_HUMAN CREB-binding protein OS=Homo sapiens GN=CREBBP PE=1 SV=3	1	4.66e-55	_TLK(gl)SPSSPQQQQQVLNILK_	3	751.085	1.0564	1.1382	1151300	2565100
1897;1704	Filamin-B	FLNB;FLNB	>sp|O75369|FLNB_HUMAN Filamin-B OS=Homo sapiens GN=FLNB PE=1 SV=2;>tr|E7EN95|E7EN95_HUMAN Filamin-B OS=Homo sapiens GN=FLNB PE=4 SV=1	1	0.00015828	_YNDK(gl)HIPGSPFTAK_	3	563.618	0.98407	1.1382	1668600	2228200
347;320	ELAV-like protein 1	ELAVL1	>tr|B4DVB8|B4DVB8_HUMAN ELAV-like protein 1 OS=Homo sapiens GN=ELAVL1 PE=2 SV=1;>sp|Q15717|ELAV1_HUMAN ELAV-like protein 1 OS=Homo sapiens GN=ELAVL1 PE=1 SV=2	0.999528	3.15e-17	_ILQVSFK(gl)TNK_	3	431.25	1.1486	1.1381	9736700	9120600
2365;1360;393	Protein SON	SON;SON	>sp|P18583|SON_HUMAN Protein SON OS=Homo sapiens GN=SON PE=1 SV=4;>tr|H7C1M2|H7C1M2_HUMAN Protein SON (Fragment) OS=Homo sapiens GN=SON PE=4 SV=1;>tr|J3QSZ5|J3QSZ5_HUMAN Protein SON OS=Homo sapiens GN=SON PE=4 SV=1	0.990344	0.000623974	_SGNFSAAM(ox)K(gl)DLSGK_	3	514.912	1.1325	1.138	1569000	1702100
516	Ubiquitin carboxyl-terminal hydrolase 5	USP5	>sp|P45974|UBP5_HUMAN Ubiquitin carboxyl-terminal hydrolase 5 OS=Homo sapiens GN=USP5 PE=1 SV=2	1	0.00067345	_QAEEEK(gl)M(ox)ALPELVR_	3	591.633	1.1683	1.1375	4890300	7125300
28	Chromatin target of PRMT1 protein	CHTOP	>sp|Q9Y3Y2|CHTOP_HUMAN Chromatin target of PRMT1 protein OS=Homo sapiens GN=CHTOP PE=1 SV=2	0.896668	0.00208256	_FTNM(ox)LK(gl)NK_	3	375.862	1.0198	1.1375	2782900	1115800
157;99;99;99;120;99;99;74;99;99;99	SUN domain-containing protein 1	UNC84A;SUN1;SUN1;SUN1;SUN1;SUN1;SUN1;SUN1;SUN1;SUN1;SUN1	>tr|A4D2Q0|A4D2Q0_HUMAN SUN domain-containing protein 1 OS=Homo sapiens GN=UNC84A PE=4 SV=1;>tr|E9PHI4|E9PHI4_HUMAN SUN domain-containing protein 1 OS=Homo sapiens GN=SUN1 PE=4 SV=1;>sp|O94901|SUN1_HUMAN SUN domain-containing protein 1 OS=Homo sapiens GN=S	1	6.52e-05	_STNK(gl)SAFSINHVSR_	3	554.617	1.0046	1.1375	2271100	1814900
379;135	Replication protein A 70 kDa DNA-binding subunit	RPA1	>sp|P27694|RFA1_HUMAN Replication protein A 70 kDa DNA-binding subunit OS=Homo sapiens GN=RPA1 PE=1 SV=2;>tr|I3L4R8|I3L4R8_HUMAN Replication protein A 70 kDa DNA-binding subunit (Fragment) OS=Homo sapiens GN=RPA1 PE=4 SV=1	1	0.000432817	_QPVLAIK(gl)GAR_	3	389.572	1.1825	1.1374	1019400	744440
398;422;375;394;317;347;317;202;114;251;115;106;109;95;41;29;42	Transcription factor 7-like 2;Transcription factor 7-like 1;Lymphoid enhancer-binding factor 1;Transcription factor 7	TCF7L2;TCF7L2;TCF7L2;TCF7L1;TCF7;LEF1;TCF7;TCF7;TCF7L2;LEF1;TCF7L2;TCF7;TCF7L2;TCF7;TCF7L2;TCF7L2;TCF7	>sp|Q9NQB0|TF7L2_HUMAN Transcription factor 7-like 2 OS=Homo sapiens GN=TCF7L2 PE=1 SV=2;>tr|F8W7T5|F8W7T5_HUMAN Transcription factor 7-like 2 OS=Homo sapiens GN=TCF7L2 PE=4 SV=1;>tr|F8W742|F8W742_HUMAN Transcription factor 7-like 2 OS=Homo sapiens GN=TCF7	1	0.000950984	_EEQAK(gl)YYELAR_	3	505.248	1.0864	1.1373	1139000	1292600
452;452;290	SNW domain-containing protein 1	SNW1;SNW1;SNW1	>sp|Q13573|SNW1_HUMAN SNW domain-containing protein 1 OS=Homo sapiens GN=SNW1 PE=1 SV=1;>tr|G3V3A4|G3V3A4_HUMAN SNW domain-containing protein 1 OS=Homo sapiens GN=SNW1 PE=4 SV=1;>tr|G3V4X8|G3V4X8_HUMAN SNW domain-containing protein 1 OS=Homo sapiens GN=SNW	0.850968	0.00312849	_DM(ox)AQSIYRPSK(gl)NLDK_	3	632.648	0.87606	1.1373	3411100	702420
361;333;225	Phosphoglycerate kinase 1;Phosphoglycerate kinase;Phosphoglycerate kinase	PGK1;PGK1;PGK1	>sp|P00558|PGK1_HUMAN Phosphoglycerate kinase 1 OS=Homo sapiens GN=PGK1 PE=1 SV=3;>tr|B7Z7A9|B7Z7A9_HUMAN Phosphoglycerate kinase B OS=Homo sapiens GN=PGK1 PE=2 SV=1;>tr|E7ERH5|E7ERH5_HUMAN Phosphoglycerate kinase OS=Homo sapiens GN=PGK1 PE=3 SV=1	1	3.07e-06	_ALM(ox)DEVVK(gl)ATSR_	3	483.917	1.1999	1.1372	2106000	2830600
137;9;9	Polyadenylate-binding protein 2	PABPN1;PABPN1;PABPN1	>sp|Q86U42|PABP2_HUMAN Polyadenylate-binding protein 2 OS=Homo sapiens GN=PABPN1 PE=1 SV=3;>tr|G3V4T2|G3V4T2_HUMAN Polyadenylate-binding protein 2 OS=Homo sapiens GN=PABPN1 PE=4 SV=1;>tr|B4DEH8|B4DEH8_HUMAN Polyadenylate-binding protein 2 OS=Homo sapiens G	1	7.96e-13	_LK(gl)ELQNEVEK_	3	448.577	1.1427	1.1372	13740000	11099000
178;178;21;51;177;156;178	RNA-binding protein 39	RBM39;RBM39;RBM39;RBM39;RBM39;RBM39;RBM39	>sp|Q14498|RBM39_HUMAN RNA-binding protein 39 OS=Homo sapiens GN=RBM39 PE=1 SV=2;>tr|G3XAC6|G3XAC6_HUMAN RNA-binding protein 39 OS=Homo sapiens GN=RBM39 PE=4 SV=1;>tr|E1P5S2|E1P5S2_HUMAN RNA-binding protein 39 OS=Homo sapiens GN=RBM39 PE=4 SV=1;>tr|H0Y4X3|	1	0.000153225	_DLEEFFSTVGK(gl)VR_	3	547.614	1.0638	1.1372	2401600	567770
510;510	5-azacytidine-induced protein 1	AZI1	>sp|Q9UPN4|AZI1_HUMAN 5-azacytidine-induced protein 1 OS=Homo sapiens GN=AZI1 PE=1 SV=3;>tr|I3L2J8|I3L2J8_HUMAN 5-azacytidine-induced protein 1 OS=Homo sapiens GN=AZI1 PE=4 SV=1	1	1.18e-05	_FGK(gl)LSAFPEPPEDGTLLSEAK_	3	783.065	1.1959	1.1371	6871100	4474800
186;144;111	Glyceraldehyde-3-phosphate dehydrogenase;Glyceraldehyde-3-phosphate dehydrogenase;Glyceraldehyde-3-phosphate dehydrogenase	GAPDH;GAPDH;GAPDH	>sp|P04406|G3P_HUMAN Glyceraldehyde-3-phosphate dehydrogenase OS=Homo sapiens GN=GAPDH PE=1 SV=3;>tr|E7EUT4|E7EUT4_HUMAN Glyceraldehyde-3-phosphate dehydrogenase OS=Homo sapiens GN=GAPDH PE=3 SV=1;>tr|E7EUT5|E7EUT5_HUMAN Glyceraldehyde-3-phosphate dehydrog	0.998478	0.000251941	_VIHDNFGIVEGLM(ox)TTVHAITATQK(gl)TVDGPSGK_	4	867.446	0.97012	1.1371	1701300	455080
178	Ubiquitin-associated domain-containing protein 1	UBAC1	>sp|Q9BSL1|UBAC1_HUMAN Ubiquitin-associated domain-containing protein 1 OS=Homo sapiens GN=UBAC1 PE=1 SV=1	0.5	1.85e-07	_LLALNPDAVELFK(gl)K_	3	562.326	1.0891	1.137	2260800	1203900
179	Ubiquitin-associated domain-containing protein 1	UBAC1	>sp|Q9BSL1|UBAC1_HUMAN Ubiquitin-associated domain-containing protein 1 OS=Homo sapiens GN=UBAC1 PE=1 SV=1	0.5	1.85e-07	_LLALNPDAVELFK(gl)K_	3	562.326	1.0891	1.137	2260800	1203900
165;104;4;104	All-trans-retinol 13,14-reductase	RETSAT;RETSAT;RETSAT;RETSAT	>sp|Q6NUM9|RETST_HUMAN All-trans-retinol 13,14-reductase OS=Homo sapiens GN=RETSAT PE=2 SV=2;>tr|G5E9N3|G5E9N3_HUMAN All-trans-13,14-dihydroretinol saturase, isoform CRA_c OS=Homo sapiens GN=RETSAT PE=4 SV=1;>tr|H7BZ81|H7BZ81_HUMAN All-trans-retinol 13,14-	0.999991	0.00406423	_K(gl)EYPM(ox)YSGEK_	3	454.54	1.0312	1.1368	212240	211040
475;420;395	Serine/threonine-protein phosphatase 2A 65 kDa regulatory subunit A alpha isoform	PPP2R1A;PPP2R1A;PPP2R1A	>sp|P30153|2AAA_HUMAN Serine/threonine-protein phosphatase 2A 65 kDa regulatory subunit A alpha isoform OS=Homo sapiens GN=PPP2R1A PE=1 SV=4;>tr|F5H3X9|F5H3X9_HUMAN Serine/threonine-protein phosphatase 2A 65 kDa regulatory subunit A alpha isoform OS=Homo s	1	0.000232448	_FGK(gl)EWAHATIIPK_	3	537.96	0.9753	1.1366	4523600	3036800
120;67;50;50	Nuclear cap-binding protein subunit 2	NCBP2;NCBP2;NCBP2;NCBP2	>sp|P52298|NCBP2_HUMAN Nuclear cap-binding protein subunit 2 OS=Homo sapiens GN=NCBP2 PE=1 SV=1;>tr|E9PAR5|E9PAR5_HUMAN Nuclear cap-binding protein subunit 2 OS=Homo sapiens GN=NCBP2 PE=4 SV=1;>tr|B3KSB0|B3KSB0_HUMAN Nuclear cap binding protein subunit 2,	1	0.000598824	_TDWDAGFK(gl)EGR_	3	465.881	1.032	1.1365	1122700	737200
91;63;91	Phosphoglycerate kinase 1;Phosphoglycerate kinase;Phosphoglycerate kinase 2	PGK1;PGK1;PGK2	>sp|P00558|PGK1_HUMAN Phosphoglycerate kinase 1 OS=Homo sapiens GN=PGK1 PE=1 SV=3;>tr|B7Z7A9|B7Z7A9_HUMAN Phosphoglycerate kinase B OS=Homo sapiens GN=PGK1 PE=2 SV=1;>sp|P07205|PGK2_HUMAN Phosphoglycerate kinase 2 OS=Homo sapiens GN=PGK2 PE=1 SV=3	0.999967	0.0012472	_SLLGK(gl)DVLFLK_	3	449.606	1.2137	1.1364	83942	103900
2205;1060;795;719;388;174;753;402	Microtubule-associated protein;Microtubule-associated protein 4;Microtubule-associated protein;Microtubule-associated protein;Microtubule-associated protein;Microtubule-associated protein;Microtubule-associated protein;Microtubule-associated protein	MAP4;MAP4;MAP4;MAP4;MAP4;MAP4;MAP4;MAP4	>tr|E7EVA0|E7EVA0_HUMAN Microtubule-associated protein OS=Homo sapiens GN=MAP4 PE=4 SV=1;>sp|P27816|MAP4_HUMAN Microtubule-associated protein 4 OS=Homo sapiens GN=MAP4 PE=1 SV=3;>tr|E9PGM5|E9PGM5_HUMAN Microtubule-associated protein OS=Homo sapiens GN=MAP4	0.998764	0.00661339	_IESQK(gl)LNFK_	3	407.559	1.2671	1.1363	1082700	1090200
539;360;247	Heat shock protein HSP 90-alpha;Putative heat shock protein HSP 90-alpha A4	HSP90AA1;HSP90AA1;HSP90AA4P	>sp|P07900|HS90A_HUMAN Heat shock protein HSP 90-alpha OS=Homo sapiens GN=HSP90AA1 PE=1 SV=5;>tr|Q86U12|Q86U12_HUMAN Full-length cDNA clone CS0CAP007YF18 of Thymus of Homo sapiens (human) OS=Homo sapiens GN=HSP90AA1 PE=2 SV=1;>sp|Q58FG1|HS904_HUMAN Putativ	0.999999	0.00338558	_EFEGK(gl)TLVSVTK_	3	484.596	1.2236	1.1362	9556600	8255200
205;205;205	Replication factor C subunit 4	RFC4;RFC4;RFC4	>sp|P35249|RFC4_HUMAN Replication factor C subunit 4 OS=Homo sapiens GN=RFC4 PE=1 SV=2;>tr|C9JZI1|C9JZI1_HUMAN Replication factor C subunit 4 OS=Homo sapiens GN=RFC4 PE=4 SV=1;>tr|C9J8M3|C9J8M3_HUMAN Replication factor C subunit 4 (Fragment) OS=Homo sapien	0.999986	0.000201774	_FKPLSDK(gl)IQQQR_	3	534.63	1.1884	1.1362	15340000	14759000
498	Transcriptional repressor p66-beta	GATAD2B	>sp|Q8WXI9|P66B_HUMAN Transcriptional repressor p66-beta OS=Homo sapiens GN=GATAD2B PE=1 SV=1	1	0.000139538	_LQQQAALSPTTAPAVSSVSK(gl)QETIM(ox)R_	3	958.166	1.14	1.1361	601970	549020
633	ATPase WRNIP1	WRNIP1	>sp|Q96S55|WRIP1_HUMAN ATPase WRNIP1 OS=Homo sapiens GN=WRNIP1 PE=1 SV=2	0.986579	0.00370567	_DLGYGK(gl)GYK_	3	372.189	1.1125	1.136	6653600	5858800
110;110	E3 ubiquitin-protein ligase RAD18	RAD18;RAD18	>sp|Q9NS91|RAD18_HUMAN E3 ubiquitin-protein ligase RAD18 OS=Homo sapiens GN=RAD18 PE=1 SV=2;>tr|F8WE49|F8WE49_HUMAN E3 ubiquitin-protein ligase RAD18 OS=Homo sapiens GN=RAD18 PE=4 SV=1	0.998196	0.000246965	_SPASSSSK(gl)NLAVK_	3	463.916	1.0795	1.1359	578710	527630
180;180;180	STAM-binding protein	STAMBP;STAMBP;STAMBP	>sp|O95630|STABP_HUMAN STAM-binding protein OS=Homo sapiens GN=STAMBP PE=1 SV=1;>tr|C9JK83|C9JK83_HUMAN STAM-binding protein (Fragment) OS=Homo sapiens GN=STAMBP PE=4 SV=1;>tr|F5H5B9|F5H5B9_HUMAN STAM-binding protein OS=Homo sapiens GN=STAMBP PE=4 SV=1	1	0.00233532	_LK(gl)IVQEFGK_	3	392.564	1.0308	1.1359	444690	421840
293;273;211	Annexin A4;Annexin;Annexin	ANXA4;ANXA4;ANXA4	>sp|P09525|ANXA4_HUMAN Annexin A4 OS=Homo sapiens GN=ANXA4 PE=1 SV=4;>tr|Q6P452|Q6P452_HUMAN Annexin OS=Homo sapiens GN=ANXA4 PE=2 SV=1;>tr|B4DDF9|B4DDF9_HUMAN Annexin OS=Homo sapiens GN=ANXA4 PE=2 SV=1	1	0.000435604	_LYGK(gl)SLYSFIK_	3	478.266	1.1499	1.1357	368960	490980
2091;946;681;674;312;98;677;357	Microtubule-associated protein;Microtubule-associated protein 4;Microtubule-associated protein;Microtubule-associated protein;Microtubule-associated protein;Microtubule-associated protein;Microtubule-associated protein;Microtubule-associated protein	MAP4;MAP4;MAP4;MAP4;MAP4;MAP4;MAP4;MAP4	>tr|E7EVA0|E7EVA0_HUMAN Microtubule-associated protein OS=Homo sapiens GN=MAP4 PE=4 SV=1;>sp|P27816|MAP4_HUMAN Microtubule-associated protein 4 OS=Homo sapiens GN=MAP4 PE=1 SV=3;>tr|E9PGM5|E9PGM5_HUMAN Microtubule-associated protein OS=Homo sapiens GN=MAP4	1	0.004625	_VGSTENIK(gl)HQPGGGR_	3	550.948	1.0282	1.1356	560690	503430
1102;1072;1066	Large proline-rich protein BAG6	BAG6;BAG6;BAT3	>tr|G3V1Z5|G3V1Z5_HUMAN HLA-B associated transcript 3, isoform CRA_c OS=Homo sapiens GN=BAG6 PE=4 SV=1;>sp|P46379|BAG6_HUMAN Large proline-rich protein BAG6 OS=Homo sapiens GN=BAG6 PE=1 SV=2;>tr|B0UX83|B0UX83_HUMAN HLA-B associated transcript 3 OS=Homo sap	1	0.000928347	_AAK(gl)AAGARPLTSPESLSR_	3	633.013	0.92374	1.1355	3197100	2540000
522;320;294	Neutral amino acid transporter B(0)	SLC1A5;SLC1A5;SLC1A5	>sp|Q15758|AAAT_HUMAN Neutral amino acid transporter B(0) OS=Homo sapiens GN=SLC1A5 PE=1 SV=2;>tr|E9PC01|E9PC01_HUMAN Neutral amino acid transporter B(0) OS=Homo sapiens GN=SLC1A5 PE=4 SV=1;>tr|B4DWS4|B4DWS4_HUMAN Neutral amino acid transporter B(0) OS=Hom	1	0.000241868	_SELPLDPLPVPTEEGNPLLK(gl)HYR_	3	910.148	1.1909	1.1352	13739000	6891800
36	Carboxymethylenebutenolidase homolog	CMBL	>sp|Q96DG6|CMBL_HUMAN Carboxymethylenebutenolidase homolog OS=Homo sapiens GN=CMBL PE=1 SV=1	0.999934	0.000420771	_AYVTK(gl)SPVDAGK_	3	450.574	1.3029	1.1351	426560	374690
254;254	RanBP-type and C3HC4-type zinc finger-containing protein 1	RBCK1;RBCK1	>sp|Q9BYM8|HOIL1_HUMAN RanBP-type and C3HC4-type zinc finger-containing protein 1 OS=Homo sapiens GN=RBCK1 PE=1 SV=2;>tr|G3XAG9|G3XAG9_HUMAN HCG2019817, isoform CRA_d OS=Homo sapiens GN=RBCK1 PE=4 SV=1	1	2.6e-06	_K(gl)QQQQEGNYLQHVQLDQR_	3	785.391	1.1323	1.1351	12704000	12444000
32		PSMC3	>tr|E9PLG2|E9PLG2_HUMAN 26S protease regulatory subunit 6A (Fragment) OS=Homo sapiens GN=PSMC3 PE=4 SV=1	1	0.000232448	_GK(gl)EQDGIGEEVLK_	3	505.926	1.0625	1.1351	1118100	1153300
37;37;37;37;66;37;37	DnaJ homolog subfamily A member 1;DnaJ homolog subfamily A member 4	DNAJA1;DNAJA4;DNAJA4;DNAJA4;DNAJA4;DNAJA4;DNAJA4	>sp|P31689|DNJA1_HUMAN DnaJ homolog subfamily A member 1 OS=Homo sapiens GN=DNAJA1 PE=1 SV=2;>sp|Q8WW22|DNJA4_HUMAN DnaJ homolog subfamily A member 4 OS=Homo sapiens GN=DNAJA4 PE=1 SV=1;>tr|F5H170|F5H170_HUMAN DnaJ homolog subfamily A member 4 OS=Homo sapi	0.999997	0.00694266	_YHPDK(gl)NPNEGEK(gl)FK_	4	483.482	1.0242	1.135	5043300	684610
44	DnaJ homolog subfamily A member 1	DNAJA1	>sp|P31689|DNJA1_HUMAN DnaJ homolog subfamily A member 1 OS=Homo sapiens GN=DNAJA1 PE=1 SV=2	0.968525	0.00694266	_YHPDK(gl)NPNEGEK(gl)FK_	3	644.306	0.78148	1.135	1158100	684610
38	Protein S100-A14	S100A14	>sp|Q9HCY8|S10AE_HUMAN Protein S100-A14 OS=Homo sapiens GN=S100A14 PE=1 SV=1	1	1.89e-25	_NFHQYSVEGGK(gl)ETLTPSELR_	3	802.728	1.0974	1.1349	30008000	40291000
72;72;72	Heat shock protein HSP 90-beta;Putative heat shock protein HSP 90-beta-3	HSP90AB1;HSP90AB3P;HSP90AB1	>sp|P08238|HS90B_HUMAN Heat shock protein HSP 90-beta OS=Homo sapiens GN=HSP90AB1 PE=1 SV=4;>sp|Q58FF7|H90B3_HUMAN Putative heat shock protein HSP 90-beta-3 OS=Homo sapiens GN=HSP90AB3P PE=5 SV=1;>tr|Q5T9W8|Q5T9W8_HUMAN Heat shock protein 90kDa alpha (Cyto	1	0.00228711	_ELK(gl)IDIIPNPQER_	3	560.309	1.1169	1.1348	3537300	2638300
388	Long-chain-fatty-acid--CoA ligase 4	ACSL4	>sp|O60488|ACSL4_HUMAN Long-chain-fatty-acid--CoA ligase 4 OS=Homo sapiens GN=ACSL4 PE=1 SV=2	1	2.55e-05	_NVM(ox)SK(gl)VQEM(ox)NYIQK_	3	619.966	1.1714	1.1346	4272800	3065900
858;845;142	DNA replication licensing factor MCM4	MCM4;MCM4	>sp|P33991|MCM4_HUMAN DNA replication licensing factor MCM4 OS=Homo sapiens GN=MCM4 PE=1 SV=5;>tr|J3KPV4|J3KPV4_HUMAN DNA replication licensing factor MCM4 OS=Homo sapiens GN=MCM4 PE=4 SV=1;>tr|E7ER43|E7ER43_HUMAN DNA replication licensing factor MCM4 OS=H	1	0.000902895	_ALADDDFLTVTGK(gl)TVR_	3	612.655	1.0383	1.1344	3253800	2956900
172;172;172	Protein TFG	TFG;TFG;TFG	>sp|Q92734|TFG_HUMAN Protein TFG OS=Homo sapiens GN=TFG PE=1 SV=2;>tr|G5E9V1|G5E9V1_HUMAN Protein TFG OS=Homo sapiens GN=TFG PE=4 SV=1;>tr|C9JJP5|C9JJP5_HUMAN Protein TFG (Fragment) OS=Homo sapiens GN=TFG PE=4 SV=1	0.95591	1.67e-09	_QSTQVM(ox)AASM(ox)SAFDPLK(gl)NQDEINK_	3	933.769	1.037	1.1344	2536800	3170100
553	Solute carrier family 22 member 5	SLC22A5	>sp|O76082|S22A5_HUMAN Solute carrier family 22 member 5 OS=Homo sapiens GN=SLC22A5 PE=1 SV=1	1	0.000304644	_DGQERPTILK(gl)STAF_	3	559.625	1.3165	1.1343	1017000	672100
252;252;252;113	cAMP-dependent protein kinase type I-alpha regulatory subunit;cAMP-dependent protein kinase type I-beta regulatory subunit	PRKAR1A;PRKAR1B;PRKAR1B;PRKAR1B	>sp|P10644|KAP0_HUMAN cAMP-dependent protein kinase type I-alpha regulatory subunit OS=Homo sapiens GN=PRKAR1A PE=1 SV=1;>sp|P31321|KAP1_HUMAN cAMP-dependent protein kinase type I-beta regulatory subunit OS=Homo sapiens GN=PRKAR1B PE=1 SV=4;>tr|C9JSK5|C9JS	0.999986	9.09e-05	_M(ox)YEEFLSK(gl)VSILESLDK_	3	721.029	1.1478	1.1342	6049600	2634700
976;976	Solute carrier family 12 member 2	SLC12A2;SLC12A2	>sp|P55011|S12A2_HUMAN Solute carrier family 12 member 2 OS=Homo sapiens GN=SLC12A2 PE=1 SV=1;>tr|G3XAL9|G3XAL9_HUMAN Solute carrier family 12 (Sodium/potassium/chloride transporters), member 2, isoform CRA_a OS=Homo sapiens GN=SLC12A2 PE=4 SV=1	0.999807	3.3e-05	_PLSEKPITHK(gl)VEEEDGK_	3	684.02	0.90018	1.1342	441550	827730
713;479	Structural maintenance of chromosomes protein 1A	SMC1A;SMC1A	>sp|Q14683|SMC1A_HUMAN Structural maintenance of chromosomes protein 1A OS=Homo sapiens GN=SMC1A PE=1 SV=2;>tr|G8JLG1|G8JLG1_HUMAN Structural maintenance of chromosomes protein 1A OS=Homo sapiens GN=SMC1A PE=4 SV=1	1	3.93e-05	_LK(gl)YSQSDLEQTK(gl)TR_	3	642.329	1.1098	1.1339	4211300	2223100
172;147;101;77;69;123	Drebrin-like protein	DBNL;DBNL;DBNL;DBNL;DBNL;DBNL	>sp|Q9UJU6|DBNL_HUMAN Drebrin-like protein OS=Homo sapiens GN=DBNL PE=1 SV=1;>tr|B4DDD6|B4DDD6_HUMAN Drebrin-like protein OS=Homo sapiens GN=DBNL PE=2 SV=1;>tr|H0Y5J4|H0Y5J4_HUMAN Drebrin-like protein (Fragment) OS=Homo sapiens GN=DBNL PE=4 SV=1;>tr|C9J7P1	1	7.66e-11	_TNAVSEIK(gl)R_	3	377.875	1.0756	1.1336	2946700	212400
505	Pericentrin	PCNT	>sp|O95613|PCNT_HUMAN Pericentrin OS=Homo sapiens GN=PCNT PE=1 SV=4	1	0.000133309	_VEDLEQLK(gl)QR_	3	457.912	1.4612	1.1334	1412600	1155900
207;164	Calcyclin-binding protein	CACYBP;CACYBP	>sp|Q9HB71|CYBP_HUMAN Calcyclin-binding protein OS=Homo sapiens GN=CACYBP PE=1 SV=2;>tr|Q5R370|Q5R370_HUMAN Calcyclin binding protein OS=Homo sapiens GN=CACYBP PE=2 SV=1	1	3.44e-13	_KIYEDGDDDM(ox)K(gl)R_	3	538.907	1.1023	1.1333	7097900	5700400
103;91	Copine-8	CPNE8;CPNE8	>sp|Q86YQ8|CPNE8_HUMAN Copine-8 OS=Homo sapiens GN=CPNE8 PE=1 SV=2;>tr|E7ENV7|E7ENV7_HUMAN Copine-8 OS=Homo sapiens GN=CPNE8 PE=4 SV=2	0.994199	1.16e-07	_FDLYDVDSK(gl)SPNLSK_	3	614.635	1.3717	1.1332	1044800	1342000
88	U1 small nuclear ribonucleoprotein A	SNRPA	>sp|P09012|SNRPA_HUMAN U1 small nuclear ribonucleoprotein A OS=Homo sapiens GN=SNRPA PE=1 SV=3	0.999999	1.48e-05	_IQYAK(gl)TDSDIIAK_	3	527.282	0.96081	1.1332	5095700	2908300
724	Cullin-5	CUL5	>sp|Q93034|CUL5_HUMAN Cullin-5 OS=Homo sapiens GN=CUL5 PE=1 SV=4	1	1.16e-63	_TQEAIIQIMK(gl)M(ox)R_	3	531.281	1.115	1.1329	2298500000	1503100000
762;211	Alanine--tRNA ligase, cytoplasmic	AARS;AARS	>sp|P49588|SYAC_HUMAN Alanine--tRNA ligase, cytoplasmic OS=Homo sapiens GN=AARS PE=1 SV=2;>tr|H3BPK7|H3BPK7_HUMAN Alanine--tRNA ligase, cytoplasmic (Fragment) OS=Homo sapiens GN=AARS PE=4 SV=3	1	0.000268389	_IVAVTGAEAQK(gl)ALR_	3	514.298	1.1853	1.1328	4111100	2650500
223;202;168;185;130	T-complex protein 1 subunit epsilon	CCT5;CCT5;CCT5;CCT5;CCT5	>sp|P48643|TCPE_HUMAN T-complex protein 1 subunit epsilon OS=Homo sapiens GN=CCT5 PE=1 SV=1;>tr|E9PCA1|E9PCA1_HUMAN T-complex protein 1 subunit epsilon OS=Homo sapiens GN=CCT5 PE=3 SV=1;>tr|E7ENZ3|E7ENZ3_HUMAN T-complex protein 1 subunit epsilon OS=Homo sa	0.999999	0.00366749	_LEDTK(gl)LIK_	3	358.545	1.07	1.1328	294990	236910
108;108;108;41;85	Acyl-protein thioesterase 2	LYPLA2;LYPLA2;LYPLA2;LYPLA2;LYPLA2	>sp|O95372|LYPA2_HUMAN Acyl-protein thioesterase 2 OS=Homo sapiens GN=LYPLA2 PE=1 SV=1;>tr|Q5QPQ2|Q5QPQ2_HUMAN Acyl-protein thioesterase 2 OS=Homo sapiens GN=LYPLA2 PE=2 SV=1;>tr|Q5QPQ3|Q5QPQ3_HUMAN Acyl-protein thioesterase 2 OS=Homo sapiens GN=LYPLA2 PE=	1	1.3e-05	_ALIEHEMK(gl)NGIPANR_	3	602.981	1.1654	1.1327	42597000	28861000
515;498	Microtubule-associated protein;Microtubule-associated protein 4	MAP4;MAP4	>tr|E7EVA0|E7EVA0_HUMAN Microtubule-associated protein OS=Homo sapiens GN=MAP4 PE=4 SV=1;>sp|P27816|MAP4_HUMAN Microtubule-associated protein 4 OS=Homo sapiens GN=MAP4 PE=1 SV=3	0.99774	4.71e-07	_DVAPSTVK(gl)EVGLLK_	3	523.966	1.1268	1.1327	1745600	3342700
219	Vinculin	VCL	>sp|P18206|VINC_HUMAN Vinculin OS=Homo sapiens GN=VCL PE=1 SV=4	1	7.95e-07	_NSK(gl)NQGIEEALK_	3	482.251	1.1174	1.1326	43237000	34770000
231	Transitional endoplasmic reticulum ATPase	VCP	>sp|P55072|TERA_HUMAN Transitional endoplasmic reticulum ATPase OS=Homo sapiens GN=VCP PE=1 SV=4	1	2.35e-13	_HPALFK(gl)AIGVKPPR_	3	548.995	1.107	1.1324	44347000	22052000
62;62;62;53;31;62;62;31;31	Transcription factor p65	RELA;RELA;RELA;RELA;RELA;RELA;RELA;RELA;RELA	>sp|Q04206|TF65_HUMAN Transcription factor p65 OS=Homo sapiens GN=RELA PE=1 SV=2;>tr|Q2TAM5|Q2TAM5_HUMAN RELA protein OS=Homo sapiens GN=RELA PE=2 SV=1;>tr|E9PKV4|E9PKV4_HUMAN Transcription factor p65 OS=Homo sapiens GN=RELA PE=4 SV=1;>tr|E9PQS6|E9PQS6_HUM	1	0.000224033	_THPTIK(gl)INGYTGPGTVR_	3	642.678	1.1558	1.1323	28762000	19009000
235	Elongation factor 2	EEF2	>sp|P13639|EF2_HUMAN Elongation factor 2 OS=Homo sapiens GN=EEF2 PE=1 SV=4	0.992802	8.61e-07	_QFAEM(ox)YVAK(gl)FAAK_	3	545.273	1.0136	1.1323	4028900	4576900
119;94;131;125;94	Sorting nexin-6	SNX6;SNX6;SNX6;SNX6;SNX6	>sp|Q9UNH7|SNX6_HUMAN Sorting nexin-6 OS=Homo sapiens GN=SNX6 PE=1 SV=1;>tr|G3V5X9|G3V5X9_HUMAN Sorting nexin-6 (Fragment) OS=Homo sapiens GN=SNX6 PE=4 SV=1;>tr|G3V4Z5|G3V4Z5_HUMAN Sorting nexin-6 OS=Homo sapiens GN=SNX6 PE=4 SV=1;>tr|H0YJF8|H0YJF8_HUMAN S	0.999907	7.67e-12	_LGEGEGSM(ox)TK(gl)EEFTK_	3	591.605	1.1088	1.1322	7732300	6049900
128;128;128;128	S-phase kinase-associated protein 1	SKP1;SKP1;SKP1;SKP1	>tr|E5RJR5|E5RJR5_HUMAN S-phase kinase-associated protein 1 OS=Homo sapiens GN=SKP1 PE=4 SV=1;>sp|P63208|SKP1_HUMAN S-phase kinase-associated protein 1 OS=Homo sapiens GN=SKP1 PE=1 SV=2;>tr|F8W8N3|F8W8N3_HUMAN S-phase kinase-associated protein 1 (Fragment)	0.998138	0.0043119	_TVANM(ox)IK(gl)GK_	3	364.534	1.095	1.1322	2025200	1074100
127;96;82	T-complex protein 1 subunit zeta	CCT6A;CCT6A;CCT6A	>sp|P40227|TCPZ_HUMAN T-complex protein 1 subunit zeta OS=Homo sapiens GN=CCT6A PE=1 SV=3;>tr|B4DPJ8|B4DPJ8_HUMAN T-complex protein 1 subunit zeta OS=Homo sapiens GN=CCT6A PE=2 SV=1;>tr|A6NCD2|A6NCD2_HUMAN T-complex protein 1 subunit zeta OS=Homo sapiens G	0.969259	7.34e-28	_IITEGFEAAK(gl)EK_	3	483.924	0.98264	1.1322	20133000	12793000
793	Dystroglycan;Alpha-dystroglycan;Beta-dystroglycan	DAG1	>sp|Q14118|DAG1_HUMAN Dystroglycan OS=Homo sapiens GN=DAG1 PE=1 SV=2	0.911463	9.8e-64	_LTLEDQATFIK(gl)K_	3	507.615	1.1955	1.1319	11793000	12656000
378	SET and MYND domain-containing protein 3	SMYD3	>sp|Q9H7B4|SMYD3_HUMAN SET and MYND domain-containing protein 3 OS=Homo sapiens GN=SMYD3 PE=1 SV=4	0.999989	0.000700879	_VGK(gl)LQLHQGM(ox)FPQAM(ox)K_	3	653.669	1.1172	1.1319	3917200	2418800
522	T-complex protein 1 subunit beta	CCT2	>sp|P78371|TCPB_HUMAN T-complex protein 1 subunit beta OS=Homo sapiens GN=CCT2 PE=1 SV=4	1	0.000141329	_VDNIIK(gl)AAPR_	3	404.235	1.1124	1.1319	3448600	1892000
229	Heterogeneous nuclear ribonucleoprotein L	HNRNPL	>sp|P14866|HNRPL_HUMAN Heterogeneous nuclear ribonucleoprotein L OS=Homo sapiens GN=HNRNPL PE=1 SV=2	1	1.49e-51	_K(gl)NGVQAM(ox)VEFDSVQSAQR_	3	708.676	1.0332	1.1318	4235900	6824100
40;40;40;40;40;40;40	Probable ATP-dependent RNA helicase DDX5	DDX5	>tr|J3KTA4|J3KTA4_HUMAN Probable ATP-dependent RNA helicase DDX5 OS=Homo sapiens GN=DDX5 PE=4 SV=1;>sp|P17844|DDX5_HUMAN Probable ATP-dependent RNA helicase DDX5 OS=Homo sapiens GN=DDX5 PE=1 SV=1;>tr|B4DLW8|B4DLW8_HUMAN Probable ATP-dependent RNA helicase	0.999997	0.000125925	_FGNPGEK(gl)LVK_	3	401.556	1.0348	1.1317	2192900	1973600
1197	Antigen KI-67	MKI67	>sp|P46013|KI67_HUMAN Antigen KI-67 OS=Homo sapiens GN=MKI67 PE=1 SV=2	0.999625	3.12e-05	_AFM(ox)GTPVQK(gl)LDLAGTLPGSK_	3	721.049	1.1109	1.1316	589720	783600
100;82;56;9	Uncharacterized protein C3orf26	C3orf26;C3orf26;C3orf26;C3orf26	>sp|Q9BQ75|CC026_HUMAN Uncharacterized protein C3orf26 OS=Homo sapiens GN=C3orf26 PE=1 SV=2;>tr|E9PHS3|E9PHS3_HUMAN Uncharacterized protein C3orf26 OS=Homo sapiens GN=C3orf26 PE=4 SV=1;>tr|C9J384|C9J384_HUMAN Uncharacterized protein C3orf26 (Fragment) OS=H	1	0.00313808	_LM(ox)K(gl)DYYSSR_	3	431.536	0.78018	1.1315	266830	293100
715	Pre-mRNA-processing factor 6	PRPF6	>sp|O94906|PRP6_HUMAN Pre-mRNA-processing factor 6 OS=Homo sapiens GN=PRPF6 PE=1 SV=1	1	1.15e-13	_LWM(ox)M(ox)K(gl)GQIEEQK_	3	556.269	0.91125	1.1314	1168200	1458400
305;141	Regulator of microtubule dynamics protein 3	FAM82A2;FAM82A2	>sp|Q96TC7|RMD3_HUMAN Regulator of microtubule dynamics protein 3 OS=Homo sapiens GN=FAM82A2 PE=1 SV=2;>tr|H0YMB1|H0YMB1_HUMAN Regulator of microtubule dynamics protein 3 (Fragment) OS=Homo sapiens GN=FAM82A2 PE=4 SV=1	0.965151	0.001405	_SYALDGK(gl)EEAEAALEK_	3	613.299	0.89838	1.1314	1032000	1086200
389;178	Ras association domain-containing protein 8	RASSF8;RASSF8	>sp|Q8NHQ8|RASF8_HUMAN Ras association domain-containing protein 8 OS=Homo sapiens GN=RASSF8 PE=1 SV=2;>tr|H0YG85|H0YG85_HUMAN Ras association domain-containing protein 8 (Fragment) OS=Homo sapiens GN=RASSF8 PE=4 SV=1	1	0.00718595	_EAPFQSGSLK(gl)R_	3	445.233	1.0004	1.1313	2835000	4320100
27;27;27	40S ribosomal protein S13	RPS13;RPS13	>sp|P62277|RS13_HUMAN 40S ribosomal protein S13 OS=Homo sapiens GN=RPS13 PE=1 SV=2;>tr|J3KMX5|J3KMX5_HUMAN 40S ribosomal protein S13 OS=Homo sapiens GN=RPS13 PE=4 SV=1;>tr|E9PS50|E9PS50_HUMAN 40S ribosomal protein S13 (Fragment) OS=Homo sapiens GN=RPS13 PE	0.999995	0.00150795	_SVPTWLK(gl)LTSDDVK_	3	568.305	1.3298	1.1309	11326000	1213400
739;711;711;693;693;691;664;545	Breast cancer anti-estrogen resistance protein 1	BCAR1;BCAR1;BCAR1;BCAR1;BCAR1;BCAR1;BCAR1;BCAR1	>tr|E9PCL5|E9PCL5_HUMAN Breast cancer anti-estrogen resistance protein 1 OS=Homo sapiens GN=BCAR1 PE=4 SV=1;>tr|E9PCV2|E9PCV2_HUMAN Breast cancer anti-estrogen resistance protein 1 OS=Homo sapiens GN=BCAR1 PE=4 SV=1;>tr|F8WA69|F8WA69_HUMAN Breast cancer an	0.999999	0.00276056	_QGK(gl)SQLELQQLK_	3	505.283	1.0573	1.1309	4993500	4252100
313	Peptidyl-prolyl cis-trans isomerase FKBP4;Peptidyl-prolyl cis-trans isomerase FKBP4, N-terminally processed	FKBP4	>sp|Q02790|FKBP4_HUMAN Peptidyl-prolyl cis-trans isomerase FKBP4 OS=Homo sapiens GN=FKBP4 PE=1 SV=3	1	0.00142031	_IVSWLEYESSFSNEEAQK(gl)AQALR_	3	933.791	1.3856	1.1307	551630	329660
310;297;261;225;320	Fragile X mental retardation syndrome-related protein 1;Fragile X mental retardation syndrome-related protein 2	FXR1;FXR1;FXR1;FXR1;FXR2	>sp|P51114|FXR1_HUMAN Fragile X mental retardation syndrome-related protein 1 OS=Homo sapiens GN=FXR1 PE=1 SV=3;>tr|B4DXZ6|B4DXZ6_HUMAN Fragile X mental retardation syndrome-related protein 1 OS=Homo sapiens GN=FXR1 PE=2 SV=1;>tr|E9PFF5|E9PFF5_HUMAN Fragil	1	1.74e-31	_VIQEIVDK(gl)SGVVR_	3	519.298	0.90448	1.1307	8092200	3776800
584	ATP-binding cassette sub-family E member 1	ABCE1	>sp|P61221|ABCE1_HUMAN ATP-binding cassette sub-family E member 1 OS=Homo sapiens GN=ABCE1 PE=1 SV=1	0.999985	0.000744872	_LNSIK(gl)DVEQK_	3	429.902	0.90044	1.1305	702970	517620
106;95;71;66	Tubulin-specific chaperone A	TBCA;TBCA;TBCA;TBCA	>tr|E5RJD8|E5RJD8_HUMAN Tubulin-specific chaperone A OS=Homo sapiens GN=TBCA PE=4 SV=1;>sp|O75347|TBCA_HUMAN Tubulin-specific chaperone A OS=Homo sapiens GN=TBCA PE=1 SV=3;>tr|E5RIW3|E5RIW3_HUMAN Tubulin-specific chaperone A OS=Homo sapiens GN=TBCA PE=4 SV	1	5.87e-05	_DLEEAEEYK(gl)EAR_	3	532.578	1.2565	1.1303	3083600	2406300
775;741	Eukaryotic translation initiation factor 3 subunit A	EIF3A;EIF3A	>sp|Q14152|EIF3A_HUMAN Eukaryotic translation initiation factor 3 subunit A OS=Homo sapiens GN=EIF3A PE=1 SV=1;>tr|F5H335|F5H335_HUMAN Eukaryotic translation initiation factor 3 subunit A OS=Homo sapiens GN=EIF3A PE=4 SV=1	0.999835	2.22e-12	_QSVYEEK(gl)LK_	3	413.219	1.3136	1.1302	48695000	58038000
46;47	Histone H1.4;Histone H1.3	HIST1H1E;HIST1H1D	>sp|P10412|H14_HUMAN Histone H1.4 OS=Homo sapiens GN=HIST1H1E PE=1 SV=2;>sp|P16402|H13_HUMAN Histone H1.3 OS=Homo sapiens GN=HIST1H1D PE=1 SV=2	0.999979	2.27e-39	_ASGPPVSELITK(gl)AVAASK_	3	614.011	1.0503	1.1302	318350000	260650000
46	Histone H1.2	HIST1H1C	>sp|P16403|H12_HUMAN Histone H1.2 OS=Homo sapiens GN=HIST1H1C PE=1 SV=2	0.999979	2.27e-39	_ASGPPVSELITK(gl)AVAASK_	3	614.011	1.0503	1.1302	318350000	260650000
141;77	Nucleophosmin	NPM1;NPM1	>sp|P06748|NPM_HUMAN Nucleophosmin OS=Homo sapiens GN=NPM1 PE=1 SV=2;>tr|E5RI98|E5RI98_HUMAN Nucleophosmin (Fragment) OS=Homo sapiens GN=NPM1 PE=4 SV=1	1	0.00604368	_LLSISGK(gl)R_	3	329.87	1.0098	1.1302	3393400	4089400
76;76;55	UV excision repair protein RAD23 homolog B	RAD23B;RAD23B;RAD23B	>sp|P54727|RD23B_HUMAN UV excision repair protein RAD23 homolog B OS=Homo sapiens GN=RAD23B PE=1 SV=1;>tr|Q5W0S5|Q5W0S5_HUMAN RAD23 homolog B (S. cerevisiae) (Fragment) OS=Homo sapiens GN=RAD23B PE=2 SV=1;>tr|Q5W0S4|Q5W0S4_HUMAN RAD23 homolog B (S. cerevis	0.916269	1.51e-18	_NFVVVM(ox)VTK(gl)PK_	3	464.595	1.0973	1.13	105120000	83906000
57	Lamin-B2	LMNB2	>sp|Q03252|LMNB2_HUMAN Lamin-B2 OS=Homo sapiens GN=LMNB2 PE=1 SV=3	0.999999	0.00317263	_LLLK(gl)ISEK_	3	353.225	0.95383	1.13	697510	683370
32	Aryl hydrocarbon receptor	AHR	>sp|P35869|AHR_HUMAN Aryl hydrocarbon receptor OS=Homo sapiens GN=AHR PE=1 SV=2	0.961822	1.57e-12	_TVKPIPAEGIK(gl)SNPSK_	3	594.004	0.92269	1.13	732440	846980
1347	Nucleoprotein TPR	TPR	>sp|P12270|TPR_HUMAN Nucleoprotein TPR OS=Homo sapiens GN=TPR PE=1 SV=3	0.999994	0.000986571	_NQHLVSQQK(gl)DPDTEEYRK_	3	777.044	1.1039	1.1299	1259000	1755400
142;142	S-phase kinase-associated protein 1	SKP1;SKP1	>tr|E5RJR5|E5RJR5_HUMAN S-phase kinase-associated protein 1 OS=Homo sapiens GN=SKP1 PE=4 SV=1;>sp|P63208|SKP1_HUMAN S-phase kinase-associated protein 1 OS=Homo sapiens GN=SKP1 PE=1 SV=2	1	1.6e-50	_TFNIK(gl)NDFTEEEEAQVR_	3	728.678	1.0588	1.1298	30396000	15770000
148	Lactoylglutathione lyase	GLO1	>sp|Q04760|LGUL_HUMAN Lactoylglutathione lyase OS=Homo sapiens GN=GLO1 PE=1 SV=4	0.999898	0.000925043	_RFEELGVK(gl)FVK_	3	489.277	0.99513	1.1298	10092000	16162000
815;487	Vinculin	VCL;VCL	>sp|P18206|VINC_HUMAN Vinculin OS=Homo sapiens GN=VCL PE=1 SV=4;>tr|Q5JQ13|Q5JQ13_HUMAN Vinculin (Fragment) OS=Homo sapiens GN=VCL PE=2 SV=1	1	7.3e-60	_AVAGNISDPGLQK(gl)SFLDSGYR_	3	770.389	1.2738	1.1297	39320000	21341000
18	Prefoldin subunit 2	PFDN2	>sp|Q9UHV9|PFD2_HUMAN Prefoldin subunit 2 OS=Homo sapiens GN=PFDN2 PE=1 SV=1	1	9.24e-22	_SSGSGAGK(gl)GAVSAEQVIAGFNR_	3	722.03	1.2151	1.1297	19316000	16243000
452;397	Ran GTPase-activating protein 1	RANGAP1;RANGAP1	>sp|P46060|RAGP1_HUMAN Ran GTPase-activating protein 1 OS=Homo sapiens GN=RANGAP1 PE=1 SV=1;>tr|F8W7I9|F8W7I9_HUMAN Ran GTPase-activating protein 1 OS=Homo sapiens GN=RANGAP1 PE=4 SV=1	1	0.000260611	_LGPK(gl)SSVLIAQQTDTSDPEK_	3	743.385	0.97067	1.1297	1030800	1543600
63;63	UDP-N-acetylhexosamine pyrophosphorylase;UDP-N-acetylgalactosamine pyrophosphorylase;UDP-N-acetylglucosamine pyrophosphorylase	UAP1;UAP1	>tr|B1AR80|B1AR80_HUMAN UDP-N-acetylgalactosamine pyrophosphorylase (Fragment) OS=Homo sapiens GN=UAP1 PE=4 SV=1;>sp|Q16222|UAP1_HUMAN UDP-N-acetylhexosamine pyrophosphorylase OS=Homo sapiens GN=UAP1 PE=1 SV=3	1	2.59e-05	_AIEGFNQSSHQK(gl)NVDAR_	4	504.498	1.2717	1.1296	3721100	4591400
367;326;151	Delta(24)-sterol reductase	DHCR24;DHCR24;DHCR24	>sp|Q15392|DHC24_HUMAN Delta(24)-sterol reductase OS=Homo sapiens GN=DHCR24 PE=1 SV=2;>tr|B7Z817|B7Z817_HUMAN Delta(24)-sterol reductase OS=Homo sapiens GN=DHCR24 PE=2 SV=1;>tr|F5H0H1|F5H0H1_HUMAN Delta(24)-sterol reductase OS=Homo sapiens GN=DHCR24 PE=4 S	1	6.01e-05	_ISLLK(gl)LTQGETLR_	3	529.314	0.65664	1.1295	730290	1139400
52;53;51;90;90;90	Poly(U)-binding-splicing factor PUF60	PUF60;PUF60;PUF60;PUF60;PUF60;PUF60	>tr|E9PQ56|E9PQ56_HUMAN Poly(U)-binding-splicing factor PUF60 (Fragment) OS=Homo sapiens GN=PUF60 PE=4 SV=1;>sp|Q9UHX1|PUF60_HUMAN Poly(U)-binding-splicing factor PUF60 OS=Homo sapiens GN=PUF60 PE=1 SV=1;>tr|H0YEM1|H0YEM1_HUMAN Poly(U)-binding-splicing fac	0.996163	0.000583883	_M(ox)ENGQSTAAK(gl)LGLPPLTPEQQEALQK_	3	970.494	1.2478	1.1294	536540	597490
87;87	Dystrophin-related protein 2	DRP2;DRP2	>sp|Q13474|DRP2_HUMAN Dystrophin-related protein 2 OS=Homo sapiens GN=DRP2 PE=2 SV=2;>tr|F2Z3K8|F2Z3K8_HUMAN Dystrophin-related protein 2 OS=Homo sapiens GN=DRP2 PE=4 SV=1	0.775225	0.00430335	_LLNGSVGASGPLEPPAMNLCWNEIK(gl)K_	3	970.493	1.2478	1.1294	536540	597490
81;81;81	Tumor necrosis factor alpha-induced protein 3	TNFAIP3;TNFAIP3;TNFAIP3	>sp|P21580|TNAP3_HUMAN Tumor necrosis factor alpha-induced protein 3 OS=Homo sapiens GN=TNFAIP3 PE=1 SV=1;>tr|Q5VXQ8|Q5VXQ8_HUMAN Tumor necrosis factor alpha-induced protein 3 (Fragment) OS=Homo sapiens GN=TNFAIP3 PE=2 SV=1;>tr|Q5VXQ9|Q5VXQ9_HUMAN Tumor ne	0.884527	0.000266916	_NIQATLESQK(gl)K_	3	458.584	1.3053	1.1293	828690	951600
309	DnaJ homolog subfamily B member 14	DNAJB14	>sp|Q8TBM8|DJB14_HUMAN DnaJ homolog subfamily B member 14 OS=Homo sapiens GN=DNAJB14 PE=2 SV=1	0.999999	0.000386114	_NEYK(gl)GM(ox)LLQK_	3	451.899	1.2689	1.1292	865850	753660
290;290;18	H/ACA ribonucleoprotein complex non-core subunit NAF1	NAF1;NAF1;NAF1	>sp|Q96HR8|NAF1_HUMAN H/ACA ribonucleoprotein complex non-core subunit NAF1 OS=Homo sapiens GN=NAF1 PE=1 SV=2;>tr|E9PAZ2|E9PAZ2_HUMAN H/ACA ribonucleoprotein complex non-core subunit NAF1 OS=Homo sapiens GN=NAF1 PE=4 SV=1;>tr|D6RIB3|D6RIB3_HUMAN H/ACA ribo	0.853734	0.0011227	_DFTQYIFTEK(gl)LK_	3	549.619	1.1427	1.1288	339620	160440
514;493;459;476;421	T-complex protein 1 subunit epsilon	CCT5;CCT5;CCT5;CCT5;CCT5	>sp|P48643|TCPE_HUMAN T-complex protein 1 subunit epsilon OS=Homo sapiens GN=CCT5 PE=1 SV=1;>tr|E9PCA1|E9PCA1_HUMAN T-complex protein 1 subunit epsilon OS=Homo sapiens GN=CCT5 PE=3 SV=1;>tr|E7ENZ3|E7ENZ3_HUMAN T-complex protein 1 subunit epsilon OS=Homo sa	1	5.17e-09	_K(gl)QQISLATQM(ox)VR_	3	511.612	0.94049	1.1288	2846400	4432900
696;633	CAD protein;Glutamine-dependent carbamoyl-phosphate synthase;Aspartate carbamoyltransferase;Dihydroorotase	CAD;CAD	>sp|P27708|PYR1_HUMAN CAD protein OS=Homo sapiens GN=CAD PE=1 SV=3;>tr|F8VPD4|F8VPD4_HUMAN Dihydroorotase OS=Homo sapiens GN=CAD PE=3 SV=1	0.999982	0.00137911	_SSALASK(gl)ATGYPLAYVAAK_	3	661.69	1.1258	1.1287	317690	632260
135	Transforming protein RhoA	RHOA	>sp|P61586|RHOA_HUMAN Transforming protein RhoA OS=Homo sapiens GN=RHOA PE=1 SV=1	1	6.74e-05	_M(ox)K(gl)QEPVKPEEGR_	3	519.928	1.0865	1.1287	18222000	14232000
25;25;25;25;25;25;25;25;25;25;25	Ras GTPase-activating protein-binding protein 2	G3BP2;G3BP2;G3BP2;G3BP2;G3BP2;G3BP2;G3BP2;G3BP2;G3BP2;G3BP2;G3BP2	>sp|Q9UN86|G3BP2_HUMAN Ras GTPase-activating protein-binding protein 2 OS=Homo sapiens GN=G3BP2 PE=1 SV=2;>tr|D6RB17|D6RB17_HUMAN Ras GTPase-activating protein-binding protein 2 (Fragment) OS=Homo sapiens GN=G3BP2 PE=4 SV=1;>tr|D6RAC7|D6RAC7_HUMAN Ras GTPa	1	3.84e-09	_QYYTLLNK(gl)APEYLHR_	3	675.018	1.158	1.1286	7102200	5882600
338	Splicing factor, proline- and glutamine-rich	SFPQ	>sp|P23246|SFPQ_HUMAN Splicing factor, proline- and glutamine-rich OS=Homo sapiens GN=SFPQ PE=1 SV=2	1	0.000260219	_GFGFIK(gl)LESR_	3	423.231	1.2006	1.1283	979290	1034100
238	PDZ and LIM domain protein 7	PDLIM7	>sp|Q9NR12|PDLI7_HUMAN PDZ and LIM domain protein 7 OS=Homo sapiens GN=PDLIM7 PE=1 SV=1	1	0.000685083	_YAPDK(gl)TSTVLTR_	3	489.26	1.1766	1.1283	1584100	1127400
1653	Protein ELYS	AHCTF1	>sp|Q8WYP5|ELYS_HUMAN Protein ELYS OS=Homo sapiens GN=AHCTF1 PE=1 SV=3	1	0.000835884	_SQK(gl)VDTLPYVPEPIK_	3	610	1.0375	1.1283	1016000	1246900
44;44;44	Zinc finger CCCH domain-containing protein 15	ZC3H15;ZC3H15;ZC3H15	>sp|Q8WU90|ZC3HF_HUMAN Zinc finger CCCH domain-containing protein 15 OS=Homo sapiens GN=ZC3H15 PE=1 SV=1;>tr|F8WB26|F8WB26_HUMAN Zinc finger CCCH domain-containing protein 15 OS=Homo sapiens GN=ZC3H15 PE=4 SV=1;>tr|F8WF67|F8WF67_HUMAN Zinc finger CCCH doma	1	0.000139229	_FIK(gl)AVTHQVK_	3	428.919	1.1764	1.1282	9864600	7314000
1549	Antigen KI-67	MKI67	>sp|P46013|KI67_HUMAN Antigen KI-67 OS=Homo sapiens GN=MKI67 PE=1 SV=2	1	2.43e-11	_PAVSGEK(gl)NIYAFM(ox)GTPVQK_	3	723.033	1.1569	1.1282	2543300	2629400
105	Profilin-1	PFN1	>sp|P07737|PROF1_HUMAN Profilin-1 OS=Homo sapiens GN=PFN1 PE=1 SV=2	0.960467	3.08e-06	_STGGAPTFNVTVTK(gl)TDK_	3	613.315	1.0124	1.1282	234200000	155710000
285;254;239;109;109	Cold shock domain-containing protein E1	CSDE1;CSDE1;CSDE1;CSDE1;CSDE1	>tr|G5E9Q2|G5E9Q2_HUMAN Cold shock domain containing E1, RNA-binding, isoform CRA_d OS=Homo sapiens GN=CSDE1 PE=4 SV=1;>tr|E9PGZ0|E9PGZ0_HUMAN Cold shock domain-containing protein E1 OS=Homo sapiens GN=CSDE1 PE=4 SV=1;>sp|O75534|CSDE1_HUMAN Cold shock doma	1	0.000147714	_DRNGK(gl)EVATDVR_	3	491.918	1.1752	1.1281	3352900	2973300
319	Transcription intermediary factor 1-beta	TRIM28	>sp|Q13263|TIF1B_HUMAN Transcription intermediary factor 1-beta OS=Homo sapiens GN=TRIM28 PE=1 SV=5	1	2.33e-76	_VLVNDAQK(gl)VTEGQQER_	3	643.333	1.0793	1.128	157870000	131400000
632;238;97	Polyhomeotic-like protein 2	PHC2;PHC2;PHC2	>sp|Q8IXK0|PHC2_HUMAN Polyhomeotic-like protein 2 OS=Homo sapiens GN=PHC2 PE=1 SV=1;>tr|B3KPJ4|B3KPJ4_HUMAN Polyhomeotic-like protein 2 OS=Homo sapiens GN=PHC2 PE=2 SV=1;>tr|C9J3D2|C9J3D2_HUMAN Polyhomeotic-like protein 2 OS=Homo sapiens GN=PHC2 PE=4 SV=1	0.999566	2e-119	_LPQQDHTTTTDSEM(ox)EEPYLQESK(gl)EEGAPLK_	4	891.16	1.2253	1.1278	4834200	4496700
231;112	Triosephosphate isomerase;Triosephosphate isomerase	TPI1;TPI1	>sp|P60174|TPIS_HUMAN Triosephosphate isomerase OS=Homo sapiens GN=TPI1 PE=1 SV=3;>tr|B7Z5D8|B7Z5D8_HUMAN Triosephosphate isomerase OS=Homo sapiens GN=TPI1 PE=2 SV=1	1	1.59e-50	_GWLK(gl)SNVSDAVAQSTR_	3	611.646	1.1416	1.1277	15369000	11481000
154	Desmoplakin	DSP	>sp|P15924|DESP_HUMAN Desmoplakin OS=Homo sapiens GN=DSP PE=1 SV=3	1	0.00214703	_ALYK(gl)AISVPR_	3	411.243	1.1503	1.1276	1338200	1092400
2016;89	E3 ubiquitin-protein ligase RNF213	RNF213;RNF213	>sp|Q63HN8|RN213_HUMAN E3 ubiquitin-protein ligase RNF213 OS=Homo sapiens GN=RNF213 PE=1 SV=3;>tr|H3BLU6|H3BLU6_HUMAN E3 ubiquitin-protein ligase RNF213 OS=Homo sapiens GN=RNF213 PE=4 SV=1	0.999998	0.000357299	_M(ox)QLNVK(gl)NVPLK_	3	471.934	1.3995	1.1275	868590	747130
102;102	Chromobox protein homolog 5	CBX5;CBX5	>sp|P45973|CBX5_HUMAN Chromobox protein homolog 5 OS=Homo sapiens GN=CBX5 PE=1 SV=1;>tr|G3V1X9|G3V1X9_HUMAN Chromobox homolog 5 (HP1 alpha homolog, Drosophila), isoform CRA_a OS=Homo sapiens GN=CBX5 PE=4 SV=1	0.988091	1.73e-41	_SNFSNSADDIK(gl)SK_	3	509.574	0.99214	1.1275	23309000	17102000
1216;1203;1092;1088;758;757		SLC4A7;SLC4A7;SLC4A7;SLC4A7;SLC4A7;SLC4A7	>tr|E9PDL9|E9PDL9_HUMAN Sodium bicarbonate cotransporter 3 OS=Homo sapiens GN=SLC4A7 PE=4 SV=1;>tr|B5M453|B5M453_HUMAN Sodium bicarbonate cotransporter 3 OS=Homo sapiens GN=SLC4A7 PE=2 SV=1;>tr|D3K174|D3K174_HUMAN Sodium bicarbonate cotransporter 3 OS=Homo	1	3.65e-67	_TAQWK(gl)ALSM(ox)NTENAK_	3	608.297	1.0733	1.1274	25719000	16064000
1027;455;1011;968	Ras GTPase-activating-like protein IQGAP1;Ras GTPase-activating-like protein IQGAP3	IQGAP1;IQGAP1;IQGAP3;IQGAP3	>sp|P46940|IQGA1_HUMAN Ras GTPase-activating-like protein IQGAP1 OS=Homo sapiens GN=IQGAP1 PE=1 SV=1;>tr|H0YLE8|H0YLE8_HUMAN Ras GTPase-activating-like protein IQGAP1 OS=Homo sapiens GN=IQGAP1 PE=4 SV=1;>sp|Q86VI3|IQGA3_HUMAN Ras GTPase-activating-like pro	1	0.000529711	_LFK(gl)TALQEEIK_	3	478.605	0.9595	1.1274	1134600	702540
428;442;52	Cirhin	CIRH1A;CIRH1A;CIRH1A	>sp|Q969X6|CIR1A_HUMAN Cirhin OS=Homo sapiens GN=CIRH1A PE=1 SV=1;>tr|H3BSH7|H3BSH7_HUMAN Cirhin (Fragment) OS=Homo sapiens GN=CIRH1A PE=4 SV=1;>tr|H3BRM8|H3BRM8_HUMAN Cirhin (Fragment) OS=Homo sapiens GN=CIRH1A PE=4 SV=1	1	0.00291268	_LNYEHDNISLK(gl)R_	4	404.71	0.95872	1.1274	516590	552700
698	Progesterone-induced-blocking factor 1	PIBF1	>sp|Q8WXW3|PIBF1_HUMAN Progesterone-induced-blocking factor 1 OS=Homo sapiens GN=PIBF1 PE=2 SV=2	0.999467	0.00510181	_M(ox)HSK(gl)HSENSLLLTK_	3	585.633	1.202	1.1273	1406500	1093200
66;66	26S proteasome non-ATPase regulatory subunit 2	PSMD2;PSMD2	>sp|Q13200|PSMD2_HUMAN 26S proteasome non-ATPase regulatory subunit 2 OS=Homo sapiens GN=PSMD2 PE=1 SV=3;>tr|C9JPC0|C9JPC0_HUMAN 26S proteasome non-ATPase regulatory subunit 2 (Fragment) OS=Homo sapiens GN=PSMD2 PE=4 SV=1	1	9.56e-05	_LGEK(gl)DTSLYRPALEELR_	3	702.039	1.1057	1.1273	5304700	4064800
679;679	Epidermal growth factor receptor substrate 15-like 1	EPS15L1;EPS15L1	>sp|Q9UBC2|EP15R_HUMAN Epidermal growth factor receptor substrate 15-like 1 OS=Homo sapiens GN=EPS15L1 PE=1 SV=1;>tr|A2RRF3|A2RRF3_HUMAN EPS15L1 protein OS=Homo sapiens GN=EPS15L1 PE=2 SV=1	0.982625	0.000484879	_GSATDDFFK(gl)K_	3	410.531	1.2003	1.1268	5824100	3288400
354;286;280;127;23;108	C-terminal-binding protein 2;C-terminal-binding protein 1	CTBP2;CTBP2;CTBP1;CTBP1;CTBP1;CTBP1	>tr|Q5SQP8|Q5SQP8_HUMAN C-terminal binding protein 2 OS=Homo sapiens GN=CTBP2 PE=2 SV=1;>sp|P56545|CTBP2_HUMAN C-terminal-binding protein 2 OS=Homo sapiens GN=CTBP2 PE=1 SV=1;>sp|Q13363|CTBP1_HUMAN C-terminal-binding protein 1 OS=Homo sapiens GN=CTBP1 PE=1	1	0.00158519	_ALAQALK(gl)EGR_	3	390.891	1.134	1.1268	3356200	4199100
318;26	Sharpin	SHARPIN;SHARPIN	>sp|Q9H0F6|SHRPN_HUMAN Sharpin OS=Homo sapiens GN=SHARPIN PE=1 SV=1;>tr|H0YCU2|H0YCU2_HUMAN Sharpin (Fragment) OS=Homo sapiens GN=SHARPIN PE=4 SV=1	1	9.4e-05	_EAPATGPSPQHPQK(gl)MDGELGR_	3	773.038	1.0828	1.1266	9260600	14959000
152	Polymerase I and transcript release factor	PTRF	>sp|Q6NZI2|PTRF_HUMAN Polymerase I and transcript release factor OS=Homo sapiens GN=PTRF PE=1 SV=1	1	6.52e-14	_NFK(gl)VM(ox)IYQDEVK_	3	548.608	1.1171	1.1264	2570600	2102600
331;325;235;160;101	Activating signal cointegrator 1 complex subunit 1	ASCC1;ASCC1;ASCC1;ASCC1;ASCC1	>sp|Q8N9N2|ASCC1_HUMAN Activating signal cointegrator 1 complex subunit 1 OS=Homo sapiens GN=ASCC1 PE=1 SV=1;>tr|F5H874|F5H874_HUMAN Activating signal cointegrator 1 complex subunit 1 OS=Homo sapiens GN=ASCC1 PE=4 SV=1;>tr|H0YCB3|H0YCB3_HUMAN Activating si	0.996553	6.65e-11	_YNLYTAEGK(gl)YIFK_	3	575.295	0.98552	1.1264	1874300	1696300
82;76	Non-histone chromosomal protein HMG-17	HMGN2;HMGN2P42	>sp|P05204|HMGN2_HUMAN Non-histone chromosomal protein HMG-17 OS=Homo sapiens GN=HMGN2 PE=1 SV=3;>tr|F5H568|F5H568_HUMAN Protein HMGN2P42 OS=Homo sapiens GN=HMGN2P42 PE=4 SV=1	0.999994	0.000438768	_TDQAQK(gl)AEGAGDAK_	3	501.906	0.93402	1.1264	1434900	798690
882;882;59	Catenin delta-1	CTNND1;CTNND1;CTNND1	>tr|C9JZR2|C9JZR2_HUMAN Catenin delta-1 OS=Homo sapiens GN=CTNND1 PE=4 SV=2;>sp|O60716|CTND1_HUMAN Catenin delta-1 OS=Homo sapiens GN=CTNND1 PE=1 SV=1;>tr|H0YC95|H0YC95_HUMAN Catenin delta-1 (Fragment) OS=Homo sapiens GN=CTNND1 PE=4 SV=1	1	0.000427949	_K(gl)PDREEIQM(ox)SNM(ox)GSNTK_	3	704.321	1.1347	1.1263	217970	475790
263;156	Aldehyde dehydrogenase family 1 member A3	ALDH1A3;ALDH1A3	>sp|P47895|AL1A3_HUMAN Aldehyde dehydrogenase family 1 member A3 OS=Homo sapiens GN=ALDH1A3 PE=1 SV=2;>tr|H0Y2X5|H0Y2X5_HUMAN Aldehyde dehydrogenase 1 family, member A3, isoform CRA_b OS=Homo sapiens GN=ALDH1A3 PE=3 SV=1	0.832529	4.23e-11	_IAFTGSTEVGK(gl)LVK_	3	521.963	1.0589	1.1263	969120	838830
670;669;284	E3 ubiquitin-protein ligase UHRF1	UHRF1;UHRF1;UHRF1	>sp|Q96T88|UHRF1_HUMAN E3 ubiquitin-protein ligase UHRF1 OS=Homo sapiens GN=UHRF1 PE=1 SV=1;>tr|F5GXG0|F5GXG0_HUMAN E3 ubiquitin-protein ligase UHRF1 OS=Homo sapiens GN=UHRF1 PE=4 SV=1;>tr|B5ME40|B5ME40_HUMAN E3 ubiquitin-protein ligase UHRF1 OS=Homo sapie	1	0.00028299	_TK(gl)VEPYSLTAQQSSLIR_	3	679.032	0.91073	1.1263	2121700	1717000
288	DnaJ homolog subfamily B member 2	DNAJB2	>sp|P25686|DNJB2_HUMAN DnaJ homolog subfamily B member 2 OS=Homo sapiens GN=DNAJB2 PE=1 SV=3	1	0.00197548	_QGRPK(gl)AQHQDPGLGGTQEGAR_	4	576.29	1.0094	1.1262	1555900	308200
391	WD repeat-containing protein 43	WDR43	>sp|Q15061|WDR43_HUMAN WD repeat-containing protein 43 OS=Homo sapiens GN=WDR43 PE=1 SV=3	1	0.00787874	_VETAITK(gl)VR_	3	377.556	1.0054	1.1261	2336300	1611700
376;231	Sorting nexin-4	SNX4;SNX4	>sp|O95219|SNX4_HUMAN Sorting nexin-4 OS=Homo sapiens GN=SNX4 PE=1 SV=1;>tr|B4DQV4|B4DQV4_HUMAN Sorting nexin-4 OS=Homo sapiens GN=SNX4 PE=2 SV=1	1	2.64e-08	_IK(gl)VLEEQINEGEQQLK_	3	671.36	1.1003	1.126	560490	1023900
83;83;83;82	Heterogeneous nuclear ribonucleoprotein A/B	HNRNPAB;HNRNPAB;HNRNPAB;HNRNPAB	>tr|D6RBZ0|D6RBZ0_HUMAN Heterogeneous nuclear ribonucleoprotein A/B OS=Homo sapiens GN=HNRNPAB PE=4 SV=1;>tr|D6RD18|D6RD18_HUMAN Heterogeneous nuclear ribonucleoprotein A/B OS=Homo sapiens GN=HNRNPAB PE=4 SV=1;>tr|D6R9P3|D6R9P3_HUMAN Heterogeneous nuclear	0.975028	1.42e-144	_M(ox)FVGGLSWDTSK(gl)K_	2	793.388	1.0365	1.1259	7688100	9755300
106;106;106;106;106;73	Nuclear pore complex protein Nup93	NUP93;NUP93;NUP93;NUP93;NUP93;NUP93	>tr|H3BVG0|H3BVG0_HUMAN Nuclear pore complex protein Nup93 OS=Homo sapiens GN=NUP93 PE=4 SV=1;>sp|Q8N1F7|NUP93_HUMAN Nuclear pore complex protein Nup93 OS=Homo sapiens GN=NUP93 PE=1 SV=2;>tr|H3BM93|H3BM93_HUMAN Nuclear pore complex protein Nup93 (Fragment)	1	3.93e-05	_NEK(gl)DNALLSAIEESR_	3	601.634	0.88841	1.1259	3123200	3200000
204;183	Heat shock protein HSP 90-beta;Putative heat shock protein HSP 90-beta-3	HSP90AB1;HSP90AB3P	>sp|P08238|HS90B_HUMAN Heat shock protein HSP 90-beta OS=Homo sapiens GN=HSP90AB1 PE=1 SV=4;>sp|Q58FF7|H90B3_HUMAN Putative heat shock protein HSP 90-beta-3 OS=Homo sapiens GN=HSP90AB3P PE=5 SV=1	1	0.000225865	_K(gl)HSQFIGYPITLYLEK_	3	684.37	1.1286	1.1258	2325700	4020100
233;212;184;193	Baculoviral IAP repeat-containing protein 2	BIRC2;BIRC2;BIRC2;BIRC2	>sp|Q13490|BIRC2_HUMAN Baculoviral IAP repeat-containing protein 2 OS=Homo sapiens GN=BIRC2 PE=1 SV=2;>tr|E9PMH5|E9PMH5_HUMAN Baculoviral IAP repeat-containing protein 2 OS=Homo sapiens GN=BIRC2 PE=4 SV=1;>tr|B4E026|B4E026_HUMAN Baculoviral IAP repeat-cont	1	0.00492571	_LSNWEPK(gl)DDAM(ox)SEHRR_	4	525.993	1.1071	1.1258	306630	4662800
48;48	BAG family molecular chaperone regulator 5	BAG5;BAG5	>sp|Q9UL15|BAG5_HUMAN BAG family molecular chaperone regulator 5 OS=Homo sapiens GN=BAG5 PE=1 SV=1;>tr|G3V274|G3V274_HUMAN BAG family molecular chaperone regulator 5 (Fragment) OS=Homo sapiens GN=BAG5 PE=4 SV=1	0.999992	0.00126182	_ILTK(gl)QLFEIDSVDTEGK_	3	684.028	1.0834	1.1258	2195300	1701400
436;257	Heat shock protein HSP 90-alpha	HSP90AA1;HSP90AA1	>sp|P07900|HS90A_HUMAN Heat shock protein HSP 90-alpha OS=Homo sapiens GN=HSP90AA1 PE=1 SV=5;>tr|Q86U12|Q86U12_HUMAN Full-length cDNA clone CS0CAP007YF18 of Thymus of Homo sapiens (human) OS=Homo sapiens GN=HSP90AA1 PE=2 SV=1	1	0.000989575	_K(gl)FYEQFSK_	3	397.533	1.1122	1.1257	3388600	1193800
157;144	Coiled-coil domain-containing protein 12	CCDC12	>tr|J3KR35|J3KR35_HUMAN Coiled-coil domain containing 12, isoform CRA_a OS=Homo sapiens GN=CCDC12 PE=4 SV=1;>sp|Q8WUD4|CCD12_HUMAN Coiled-coil domain-containing protein 12 OS=Homo sapiens GN=CCDC12 PE=1 SV=1	1	3.34e-31	_LK(gl)GQEDSLASAVDAATEQK_	3	692.347	0.8436	1.1257	2606000	2241100
242;133	Bystin	BYSL;BYSL	>sp|Q13895|BYST_HUMAN Bystin OS=Homo sapiens GN=BYSL PE=1 SV=3;>tr|H7BY94|H7BY94_HUMAN Bystin (Fragment) OS=Homo sapiens GN=BYSL PE=4 SV=1	1	0.0012057	_IFASNLK(gl)ER_	3	397.888	1.1999	1.1255	618000	950260
439	E3 ubiquitin/ISG15 ligase TRIM25	TRIM25	>sp|Q14258|TRI25_HUMAN E3 ubiquitin/ISG15 ligase TRIM25 OS=Homo sapiens GN=TRIM25 PE=1 SV=2	1	4.1e-17	_AK(gl)VLETFLAK_	3	411.912	1.1072	1.1254	2667600	4277500
177;182	Structural maintenance of chromosomes protein 1A	SMC1A;SMC1A	>sp|Q14683|SMC1A_HUMAN Structural maintenance of chromosomes protein 1A OS=Homo sapiens GN=SMC1A PE=1 SV=2;>tr|H0Y7K8|H0Y7K8_HUMAN Structural maintenance of chromosomes protein 1A (Fragment) OS=Homo sapiens GN=SMC1A PE=4 SV=1	1	0.000442126	_EM(ox)VK(gl)AEEDTQFNYHR_	3	676.302	0.99594	1.1253	1239500	1427800
124;84;84;84	60S ribosomal protein L7	RPL7;RPL7;RPL7;RPL7	>sp|P18124|RL7_HUMAN 60S ribosomal protein L7 OS=Homo sapiens GN=RPL7 PE=1 SV=1;>tr|A8MUD9|A8MUD9_HUMAN 60S ribosomal protein L7 OS=Homo sapiens GN=RPL7 PE=3 SV=1;>tr|C9JIJ5|C9JIJ5_HUMAN 60S ribosomal protein L7 (Fragment) OS=Homo sapiens GN=RPL7 PE=4 SV=1	0.996076	9.24e-08	_QIFNGTFVK(gl)LNK_	3	508.284	1.051	1.1249	4337800	8826700
826	Exosome component 10	EXOSC10	>sp|Q01780|EXOSX_HUMAN Exosome component 10 OS=Homo sapiens GN=EXOSC10 PE=1 SV=2	0.99757	0.00287196	_EFTPYDYSQSDFK(gl)AFAGNSK_	3	806.029	0.95201	1.1247	1227600	971300
241;233;185	BTB/POZ domain-containing protein 10	BTBD10;BTBD10;BTBD10	>tr|B7Z228|B7Z228_HUMAN BTB/POZ domain-containing protein 10 OS=Homo sapiens GN=BTBD10 PE=2 SV=1;>sp|Q9BSF8|BTBDA_HUMAN BTB/POZ domain-containing protein 10 OS=Homo sapiens GN=BTBD10 PE=1 SV=2;>tr|B7Z503|B7Z503_HUMAN BTB (POZ) domain containing 10, isoform	1	0.000841625	_AILDYYK(gl)TGIIR_	3	513.956	1.0533	1.1246	511800	487180
1708;742	E3 ubiquitin-protein ligase HUWE1	HUWE1;HUWE1	>sp|Q7Z6Z7|HUWE1_HUMAN E3 ubiquitin-protein ligase HUWE1 OS=Homo sapiens GN=HUWE1 PE=1 SV=3;>tr|H0Y5W0|H0Y5W0_HUMAN E3 ubiquitin-protein ligase HUWE1 (Fragment) OS=Homo sapiens GN=HUWE1 PE=4 SV=1	0.99999	7.04e-05	_TLEESK(gl)EM(ox)DIK_	3	484.901	1.04	1.1246	827110	1516100
186	Heterogeneous nuclear ribonucleoprotein U	HNRNPU	>sp|Q00839|HNRPU_HUMAN Heterogeneous nuclear ribonucleoprotein U OS=Homo sapiens GN=HNRNPU PE=1 SV=6	1	5.54e-06	_EAAGK(gl)SSGPTSLFAVTVAPPGAR_	3	762.401	1.1858	1.1245	157640000	109730000
120;120	Centrin-2;Centrin-1	CETN2;CETN1	>sp|P41208|CETN2_HUMAN Centrin-2 OS=Homo sapiens GN=CETN2 PE=1 SV=1;>sp|Q12798|CETN1_HUMAN Centrin-1 OS=Homo sapiens GN=CETN1 PE=1 SV=1	0.999575	1.51e-07	_LFDDDETGK(gl)ISFK_	3	543.598	1.0078	1.1245	1253300	3159600
1182	DNA-directed RNA polymerase III subunit RPC1	POLR3A	>sp|O14802|RPC1_HUMAN DNA-directed RNA polymerase III subunit RPC1 OS=Homo sapiens GN=POLR3A PE=1 SV=2	0.999965	0.00539885	_ENSK(gl)SSM(ox)YYVLQFLK_	3	656.324	0.93285	1.1244	145550	232600
243	Heme oxygenase 1	HMOX1	>sp|P09601|HMOX1_HUMAN Heme oxygenase 1 OS=Homo sapiens GN=HMOX1 PE=1 SV=1	1	0.00851426	_ASNK(gl)VQDSAPVETPR_	3	571.624	0.91283	1.1244	1492600	1950100
96;68;46;46;46;27	Toll-interacting protein	TOLLIP;TOLLIP;TOLLIP;TOLLIP;TOLLIP;TOLLIP	>sp|Q9H0E2|TOLIP_HUMAN Toll-interacting protein OS=Homo sapiens GN=TOLLIP PE=1 SV=1;>tr|E7EN89|E7EN89_HUMAN Toll interacting protein, isoform CRA_b OS=Homo sapiens GN=TOLLIP PE=4 SV=2;>tr|B3KR28|B3KR28_HUMAN Toll-interacting protein OS=Homo sapiens GN=TOLL	1	0.000291601	_LGYAVYETPTAHNGAK(gl)NPR_	4	544.025	1.1867	1.1243	5405900	5212000
31;31;31	26S proteasome non-ATPase regulatory subunit 2	PSMD2;PSMD2;PSMD2	>sp|Q13200|PSMD2_HUMAN 26S proteasome non-ATPase regulatory subunit 2 OS=Homo sapiens GN=PSMD2 PE=1 SV=3;>tr|C9JPC0|C9JPC0_HUMAN 26S proteasome non-ATPase regulatory subunit 2 (Fragment) OS=Homo sapiens GN=PSMD2 PE=4 SV=1;>tr|F8WBS8|F8WBS8_HUMAN 26S protea	1	5.76e-172	_APVQPQQSPAAAPGGTDEK(gl)PSGK(gl)ER_	4	683.59	1.0299	1.1242	197910000	28065000
2047	Antigen KI-67	MKI67	>sp|P46013|KI67_HUMAN Antigen KI-67 OS=Homo sapiens GN=MKI67 PE=1 SV=2	1	5.05e-14	_ESAK(gl)QM(ox)LDPANYGTGM(ox)ER_	3	715.318	1.1352	1.1237	1557600	2534800
216;79	DNA replication licensing factor MCM2	MCM2;MCM2	>sp|P49736|MCM2_HUMAN DNA replication licensing factor MCM2 OS=Homo sapiens GN=MCM2 PE=1 SV=4;>tr|H0Y8E6|H0Y8E6_HUMAN DNA replication licensing factor MCM2 (Fragment) OS=Homo sapiens GN=MCM2 PE=3 SV=1	1	0.000405928	_THVDSHGHNVFK(gl)ER_	3	592.956	1.1606	1.1236	686440	329520
344	Protein CASC3	CASC3	>sp|O15234|CASC3_HUMAN Protein CASC3 OS=Homo sapiens GN=CASC3 PE=1 SV=2	1	3.9e-06	_SGETVK(gl)HEISYR_	3	507.255	1.0689	1.1236	3199400	3626200
47;47	60S ribosomal protein L27a	RPL27A;RPL27A	>sp|P46776|RL27A_HUMAN 60S ribosomal protein L27a OS=Homo sapiens GN=RPL27A PE=1 SV=2;>tr|E9PLL6|E9PLL6_HUMAN 60S ribosomal protein L27a OS=Homo sapiens GN=RPL27A PE=3 SV=1	0.999141	0.000290432	_INFDK(gl)YHPGYFGK_	3	567.279	0.5649	1.1235	3441700	15378000
251;92	RNA polymerase II-associated protein 3	RPAP3	>sp|Q9H6T3|RPAP3_HUMAN RNA polymerase II-associated protein 3 OS=Homo sapiens GN=RPAP3 PE=1 SV=2;>tr|B4DRW9|B4DRW9_HUMAN RNA polymerase II-associated protein 3 OS=Homo sapiens GN=RPAP3 PE=2 SV=1	0.994069	0.000390031	_ISQALASK(gl)ENSYPK_	3	550.621	1.1418	1.1233	353160	395160
12	Ras-related protein Rab-3B	RAB3B	>sp|P20337|RAB3B_HUMAN Ras-related protein Rab-3B OS=Homo sapiens GN=RAB3B PE=1 SV=2	0.999982	0.000880224	_TGVK(gl)DASDQNFDYM(ox)FK_	3	665.963	1.072	1.1233	634200	1070400
3849;3817	DNA-dependent protein kinase catalytic subunit	PRKDC;PRKDC	>sp|P78527|PRKDC_HUMAN DNA-dependent protein kinase catalytic subunit OS=Homo sapiens GN=PRKDC PE=1 SV=3;>tr|E7EUY0|E7EUY0_HUMAN DNA-dependent protein kinase catalytic subunit OS=Homo sapiens GN=PRKDC PE=4 SV=1	0.999999	0.000606138	_M(ox)SGK(gl)HDVGAYM(ox)LM(ox)YK_	3	631.616	0.88547	1.1233	723400	1007400
242;187	Probable rRNA-processing protein EBP2	EBNA1BP2;EBNA1BP2	>tr|H7C2Q8|H7C2Q8_HUMAN EBNA1 binding protein 2, isoform CRA_d OS=Homo sapiens GN=EBNA1BP2 PE=4 SV=1;>sp|Q99848|EBP2_HUMAN Probable rRNA-processing protein EBP2 OS=Homo sapiens GN=EBNA1BP2 PE=1 SV=2	1	0.000928206	_VQTEVLQK(gl)R_	3	405.567	1.1984	1.123	2343600	1725100
8;8;8;8;8;8;8	Ubiquitin-conjugating enzyme E2 D3	UBE2D3;UBE2D3;UBE2D3;UBE2D3;UBE2D3;UBE2D3;UBE2D3	>sp|P61077|UB2D3_HUMAN Ubiquitin-conjugating enzyme E2 D3 OS=Homo sapiens GN=UBE2D3 PE=1 SV=1;>tr|D6RA11|D6RA11_HUMAN Ubiquitin-conjugating enzyme E2 D3 (Fragment) OS=Homo sapiens GN=UBE2D3 PE=3 SV=1;>tr|D6RIZ3|D6RIZ3_HUMAN Ubiquitin-conjugating enzyme E2	1	2.58e-58	_RINK(gl)ELSDLAR_	3	476.935	1.117	1.1229	43673000	35365000
590;590;499	Rap1 GTPase-GDP dissociation stimulator 1	RAP1GDS1;RAP1GDS1;RAP1GDS1	>tr|G5E9P9|G5E9P9_HUMAN RAP1, GTP-GDP dissociation stimulator 1, isoform CRA_b OS=Homo sapiens GN=RAP1GDS1 PE=4 SV=1;>sp|P52306|GDS1_HUMAN Rap1 GTPase-GDP dissociation stimulator 1 OS=Homo sapiens GN=RAP1GDS1 PE=1 SV=3;>tr|E9PH06|E9PH06_HUMAN Rap1 GTPase-G	1	4.92e-13	_SHENK(gl)SVAQQASLTEQR_	3	676.335	1.0501	1.1229	4566200	3095500
672;616;830;795;794;794;735;733;650;552;506	Pumilio homolog 2;Pumilio homolog 1	PUM2;PUM2;PUM1;PUM1;PUM1;PUM1;PUM1;PUM1;PUM1;PUM1;PUM1	>sp|Q8TB72|PUM2_HUMAN Pumilio homolog 2 OS=Homo sapiens GN=PUM2 PE=1 SV=2;>tr|B4E2B6|B4E2B6_HUMAN Pumilio homolog 2 OS=Homo sapiens GN=PUM2 PE=2 SV=1;>tr|Q5T1Z8|Q5T1Z8_HUMAN Pumilio homolog 1 OS=Homo sapiens GN=PUM1 PE=2 SV=1;>tr|Q5T1Z4|Q5T1Z4_HUMAN Pumili	1	6.4e-32	_YISAAPGAEAK(gl)YR_	3	504.26	1.2742	1.1228	8079600	5546300
158;158	Copine-3	CPNE3;CPNE3	>sp|O75131|CPNE3_HUMAN Copine-3 OS=Homo sapiens GN=CPNE3 PE=1 SV=1;>tr|E5RG68|E5RG68_HUMAN Copine-3 (Fragment) OS=Homo sapiens GN=CPNE3 PE=4 SV=1	1	9.95e-11	_DLFGK(gl)SDPYLEFHK_	3	603.965	1.1763	1.1228	67632000	30644000
21;21;59;47;42	Prothymosin alpha;Thymosin alpha-1	PTMA;PTMA;PTMA;PTMA;PTMA	>sp|P06454|PTMA_HUMAN Prothymosin alpha OS=Homo sapiens GN=PTMA PE=1 SV=2;>tr|B8ZZQ6|B8ZZQ6_HUMAN Prothymosin alpha OS=Homo sapiens GN=PTMA PE=4 SV=1;>tr|H7C2N1|H7C2N1_HUMAN Prothymosin alpha (Fragment) OS=Homo sapiens GN=PTMA PE=4 SV=1;>tr|B8ZZW7|B8ZZW7_H	0.896204	2.14e-53	_EKK(gl)EVVEEAENGR_	4	408.456	1.1284	1.1228	5123700	8184800
114;114;114;114	High mobility group protein B1;Putative high mobility group protein B1-like 1	HMGB1;HMGB1;HMGB1;HMGB1P1	>sp|P09429|HMGB1_HUMAN High mobility group protein B1 OS=Homo sapiens GN=HMGB1 PE=1 SV=3;>tr|Q5T7C4|Q5T7C4_HUMAN High mobility group protein B1 OS=Homo sapiens GN=HMGB1 PE=2 SV=1;>tr|Q5T7C6|Q5T7C6_HUMAN High mobility group protein B1 (Fragment) OS=Homo sap	1	1.83e-05	_IK(gl)GEHPGLSIGDVAK_	3	545.634	1.095	1.1227	100820000	71351000
720;705;689	Myosin-10	MYH10;MYH10;MYH10	>tr|F8VTL3|F8VTL3_HUMAN Myosin-10 OS=Homo sapiens GN=MYH10 PE=4 SV=1;>tr|F8W6L6|F8W6L6_HUMAN Myosin-10 OS=Homo sapiens GN=MYH10 PE=4 SV=1;>sp|P35580|MYH10_HUMAN Myosin-10 OS=Homo sapiens GN=MYH10 PE=1 SV=3	1	0.00333442	_AGK(gl)LDPHLVLDQLR_	4	422.992	1.0213	1.1227	957670	518560
682	Myosin-9	MYH9	>sp|P35579|MYH9_HUMAN Myosin-9 OS=Homo sapiens GN=MYH9 PE=1 SV=4	1	0.00333442	_AGK(gl)LDPHLVLDQLR_	4	422.992	0.9961	1.1227	1396800	518560
126	Developmentally-regulated GTP-binding protein 1	DRG1	>sp|Q9Y295|DRG1_HUMAN Developmentally-regulated GTP-binding protein 1 OS=Homo sapiens GN=DRG1 PE=1 SV=1	0.818788	0.00058632	_IQLLDLPGIIEGAK(gl)DGK_	3	632.026	1.2554	1.1226	525420	260620
29;29;29;29;29;29;29;29;29;29;29;29;29;29;29	Heterogeneous nuclear ribonucleoproteins C1/C2;Heterogeneous nuclear ribonucleoprotein C-like 1	HNRNPC;HNRNPC;HNRNPC;HNRNPC;HNRNPC;HNRNPC;HNRNPCL1;HNRNPC;HNRNPC;HNRNPC;HNRNPC;HNRNPC;HNRNPC;HNRNPC;HNRNPC	>sp|P07910|HNRPC_HUMAN Heterogeneous nuclear ribonucleoproteins C1/C2 OS=Homo sapiens GN=HNRNPC PE=1 SV=4;>tr|B4DY08|B4DY08_HUMAN Heterogeneous nuclear ribonucleoproteins C1/C2 OS=Homo sapiens GN=HNRNPC PE=2 SV=1;>tr|G3V4W0|G3V4W0_HUMAN Heterogeneous nucle	0.910821	4.54e-54	_VFIGNLNTLVVK(gl)K_	3	520.315	1.0654	1.1226	16176000	23330000
95	Heat shock protein HSP 90-beta	HSP90AB1	>sp|P08238|HS90B_HUMAN Heat shock protein HSP 90-beta OS=Homo sapiens GN=HSP90AB1 PE=1 SV=4	0.999308	6.25e-15	_TLTLVDTGIGM(ox)TK(gl)ADLINNLGTIAK_	3	901.825	1.1123	1.1225	13574000	5161100
154;166;154;45;30;30;10;145	Ubiquitin carboxyl-terminal hydrolase isozyme L5	UCHL5;UCHL5;UCHL5;UCHL5;UCHL5;UCHL5;UCHL5;UCHL5	>sp|Q9Y5K5|UCHL5_HUMAN Ubiquitin carboxyl-terminal hydrolase isozyme L5 OS=Homo sapiens GN=UCHL5 PE=1 SV=3;>tr|Q5LJA9|Q5LJA9_HUMAN Ubiquitin carboxyl-terminal hydrolase L5 (Fragment) OS=Homo sapiens GN=UCHL5 PE=2 SV=1;>tr|Q5LJA5|Q5LJA5_HUMAN Ubiquitin carb	0.999403	1.46e-22	_QQM(ox)FEFDTK(gl)TSAK_	3	564.263	0.99865	1.1225	36910000	30275000
142;81;81	Ubiquitin-conjugating enzyme E2 K	UBE2K;UBE2K;UBE2K	>sp|P61086|UBE2K_HUMAN Ubiquitin-conjugating enzyme E2 K OS=Homo sapiens GN=UBE2K PE=1 SV=3;>tr|B4DIZ2|B4DIZ2_HUMAN Ubiquitin-conjugating enzyme E2 K OS=Homo sapiens GN=UBE2K PE=2 SV=1;>tr|D6RDM7|D6RDM7_HUMAN Ubiquitin-conjugating enzyme E2 K (Fragment) OS	1	0.000126095	_QNPEM(ox)FK(gl)QTAR_	3	493.905	1.1257	1.1224	2014500	1745400
65;65;65	Nucleoporin-like protein 2	NUPL2;NUPL2;NUPL2	>tr|C9JYA1|C9JYA1_HUMAN Nucleoporin-like protein 2 (Fragment) OS=Homo sapiens GN=NUPL2 PE=4 SV=1;>sp|O15504|NUPL2_HUMAN Nucleoporin-like protein 2 OS=Homo sapiens GN=NUPL2 PE=1 SV=1;>tr|B4DT96|B4DT96_HUMAN Nucleoporin-like protein 2 OS=Homo sapiens GN=NUPL	1	6.18e-05	_YSNVIQPSSFSK(gl)STPWGGSR_	3	767.042	1.0928	1.1224	1040500	609440
131;131	DNA-directed RNA polymerase III subunit RPC7	POLR3G;POLR3G	>sp|O15318|RPC7_HUMAN DNA-directed RNA polymerase III subunit RPC7 OS=Homo sapiens GN=POLR3G PE=1 SV=2;>tr|D6R9U7|D6R9U7_HUMAN DNA-directed RNA polymerase III subunit RPC7 (Fragment) OS=Homo sapiens GN=POLR3G PE=4 SV=1	0.999992	0.00375928	_DAGK(gl)GTPLTNTEDVLK_	3	591.639	0.98382	1.1222	510380	1137600
1054	Cell division cycle and apoptosis regulator protein 1	CCAR1	>sp|Q8IX12|CCAR1_HUMAN Cell division cycle and apoptosis regulator protein 1 OS=Homo sapiens GN=CCAR1 PE=1 SV=2	0.999813	0.00323955	_AEVEQK(gl)LQLLEEK_	3	557.637	0.90977	1.122	477950	471750
159;153	Ras-related protein Ral-A	RALA;RALA	>sp|P11233|RALA_HUMAN Ras-related protein Ral-A OS=Homo sapiens GN=RALA PE=1 SV=1;>tr|H7C3P7|H7C3P7_HUMAN Ras-related protein Ral-A (Fragment) OS=Homo sapiens GN=RALA PE=4 SV=1	1	2.31e-06	_AEQWNVNYVETSAK(gl)TR_	3	670.661	1.217	1.1218	894860	1299200
60;36;60;60	Cullin-associated NEDD8-dissociated protein 1;Cullin-associated NEDD8-dissociated protein 2	CAND1;CAND1;CAND2;CAND2	>sp|Q86VP6|CAND1_HUMAN Cullin-associated NEDD8-dissociated protein 1 OS=Homo sapiens GN=CAND1 PE=1 SV=2;>tr|F5H6I6|F5H6I6_HUMAN Cullin-associated NEDD8-dissociated protein 1 (Fragment) OS=Homo sapiens GN=CAND1 PE=4 SV=1;>sp|O75155|CAND2_HUMAN Cullin-associ	1	2.47e-42	_LLEDK(gl)NGEVQNLAVK_	3	595.323	0.98254	1.1218	5275600	4214800
2228	Vacuolar protein sorting-associated protein 13A	VPS13A	>sp|Q96RL7|VP13A_HUMAN Vacuolar protein sorting-associated protein 13A OS=Homo sapiens GN=VPS13A PE=1 SV=2	1	0.000168649	_MLQYK(gl)ADGIHR_	4	362.188	1.0937	1.1217	10502000	4596000
45;45;45;45	60S ribosomal protein L35a	RPL35A;RPL35A;RPL35A;RPL35A	>sp|P18077|RL35A_HUMAN 60S ribosomal protein L35a OS=Homo sapiens GN=RPL35A PE=1 SV=2;>tr|C9K025|C9K025_HUMAN 60S ribosomal protein L35a (Fragment) OS=Homo sapiens GN=RPL35A PE=4 SV=1;>tr|F8WB72|F8WB72_HUMAN 60S ribosomal protein L35a OS=Homo sapiens GN=RP	1	1.42e-11	_DETEFYLGK(gl)R_	3	457.889	0.99349	1.1216	1820600	1443500
34	Guanine nucleotide-binding protein G(I)/G(S)/G(O) subunit gamma-12	GNG12	>sp|Q9UBI6|GBG12_HUMAN Guanine nucleotide-binding protein G(I)/G(S)/G(O) subunit gamma-12 OS=Homo sapiens GN=GNG12 PE=1 SV=3	1	9.09e-05	_VSK(gl)ASADLM(ox)SYCEEHAR_	3	695.311	1.1735	1.1214	6557800	11650000
1234	A-kinase anchor protein 12	AKAP12	>sp|Q02952|AKA12_HUMAN A-kinase anchor protein 12 OS=Homo sapiens GN=AKAP12 PE=1 SV=4	0.999999	3.2e-259	_ERPPAPSSFVFQEETK(gl)EQSK_	3	812.399	1.0674	1.1213	5173100	3145500
48	Xenotropic and polytropic retrovirus receptor 1	XPR1	>sp|Q9UBH6|XPR1_HUMAN Xenotropic and polytropic retrovirus receptor 1 OS=Homo sapiens GN=XPR1 PE=1 SV=1	1	2.11e-40	_DM(ox)LYSAQDQAPSVEVTDEDTVK(gl)R_	3	909.752	0.88073	1.1212	2445500	2101300
727	Pre-mRNA-processing factor 40 homolog A	PRPF40A	>sp|O75400|PR40A_HUMAN Pre-mRNA-processing factor 40 homolog A OS=Homo sapiens GN=PRPF40A PE=1 SV=2	1	0.00019109	_LAFNSLLEK(gl)AEAR_	3	525.954	1.0148	1.121	1407800	2046300
930		CTNND1	>tr|C9JZR2|C9JZR2_HUMAN Catenin delta-1 OS=Homo sapiens GN=CTNND1 PE=4 SV=2	0.998613	0.000225566	_SGDLGDM(ox)EPLK(gl)GTTPLM(ox)K_	3	679.327	1.3615	1.1209	1282500	1311000
310	E3 ubiquitin/ISG15 ligase TRIM25	TRIM25	>sp|Q14258|TRI25_HUMAN E3 ubiquitin/ISG15 ligase TRIM25 OS=Homo sapiens GN=TRIM25 PE=1 SV=2	0.999805	0.000937357	_RDEFEFLEK(gl)ASK_	3	538.27	1.3058	1.1206	1247400	2354200
1938	Antigen KI-67	MKI67	>sp|P46013|KI67_HUMAN Antigen KI-67 OS=Homo sapiens GN=MKI67 PE=1 SV=2	1	0.000235027	_LDLLGNLPGSK(gl)R_	3	466.268	1.1296	1.1206	2777000	2735600
415	RNA polymerase-associated protein LEO1	LEO1	>sp|Q8WVC0|LEO1_HUMAN RNA polymerase-associated protein LEO1 OS=Homo sapiens GN=LEO1 PE=1 SV=1	1	1.85e-06	_LK(gl)VENTIR_	3	362.88	0.97471	1.1205	5362800	4977500
708;567	RNA-binding protein 28	RBM28;RBM28	>sp|Q9NW13|RBM28_HUMAN RNA-binding protein 28 OS=Homo sapiens GN=RBM28 PE=1 SV=3;>tr|E9PDD9|E9PDD9_HUMAN RNA-binding protein 28 OS=Homo sapiens GN=RBM28 PE=4 SV=1	1	0.00024249	_QEK(gl)QQLSSEQVSR_	3	554.28	1.0945	1.1204	1197500	1279900
104;104;87	Eukaryotic translation initiation factor 1A, Y-chromosomal;Eukaryotic translation initiation factor 1A, X-chromosomal	EIF1AY;EIF1AX;EIF1AY	>sp|O14602|IF1AY_HUMAN Eukaryotic translation initiation factor 1A, Y-chromosomal OS=Homo sapiens GN=EIF1AY PE=1 SV=4;>sp|P47813|IF1AX_HUMAN Eukaryotic translation initiation factor 1A, X-chromosomal OS=Homo sapiens GN=EIF1AX PE=1 SV=2;>tr|A6NJH9|A6NJH9_HU	1	0.000134428	_SLK(gl)AYGELPEHAK_	4	389.957	1.1563	1.1203	5629100	4706600
325;119	Nuclear factor NF-kappa-B p105 subunit;Nuclear factor NF-kappa-B p50 subunit	NFKB1;NFKB1	>sp|P19838|NFKB1_HUMAN Nuclear factor NF-kappa-B p105 subunit OS=Homo sapiens GN=NFKB1 PE=1 SV=2;>tr|D6RF93|D6RF93_HUMAN Nuclear factor NF-kappa-B p105 subunit (Fragment) OS=Homo sapiens GN=NFKB1 PE=4 SV=1	1	0.000995661	_DINITK(gl)PASVFVQLR_	3	605.676	1.0263	1.1203	500840	328320
480	WD repeat-containing protein 1	WDR1	>sp|O75083|WDR1_HUMAN WD repeat-containing protein 1 OS=Homo sapiens GN=WDR1 PE=1 SV=4	0.995608	2.83e-10	_LYSILGTTLK(gl)DEGK_	3	551.302	0.9718	1.1203	3452900	433680
284;284;157;123	Serine/threonine-protein phosphatase 2A 65 kDa regulatory subunit A beta isoform	PPP2R1B;PPP2R1B;PPP2R1B	>sp|P30154|2AAB_HUMAN Serine/threonine-protein phosphatase 2A 65 kDa regulatory subunit A beta isoform OS=Homo sapiens GN=PPP2R1B PE=1 SV=3;>tr|F8W8G1|F8W8G1_HUMAN Serine/threonine-protein phosphatase 2A 65 kDa regulatory subunit A beta isoform OS=Homo sap	0.999949	1.29e-07	_FSELQK(gl)AM(ox)GPK_	3	455.899	1.172	1.1202	669790	822030
154;30	Ribosomal RNA small subunit methyltransferase NEP1	EMG1	>sp|Q92979|NEP1_HUMAN Ribosomal RNA small subunit methyltransferase NEP1 OS=Homo sapiens GN=EMG1 PE=1 SV=4;>tr|H3BUT4|H3BUT4_HUMAN Uncharacterized protein (Fragment) OS=Homo sapiens PE=4 SV=1	0.999996	2.91e-07	_AADGPQK(gl)LLK_	3	385.556	1.1471	1.1201	2889500	2125000
577;202	Nucleolin	NCL;NCL	>sp|P19338|NUCL_HUMAN Nucleolin OS=Homo sapiens GN=NCL PE=1 SV=3;>tr|H7BY16|H7BY16_HUMAN Nucleolin (Fragment) OS=Homo sapiens GN=NCL PE=4 SV=1	1	0.000166097	_TLFVK(gl)GLSEDTTEETLK_	3	675.684	1.1231	1.1201	7514400	9485900
176	Vesicle transport through interaction with t-SNAREs homolog 1A	VTI1A	>sp|Q96AJ9|VTI1A_HUMAN Vesicle transport through interaction with t-SNAREs homolog 1A OS=Homo sapiens GN=VTI1A PE=1 SV=2	1	0.000174804	_LRETDANLGK(gl)SSR_	3	520.941	1.123	1.1201	10164000	7084000
1497	PH-interacting protein	PHIP	>sp|Q8WWQ0|PHIP_HUMAN PH-interacting protein OS=Homo sapiens GN=PHIP PE=1 SV=2	1	0.00125232	_HNAAQINGK(gl)TESSSVVR_	3	637.993	0.9734	1.1197	1319700	1130900
463	Nucleoprotein TPR	TPR	>sp|P12270|TPR_HUMAN Nucleoprotein TPR OS=Homo sapiens GN=TPR PE=1 SV=3	1	8.86e-05	_LEQAM(ox)K(gl)EIQR_	3	459.238	1.003	1.1194	2118800	2285900
476	Pre-mRNA-processing factor 40 homolog A	PRPF40A	>sp|O75400|PR40A_HUMAN Pre-mRNA-processing factor 40 homolog A OS=Homo sapiens GN=PRPF40A PE=1 SV=2	1	0.00158272	_FLENHEK(gl)M(ox)TSTTR_	3	575.274	1.1009	1.1193	1176700	1175900
114	Charged multivesicular body protein 4b	CHMP4B	>sp|Q9H444|CHM4B_HUMAN Charged multivesicular body protein 4b OS=Homo sapiens GN=CHMP4B PE=1 SV=1	0.98821	0.00280372	_NM(ox)GYAAK(gl)AM(ox)K_	3	410.858	1.0087	1.1193	102190	97975
383;322;144	Signal recognition particle 72 kDa protein	SRP72;SRP72;SRP72	>sp|O76094|SRP72_HUMAN Signal recognition particle 72 kDa protein OS=Homo sapiens GN=SRP72 PE=1 SV=3;>tr|G5E9Z8|G5E9Z8_HUMAN Signal recognition particle 72 kDa protein OS=Homo sapiens GN=SRP72 PE=4 SV=1;>tr|D6RDY6|D6RDY6_HUMAN Signal recognition particle 7	1	1.18e-25	_LTM(ox)AQLK(gl)ISQGNISK_	3	587.989	1.2218	1.1192	8281800	6043300
295	NKAP-like protein	NKAPL	>sp|Q5M9Q1|NKAPL_HUMAN NKAP-like protein OS=Homo sapiens GN=NKAPL PE=1 SV=3	0.996043	0.000597967	_PLK(gl)YGHALLPGEGAAM(ox)AEYVK_	3	782.403	1.1264	1.1192	5843400	1118500
2356;643	TRIO and F-actin-binding protein	TRIOBP;TRIOBP	>sp|Q9H2D6|TARA_HUMAN TRIO and F-actin-binding protein OS=Homo sapiens GN=TRIOBP PE=1 SV=3;>tr|F8W6V6|F8W6V6_HUMAN TRIO and F-actin-binding protein OS=Homo sapiens GN=TRIOBP PE=4 SV=1	1	0.000304607	_LAM(ox)AALQEK(gl)ESM(ox)R_	3	541.932	1.0689	1.1191	1041400	605440
30	Chromatin target of PRMT1 protein	CHTOP	>sp|Q9Y3Y2|CHTOP_HUMAN Chromatin target of PRMT1 protein OS=Homo sapiens GN=CHTOP PE=1 SV=2	1	0.00181788	_NK(gl)QPTPVNIR_	3	427.574	1.027	1.1189	2518000	360920
1582	Fatty acid synthase;[Acyl-carrier-protein] S-acetyltransferase;[Acyl-carrier-protein] S-malonyltransferase;3-oxoacyl-[acyl-carrier-protein] synthase;3-oxoacyl-[acyl-carrier-protein] reductase;3-hydroxypalmitoyl-[acyl-carrier-protein] dehydratase;Enoyl-[acyl-carrier-protein] reductase;Oleoyl-[acyl-carrier-protein] hydrolase	FASN	>sp|P49327|FAS_HUMAN Fatty acid synthase OS=Homo sapiens GN=FASN PE=1 SV=3	1	1.4e-38	_DIM(ox)LATGK(gl)LSPDAIPGK_	3	619.664	1.0096	1.1188	14991000	10037000
161;161	Ribonucleases P/MRP protein subunit POP1	POP1;POP1	>sp|Q99575|POP1_HUMAN Ribonucleases P/MRP protein subunit POP1 OS=Homo sapiens GN=POP1 PE=1 SV=2;>tr|E5RK39|E5RK39_HUMAN Ribonucleases P/MRP protein subunit POP1 (Fragment) OS=Homo sapiens GN=POP1 PE=4 SV=1	0.99728	0.00313304	_RLQEIAQK(gl)EAEK_	3	519.618	0.90789	1.1187	423300	604630
69;36;32;69	Cysteine and glycine-rich protein 1	CSRP1;CSRP1;CSRP1;CSRP1	>sp|P21291|CSRP1_HUMAN Cysteine and glycine-rich protein 1 OS=Homo sapiens GN=CSRP1 PE=1 SV=3;>tr|E9PP21|E9PP21_HUMAN Cysteine and glycine-rich protein 1 OS=Homo sapiens GN=CSRP1 PE=4 SV=1;>tr|E9PND2|E9PND2_HUMAN Cysteine and glycine-rich protein 1 (Fragme	1	9.21e-23	_YGPK(gl)GYGYGQGAGTLSTDK_	3	678.657	1.0159	1.1186	8324000	3481600
446	SAM domain and HD domain-containing protein 1	SAMHD1	>sp|Q9Y3Z3|SAMH1_HUMAN SAM domain and HD domain-containing protein 1 OS=Homo sapiens GN=SAMHD1 PE=1 SV=2	1	0.00227312	_EILK(gl)QIEYR_	3	435.91	0.96598	1.1186	1310500	794460
82	High mobility group nucleosome-binding domain-containing protein 4	HMGN4	>sp|O00479|HMGN4_HUMAN High mobility group nucleosome-binding domain-containing protein 4 OS=Homo sapiens GN=HMGN4 PE=1 SV=3	0.999999	2.09e-08	_DASTLQSQK(gl)AEGTGDAK_	3	607.626	1.0214	1.1184	4614700	3687200
92;92	Pleckstrin homology domain-containing family M member 3	PLEKHM3;PLEKHM3	>sp|Q6ZWE6|PKHM3_HUMAN Pleckstrin homology domain-containing family M member 3 OS=Homo sapiens GN=PLEKHM3 PE=2 SV=2;>tr|C9J119|C9J119_HUMAN Pleckstrin homology domain-containing family M member 3 OS=Homo sapiens GN=PLEKHM3 PE=4 SV=1	1	8e-06	_AQNVFPAK(gl)EQFM(ox)VQR_	3	641.656	1.2171	1.1181	1449100	1595700
265	Purine nucleoside phosphorylase	PNP	>sp|P00491|PNPH_HUMAN Purine nucleoside phosphorylase OS=Homo sapiens GN=PNP PE=1 SV=2	0.999997	2.62e-77	_ANHEEVLAAGK(gl)QAAQK_	3	593.643	1.2009	1.1178	3199400	2832600
61;53;18;18;18;18;37;37	26S protease regulatory subunit 6A	PSMC3;PSMC3;PSMC3;PSMC3;PSMC3;PSMC3;PSMC3;PSMC3	>tr|E9PLG2|E9PLG2_HUMAN 26S protease regulatory subunit 6A (Fragment) OS=Homo sapiens GN=PSMC3 PE=4 SV=1;>sp|P17980|PRS6A_HUMAN 26S protease regulatory subunit 6A OS=Homo sapiens GN=PSMC3 PE=1 SV=3;>tr|E9PMD8|E9PMD8_HUMAN 26S protease regulatory subunit 6A	0.999917	2.02e-07	_LLDSEIK(gl)IM(ox)K_	3	440.579	0.95861	1.1175	6536800	8320300
74	Patatin-like phospholipase domain-containing protein 2	PNPLA2	>sp|Q96AD5|PLPL2_HUMAN Patatin-like phospholipase domain-containing protein 2 OS=Homo sapiens GN=PNPLA2 PE=1 SV=1	1	0.000551872	_FIEVSK(gl)EAR_	3	398.216	1.0049	1.1174	165680	421780
173	Bifunctional glutamate/proline--tRNA ligase;Glutamate--tRNA ligase;Proline--tRNA ligase	EPRS	>sp|P07814|SYEP_HUMAN Bifunctional glutamate/proline--tRNA ligase OS=Homo sapiens GN=EPRS PE=1 SV=5	1	0.00811686	_WDVSTTK(gl)AR_	3	393.204	1.1144	1.1173	945440	663000
15	Far upstream element-binding protein 3	FUBP3	>sp|Q96I24|FUBP3_HUMAN Far upstream element-binding protein 3 OS=Homo sapiens GN=FUBP3 PE=1 SV=2	1	9.35e-05	_(ac)AELVQGQSAPVGM(ox)K(gl)AEGFVDALHR_	3	894.782	1.0553	1.1173	1863400	852800
196;188;188;188;177;188;119;51	26S protease regulatory subunit 8	PSMC5;PSMC5	>sp|P62195|PRS8_HUMAN 26S protease regulatory subunit 8 OS=Homo sapiens GN=PSMC5 PE=1 SV=1;>tr|A8K3Z3|A8K3Z3_HUMAN 26S protease regulatory subunit 8 OS=Homo sapiens GN=PSMC5 PE=2 SV=1;>tr|J3QSA9|J3QSA9_HUMAN 26S protease regulatory subunit 8 (Fragment) OS=	1	0.00295799	_GVLLYGPPGTGK(gl)TLLAR_	3	609.688	1.0933	1.1172	997210	1785500
197;56;17	Transformer-2 protein homolog beta	TRA2B;TRA2B;TRA2B	>sp|P62995|TRA2B_HUMAN Transformer-2 protein homolog beta OS=Homo sapiens GN=TRA2B PE=1 SV=1;>tr|H7BXF3|H7BXF3_HUMAN Transformer-2 protein homolog beta (Fragment) OS=Homo sapiens GN=TRA2B PE=4 SV=1;>tr|H7C2L4|H7C2L4_HUMAN Transformer-2 protein homolog beta	1	0.00603899	_VDFSITK(gl)RPHTPTPGIYM(ox)GR_	4	601.561	1.025	1.1171	5463300	2370100
2865	Neuroblast differentiation-associated protein AHNAK	AHNAK	>sp|Q09666|AHNK_HUMAN Neuroblast differentiation-associated protein AHNAK OS=Homo sapiens GN=AHNAK PE=1 SV=2	1	4.35e-08	_VEGDLK(gl)GPEVDLK_	3	504.935	0.93918	1.1171	3079200	2711000
15;15;15;15	Guanine nucleotide-binding protein G(I)/G(S)/G(T) subunit beta-1	GNB1;GNB1	>sp|P62873|GBB1_HUMAN Guanine nucleotide-binding protein G(I)/G(S)/G(T) subunit beta-1 OS=Homo sapiens GN=GNB1 PE=1 SV=3;>tr|F6UT28|F6UT28_HUMAN Guanine nucleotide-binding protein G(I)/G(S)/G(T) subunit beta-1 (Fragment) OS=Homo sapiens GN=GNB1 PE=4 SV=1;>	1	0.00415096	_(ac)SELDQLRQEAEQLK(gl)NQIR_	3	785.407	1.082	1.117	1761100	313770
704	Deubiquitinating protein VCIP135	VCPIP1	>sp|Q96JH7|VCIP1_HUMAN Deubiquitinating protein VCIP135 OS=Homo sapiens GN=VCPIP1 PE=1 SV=2	0.999827	0.000904329	_TLHK(gl)EELNM(ox)SK_	3	487.245	1.182	1.1168	1377700	1452200
223;23	Sorting nexin-9	SNX9;SNX9	>sp|Q9Y5X1|SNX9_HUMAN Sorting nexin-9 OS=Homo sapiens GN=SNX9 PE=1 SV=1;>tr|B3KXH8|B3KXH8_HUMAN Sorting nexin-9 OS=Homo sapiens GN=SNX9 PE=2 SV=1	0.999728	8.67e-05	_PGTEQYLLAK(gl)QLAK_	3	558.646	1.1246	1.1168	1833500	1093100
599;599;416	Kinesin-like protein KIF23	KIF23;KIF23;KIF23	>sp|Q02241|KIF23_HUMAN Kinesin-like protein KIF23 OS=Homo sapiens GN=KIF23 PE=1 SV=3;>tr|H7BYN4|H7BYN4_HUMAN Kinesin-like protein KIF23 OS=Homo sapiens GN=KIF23 PE=3 SV=1;>tr|B4E1K0|B4E1K0_HUMAN Kinesin-like protein KIF23 OS=Homo sapiens GN=KIF23 PE=2 SV=1	1	4.03e-76	_RNLQQELETQNQK(gl)LQR_	3	714.045	1.0199	1.1168	24087000	20236000
61;27;27	Fatty acid-binding protein, epidermal;Putative fatty acid-binding protein 5-like protein 3	FABP5;FABP5P3	>sp|Q01469|FABP5_HUMAN Fatty acid-binding protein, epidermal OS=Homo sapiens GN=FABP5 PE=1 SV=3;>tr|I6L8B7|I6L8B7_HUMAN Fatty acid-binding protein, epidermal OS=Homo sapiens GN=FABP5 PE=4 SV=1;>sp|A8MUU1|FB5L3_HUMAN Putative fatty acid-binding protein 5-li	1	1.58e-05	_TESTLK(gl)TTQFSCTLGEK_	3	682.333	1.3465	1.1165	1804700	9953700
292;269;175	Protein LYRIC	MTDH;MTDH;MTDH	>sp|Q86UE4|LYRIC_HUMAN Protein LYRIC OS=Homo sapiens GN=MTDH PE=1 SV=2;>tr|E5RJU9|E5RJU9_HUMAN Protein LYRIC OS=Homo sapiens GN=MTDH PE=4 SV=1;>tr|H0YB56|H0YB56_HUMAN Protein LYRIC (Fragment) OS=Homo sapiens GN=MTDH PE=4 SV=1	1	0.000278122	_SVK(gl)LSSQISAGEEK_	3	526.277	1.2467	1.1164	493920	739260
30;30;30;30	Methylosome subunit pICln	CLNS1A;CLNS1A;CLNS1A	>sp|P54105|ICLN_HUMAN Methylosome subunit pICln OS=Homo sapiens GN=CLNS1A PE=1 SV=1;>tr|J3KN38|J3KN38_HUMAN Methylosome subunit pICln OS=Homo sapiens GN=CLNS1A PE=4 SV=1;>tr|E9PJF4|E9PJF4_HUMAN Methylosome subunit pICln OS=Homo sapiens GN=CLNS1A PE=4 SV=1;	1	4.77e-10	_QQPDTEAVLNGK(gl)GLGTGTLYIAESR_	3	911.467	1.1828	1.1164	3782400	2093400
311	DNA-binding protein A	CSDA	>sp|P16989|DBPA_HUMAN DNA-binding protein A OS=Homo sapiens GN=CSDA PE=1 SV=4	1	6.55e-14	_PAPAVGEAEDK(gl)ENQQATSGPNQPSVR_	3	931.113	1.1727	1.1164	1235700	3287300
637;637;637;635;637	Bcl-2-associated transcription factor 1	BCLAF1;BCLAF1;BCLAF1;BCLAF1;BCLAF1	>sp|Q9NYF8|BCLF1_HUMAN Bcl-2-associated transcription factor 1 OS=Homo sapiens GN=BCLAF1 PE=1 SV=2;>tr|E9PK91|E9PK91_HUMAN Bcl-2-associated transcription factor 1 OS=Homo sapiens GN=BCLAF1 PE=4 SV=1;>tr|E9PKI6|E9PKI6_HUMAN Bcl-2-associated transcription fa	1	9.8e-05	_FTSYQK(gl)ATEEHSTR_	3	600.283	1.1024	1.1164	8184800	6481100
124;124;124	Maspardin	SPG21;SPG21;SPG21	>sp|Q9NZD8|SPG21_HUMAN Maspardin OS=Homo sapiens GN=SPG21 PE=1 SV=1;>tr|H0YKB0|H0YKB0_HUMAN Maspardin (Fragment) OS=Homo sapiens GN=SPG21 PE=4 SV=1;>tr|H0YMB7|H0YMB7_HUMAN Maspardin (Fragment) OS=Homo sapiens GN=SPG21 PE=4 SV=1	1	0.00433566	_FAEYTHK(gl)SPR_	3	450.558	1.0409	1.1164	2483200	1843200
718;174	Uncharacterized protein KIAA0753	KIAA0753;KIAA0753	>sp|Q2KHM9|K0753_HUMAN Uncharacterized protein KIAA0753 OS=Homo sapiens GN=KIAA0753 PE=2 SV=3;>tr|B7Z6L6|B7Z6L6_HUMAN Uncharacterized protein KIAA0753 OS=Homo sapiens GN=KIAA0753 PE=2 SV=1	1	5.65e-08	_DGSSVNTAK(gl)AQPAQEVAAVDFESNNIR_	3	978.139	1.4028	1.1163	406410	1149300
1211;1211;1211;1044;1044	Nodal modulator 2;Nodal modulator 3	NOMO2;NOMO3;NOMO3;NOMO2	>tr|J3KN36|J3KN36_HUMAN Nodal modulator 3 OS=Homo sapiens GN=NOMO3 PE=4 SV=1;>sp|Q5JPE7|NOMO2_HUMAN Nodal modulator 2 OS=Homo sapiens GN=NOMO2 PE=1 SV=1;>sp|P69849|NOMO3_HUMAN Nodal modulator 3 OS=Homo sapiens GN=NOMO3 PE=2 SV=2;>tr|F5H826|F5H826_HUMAN Nod	1	1.37e-117	_LQGVGALGQAASDNSGPEDAK(gl)R_	3	752.372	1.1199	1.1163	61868000	40126000
103;103	Centrin-2;Centrin-1	CETN2;CETN1	>sp|P41208|CETN2_HUMAN Centrin-2 OS=Homo sapiens GN=CETN2 PE=1 SV=1;>sp|Q12798|CETN1_HUMAN Centrin-1 OS=Homo sapiens GN=CETN1 PE=1 SV=1	1	5.94e-09	_DTK(gl)EEILK_	3	363.864	1.0083	1.1163	192270	196020
160;160;160;44	TAR DNA-binding protein 43	TARDBP;TARDBP;TARDBP;TARDBP	>sp|Q13148|TADBP_HUMAN TAR DNA-binding protein 43 OS=Homo sapiens GN=TARDBP PE=1 SV=1;>tr|G3V162|G3V162_HUMAN TAR DNA binding protein, isoform CRA_d OS=Homo sapiens GN=TARDBP PE=4 SV=1;>tr|B1AKP7|B1AKP7_HUMAN TAR DNA binding protein OS=Homo sapiens GN=TARD	1	6.82e-36	_FTEYETQVK(gl)VM(ox)SQR_	3	625.968	0.98333	1.1163	11433000	9402700
310	Vang-like protein 1	VANGL1	>sp|Q8TAA9|VANG1_HUMAN Vang-like protein 1 OS=Homo sapiens GN=VANGL1 PE=1 SV=1	1	3.19e-81	_HMAGLK(gl)VYNVDGPSNNATGQSR_	3	810.724	1.1143	1.1162	8339500	5377000
482;330	ATP-binding cassette sub-family B member 6, mitochondrial	ABCB6;ABCB6	>sp|Q9NP58|ABCB6_HUMAN ATP-binding cassette sub-family B member 6, mitochondrial OS=Homo sapiens GN=ABCB6 PE=1 SV=1;>tr|H7BXK9|H7BXK9_HUMAN ATP-binding cassette sub-family B member 6, mitochondrial (Fragment) OS=Homo sapiens GN=ABCB6 PE=3 SV=1	0.999999	0.000545284	_EAIIK(gl)YQGLEWK_	3	531.287	1.0364	1.116	2407600	1303900
515	E3 ubiquitin-protein ligase SH3RF1	SH3RF1	>sp|Q7Z6J0|SH3R1_HUMAN E3 ubiquitin-protein ligase SH3RF1 OS=Homo sapiens GN=SH3RF1 PE=1 SV=2	1	3.68e-05	_AVTNASQAK(gl)VPMSTAGQTSR_	3	707.024	1.0852	1.1158	5075100	3910500
97;34	S-adenosylmethionine synthase isoform type-2;S-adenosylmethionine synthase	MAT2A;MAT2A	>sp|P31153|METK2_HUMAN S-adenosylmethionine synthase isoform type-2 OS=Homo sapiens GN=MAT2A PE=1 SV=1;>tr|B4DN45|B4DN45_HUMAN S-adenosylmethionine synthase OS=Homo sapiens GN=MAT2A PE=2 SV=1	0.999719	2.53e-19	_HIGYDDSSK(gl)GFDYK_	3	582.597	1.6824	1.1156	1182500	1195300
268;255;255;26	Solute carrier family 43 member 3	SLC43A3;SLC43A3;SLC43A3;SLC43A3	>tr|E7EQD2|E7EQD2_HUMAN Solute carrier family 43 member 3 OS=Homo sapiens GN=SLC43A3 PE=4 SV=1;>sp|Q8NBI5|S43A3_HUMAN Solute carrier family 43 member 3 OS=Homo sapiens GN=SLC43A3 PE=1 SV=2;>tr|E9PS74|E9PS74_HUMAN Solute carrier family 43 member 3 (Fragment	0.999938	2.12e-05	_EFLSAK(gl)EETPGAGQK_	3	569.285	1.0991	1.1156	13426000	12684000
150;100;100;77;60	Ran-specific GTPase-activating protein	RANBP1;RANBP1;RANBP1;RANBP1;RANBP1	>sp|P43487|RANG_HUMAN Ran-specific GTPase-activating protein OS=Homo sapiens GN=RANBP1 PE=1 SV=1;>tr|C9JXG8|C9JXG8_HUMAN Ran-specific GTPase-activating protein (Fragment) OS=Homo sapiens GN=RANBP1 PE=4 SV=2;>tr|C9JGV6|C9JGV6_HUMAN Ran-specific GTPase-activ	0.999621	5.28e-12	_FLNAENAQK(gl)FK_	3	475.249	1.0674	1.1156	9238500	3112500
4152	Plectin	PLEC	>sp|Q15149|PLEC_HUMAN Plectin OS=Homo sapiens GN=PLEC PE=1 SV=3	0.999999	4.23e-05	_AVTGYK(gl)DPYSGK_	3	467.233	1.011	1.1156	1966800	1794200
234	Heterogeneous nuclear ribonucleoprotein U	HNRNPU	>sp|Q00839|HNRPU_HUMAN Heterogeneous nuclear ribonucleoprotein U OS=Homo sapiens GN=HNRNPU PE=1 SV=6	0.957904	3.01e-06	_AEGGGGGGRPGAPAAGDGK(gl)TEQK_	3	713.677	0.94567	1.1156	992630	2398500
24	Cell division cycle protein 123 homolog	CDC123	>sp|O75794|CD123_HUMAN Cell division cycle protein 123 homolog OS=Homo sapiens GN=CDC123 PE=1 SV=1	0.999984	0.00181859	_GVTIK(gl)SVILPLPQNVK_	3	607.372	1.1107	1.1155	2128800	2757500
139	14-3-3 protein theta	YWHAQ	>sp|P27348|1433T_HUMAN 14-3-3 protein theta OS=Homo sapiens GN=YWHAQ PE=1 SV=1	1	7.88e-10	_K(gl)QTIDNSQGAYQEAFDISK_	3	753.029	1.1377	1.1154	2091500	3313400
349;261	Suppressor of G2 allele of SKP1 homolog	SUGT1;SUGT1	>sp|Q9Y2Z0|SUGT1_HUMAN Suppressor of G2 allele of SKP1 homolog OS=Homo sapiens GN=SUGT1 PE=1 SV=3;>tr|F5H5A9|F5H5A9_HUMAN Suppressor of G2 allele of SKP1 homolog OS=Homo sapiens GN=SUGT1 PE=4 SV=1	1	0.000177515	_SFM(ox)ESGGTVLSTNWSDVGK(gl)R_	3	763.359	0.9869	1.1154	2097400	1361100
2492	Antigen KI-67	MKI67	>sp|P46013|KI67_HUMAN Antigen KI-67 OS=Homo sapiens GN=MKI67 PE=1 SV=2	0.999999	0.000248958	_VDM(ox)K(gl)EEPLAVSK_	3	492.585	1.2663	1.1153	437930	1310000
291	Splicing factor, proline- and glutamine-rich	SFPQ	>sp|P23246|SFPQ_HUMAN Splicing factor, proline- and glutamine-rich OS=Homo sapiens GN=SFPQ PE=1 SV=2	1	0.00429416	_RPGEK(gl)TYTQR_	3	450.569	1.1262	1.1153	478790	104010
297	ATP-dependent RNA helicase DDX18	DDX18	>sp|Q9NVP1|DDX18_HUMAN ATP-dependent RNA helicase DDX18 OS=Homo sapiens GN=DDX18 PE=1 SV=2	1	3.16e-07	_SAEAQK(gl)LGNGINIIVATPGR_	3	708.39	1.0953	1.1153	556810	910960
656;496	Ubiquitin carboxyl-terminal hydrolase 24;Ubiquitin carboxyl-terminal hydrolase	USP24;USP24	>sp|Q9UPU5|UBP24_HUMAN Ubiquitin carboxyl-terminal hydrolase 24 OS=Homo sapiens GN=USP24 PE=1 SV=3;>tr|B7WPF4|B7WPF4_HUMAN Ubiquitin carboxyl-terminal hydrolase OS=Homo sapiens GN=USP24 PE=3 SV=2	1	4.46e-08	_QDK(gl)SIIQDLK_	3	434.574	1.0023	1.1152	1015700	979550
243	Dual specificity mitogen-activated protein kinase kinase 3	MAP2K3	>sp|P46734|MP2K3_HUMAN Dual specificity mitogen-activated protein kinase kinase 3 OS=Homo sapiens GN=MAP2K3 PE=1 SV=2	0.994857	0.00208123	_INPELNQK(gl)GYNVK_	3	544.29	1.1157	1.1151	9052400	8044900
125;116;79;78;42;42;42	Calmodulin	CALM2;CALM2;CALM1;CALM1;CALM2;CALM1;CALM1	>tr|E7EMB3|E7EMB3_HUMAN Calmodulin OS=Homo sapiens GN=CALM2 PE=4 SV=1;>tr|H0Y7A7|H0Y7A7_HUMAN Calmodulin (Fragment) OS=Homo sapiens GN=CALM2 PE=4 SV=1;>tr|E7ETZ0|E7ETZ0_HUMAN Calmodulin OS=Homo sapiens GN=CALM1 PE=4 SV=1;>sp|P62158|CALM_HUMAN Calmodulin OS	1	1.09e-05	_M(ox)K(gl)DTDSEEEIREAFR_	4	497.227	1.2289	1.115	1593700	8652400
407;228;399;341;25;25;25	Heat shock protein HSP 90-alpha;Heat shock protein HSP 90-beta;Putative heat shock protein HSP 90-beta-3	HSP90AA1;HSP90AA1;HSP90AB1;HSP90AB3P;HSP90AB1;HSP90AB1;HSP90AB1	>sp|P07900|HS90A_HUMAN Heat shock protein HSP 90-alpha OS=Homo sapiens GN=HSP90AA1 PE=1 SV=5;>tr|Q86U12|Q86U12_HUMAN Full-length cDNA clone CS0CAP007YF18 of Thymus of Homo sapiens (human) OS=Homo sapiens GN=HSP90AA1 PE=2 SV=1;>sp|P08238|HS90B_HUMAN Heat sh	1	2.21e-11	_EMLQQSK(gl)ILK_	3	444.583	1.0998	1.115	362190000	288080000
66;66;66	60S ribosomal protein L35	RPL35;RPL35;RPL35	>sp|P42766|RL35_HUMAN 60S ribosomal protein L35 OS=Homo sapiens GN=RPL35 PE=1 SV=2;>tr|F2Z388|F2Z388_HUMAN 60S ribosomal protein L35 OS=Homo sapiens GN=RPL35 PE=3 SV=1;>tr|H0Y3A0|H0Y3A0_HUMAN 60S ribosomal protein L35 (Fragment) OS=Homo sapiens GN=RPL35 PE	1	3.94e-07	_VLTVINQTQK(gl)ENLR_	3	590.667	0.93906	1.1148	10552000	7955900
34;34	26S protease regulatory subunit 7	PSMC2;PSMC2	>sp|P35998|PRS7_HUMAN 26S protease regulatory subunit 7 OS=Homo sapiens GN=PSMC2 PE=1 SV=3;>tr|C9JLS9|C9JLS9_HUMAN 26S protease regulatory subunit 7 (Fragment) OS=Homo sapiens GN=PSMC2 PE=4 SV=1	1	1.06e-74	_ALDEGDIALLK(gl)TYGQSTYSR_	3	772.389	1.0746	1.1147	29879000	14021000
537;335;309	Neutral amino acid transporter B(0)	SLC1A5;SLC1A5;SLC1A5	>sp|Q15758|AAAT_HUMAN Neutral amino acid transporter B(0) OS=Homo sapiens GN=SLC1A5 PE=1 SV=2;>tr|E9PC01|E9PC01_HUMAN Neutral amino acid transporter B(0) OS=Homo sapiens GN=SLC1A5 PE=4 SV=1;>tr|B4DWS4|B4DWS4_HUMAN Neutral amino acid transporter B(0) OS=Hom	1	7.73e-15	_HYRGPAGDATVASEK(gl)ESVM(ox)_	3	712.332	1.1721	1.1146	6470300	6549400
104;65;104;104	Annexin A3;Annexin;Annexin;Annexin	ANXA3;ANXA3;ANXA3;ANXA3	>sp|P12429|ANXA3_HUMAN Annexin A3 OS=Homo sapiens GN=ANXA3 PE=1 SV=3;>tr|D6RA82|D6RA82_HUMAN Annexin OS=Homo sapiens GN=ANXA3 PE=3 SV=1;>tr|D6RFG5|D6RFG5_HUMAN Annexin (Fragment) OS=Homo sapiens GN=ANXA3 PE=3 SV=1;>tr|D6RCA8|D6RCA8_HUMAN Annexin (Fragment)	1	0.00119996	_SM(ox)K(gl)GAGTNEDALIEILTTR_	3	717.363	1.2694	1.1144	2874500	981550
4351;119;119;9	Protocadherin Fat 1;Protocadherin Fat 1, nuclear form	FAT1;FAT1;FAT1;FAT1	>sp|Q14517|FAT1_HUMAN Protocadherin Fat 1 OS=Homo sapiens GN=FAT1 PE=1 SV=2;>tr|H0Y9H4|H0Y9H4_HUMAN Protocadherin Fat 1, nuclear form (Fragment) OS=Homo sapiens GN=FAT1 PE=4 SV=1;>tr|H0Y9C8|H0Y9C8_HUMAN Protocadherin Fat 1, nuclear form (Fragment) OS=Homo	0.982696	0.000423197	_KPLEEK(gl)PSQPYSAR_	3	581.972	1.0897	1.1144	2860000	3765200
320;179	Heterochromatin protein 1-binding protein 3	HP1BP3;HP1BP3	>sp|Q5SSJ5|HP1B3_HUMAN Heterochromatin protein 1-binding protein 3 OS=Homo sapiens GN=HP1BP3 PE=1 SV=1;>tr|B0QZK4|B0QZK4_HUMAN Heterochromatin protein 1, binding protein 3 (Fragment) OS=Homo sapiens GN=HP1BP3 PE=3 SV=1	0.999985	2.19e-05	_GQLEQITGK(gl)GASGTFQLK_	3	659.685	1.1236	1.1143	26168000	25027000
217;157;217	Serine/arginine-rich splicing factor 11	SRSF11;SFRS11;SFRS11	>sp|Q05519|SRS11_HUMAN Serine/arginine-rich splicing factor 11 OS=Homo sapiens GN=SRSF11 PE=1 SV=1;>tr|Q5T757|Q5T757_HUMAN Serine/arginine-rich-splicing factor 11 OS=Homo sapiens GN=SFRS11 PE=2 SV=1;>tr|Q5T760|Q5T760_HUMAN Serine/arginine-rich-splicing fac	1	6.46e-35	_SDTSSK(gl)EIEEAM(ox)K_	3	528.907	1.0895	1.1141	7659100	8891700
453;410;203	ATP-dependent RNA helicase DDX24	DDX24;DDX24;DDX24	>sp|Q9GZR7|DDX24_HUMAN ATP-dependent RNA helicase DDX24 OS=Homo sapiens GN=DDX24 PE=1 SV=1;>tr|G3V529|G3V529_HUMAN ATP-dependent RNA helicase DDX24 OS=Homo sapiens GN=DDX24 PE=3 SV=1;>tr|F5GYL3|F5GYL3_HUMAN ATP-dependent RNA helicase DDX24 OS=Homo sapiens	0.999938	0.000699892	_LWELIK(gl)EK_	3	391.561	0.97295	1.1139	790690	290440
146;118	Phosphoglycerate kinase 1;Phosphoglycerate kinase	PGK1;PGK1	>sp|P00558|PGK1_HUMAN Phosphoglycerate kinase 1 OS=Homo sapiens GN=PGK1 PE=1 SV=3;>tr|B7Z7A9|B7Z7A9_HUMAN Phosphoglycerate kinase B OS=Homo sapiens GN=PGK1 PE=2 SV=1	1	0.000387897	_AEPAK(gl)IEAFR_	3	415.891	0.87306	1.1139	2137200	1527800
1298	A-kinase anchor protein 12	AKAP12	>sp|Q02952|AKA12_HUMAN A-kinase anchor protein 12 OS=Homo sapiens GN=AKAP12 PE=1 SV=4	1	1.12e-05	_EK(gl)VTEVALK_	3	377.552	1.0209	1.1137	228770	207260
126	Hsp90 co-chaperone Cdc37	CDC37	>sp|Q16543|CDC37_HUMAN Hsp90 co-chaperone Cdc37 OS=Homo sapiens GN=CDC37 PE=1 SV=1	0.999989	0.000250555	_DGFSK(gl)SM(ox)VNTKPEK_	3	566.61	0.96376	1.1137	3245700	3315700
11;11	Glutathione S-transferase omega-1	GSTO1;GSTO1	>sp|P78417|GSTO1_HUMAN Glutathione S-transferase omega-1 OS=Homo sapiens GN=GSTO1 PE=1 SV=2;>tr|F5H7H0|F5H7H0_HUMAN Glutathione S-transferase omega-1 OS=Homo sapiens GN=GSTO1 PE=3 SV=1	1	0.00026174	_SLGK(gl)GSAPPGPVPEGSIR_	3	607.327	1.1478	1.1136	8034200	3891200
481	BTB/POZ domain-containing protein 2	BTBD2	>sp|Q9BX70|BTBD2_HUMAN BTB/POZ domain-containing protein 2 OS=Homo sapiens GN=BTBD2 PE=1 SV=1	1	7.22e-05	_GPDSHYGTK(gl)GLR_	3	467.901	1.1268	1.1136	2986700	1469000
269	Poly [ADP-ribose] polymerase 1	PARP1	>sp|P09874|PARP1_HUMAN Poly [ADP-ribose] polymerase 1 OS=Homo sapiens GN=PARP1 PE=1 SV=4	1	4.38e-51	_ELLIFNK(gl)QQVPSGESAILDR_	3	791.092	1.0957	1.1135	8970900	3996700
138	m7GpppX diphosphatase	DCPS	>sp|Q96C86|DCPS_HUMAN m7GpppX diphosphatase OS=Homo sapiens GN=DCPS PE=1 SV=2	0.903152	0.000340246	_TTVVYPATEK(gl)HLQK_	3	576.981	0.95868	1.1135	757010	4655900
243	B-cell receptor-associated protein 31	BCAP31	>sp|P51572|BAP31_HUMAN B-cell receptor-associated protein 31 OS=Homo sapiens GN=BCAP31 PE=1 SV=3	0.982415	0.000991448	_LQAAVDGPM(ox)DK(gl)KEE_	3	554.266	1.007	1.1134	666090	2690100
15;15	Prothymosin alpha;Thymosin alpha-1	PTMA;PTMA	>sp|P06454|PTMA_HUMAN Prothymosin alpha OS=Homo sapiens GN=PTMA PE=1 SV=2;>tr|B8ZZQ6|B8ZZQ6_HUMAN Prothymosin alpha OS=Homo sapiens GN=PTMA PE=4 SV=1	0.5	0.000700861	_(ac)SDAAVDTSSEITTK(gl)DLK_	3	646.316	1.203	1.1133	27448000	1200900
252	DNA topoisomerase 1	TOP1	>sp|P11387|TOP1_HUMAN DNA topoisomerase 1 OS=Homo sapiens GN=TOP1 PE=1 SV=2	1	0.000468648	_LSPK(gl)AEEVATFFAK_	3	551.295	1.1372	1.113	1416700	1014000
242	Actin-like protein 6A	ACTL6A	>sp|O96019|ACL6A_HUMAN Actin-like protein 6A OS=Homo sapiens GN=ACTL6A PE=1 SV=1	1	0.00361353	_EK(gl)LPQVTR_	3	362.209	0.92697	1.113	378090	396410
438;406	Ezrin	EZR;EZR	>sp|P15311|EZRI_HUMAN Ezrin OS=Homo sapiens GN=EZR PE=1 SV=4;>tr|E7EQR4|E7EQR4_HUMAN Ezrin OS=Homo sapiens GN=EZR PE=4 SV=2	1	0.000100262	_RK(gl)EDEVEEWQHR_	4	439.461	1.33	1.1129	3221500	1887300
618	Heat shock 70 kDa protein 4	HSPA4	>sp|P34932|HSP74_HUMAN Heat shock 70 kDa protein 4 OS=Homo sapiens GN=HSPA4 PE=1 SV=4	1	0.00389875	_ERNDAK(gl)NAVEEYVYEM(ox)R_	3	749.343	0.9168	1.1129	2186100	1923800
1576	Nucleoprotein TPR	TPR	>sp|P12270|TPR_HUMAN Nucleoprotein TPR OS=Homo sapiens GN=TPR PE=1 SV=3	0.999572	0.000963931	_DQLTK(gl)ENEELK_	3	487.579	1.263	1.1128	1366900	1283100
14;14;14;14;14;14	Endoplasmic reticulum-Golgi intermediate compartment protein 2	ERGIC2;ERGIC2;ERGIC2;ERGIC2;ERGIC2;ERGIC2	>sp|Q96RQ1|ERGI2_HUMAN Endoplasmic reticulum-Golgi intermediate compartment protein 2 OS=Homo sapiens GN=ERGIC2 PE=1 SV=2;>tr|F8VPA6|F8VPA6_HUMAN Endoplasmic reticulum-Golgi intermediate compartment protein 2 (Fragment) OS=Homo sapiens GN=ERGIC2 PE=4 SV=1;	0.999964	0.000590969	_TLSLVK(gl)ELDAFPK_	3	525.631	0.9374	1.1128	1282900	943700
256;253;164	NEDD8-activating enzyme E1 regulatory subunit	NAE1;NAE1;NAE1	>tr|A6NCK0|A6NCK0_HUMAN NEDD8-activating enzyme E1 regulatory subunit OS=Homo sapiens GN=NAE1 PE=4 SV=2;>sp|Q13564|ULA1_HUMAN NEDD8-activating enzyme E1 regulatory subunit OS=Homo sapiens GN=NAE1 PE=1 SV=1;>tr|A8MU28|A8MU28_HUMAN NEDD8-activating enzyme E1	0.999972	0.000453076	_QGILK(gl)NENGAPEDEENFEEAIK_	3	863.409	1.2217	1.1126	797630	748400
25;25	Inorganic pyrophosphatase	PPA1;PPA1	>sp|Q15181|IPYR_HUMAN Inorganic pyrophosphatase OS=Homo sapiens GN=PPA1 PE=1 SV=2;>tr|Q5SQT6|Q5SQT6_HUMAN Inorganic pyrophosphatase OS=Homo sapiens GN=PPA1 PE=2 SV=1	1	1.79e-15	_NEK(gl)GQYISPFHDIPIYADK_	3	783.722	1.3087	1.1125	6337300	5184600
162;73	Heterogeneous nuclear ribonucleoprotein U-like protein 1	HNRNPUL1;HNRNPUL1	>sp|Q9BUJ2|HNRL1_HUMAN Heterogeneous nuclear ribonucleoprotein U-like protein 1 OS=Homo sapiens GN=HNRNPUL1 PE=1 SV=2;>tr|B7Z4B8|B7Z4B8_HUMAN Heterogeneous nuclear ribonucleoprotein U-like protein 1 OS=Homo sapiens GN=HNRNPUL1 PE=2 SV=1	1	0.000213842	_QGAPTSFLPPEASQLK(gl)PDR_	3	718.371	1.5005	1.1123	4354500	3541600
255;234;223;171	Calponin-2	CNN2;CNN2;CNN2;CNN2	>tr|B4DUT8|B4DUT8_HUMAN Calponin-2 OS=Homo sapiens GN=CNN2 PE=2 SV=1;>sp|Q99439|CNN2_HUMAN Calponin-2 OS=Homo sapiens GN=CNN2 PE=1 SV=4;>tr|B4DDF4|B4DDF4_HUMAN Calponin-2 OS=Homo sapiens GN=CNN2 PE=2 SV=1;>tr|H3BTZ5|H3BTZ5_HUMAN Calponin-2 (Fragment) OS=Ho	0.999517	0.000160279	_HIYDTK(gl)LGTDK_	3	468.909	1.7911	1.1122	1702300	1477700
663;429;19	Methionine--tRNA ligase, cytoplasmic	MARS;MARS;MARS	>sp|P56192|SYMC_HUMAN Methionine--tRNA ligase, cytoplasmic OS=Homo sapiens GN=MARS PE=1 SV=2;>tr|A6NC17|A6NC17_HUMAN Methionine--tRNA ligase A OS=Homo sapiens GN=MARS PE=3 SV=3;>tr|H0YIP0|H0YIP0_HUMAN Methionine--tRNA ligase, cytoplasmic (Fragment) OS=Homo	1	1.73e-06	_AGM(ox)FVSK(gl)FFGGYVPEM(ox)VLTPDDQR_	3	946.447	1.1418	1.1122	2970200	1100100
448;384	Signal recognition particle 54 kDa protein	SRP54;SRP54	>sp|P61011|SRP54_HUMAN Signal recognition particle 54 kDa protein OS=Homo sapiens GN=SRP54 PE=1 SV=1;>tr|G3V4F7|G3V4F7_HUMAN Signal recognition particle 54 kDa protein OS=Homo sapiens GN=SRP54 PE=4 SV=1	1	0.000697454	_GGDM(ox)SK(gl)NVSQSQM(ox)AK_	3	571.923	1.1273	1.1122	5718700	2209500
633	RNA-binding protein 26	RBM26	>sp|Q5T8P6|RBM26_HUMAN RNA-binding protein 26 OS=Homo sapiens GN=RBM26 PE=1 SV=3	0.78107	0.000378793	_VM(ox)QPLVQQPILPVVK(gl)QSVK_	3	754.44	1.087	1.1122	295210	469540
587	Regulator of nonsense transcripts 1	UPF1	>sp|Q92900|RENT1_HUMAN Regulator of nonsense transcripts 1 OS=Homo sapiens GN=UPF1 PE=1 SV=2	0.999977	2.22e-33	_NM(ox)DSM(ox)PELQK(gl)LQQLK_	3	650.32	1.0396	1.112	36942000	30551000
641	Probable ATP-dependent RNA helicase DDX27	DDX27	>sp|Q96GQ7|DDX27_HUMAN Probable ATP-dependent RNA helicase DDX27 OS=Homo sapiens GN=DDX27 PE=1 SV=2	1	0.000388424	_GK(gl)EAVVQEPER_	3	452.569	1.1175	1.1118	633310	542190
128	Perilipin-3	PLIN3	>sp|O60664|PLIN3_HUMAN Perilipin-3 OS=Homo sapiens GN=PLIN3 PE=1 SV=3	1	7.92e-40	_ELVSSK(gl)VSGAQEM(ox)VSSAK_	3	656.33	0.93495	1.1118	13886000	7676200
152;150;149	60S ribosomal protein L19	RPL19	>sp|P84098|RL19_HUMAN 60S ribosomal protein L19 OS=Homo sapiens GN=RPL19 PE=1 SV=1;>tr|J3KTE4|J3KTE4_HUMAN 60S ribosomal protein L19 OS=Homo sapiens GN=RPL19 PE=4 SV=1;>tr|J3QR09|J3QR09_HUMAN 60S ribosomal protein L19 OS=Homo sapiens GN=RPL19 PE=4 SV=1	1	0.00416203	_K(gl)K(gl)LLADQAEAR_	3	490.939	1.0016	1.1117	843810	870630
212;212;59	Sperm-specific antigen 2	SSFA2;SSFA2;SSFA2	>sp|P28290|SSFA2_HUMAN Sperm-specific antigen 2 OS=Homo sapiens GN=SSFA2 PE=1 SV=3;>tr|E9PHV5|E9PHV5_HUMAN Sperm-specific antigen 2 OS=Homo sapiens GN=SSFA2 PE=4 SV=1;>tr|E7END2|E7END2_HUMAN Sperm-specific antigen 2 OS=Homo sapiens GN=SSFA2 PE=4 SV=1	0.999002	5.18e-14	_FFNSSSFAK(gl)GIDIK_	3	558.954	1.0823	1.1116	67636000	25327000
126;126;66;126;126;126;126;126;126;85	Heat shock cognate 71 kDa protein	HSPA8;HSPA8;HSPA8;HSPA8;HSPA8;HSPA8;HSPA8;HSPA8;HSPA8;HSPA8	>sp|P11142|HSP7C_HUMAN Heat shock cognate 71 kDa protein OS=Homo sapiens GN=HSPA8 PE=1 SV=1;>tr|E9PKE3|E9PKE3_HUMAN Heat shock cognate 71 kDa protein OS=Homo sapiens GN=HSPA8 PE=3 SV=1;>tr|E9PN89|E9PN89_HUMAN Heat shock cognate 71 kDa protein (Fragment) OS	0.878805	0.00075925	_SFYPEEVSSM(ox)VLTK(gl)M(ox)K_	3	674.657	1.0864	1.1114	23915000	18756000
84	Prefoldin subunit 2	PFDN2	>sp|Q9UHV9|PFD2_HUMAN Prefoldin subunit 2 OS=Homo sapiens GN=PFDN2 PE=1 SV=1	0.99999	0.00145533	_TVK(gl)EVLPALENNK_	3	523.626	1.035	1.1113	4006500	3288100
74;58;74	Lymphoid-specific helicase	HELLS;HELLS;HELLS	>sp|Q9NRZ9|HELLS_HUMAN Lymphoid-specific helicase OS=Homo sapiens GN=HELLS PE=1 SV=1;>tr|B1ALG6|B1ALG6_HUMAN Helicase, lymphoid-specific (Fragment) OS=Homo sapiens GN=HELLS PE=4 SV=1;>tr|Q76H82|Q76H82_HUMAN Lymphoid specific helicase variant1 OS=Homo sapie	1	1.04e-54	_LQHLLEK(gl)SNIYSK_	3	562.977	1.1204	1.1112	12451000	12383000
1927	Antigen KI-67	MKI67	>sp|P46013|KI67_HUMAN Antigen KI-67 OS=Homo sapiens GN=MKI67 PE=1 SV=2	0.992151	0.00537474	_DINTFVGTPVEK(gl)LDLLGNLPGSK_	3	847.79	1.0896	1.1112	310030	226930
106	Histone H1x	H1FX	>sp|Q92522|H1X_HUMAN Histone H1x OS=Homo sapiens GN=H1FX PE=1 SV=1	0.994176	2.17e-05	_ALVQNDTLLQVK(gl)GTGANGSFK_	3	759.073	1.0065	1.1112	14827000	16462000
780	Ubiquitin carboxyl-terminal hydrolase 10	USP10	>sp|Q14694|UBP10_HUMAN Ubiquitin carboxyl-terminal hydrolase 10 OS=Homo sapiens GN=USP10 PE=1 SV=2	1	4.57e-05	_VINQYQVVK(gl)PTAER_	3	586.988	0.96174	1.1111	1207000	1422500
239	NEDD4-binding protein 1	N4BP1	>sp|O75113|N4BP1_HUMAN NEDD4-binding protein 1 OS=Homo sapiens GN=N4BP1 PE=1 SV=4	0.999992	0.00369635	_NK(gl)AGTPVSELTK_	3	453.581	1.0674	1.1108	821560	1030100
378;14	Peptidyl-prolyl cis-trans isomerase FKBP4;Peptidyl-prolyl cis-trans isomerase FKBP4, N-terminally processed	FKBP4;FKBP4	>sp|Q02790|FKBP4_HUMAN Peptidyl-prolyl cis-trans isomerase FKBP4 OS=Homo sapiens GN=FKBP4 PE=1 SV=3;>tr|H0YFG2|H0YFG2_HUMAN Peptidyl-prolyl cis-trans isomerase FKBP4, N-terminally processed (Fragment) OS=Homo sapiens GN=FKBP4 PE=4 SV=1	1	1.31e-108	_ADFQK(gl)VLQLYPNNK_	3	597.984	1.0473	1.1108	5180600	8284900
[truncated: 5,181 more rows]
